# Supplementary material for: GRaNIE and GRaNPA: inference and evaluation of enhancer‐mediated gene regulatory networks
Source: Mol Syst Biol. 2023 Apr 19;19(6):e11627. doi: 10.15252/msb.202311627 (PMC10258561; doi:10.15252/msb.202311627)
Supplement: Supplementary file 3 — Dataset EV2 [file MSB-19-e11627-s008.xlsx]

## Sheet: Description
eGRNs for macrophages primed using the default parameters as described in the main text.
Description of columns
	TF.name	Name of TF
	TF_peak.r	Pearson correlation of TF and peak
	TF_peak.fdr	TF-peak FDR
	peak.ID	peak ID (coordinates)
	peak_gene.distance	Genomic distance between peak and gene (in bp)
	peak_gene.r	peak-gene Pearson correlation
	peak_gene.p_raw	peak-gene raw p-value
	peak_gene.p_adj	peak-gene adjusted p-value (FDR)
	gene.ENSEMBL	Ensembl ID of gene
	gene.name	Name of gene

## Sheet: Sheet4
TF.name	TF_peak.r	TF_peak.fdr	peak.ID	peak_gene.distance	peak_gene.r	peak_gene.p_raw	peak_gene.p_adj	gene.ENSEMBL	gene.name
AP2A.0.A	0.72	0.19	chr22:21606730-21607013	61373	0.42	0.0065	81	ENSG00000183246	RIMBP3C
AP2C.0.A	0.77	0	chr1:86828960-86829668	125458	0.53	0.00033	13	ENSG00000261737	AL049597.2
AP2C.0.A	0.71	0.12	chr1:111570643-111570997	28658	0.48	0.0017	36	ENSG00000231346	LINC01160
ARI3A.0.D	-0.66	0.12	chr1:214198629-214199192	81910	0.61	2.8e-05	0.0024	ENSG00000143499	SMYD2
ARI3A.0.D	-0.69	0.12	chr17:69428204-69428868	13507	0.45	0.0033	55	ENSG00000108984	MAP2K6
ARI3A.0.D	-0.66	0.12	chrX:7273171-7273399	125934	0.66	2.2e-06	0.00038	ENSG00000101846	STS
ATF3.0.A	0.8	57	chr1:226778627-226779047	146937	0.46	0.0027	49	ENSG00000143772	ITPKB
ATF3.0.A	0.79	0.16	chr11:35359996-35360552	221126	0.57	0.0001	0.0061	ENSG00000026508	CD44
ATF3.0.A	0.79	0.16	chr11:35359996-35360552	108791	0.81	1.5e-10	3.3e-07	ENSG00000110436	SLC1A2
ATF3.0.A	0.78	0.16	chr12:89375722-89376190	28487	0.42	0.0058	76	ENSG00000139318	DUSP6
ATF3.0.A	0.78	0.16	chr12:89375722-89376190	43528	0.59	4.1e-05	0.0032	ENSG00000139323	POC1B
ATF4.0.A	0.71	55	chr10:72272626-72273219	56626	0.64	6e-06	0.00081	ENSG00000166295	ANAPC16
ATF4.0.A	0.71	55	chr10:72272626-72273219	705	0.54	0.00026	11	ENSG00000168209	DDIT4
ATF4.0.A	0.71	55	chr10:72272626-72273219	94108	0.57	9.5e-05	0.0059	ENSG00000107745	MICU1
BATF3.0.B	0.47	0.19	chr1:86470905-86471251	46734	0.57	0.0001	0.0061	ENSG00000137975	CLCA2
BATF3.0.B	0.47	0.19	chr1:86470905-86471251	2537	0.56	0.00016	0.0084	ENSG00000016490	CLCA1
BATF3.0.B	0.46	0.19	chr10:48667972-48668661	16215	0.44	0.0042	63	ENSG00000128815	WDFY4
BATF3.0.B	0.52	0.15	chr10:119285830-119286145	145063	0.45	0.0035	57	ENSG00000183605	SFXN4
BATF3.0.B	0.52	0.15	chr10:119285830-119286145	78259	0.47	0.0019	0.04	ENSG00000198873	GRK5
BATF3.0.B	0.46	0.19	chr11:115698232-115698589	55300	0.41	0.0073	87	ENSG00000246100	LINC00900
BATF3.0.B	0.5	0.15	chr11:128727894-128728137	41359	0.49	0.0013	31	ENSG00000151702	FLI1
BATF3.0.B	0.53	0.15	chr12:47160704-47161149	81101	0.65	4.8e-06	0.00069	ENSG00000179715	PCED1B
BATF3.0.B	0.52	0.15	chr12:64714539-64715013	65503	0.46	0.0028	49	ENSG00000111490	TBC1D30
BATF3.0.B	0.52	0.15	chr12:67742976-67743296	94638	0.57	0.0001	0.0062	ENSG00000127334	DYRK2
BATF3.0.B	0.58	0.12	chr12:96212047-96212287	239385	0.42	0.0066	82	ENSG00000084110	HAL
BATF3.0.B	0.61	99	chr12:96215124-96215507	20749	0.46	0.0028	49	ENSG00000111145	ELK3
BATF3.0.B	0.53	0.15	chr12:108041001-108041611	231518	0.47	0.0019	0.04	ENSG00000257398	AC126177.3
BATF3.0.B	0.47	0.19	chr13:100620020-100620271	89856	0.68	9.2e-07	0.0002	ENSG00000134864	GGACT
BATF3.0.B	0.6	99	chr14:92704198-92704874	391	0.4	0.0089	97	ENSG00000100600	LGMN
BATF3.0.B	0.6	0.12	chr14:95495424-95495996	88158	0.54	0.0003	12	ENSG00000176438	SYNE3
BATF3.0.B	0.46	0.19	chr15:75385919-75386295	39175	0.49	0.0013	31	ENSG00000275645	AC068338.3
BATF3.0.B	0.61	99	chr16:81657319-81657608	81489	0.41	0.0076	89	ENSG00000197943	PLCG2
BATF3.0.B	0.48	0.19	chr17:30806314-30806449	36926	0.44	0.0039	0.06	ENSG00000176390	CRLF3
BATF3.0.B	0.48	0.19	chr18:44846393-44846742	169466	0.4	0.0089	97	ENSG00000267414	AC120049.1
BATF3.0.B	0.45	0.19	chr19:16083357-16083698	28191	0.43	0.0048	68	ENSG00000167461	RAB8A
BATF3.0.B	0.47	0.19	chr2:20439551-20440084	120364	0.51	0.00072	22	ENSG00000118960	HS1BP3
BATF3.0.B	0.47	0.19	chr2:20439551-20440084	243930	0.43	0.0049	69	ENSG00000118961	LDAH
BATF3.0.B	0.48	0.19	chr2:28252379-28252793	204352	0.71	1.7e-07	5.5e-05	ENSG00000163803	PLB1
BATF3.0.B	0.45	0.19	chr2:62039144-62039713	171059	0.5	0.00096	26	ENSG00000115484	CCT4
BATF3.0.B	0.45	0.19	chr2:99380404-99380720	199252	0.47	2	41	ENSG00000185414	MRPL30
BATF3.0.B	0.45	0.19	chr2:99380404-99380720	43033	0.47	2	0.04	ENSG00000158417	EIF5B
BATF3.0.B	0.46	0.19	chr2:178550366-178550666	24377	0.41	0.0083	94	ENSG00000155657	TTN
BATF3.0.B	0.46	0.19	chr2:178550366-178550666	9241	0.4	0.0087	96	ENSG00000270956	AC009948.3
BATF3.0.B	0.46	0.19	chr2:178550366-178550666	1482	0.5	0.00081	23	ENSG00000270277	AC009948.2
BATF3.0.B	0.53	0.15	chr2:218555996-218556401	157740	0.61	2.1e-05	2	ENSG00000144579	CTDSP1
BATF3.0.B	0.53	0.15	chr2:218555996-218556401	102363	0.51	0.00065	0.02	ENSG00000074582	BCS1L
BATF3.0.B	0.46	0.19	chr2:230347543-230348280	226173	0.55	0.00019	0.0093	ENSG00000225963	AC009950.1
BATF3.0.B	0.46	0.19	chr2:230347543-230348280	144433	0.48	0.0013	32	ENSG00000079263	SP140
BATF3.0.B	0.52	0.15	chr22:39773998-39774290	203245	0.4	0.0091	99	ENSG00000100346	CACNA1I
BATF3.0.B	0.58	0.12	chr3:16816028-16816636	13377	0.61	2.1e-05	2	ENSG00000154822	PLCL2
BATF3.0.B	0.57	0.12	chr3:32530855-32531561	139157	0.57	0.00011	0.0066	ENSG00000153551	CMTM7
BATF3.0.B	0.48	0.19	chr3:52982913-52983121	149799	0.41	0.0085	95	ENSG00000272573	MUSTN1
BATF3.0.B	0.48	0.19	chr3:52982913-52983121	146694	0.43	0.0054	72	ENSG00000213533	STIMATE
BATF3.0.B	0.48	0.19	chr3:52982913-52983121	105362	0.63	1.2e-05	0.0014	ENSG00000163933	RFT1
BATF3.0.B	0.48	0.19	chr3:52982913-52983121	241591	0.45	0.0034	56	ENSG00000163931	TKT
BATF3.0.B	0.59	0.12	chr3:129950559-129950999	56748	0.52	0.00044	16	ENSG00000271270	TMCC1-AS1
BATF3.0.B	0.49	0.19	chr3:186871241-186871861	81361	0.48	0.0015	34	ENSG00000163918	RFC4
BATF3.0.B	0.49	0.19	chr3:186871241-186871861	58641	0.55	0.00021	0.01	ENSG00000073849	ST6GAL1
BATF3.0.B	0.54	0.15	chr4:56803383-56803992	159358	0.61	1.9e-05	0.0019	ENSG00000084092	NOA1
BATF3.0.B	0.47	0.19	chr5:80608006-80608145	51251	0.71	1.6e-07	5.3e-05	ENSG00000189127	ANKRD34B
BATF3.0.B	0.56	0.12	chr5:143008857-143009564	238480	0.46	0.0023	44	ENSG00000145819	ARHGAP26
BATF3.0.B	0.48	0.19	chr6:138450493-138450687	241861	0.46	0.0026	47	ENSG00000225177	AL590617.2
BATF3.0.B	0.5	0.15	chr6:143566979-143567354	144147	0.62	1.3e-05	0.0015	ENSG00000189007	ADAT2
BATF3.0.B	0.5	0.19	chr7:148506958-148507620	190294	0.57	9.8e-05	6	ENSG00000055130	CUL1
BATF3.0.B	0.5	0.19	chr8:130042139-130043026	202546	0.57	8.6e-05	0.0054	ENSG00000153310	FAM49B
BATF3.0.B	0.5	0.19	chr8:130042139-130043026	39712	0.45	0.0033	55	ENSG00000280543	ASAP1-IT2
BATF3.0.B	0.57	0.12	chr8:133580453-133581056	7270	0.49	0.0013	31	ENSG00000261220	AC103706.1
BATF3.0.B	0.5	0.19	chr9:91359223-91359337	145408	0.69	5.3e-07	0.00013	ENSG00000148090	AUH
BATF3.0.B	0.5	0.19	chr9:91359223-91359337	49708	0.5	0.00086	24	ENSG00000165030	NFIL3
BATF3.0.B	0.63	99	chrX:11265002-11265293	147351	0.78	2.7e-09	2.3e-06	ENSG00000047648	ARHGAP6
BATF3.0.B	0.53	0.15	chrX:110414687-110414992	220501	0.66	2.6e-06	0.00043	ENSG00000101935	AMMECR1
BATF3.0.B	0.46	0.19	chrX:139766508-139767124	184738	0.43	0.0052	72	ENSG00000101977	2,00 MCF
BATF3.0.B	0.46	0.19	chrX:139766508-139767124	40162	0.76	1.1e-08	6.4e-06	ENSG00000101974	ATP11C
BATF3.0.B	0.5	0.19	chrX:139892483-139893071	166137	0.81	2.2e-10	4.1e-07	ENSG00000101974	ATP11C
BATF3.0.B	0.5	0.15	chrX:139909754-139910207	183408	0.82	8.7e-11	2.3e-07	ENSG00000101974	ATP11C
BRAC.0.A	-0.58	28	chr5:175765836-175766234	107806	0.46	0.0026	47	ENSG00000113749	HRH2
CEBPZ.0.D	0.82	32	chr2:119352409-119352714	128578	0.5	0.00089	25	ENSG00000115107	STEAP3
CEBPZ.0.D	0.82	32	chr2:119352409-119352714	77187	0.5	0.00092	25	ENSG00000171227	TMEM37
CEBPZ.0.D	0.77	0.12	chr22:17117872-17118272	32918	0.54	0.0003	13	ENSG00000177663	IL17RA
CEBPZ.0.D	0.77	0.12	chr22:17117872-17118272	1575	0.48	0.0016	36	ENSG00000183307	TMEM121B
CEBPZ.0.D	0.77	0.12	chr22:17117872-17118272	19239	0.65	4e-06	0.0006	ENSG00000069998	HDHD5
CEBPZ.0.D	0.76	0.12	chr7:50121327-50121615	182453	0.7	3.5e-07	9.6e-05	ENSG00000185811	IKZF1
COT2.1.A	-0.61	0.11	chr3:149752128-149752809	13656	0.54	0.00024	11	ENSG00000114744	COMMD2
CPEB1.0.D	-0.6	0.17	chr2:159903406-159903919	100051	0.87	3e-13	2.8e-09	ENSG00000054219	LY75
EGR2.1.A	0.7	0.19	chr1:15290085-15290792	200040	0.44	0.0036	58	ENSG00000132906	CASP9
EGR2.1.A	0.7	0.19	chr1:89738955-89739781	214119	0.42	0.0069	84	ENSG00000197147	LRRC8B
EGR2.1.A	0.76	0.18	chr1:119646762-119647538	49060	0.45	0.0032	54	ENSG00000260941	LINC00622
EGR2.1.A	0.76	0.18	chr1:119646762-119647538	27385	0.82	5.1e-11	1.5e-07	ENSG00000143067	ZNF697
EGR2.1.A	0.75	0.19	chr1:207817874-207818051	16356	0.66	3.1e-06	0.0005	ENSG00000203709	MIR29B2CHG
EGR2.1.A	0.79	0.18	chr1:209609515-209609748	25801	0.54	0.00026	11	ENSG00000008118	CAMK1G
EGR2.1.A	0.79	0.18	chr1:209609515-209609748	65664	0.48	0.0016	36	ENSG00000123689	G0S2
EGR2.1.A	0.79	0.18	chr1:209609515-209609748	76430	0.7	4.4e-07	0.00011	ENSG00000117594	HSD11B1
EGR2.1.A	0.74	0.19	chr1:212482809-212483375	197399	0.6	3.1e-05	0.0026	ENSG00000066027	PPP2R5A
EGR2.1.A	0.74	0.19	chr1:212482809-212483375	74458	0.52	0.00051	18	ENSG00000260805	AC092803.1
EGR2.1.A	0.74	0.19	chr1:212482809-212483375	81959	0.79	6.6e-10	8.6e-07	ENSG00000162772	ATF3
EGR2.1.A	0.74	0.19	chr1:212482809-212483375	141099	0.65	4.6e-06	0.00066	ENSG00000162771	FAM71A
EGR2.1.A	0.7	0.19	chr1:226778627-226779047	146937	0.46	0.0027	49	ENSG00000143772	ITPKB
EGR2.1.A	0.74	0.19	chr10:62671066-62671463	11189	0.75	1.2e-08	7.2e-06	ENSG00000238280	AC067751.1
EGR2.1.A	0.74	0.19	chr10:62671066-62671463	133257	0.75	1.5e-08	8.7e-06	ENSG00000181915	ADO
EGR2.1.A	0.74	0.19	chr10:62671066-62671463	140533	0.74	4.4e-08	2e-05	ENSG00000122877	EGR2
EGR2.1.A	0.76	0.18	chr10:80413186-80413850	5357	0.64	8.2e-06	1	ENSG00000122378	PRXL2A
EGR2.1.A	0.76	0.18	chr10:80413186-80413850	40316	0.53	0.00034	13	ENSG00000108219	TSPAN14
EGR2.1.A	0.71	0.19	chr10:102578794-102579149	184684	0.59	4.2e-05	0.0033	ENSG00000077150	NFKB2
EGR2.1.A	0.71	0.19	chr10:102578794-102579149	74807	0.59	4.4e-05	0.0034	ENSG00000107882	SUFU
EGR2.1.A	0.7	0.19	chr11:76782864-76783440	613	0.43	0.0053	72	ENSG00000182704	TSKU
EGR2.1.A	0.71	0.19	chr11:76784386-76784794	2135	0.46	0.0026	48	ENSG00000182704	TSKU
EGR2.1.A	0.76	0.18	chr12:62647406-62648054	45655	0.66	2.8e-06	0.00045	ENSG00000221949	LINC01465
EGR2.1.A	0.76	0.18	chr12:62647406-62648054	44654	0.68	8.6e-07	0.00019	ENSG00000257354	AC048341.1
EGR2.1.A	0.76	0.18	chr12:62647406-62648054	43497	0.44	0.0042	63	ENSG00000275180	AC048341.2
EGR2.1.A	0.75	0.19	chr12:68369889-68370647	240208	0.6	3.8e-05	3	ENSG00000127314	RAP1B
EGR2.1.A	0.71	0.19	chr12:68904289-68904982	158164	0.55	0.00018	0.0089	ENSG00000175782	SLC35E3
EGR2.1.A	0.71	0.19	chr12:68904289-68904982	62092	0.66	2.7e-06	0.00045	ENSG00000135678	CPM
EGR2.1.A	0.7	0.19	chr14:69637483-69637935	239468	0.41	0.0083	93	ENSG00000029364	SLC39A9
EGR2.1.A	0.7	0.19	chr14:69637483-69637935	25887	0.5	0.00082	24	ENSG00000100647	SUSD6
EGR2.1.A	0.74	0.19	chr14:103889623-103890057	195063	0.53	0.00041	15	ENSG00000269940	AL049840.5
EGR2.1.A	0.74	0.19	chr14:103889623-103890057	193270	0.66	3.1e-06	0.0005	ENSG00000269958	AL049840.6
EGR2.1.A	0.72	0.19	chr15:34355373-34355578	125589	0.42	0.0063	0.08	ENSG00000140199	SLC12A6
EGR2.1.A	0.72	0.19	chr15:34355373-34355578	13660	0.43	0.0054	73	ENSG00000182117	NOP10
EGR2.1.A	0.72	0.19	chr15:40776732-40777069	11571	0.4	0.0087	96	ENSG00000104129	DNAJC17
EGR2.1.A	0.72	0.19	chr15:40776732-40777069	30017	0.4	0.0089	97	ENSG00000166140	ZFYVE19
EGR2.1.A	0.72	0.19	chr15:40776732-40777069	58739	0.64	7.8e-06	0.00099	ENSG00000261183	SPINT1-AS1
EGR2.1.A	0.72	0.19	chr15:40776732-40777069	66949	0.6	3.6e-05	0.0029	ENSG00000166145	SPINT1
EGR2.1.A	0.75	0.19	chr15:78049731-78049956	65695	0.44	0.0044	65	ENSG00000167202	TBC1D2B
EGR2.1.A	0.71	0.19	chr15:99403426-99404064	8247	0.67	1.4e-06	0.00026	ENSG00000259590	LINC02244
EGR2.1.A	0.71	0.19	chr15:99403426-99404064	6813	0.71	1.7e-07	5.6e-05	ENSG00000259760	AC015660.2
EGR2.1.A	0.77	0.18	chr17:62170380-62170692	227775	0.68	1.3e-06	0.00025	ENSG00000108510	MED13
EGR2.1.A	0.77	0.18	chr2:36469069-36469584	114320	0.68	1e-06	0.00021	ENSG00000260025	CRIM1-DT
EGR2.1.A	0.77	0.18	chr2:36469069-36469584	113291	0.53	0.00038	15	ENSG00000150938	CRIM1
EGR2.1.A	0.77	0.18	chr2:36469069-36469584	43671	0.46	0.0026	48	ENSG00000273090	AC007378.1
EGR2.1.A	0.75	0.18	chr2:38260520-38260792	187073	0.58	7.7e-05	5	ENSG00000232973	CYP1B1-AS1
EGR2.1.A	0.7	0.19	chr2:65062916-65063204	7492	0.66	3.3e-06	0.00052	ENSG00000138069	RAB1A
EGR2.1.A	0.71	0.19	chr2:112693100-112693333	210944	0.58	8.2e-05	0.0052	ENSG00000114999	TTL
EGR2.1.A	0.71	0.19	chr2:198005656-198005782	201063	0.86	9.1e-13	5.7e-09	ENSG00000115896	PLCL1
EGR2.1.A	0.76	0.18	chr2:216004662-216005227	62078	0.74	2.4e-08	1.2e-05	ENSG00000118242	MREG
EGR2.1.A	0.71	0.19	chr2:238439114-238439552	12037	0.47	2	0.04	ENSG00000229915	AC016999.1
EGR2.1.A	0.71	0.19	chr20:32182005-32182336	171567	0.51	0.00059	19	ENSG00000101331	CCM2L
EGR2.1.A	0.71	0.19	chr20:32182005-32182336	129817	0.52	0.00048	17	ENSG00000101336	HCK
EGR2.1.A	0.71	0.19	chr20:32182005-32182336	72291	0.41	0.0071	85	ENSG00000101337	TM9SF4
EGR2.1.A	0.71	0.19	chr20:32182005-32182336	10168	0.54	0.00024	11	ENSG00000126003	PLAGL2
EGR2.1.A	0.71	0.19	chr20:32182005-32182336	95315	0.41	0.0079	91	ENSG00000101350	KIF3B
EGR2.1.A	0.71	0.19	chr20:50224390-50224965	106136	0.69	7.6e-07	0.00017	ENSG00000240849	TMEM189
EGR2.1.A	0.71	0.19	chr20:50224390-50224965	39792	0.44	0.0039	0.06	ENSG00000277449	CEBPB-AS1
EGR2.1.A	0.71	0.19	chr20:50224390-50224965	33560	0.61	2.7e-05	0.0024	ENSG00000172216	CEBPB
EGR2.1.A	0.71	0.19	chr20:50224390-50224965	22678	0.65	4.3e-06	0.00062	ENSG00000224397	SMIM25
EGR2.1.A	0.71	0.19	chr3:16538525-16538959	224951	0.72	1.1e-07	4e-05	ENSG00000131378	RFTN1
EGR2.1.A	0.72	0.19	chr3:55487495-55487723	21780	0.84	5.1e-12	2.3e-08	ENSG00000114251	WNT5A
EGR2.1.A	0.72	0.19	chr3:55487495-55487723	0	0.75	2.3e-08	1.2e-05	ENSG00000244586	WNT5A-AS1
EGR2.1.A	0.72	0.19	chr3:55487495-55487723	20588	0.52	0.00045	16	ENSG00000187672	ERC2
EGR2.1.A	0.74	0.19	chr3:105827131-105827465	171670	0.75	1.8e-08	1e-05	ENSG00000114423	CBLB
EGR2.1.A	0.7	0.19	chr5:119361017-119361224	92325	0.68	1.1e-06	0.00023	ENSG00000145779	TNFAIP8
EGR2.1.A	0.72	0.19	chr5:141919747-141920016	32403	0.5	0.00082	24	ENSG00000271871	AC005740.4
EGR2.1.A	0.72	0.19	chr6:24660226-24660432	10247	0.59	5.6e-05	4	ENSG00000111802	TDP2
EGR2.1.A	0.79	0.18	chr6:25971206-25971705	143168	0.52	0.00047	17	ENSG00000180596	H2BC4
EGR2.1.A	0.79	0.18	chr6:25971206-25971705	227146	0.5	0.0008	23	ENSG00000196866	H2AC7
EGR2.1.A	0.79	0.18	chr6:25971206-25971705	243454	0.42	0.0058	76	ENSG00000273802	H2BC8
EGR2.1.A	0.79	0.18	chr6:25971206-25971705	245270	0.41	8	92	ENSG00000277075	H2AC8
EGR2.1.A	0.7	0.19	chr7:47288230-47288353	13076	0.66	2.2e-06	0.00039	ENSG00000136205	TNS3
EGR2.1.A	0.71	0.19	chr8:70614723-70615379	6146	0.52	0.00047	17	ENSG00000246366	LACTB2-AS1
EGR2.1.A	0.71	0.19	chr8:70614723-70615379	19939	0.43	0.0047	67	ENSG00000147592	LACTB2
EGR2.1.A	0.72	0.19	chr8:104338748-104339192	8424	0.5	0.00098	26	ENSG00000147647	DPYS
EGR2.1.A	0.72	0.19	chr8:104338748-104339192	0	0.71	2.7e-07	7.7e-05	ENSG00000164935	DCSTAMP
EGR2.1.A	0.72	0.19	chr8:104338748-104339192	80320	0.41	0.0073	86	ENSG00000179577	AP003471.1
EGR2.1.A	0.72	0.19	chr8:104338748-104339192	150039	0.68	1.1e-06	0.00022	ENSG00000147650	LRP12
EGR2.1.A	0.73	0.19	chr9:99253691-99254462	31627	0.41	0.0079	91	ENSG00000106803	SEC61B
EGR2.1.A	0.76	0.18	chr9:121069460-121069682	167067	0.59	5e-05	0.0037	ENSG00000056558	TRAF1
EGR2.1.A	0.74	0.19	chr9:121246657-121247561	91426	0.46	0.0025	46	ENSG00000148175	STOM
EGR3.0.D	0.59	0.18	chr1:89738955-89739781	214119	0.42	0.0069	84	ENSG00000197147	LRRC8B
EGR3.0.D	0.66	0.17	chr1:180962286-180962521	126179	0.51	0.00062	0.02	ENSG00000162783	IER5
EGR3.0.D	0.61	0.14	chr1:212587396-212587618	29563	0.41	0.0073	87	ENSG00000260805	AC092803.1
EGR3.0.D	0.61	0.14	chr1:212587396-212587618	22062	0.79	7.4e-10	9.4e-07	ENSG00000162772	ATF3
EGR3.0.D	0.61	0.14	chr1:212587396-212587618	36856	0.53	0.0004	15	ENSG00000162771	FAM71A
EGR3.0.D	0.51	0.2	chr10:62779481-62779957	96829	0.64	6.5e-06	0.00086	ENSG00000238280	AC067751.1
EGR3.0.D	0.51	0.2	chr10:62779481-62779957	24763	0.67	1.9e-06	0.00035	ENSG00000181915	ADO
EGR3.0.D	0.51	0.2	chr10:62779481-62779957	32039	0.6	3.1e-05	0.0026	ENSG00000122877	EGR2
EGR3.0.D	0.59	0.18	chr10:110857332-110857533	14262	0.47	0.0019	39	ENSG00000150593	PDCD4
EGR3.0.D	0.59	0.18	chr10:110857332-110857533	41195	0.49	0.0011	29	ENSG00000214413	BBIP1
EGR3.0.D	0.54	0.2	chr11:35380678-35380932	170335	0.48	0.0015	34	ENSG00000255443	CD44-AS1
EGR3.0.D	0.54	0.2	chr12:26369585-26370157	249555	0.71	2e-07	6.3e-05	ENSG00000123095	BHLHE41
EGR3.0.D	0.54	0.2	chr12:26369585-26370157	247594	0.53	0.0004	15	ENSG00000123096	SSPN
EGR3.0.D	0.54	0.2	chr12:26369585-26370157	244430	0.69	7.1e-07	0.00016	ENSG00000256894	AC022509.3
EGR3.0.D	0.54	0.2	chr12:26369585-26370157	158421	0.57	0.00011	0.0064	ENSG00000256234	AC022509.2
EGR3.0.D	0.54	0.2	chr12:26369585-26370157	140037	0.7	3.7e-07	9.9e-05	ENSG00000255750	AC022509.1
EGR3.0.D	0.5	0.2	chr12:57766956-57767549	11853	0.69	5.9e-07	0.00014	ENSG00000139266	MARCHF9
EGR3.0.D	0.5	0.2	chr12:57766956-57767549	4622	0.84	4.4e-12	2e-08	ENSG00000111012	CYP27B1
EGR3.0.D	0.5	0.2	chr12:57766956-57767549	922	0.62	1.7e-05	0.0017	ENSG00000037897	METTL1
EGR3.0.D	0.5	0.2	chr12:57766956-57767549	3943	0.71	2.5e-07	7.4e-05	ENSG00000123427	EEF1AKMT3
EGR3.0.D	0.5	0.2	chr12:57766956-57767549	15212	0.42	0.0059	77	ENSG00000123297	TSFM
EGR3.0.D	0.5	0.2	chr12:57766956-57767549	29827	0.55	0.00017	0.0086	ENSG00000135407	AVIL
EGR3.0.D	0.5	0.2	chr12:57766956-57767549	46945	0.55	0.00021	0.01	ENSG00000269903	AC025165.4
EGR3.0.D	0.5	0.2	chr12:57766956-57767549	52378	0.56	0.00016	0.0085	ENSG00000175215	CTDSP2
EGR3.0.D	0.54	0.2	chr14:90079509-90080067	187793	0.43	0.0055	74	ENSG00000119720	NRDE2
EGR3.0.D	0.6	0.14	chr15:34355373-34355578	125589	0.42	0.0063	0.08	ENSG00000140199	SLC12A6
EGR3.0.D	0.6	0.14	chr15:34355373-34355578	13660	0.43	0.0054	73	ENSG00000182117	NOP10
EGR3.0.D	0.53	0.2	chr15:59237767-59238474	105333	0.55	0.00023	11	ENSG00000157483	MYO1E
EGR3.0.D	0.53	0.2	chr15:59237767-59238474	30924	0.48	0.0017	36	ENSG00000171989	LDHAL6B
EGR3.0.D	0.51	0.2	chr15:80989088-80989442	10151	0.44	0.0037	58	ENSG00000277782	AC068870.2
EGR3.0.D	0.51	0.2	chr15:80989088-80989442	17591	0.44	0.0038	59	ENSG00000156206	CFAP161
EGR3.0.D	0.5	0.2	chr16:48585051-48585326	228687	0.48	0.0014	33	ENSG00000196470	SIAH1
EGR3.0.D	0.53	0.2	chr17:64992343-64992622	108190	0.43	0.0053	72	ENSG00000108370	RGS9
EGR3.0.D	0.55	0.2	chr18:69935280-69935806	104122	0.43	0.0045	65	ENSG00000150637	CD226
EGR3.0.D	0.52	0.2	chr18:79955394-79955682	206070	0.46	0.0023	44	ENSG00000278000	AC139100.2
EGR3.0.D	0.59	0.18	chr19:21023106-21023359	99884	0.41	0.0072	86	ENSG00000105750	ZNF85
EGR3.0.D	0.59	0.18	chr19:21023106-21023359	2472	0.52	0.00053	18	ENSG00000118620	ZNF430
EGR3.0.D	0.51	0.2	chr19:48145686-48146308	97843	0.47	0.0019	39	ENSG00000105499	PLA2G4C
EGR3.0.D	0.56	0.18	chr19:58539006-58539429	137502	0.48	0.0013	32	ENSG00000171574	ZNF584
EGR3.0.D	0.56	0.18	chr19:58539006-58539429	22502	0.48	0.0013	32	ENSG00000099326	MZF1
EGR3.0.D	0.57	0.18	chr2:38260520-38260792	187073	0.58	7.7e-05	5	ENSG00000232973	CYP1B1-AS1
EGR3.0.D	0.52	0.2	chr2:60806953-60807752	73769	0.41	0.0077	0.09	ENSG00000162924	REL
EGR3.0.D	0.61	0.14	chr2:65026711-65027024	43672	0.45	0.0034	56	ENSG00000138069	RAB1A
EGR3.0.D	0.64	0.14	chr2:157902712-157903023	177004	0.47	0.0017	37	ENSG00000234584	AC019186.1
EGR3.0.D	0.64	0.14	chr2:157902712-157903023	166268	0.4	0.0088	97	ENSG00000115170	ACVR1
EGR3.0.D	0.53	0.2	chr2:177351611-177351904	124016	0.43	0.0051	0.07	ENSG00000116044	NFE2L2
EGR3.0.D	0.53	0.2	chr2:177351611-177351904	87252	0.52	0.00047	17	ENSG00000222043	AC079305.2
EGR3.0.D	0.64	0.14	chr2:181781097-181781491	106360	0.62	1.4e-05	0.0016	ENSG00000260742	AC009962.1
EGR3.0.D	0.6	0.14	chr2:201127587-201127877	11433	0.64	7.3e-06	0.00094	ENSG00000003402	CFLAR
EGR3.0.D	0.6	0.14	chr2:201127587-201127877	12401	0.4	0.0091	98	ENSG00000226312	CFLAR-AS1
EGR3.0.D	0.65	0.17	chr2:208017673-208018205	196385	0.71	1.9e-07	5.9e-05	ENSG00000178385	PLEKHM3
EGR3.0.D	0.65	0.17	chr2:208017673-208018205	149091	0.4	0.0089	97	ENSG00000225111	AC083900.1
EGR3.0.D	0.57	0.18	chr2:238439114-238439552	12037	0.47	2	0.04	ENSG00000229915	AC016999.1
EGR3.0.D	0.56	0.18	chr4:67452005-67452565	16197	0.43	0.0056	74	ENSG00000145241	CENPC
EGR3.0.D	0.62	0.14	chr5:60520853-60521286	230505	0.68	1e-06	0.00022	ENSG00000164181	ELOVL7
EGR3.0.D	0.51	0.2	chr5:76608829-76609230	205544	0.62	1.5e-05	0.0016	ENSG00000145703	IQGAP2
EGR3.0.D	0.51	0.2	chr5:76608829-76609230	6252	0.51	0.00073	22	ENSG00000164220	F2RL2
EGR3.0.D	0.54	0.2	chr5:91292117-91292414	237283	0.54	0.00027	12	ENSG00000248323	LUCAT1
EGR3.0.D	0.54	0.2	chr5:91292117-91292414	76217	0.53	0.0004	15	ENSG00000113369	ARRDC3
EGR3.0.D	0.6	0.14	chr6:144361131-144361318	210614	0.45	0.0029	51	ENSG00000135604	STX11
EGR3.0.D	0.53	0.2	chr6:158698931-158699283	48917	0.43	0.0054	73	ENSG00000164674	SYTL3
EGR3.0.D	0.59	0.18	chr7:158824082-158824335	93087	0.5	0.00077	23	ENSG00000117868	ESYT2
EGR3.0.D	0.53	0.2	chr8:26600155-26600660	95454	0.51	0.00066	0.02	ENSG00000240694	PNMA2
EGR3.0.D	0.64	0.14	chr8:104338748-104339192	8424	0.5	0.00098	26	ENSG00000147647	DPYS
EGR3.0.D	0.64	0.14	chr8:104338748-104339192	0	0.71	2.7e-07	7.7e-05	ENSG00000164935	DCSTAMP
EGR3.0.D	0.64	0.14	chr8:104338748-104339192	80320	0.41	0.0073	86	ENSG00000179577	AP003471.1
EGR3.0.D	0.64	0.14	chr8:104338748-104339192	150039	0.68	1.1e-06	0.00022	ENSG00000147650	LRP12
EGR3.0.D	0.66	0.17	chr8:104394219-104394621	63895	0.43	0.0052	72	ENSG00000147647	DPYS
EGR3.0.D	0.66	0.17	chr8:104394219-104394621	55132	0.76	8.9e-09	5.9e-06	ENSG00000164935	DCSTAMP
EGR3.0.D	0.66	0.17	chr8:104394219-104394621	94610	0.76	8.2e-09	5.4e-06	ENSG00000147650	LRP12
EGR3.0.D	0.61	0.14	chr8:125273950-125274208	182271	0.53	0.00031	13	ENSG00000156831	NSMCE2
EGR3.0.D	0.55	0.2	chr8:125335096-125335257	243417	0.51	0.00058	19	ENSG00000156831	NSMCE2
EGR3.0.D	0.52	0.2	chr8:133068527-133068780	168391	0.62	1.9e-05	0.0018	ENSG00000104419	NDRG1
EPAS1.0.B	-0.47	0.18	chr17:43238873-43239432	90505	0.67	1.6e-06	0.0003	ENSG00000267002	AC060780.1
EPAS1.0.B	-0.46	0.18	chr17:43295191-43295972	146823	0.68	1.2e-06	0.00024	ENSG00000267002	AC060780.1
ESR1.1.A	0.71	0.15	chr1:21899987-21900387	158810	0.54	0.00029	12	ENSG00000230068	CDC42-IT1
ETS1.0.A	-0.63	0.16	chr5:134902123-134902432	2688	0.61	1.9e-05	0.0019	ENSG00000132570	PCBD2
ETS1.0.A	-0.63	0.16	chr5:134902123-134902432	65475	0.48	0.0017	36	ENSG00000152705	CATSPER3
ETV6.0.D	-0.66	0.15	chr4:25694468-25694809	52624	0.45	0.0031	53	ENSG00000091490	SEL1L3
FOS.0.A	0.56	0.17	chr1:165633679-165633910	2466	0.47	0.0021	42	ENSG00000143198	MGST3
FOS.0.A	0.56	0.17	chr1:165633679-165633910	28306	0.43	5	0.07	ENSG00000143149	ALDH9A1
FOS.0.A	0.56	0.17	chr1:165633679-165633910	90383	0.56	0.00015	0.0079	ENSG00000143183	TMCO1
FOS.0.A	0.56	0.17	chr1:165633679-165633910	193704	0.45	0.0032	54	ENSG00000143179	UCK2
FOS.0.A	0.56	0.17	chr1:171739810-171739890	41770	0.41	0.0075	89	ENSG00000010165	EEF1AKNMT
FOS.0.A	0.56	0.17	chr1:171739810-171739890	101608	0.5	0.00088	25	ENSG00000197959	DNM3
FOS.0.A	0.56	0.17	chr10:127070499-127071201	64225	0.65	5.1e-06	0.00071	ENSG00000188916	INSYN2A
FOS.0.A	0.56	0.17	chr20:51033658-51034059	144742	0.43	0.0046	66	ENSG00000101126	ADNP
FOS.0.A	0.61	0.16	chr4:139484729-139485239	183224	0.43	0.0048	68	ENSG00000164134	NAA15
FOS.0.A	0.61	0.16	chr4:139484729-139485239	231514	0.43	0.0052	71	ENSG00000196782	MAML3
FOS.0.A	0.61	0.16	chr5:146363086-146363817	83494	0.7	3.5e-07	9.6e-05	ENSG00000113649	TCERG1
FOXK1.0.A	-0.56	0.19	chr5:180034626-180034905	228228	0.42	0.0057	75	ENSG00000161011	SQSTM1
FOXK1.0.A	-0.57	0.19	chr9:72525169-72525700	173756	0.54	0.00023	11	ENSG00000107372	ZFAND5
FOXO1.0.A	-0.58	0.13	chr2:227857596-227857806	51857	0.46	0.0023	44	ENSG00000115009	CCL20
FOXO1.0.A	-0.55	0.13	chr6:29705735-29705925	235335	0.51	0.00075	22	ENSG00000206503	HLA-A
GATA4.0.A	0.72	0.13	chr1:154001709-154001969	10947	0.42	0.0069	84	ENSG00000177954	RPS27
GATA4.0.A	0.73	0.13	chr1:159916313-159916586	1521	0.76	7.1e-09	5e-06	ENSG00000158710	TAGLN2
GATA4.0.A	0.79	0.12	chr10:47462618-47462957	97122	0.6	3.5e-05	0.0028	ENSG00000265763	ZNF488
GATA4.0.A	0.79	0.12	chr10:47462618-47462957	2456	0.52	0.00049	17	ENSG00000265190	ANXA8
GATA4.0.A	0.73	0.13	chr10:47987983-47988225	237119	0.43	0.0054	73	ENSG00000277758	FO681492.1
GATA4.0.A	0.73	0.13	chr10:47987983-47988225	79919	0.49	0.0013	31	ENSG00000276850	AC245041.2
GATA4.0.A	0.72	0.13	chr10:99966329-99966623	90752	0.6	4.1e-05	0.0032	ENSG00000107554	DNMBP
GATA4.0.A	0.58	0.2	chr11:57290381-57290589	9049	0.47	0.0019	39	ENSG00000149115	TNKS1BP1
GATA4.0.A	0.58	0.2	chr12:55956136-55956343	213014	0.58	6.2e-05	0.0043	ENSG00000135414	GDF11
GATA4.0.A	0.66	0.14	chr13:107351365-107351601	187855	0.43	0.0045	65	ENSG00000204442	FAM155A
GATA4.0.A	0.82	83	chr15:26449357-26449646	93900	0.52	0.00054	18	ENSG00000166206	GABRB3
GATA4.0.A	0.75	0.12	chr15:67150421-67150794	86658	0.58	7.4e-05	0.0049	ENSG00000166949	SMAD3
GATA4.0.A	0.71	0.13	chr15:96273749-96274145	51793	0.72	1.1e-07	3.9e-05	ENSG00000185551	NR2F2
GATA4.0.A	0.67	0.14	chr18:61765084-61765435	42632	0.58	8.3e-05	0.0053	ENSG00000176641	RNF152
GATA4.0.A	0.69	0.14	chr18:70044626-70045059	213468	0.46	0.0028	0.05	ENSG00000150637	CD226
GATA4.0.A	0.79	0.12	chr2:70381691-70382145	124305	0.58	6.8e-05	0.0046	ENSG00000116005	PCYOX1
GATA4.0.A	0.73	0.13	chr2:100292083-100292493	20208	0.47	0.0018	38	ENSG00000170500	LONRF2
GATA4.0.A	0.58	0.2	chr22:36884968-36885119	240724	0.49	0.0011	28	ENSG00000100385	IL2RB
GATA4.0.A	0.82	83	chr4:8472844-8473230	203090	0.54	0.00027	12	ENSG00000170801	HTRA3
GATA4.0.A	0.82	83	chr4:8472844-8473230	119430	0.63	9e-06	0.0011	ENSG00000109625	CPZ
GATA4.0.A	0.59	0.2	chr4:76987465-76987676	37762	0.55	0.00018	0.0091	ENSG00000138758	SEPTIN11
GATA4.0.A	0.72	0.13	chr4:108881304-108881618	230719	0.53	0.00034	14	ENSG00000198856	OSTC
GATA4.0.A	0.72	0.13	chr4:108881304-108881618	72579	0.6	3.8e-05	3	ENSG00000188517	COL25A1
GATA4.0.A	0.7	0.13	chr4:163394866-163395383	70904	0.62	1.6e-05	0.0016	ENSG00000164128	NPY1R
GATA4.0.A	0.64	0.17	chr5:56123569-56124268	188474	0.43	0.0046	66	ENSG00000134352	IL6ST
GATA4.0.A	0.68	0.14	chr6:160248604-160248903	77543	0.59	5.8e-05	0.0041	ENSG00000112499	SLC22A2
GATA4.0.A	0.68	0.14	chr6:160248604-160248903	99475	0.55	0.00017	0.0088	ENSG00000146477	SLC22A3
GATA4.0.A	0.75	0.13	chr7:50497018-50497388	92675	0.64	7.7e-06	0.00099	ENSG00000106070	GRB10
GATA4.0.A	0.82	83	chr8:126375302-126375677	176766	0.63	9.7e-06	0.0012	ENSG00000168672	LRATD2
GATA4.0.A	0.7	0.14	chr9:116234050-116234486	80259	0.65	3.5e-06	0.00055	ENSG00000182752	PAPPA
GATA6.0.A	0.81	0.13	chr1:78172252-78172481	193077	0.42	0.0062	79	ENSG00000162616	DNAJB4
GATA6.0.A	0.81	0.13	chr1:78172252-78172481	131403	0.72	9.6e-08	3.5e-05	ENSG00000122420	PTGFR
GATA6.0.A	0.78	0.11	chr1:112263568-112263887	202654	0.42	0.0061	78	ENSG00000134245	WNT2B
GATA6.0.A	0.77	0.11	chr1:154001709-154001969	10947	0.42	0.0069	84	ENSG00000177954	RPS27
GATA6.0.A	0.75	0.15	chr1:159916313-159916586	1521	0.76	7.1e-09	5e-06	ENSG00000158710	TAGLN2
GATA6.0.A	0.8	0.11	chr10:47462618-47462957	97122	0.6	3.5e-05	0.0028	ENSG00000265763	ZNF488
GATA6.0.A	0.8	0.11	chr10:47462618-47462957	2456	0.52	0.00049	17	ENSG00000265190	ANXA8
GATA6.0.A	0.77	0.11	chr10:47987983-47988225	237119	0.43	0.0054	73	ENSG00000277758	FO681492.1
GATA6.0.A	0.77	0.11	chr10:47987983-47988225	79919	0.49	0.0013	31	ENSG00000276850	AC245041.2
GATA6.0.A	0.84	0.13	chr12:65565992-65566489	22622	0.42	0.0063	0.08	ENSG00000256268	LINC02454
GATA6.0.A	0.85	21	chr15:26449357-26449646	93900	0.52	0.00054	18	ENSG00000166206	GABRB3
GATA6.0.A	0.73	0.15	chr2:31360591-31360944	126439	0.63	9e-06	0.0011	ENSG00000013016	EHD3
GATA6.0.A	0.81	0.13	chr3:38524264-38524593	23464	0.6	3.2e-05	0.0027	ENSG00000183873	SCN5A
GATA6.0.A	0.79	0.11	chr5:112548290-112548539	128707	0.44	0.0036	58	ENSG00000278921	EPB41L4A-DT
GATA6.0.A	0.66	0.19	chr8:74267410-74267694	32710	0.65	4.2e-06	0.00062	ENSG00000104369	JPH1
GCR.0.A	0.76	0.15	chr1:44821052-44821191	20675	0.62	1.7e-05	0.0017	ENSG00000173846	PLK3
GCR.0.A	0.76	0.15	chr1:44821052-44821191	12570	0.52	0.00048	17	ENSG00000222009	BTBD19
HAND1.1.D	-0.5	0.2	chr1:66929840-66930864	4945	0.42	0.0066	82	ENSG00000198160	MIER1
HAND1.1.D	-0.5	0.2	chr10:104319018-104319431	196960	0.6	3.1e-05	0.0026	ENSG00000156384	SFR1
HAND1.1.D	-0.5	0.2	chr10:104319018-104319431	9320	0.43	0.0049	69	ENSG00000148841	ITPRIP
HAND1.1.D	-0.5	0.2	chr10:104319018-104319431	34402	0.42	0.0057	76	ENSG00000120051	CFAP58
HAND1.1.D	-0.51	0.2	chr10:124647704-124648292	30624	0.41	0.0073	87	ENSG00000258539	AC068896.3
HAND1.1.D	-0.51	0.2	chr10:124647704-124648292	99857	0.42	6	78	ENSG00000203791	EEF1AKMT2
HAND1.1.D	-0.52	0.2	chr10:124685288-124685835	115984	0.49	0.0011	28	ENSG00000165660	ABRAXAS2
HAND1.1.D	-0.51	0.2	chr11:85854643-85855447	226070	0.43	0.0051	71	ENSG00000171204	TMEM126B
HAND1.1.D	-0.54	0.2	chr11:111878815-111879600	96620	0.5	0.00094	26	ENSG00000086848	ALG9
HAND1.1.D	-0.51	0.2	chr12:47741255-47741670	9347	0.56	0.00014	0.0078	ENSG00000274902	AC004241.2
HAND1.1.D	-0.51	0.2	chr12:104680198-104680864	224903	0.54	0.00028	12	ENSG00000171310	CHST11
HAND1.1.D	-0.51	0.2	chr12:104680198-104680864	121689	0.62	1.4e-05	0.0015	ENSG00000136052	SLC41A2
HAND1.1.D	-0.52	0.2	chr13:40770751-40771555	41623	0.43	0.0054	73	ENSG00000102738	MRPS31
HAND1.1.D	-0.5	0.2	chr13:91348370-91349394	550	0.5	0.00096	26	ENSG00000215417	MIR17HG
HAND1.1.D	-0.5	0.2	chr13:110705761-110706635	157352	0.43	0.0045	65	ENSG00000255874	LINC00346
HAND1.1.D	-0.5	0.2	chr13:110705761-110706635	188004	0.54	0.00027	12	ENSG00000229152	ANKRD10-IT1
HAND1.1.D	-0.54	0.2	chr14:52791063-52792345	15826	0.53	0.00036	14	ENSG00000259049	AL139317.3
HAND1.1.D	-0.54	0.2	chr16:74296419-74297258	7869	0.49	0.0011	28	ENSG00000259972	AC009120.2
HAND1.1.D	-0.53	0.2	chr18:31942127-31943905	0	0.62	1.6e-05	0.0017	ENSG00000263823	AC009831.1
HAND1.1.D	-0.51	0.2	chr2:3377579-3378432	180042	0.44	0.0041	61	ENSG00000234171	RNASEH1-AS1
HAND1.1.D	-0.54	0.2	chr2:10285246-10285995	246154	0.51	0.00073	22	ENSG00000260077	AC104794.3
HAND1.1.D	-0.54	0.2	chr2:10285246-10285995	242397	0.43	0.0051	0.07	ENSG00000172059	KLF11
HAND1.1.D	-0.54	0.2	chr2:152334905-152335634	218104	0.42	0.0061	78	ENSG00000115145	STAM2
HAND1.1.D	-0.54	0.2	chr2:152334905-152335634	0	0.47	0.0018	38	ENSG00000157827	FMNL2
HAND1.1.D	-0.52	0.2	chr2:161308070-161308935	171162	0.47	0.0019	39	ENSG00000136560	TANK
HAND1.1.D	-0.52	0.2	chr2:205944317-205945017	187848	0.41	0.0086	95	ENSG00000225216	AC007362.1
HAND1.1.D	-0.52	0.2	chr2:205944317-205945017	139588	0.42	0.0059	77	ENSG00000227946	AC007383.2
HAND1.1.D	-0.51	0.2	chr2:218081019-218081461	46059	0.42	0.0058	76	ENSG00000188282	RUFY4
HAND1.1.D	-0.51	0.2	chr3:11642440-11643130	147312	0.42	0.0057	76	ENSG00000144559	TAMM41
HAND1.1.D	-0.54	0.2	chr3:129577966-129578256	69536	0.47	0.0022	42	ENSG00000172765	TMCC1
HAND1.1.D	-0.52	0.2	chr5:123423026-123423695	78141	0.49	0.0011	28	ENSG00000168944	CEP120
HAND1.1.D	-0.52	0.2	chr5:123423026-123423695	88404	0.48	0.0015	34	ENSG00000151292	CSNK1G3
HAND1.1.D	-0.51	0.2	chr5:154038247-154039266	48099	0.48	0.0014	33	ENSG00000055147	FAM114A2
HAND1.1.D	-0.5	0.2	chr5:172443452-172443905	233806	0.43	0.0046	66	ENSG00000168246	UBTD2
HAND1.1.D	-0.51	0.2	chr6:57046383-57047228	0	0.45	3	52	ENSG00000168116	KIAA1586
HAND1.1.D	-0.52	0.2	chr7:12686459-12687701	0	0.44	0.0039	0.06	ENSG00000122644	ARL4A
HAND1.1.D	-0.52	0.2	chr7:65373583-65374384	0	0.56	0.00015	0.0079	ENSG00000146757	ZNF92
HAND1.1.D	-0.55	0.2	chr7:92589656-92590593	102636	0.53	0.00036	14	ENSG00000127980	PEX1
HAND1.1.D	-0.55	0.2	chr7:92589656-92590593	60883	0.46	0.0027	49	ENSG00000127993	RBM48
HAND1.1.D	-0.54	0.2	chr7:131011441-131011753	72478	0.5	0.00082	24	ENSG00000231721	LINC-PINT
HAND1.1.D	-0.53	0.2	chr8:100157687-100158622	0	0.47	0.0022	42	ENSG00000104450	SPAG1
HAND1.1.D	-0.51	0.2	chr8:130045576-130046242	36496	0.65	3.7e-06	0.00057	ENSG00000280543	ASAP1-IT2
HAND1.1.D	-0.53	0.2	chr9:83920738-83921708	86639	0.46	0.0024	45	ENSG00000165115	KIF27
HAND1.1.D	-0.53	0.2	chr9:113580449-113580983	207030	0.42	0.0067	83	ENSG00000119431	HDHD3
HAND1.1.D	-0.53	0.2	chr9:113580449-113580983	135718	0.45	0.0035	56	ENSG00000138835	RGS3
HAND1.1.D	-0.53	0.2	chr9:121271986-121272520	64192	0.42	0.0063	0.08	ENSG00000148180	GSN
HAND1.1.D	-0.53	0.2	chr9:121271986-121272520	66467	0.43	0.0045	65	ENSG00000148175	STOM
HES5.0.D	0.53	0.2	chrX:130082285-130083070	176164	0.55	0.00019	0.0093	ENSG00000156697	UTP14A
HES5.0.D	0.53	0.2	chrX:130082285-130083070	17411	0.73	4.8e-08	2.1e-05	ENSG00000102034	ELF4
HES5.0.D	0.53	0.2	chrX:130082285-130083070	46292	0.44	0.0041	62	ENSG00000156709	AIFM1
HES5.0.D	0.53	0.2	chrX:130082285-130083070	119637	0.65	3.6e-06	0.00055	ENSG00000056277	ZNF280C
HEY1.0.D	0.56	0.18	chr1:119646762-119647538	49060	0.45	0.0032	54	ENSG00000260941	LINC00622
HEY1.0.D	0.56	0.18	chr1:119646762-119647538	27385	0.82	5.1e-11	1.5e-07	ENSG00000143067	ZNF697
HEY2.0.D	-0.62	0.17	chr17:66915198-66915448	154996	0.48	0.0014	33	ENSG00000198265	HELZ
HMBX1.0.D	0.59	0.13	chr5:143054463-143054945	222986	0.7	4.4e-07	0.00011	ENSG00000113580	NR3C1
HMBX1.0.D	-0.61	76	chrX:20126867-20127344	214007	0.71	2.6e-07	7.5e-05	ENSG00000173681	BCLAF3
HMBX1.0.D	-0.61	76	chrX:20126867-20127344	2342	0.74	2.5e-08	1.3e-05	ENSG00000173674	EIF1AX
HMBX1.0.D	-0.61	76	chrX:20126867-20127344	22567	0.77	4.1e-09	3.2e-06	ENSG00000177189	RPS6KA3
HME1.0.D	-0.44	0.16	chr3:150451808-150452010	94668	0.41	0.0083	94	ENSG00000144895	EIF2A
HXA10.0.C	0.59	0.18	chr15:52093500-52093831	21274	0.47	0.0017	37	ENSG00000069966	GNB5
HXB8.0.C	0.71	0.13	chr2:33437459-33437707	145953	0.61	1.9e-05	0.0019	ENSG00000119812	FAM98A
IKZF1.0.C	-0.79	76	chr1:160546947-160547408	5852	0.66	2.2e-06	0.00038	ENSG00000066294	CD84
IKZF1.0.C	-0.79	76	chr1:160546947-160547408	191649	0.7	2.9e-07	8.3e-05	ENSG00000026751	SLAMF7
IRF4.0.A	0.73	93	chr17:58605491-58605814	86759	0.44	0.0043	64	ENSG00000108384	RAD51C
IRF4.0.A	0.71	93	chr18:26458500-26458991	83980	0.49	0.0011	28	ENSG00000277534	AC007996.1
IRF8.0.B	0.56	0.2	chr1:50724462-50725018	235727	0.44	0.0037	58	ENSG00000123080	CDKN2C
IRF8.0.B	0.6	0.2	chr1:177477824-177478340	126262	0.48	0.0013	32	ENSG00000224968	LINC01645
IRF8.0.B	0.69	0.13	chr1:234386097-234386619	4694	0.61	2.8e-05	0.0024	ENSG00000059588	TARBP1
IRF8.0.B	0.69	0.13	chr1:234386097-234386619	217650	0.41	0.0082	93	ENSG00000168264	IRF2BP2
IRF8.0.B	0.56	0.2	chr1:234396912-234397153	209855	0.47	0.0018	38	ENSG00000228830	AL160408.2
IRF8.0.B	0.59	0.2	chr1:235842258-235842581	181217	0.49	0.0011	28	ENSG00000143669	LYST
IRF8.0.B	0.55	0.2	chr12:101671256-101672267	24680	0.42	0.0059	77	ENSG00000111666	CHPT1
IRF8.0.B	0.6	0.2	chr13:100511450-100511938	18226	0.57	0.00011	0.0065	ENSG00000134864	GGACT
IRF8.0.B	0.56	0.2	chr16:4763873-4764141	154990	0.41	0.0078	0.09	ENSG00000153443	UBALD1
IRF8.0.B	0.56	0.2	chr16:4763873-4764141	147380	0.56	0.00013	0.0074	ENSG00000102858	MGRN1
IRF8.0.B	0.56	0.2	chr16:4763873-4764141	70179	0.52	0.00049	17	ENSG00000168101	NUDT16L1
IRF8.0.B	0.56	0.2	chr16:4763873-4764141	67363	0.51	0.00069	21	ENSG00000168096	ANKS3
IRF8.0.B	0.56	0.2	chr16:4763873-4764141	15634	0.54	0.00029	12	ENSG00000103199	ZNF500
IRF8.0.B	0.56	0.2	chr16:4763873-4764141	39062	0.6	3.2e-05	0.0027	ENSG00000140632	GLYR1
IRF8.0.B	0.61	0.19	chr2:41715682-41716088	219280	0.41	0.0074	87	ENSG00000205086	C2orf91
IRF8.0.B	0.57	0.2	chr2:109254497-109254840	127170	0.47	0.0017	37	ENSG00000259863	SH3RF3-AS1
IRF8.0.B	0.57	0.2	chr2:109254497-109254840	125292	0.51	0.00063	0.02	ENSG00000172985	SH3RF3
IRF8.0.B	0.57	0.2	chr2:119326890-119327265	103059	0.47	2	0.04	ENSG00000115107	STEAP3
IRF8.0.B	0.61	0.19	chr2:202299730-202300114	33994	0.43	0.0055	74	ENSG00000055044	NOP58
IRF8.0.B	0.6	0.2	chr2:205984420-205984702	99903	0.52	0.00053	18	ENSG00000227946	AC007383.2
IRF8.0.B	0.62	0.19	chr3:16928752-16929066	126101	0.42	0.0058	76	ENSG00000154822	PLCL2
IRF8.0.B	0.56	0.2	chr3:42067351-42067646	53549	0.46	0.0023	44	ENSG00000182606	TRAK1
IRF8.0.B	0.6	0.2	chr3:112118197-112118571	139187	0.43	0.0048	68	ENSG00000144827	ABHD10
IRF8.0.B	0.6	0.2	chr3:112118197-112118571	2268	0.6	3.6e-05	0.0029	ENSG00000174500	GCSAM
IRF8.0.B	0.58	0.2	chr3:143751611-143752040	219758	0.46	0.0027	49	ENSG00000181744	DIPK2A
IRF8.0.B	0.6	0.19	chr3:170044245-170045315	6250	0.45	3	51	ENSG00000173890	GPR160
IRF8.0.B	0.68	0.13	chr3:179726099-179726776	163213	0.63	1.1e-05	0.0012	ENSG00000136518	ACTL6A
IRF8.0.B	0.68	0.13	chr3:179726099-179726776	137814	0.51	0.00059	19	ENSG00000136522	MRPL47
IRF8.0.B	0.58	0.2	chr3:186985619-186986375	195739	0.51	0.00071	22	ENSG00000163918	RFC4
IRF8.0.B	0.57	0.2	chr3:189040821-189041297	99106	0.44	0.0037	59	ENSG00000234076	TPRG1-AS1
IRF8.0.B	0.65	0.19	chr4:112085169-112085631	59823	0.49	0.0011	28	ENSG00000174749	FAM241A
IRF8.0.B	0.56	0.2	chr4:113677363-113677659	226331	0.53	0.00034	13	ENSG00000145349	CAMK2D
IRF8.0.B	0.61	0.19	chr4:139214035-139214456	197471	0.42	0.0061	78	ENSG00000273247	AC097376.3
IRF8.0.B	0.64	0.19	chr4:146288080-146288670	112377	0.49	0.0011	29	ENSG00000164167	6,00 LSM
IRF8.0.B	0.56	0.2	chr5:10505576-10505871	240979	0.42	0.0067	83	ENSG00000271980	AC012640.6
IRF8.0.B	0.56	0.2	chr5:10505576-10505871	173359	0.41	0.0085	95	ENSG00000112977	DAP
IRF8.0.B	0.61	0.19	chr5:83011698-83012421	36955	0.4	0.0089	98	ENSG00000271862	AC104118.1
IRF8.0.B	0.69	0.13	chr5:99027036-99027800	173051	0.57	9e-05	0.0056	ENSG00000153922	CHD1
IRF8.0.B	0.67	0.13	chr5:113194180-113195106	172081	0.64	5.6e-06	0.00077	ENSG00000171444	MCC
IRF8.0.B	0.58	0.2	chr5:169647477-169647936	10209	0.58	6.8e-05	0.0046	ENSG00000134516	DOCK2
IRF8.0.B	0.63	0.19	chr6:10531581-10531864	163108	0.57	0.00011	0.0065	ENSG00000111845	PAK1IP1
IRF8.0.B	0.63	0.19	chr6:10531581-10531864	215895	0.46	0.0027	48	ENSG00000137210	TMEM14B
IRF8.0.B	0.63	0.19	chr6:10531581-10531864	230859	0.5	0.00097	26	ENSG00000111837	MAK
IRF8.0.B	0.6	0.2	chr6:10889446-10889782	218028	0.44	0.0042	63	ENSG00000137434	C6orf52
IRF8.0.B	0.57	0.2	chr6:10901618-10902308	230200	0.51	0.00073	22	ENSG00000137434	C6orf52
IRF8.0.B	0.57	0.2	chr6:10901618-10902308	206646	0.56	0.00016	0.0084	ENSG00000111845	PAK1IP1
IRF8.0.B	0.57	0.2	chr6:10901618-10902308	153859	0.41	0.0076	89	ENSG00000137210	TMEM14B
IRF8.0.B	0.57	0.2	chr6:10901618-10902308	14787	0.47	0.0019	39	ENSG00000153157	SYCP2L
IRF8.0.B	0.65	0.13	chr6:11514745-11515145	22604	0.44	0.0039	0.06	ENSG00000205269	TMEM170B
IRF8.0.B	0.61	0.19	chr6:83071057-83071360	178667	0.45	0.0031	52	ENSG00000118420	UBE3D
IRF8.0.B	0.55	0.2	chr6:83086810-83087140	194420	0.55	0.0002	0.0096	ENSG00000118420	UBE3D
IRF8.0.B	0.64	0.19	chr6:113873076-113873710	15731	0.59	4.3e-05	0.0033	ENSG00000277443	MARCKS
IRF8.0.B	0.64	0.19	chr6:113873076-113873710	5063	0.42	0.0065	81	ENSG00000227502	MROCKI
IRF8.0.B	0.59	0.2	chr6:136228903-136229344	1680	0.42	0.0068	83	ENSG00000146410	MTFR2
IRF8.0.B	0.63	0.19	chr6:143566979-143567354	144147	0.62	1.3e-05	0.0015	ENSG00000189007	ADAT2
IRF8.0.B	0.57	0.2	chr6:148381396-148381942	109092	0.58	6.2e-05	0.0043	ENSG00000111961	SASH1
IRF8.0.B	0.63	0.19	chr7:14000296-14000778	109067	0.4	0.0089	97	ENSG00000006468	ETV1
IRF8.0.B	0.56	0.2	chr7:80189765-80189905	179670	0.56	0.00016	0.0083	ENSG00000135218	CD36
IRF8.0.B	0.61	0.19	chr7:128003252-128003596	23475	0.46	0.0022	43	ENSG00000128594	LRRC4
IRF8.0.B	0.63	0.19	chr7:128173053-128173275	124410	0.47	0.0021	42	ENSG00000106344	RBM28
IRF8.0.B	0.57	0.2	chr7:128176802-128177081	215196	0.51	0.00063	0.02	ENSG00000106348	IMPDH1
IRF8.0.B	0.56	0.2	chr8:119643929-119644133	229584	0.43	0.0048	68	ENSG00000155792	DEPTOR
IRF8.0.B	0.56	0.2	chr8:119962305-119962648	88588	0.54	0.00029	12	ENSG00000155792	DEPTOR
IRF8.0.B	0.68	0.13	chr9:33065127-33065460	23362	0.46	0.0023	44	ENSG00000122692	SMU1
IRF8.0.B	0.68	0.13	chr9:33065127-33065460	225052	0.48	0.0017	36	ENSG00000086102	NFX1
IRF9.0.C	-0.7	0	chr2:70381691-70382145	124305	0.58	6.8e-05	0.0046	ENSG00000116005	PCYOX1
IRX3.0.D	0.7	0.17	chr12:65537017-65537299	51812	0.66	2.4e-06	0.00041	ENSG00000256268	LINC02454
JUN.0.A	0.6	0.19	chr11:107953461-107953796	55102	0.67	1.8e-06	0.00033	ENSG00000166266	CUL5
JUN.0.A	0.64	0.19	chr18:23227103-23227454	225833	0.41	0.0071	85	ENSG00000101782	RIOK3
JUN.0.A	0.64	0.19	chr2:11187199-11187462	7440	0.43	0.0048	68	ENSG00000134318	ROCK2
JUN.0.A	0.69	85	chr8:133381894-133382412	144723	0.62	1.3e-05	0.0014	ENSG00000104419	NDRG1
JUND.0.A	0.61	0.18	chr1:177386353-177386585	34791	0.52	0.00047	17	ENSG00000224968	LINC01645
JUND.0.A	0.61	0.18	chr10:33174609-33174997	2495	0.53	0.00033	13	ENSG00000099250	NRP1
JUND.0.A	0.63	0.18	chr2:110979928-110980110	230885	0.47	0.0021	42	ENSG00000271590	AC108463.3
KAISO.0.A	0.51	0.19	chr1:8025770-8026879	109876	0.44	0.0043	64	ENSG00000049249	TNFRSF9
KAISO.0.A	0.54	0.19	chr1:202957731-202958515	209296	0.46	0.0025	46	ENSG00000133055	MYBPH
KAISO.0.A	0.52	0.19	chr10:73413310-73414245	245191	0.41	0.0075	88	ENSG00000138286	FAM149B1
KAISO.0.A	0.52	0.19	chr10:73413310-73414245	38209	0.45	0.0034	56	ENSG00000138279	ANXA7
KAISO.0.A	0.52	0.19	chr10:73413310-73414245	217367	0.54	0.00026	11	ENSG00000177791	MYOZ1
KAISO.0.A	0.55	0.19	chr12:8242683-8243963	119051	0.5	0.00091	25	ENSG00000111729	CLEC4A
KAISO.0.A	0.53	0.19	chr12:53625776-53626591	245600	0.42	0.0057	75	ENSG00000185591	SP1
KAISO.0.A	0.55	0.19	chr15:76310761-76311914	35990	0.46	0.0025	46	ENSG00000140386	SCAPER
KAISO.0.A	0.51	0.19	chr17:59707331-59707984	244256	0.5	0.00084	24	ENSG00000189050	RNFT1
KAISO.0.A	0.52	0.19	chr19:10288971-10289770	2016	0.5	0.00098	26	ENSG00000105371	ICAM4
KAISO.0.A	0.5	0.19	chr19:42396835-42397402	244266	0.44	0.0042	63	ENSG00000259436	AC010247.2
KAISO.0.A	0.54	0.19	chr19:54463535-54464964	24870	0.45	0.0034	56	ENSG00000267838	AC245884.8
KAISO.0.A	0.51	0.19	chr2:9422788-9423749	64737	0.53	0.00039	15	ENSG00000151694	ADAM17
KAISO.0.A	0.52	0.19	chr2:70798081-70798238	187704	0.52	0.00045	16	ENSG00000144043	TEX261
KAISO.0.A	0.55	0.19	chr2:86622909-86624065	182262	0.55	0.00018	9	ENSG00000115548	KDM3A
KAISO.0.A	0.55	0.19	chr2:86622909-86624065	19511	0.48	0.0015	34	ENSG00000239305	RNF103
KAISO.0.A	0.52	0.19	chr2:95991430-95992768	154511	0.51	0.00058	19	ENSG00000174501	ANKRD36C
KAISO.0.A	0.52	0.19	chr2:95991430-95992768	131082	0.42	0.0059	77	ENSG00000188886	ASTL
KAISO.0.A	0.5	0.19	chr2:96265871-96266629	231017	0.44	0.0039	0.06	ENSG00000163121	NEURL3
KAISO.0.A	0.52	0.19	chr3:49411896-49412625	46751	0.42	0.0066	82	ENSG00000235908	RHOA-IT1
KAISO.0.A	0.53	0.19	chr4:39977557-39978357	78493	0.54	0.0003	13	ENSG00000078177	N4BP2
KAISO.0.A	0.53	0.19	chr4:39977557-39978357	188318	0.63	1.2e-05	0.0014	ENSG00000260296	AC095057.3
KAISO.0.A	0.53	0.19	chr6:136289724-136290122	58700	0.46	0.0022	43	ENSG00000146410	MTFR2
KAISO.0.A	0.51	0.19	chr6:138987506-138988474	213997	0.52	0.00052	18	ENSG00000024862	CCDC28A
KAISO.0.A	0.51	0.19	chr6:138987506-138988474	146606	0.47	2	0.04	ENSG00000112406	HECA
KAISO.0.A	0.51	0.19	chr6:166998677-166999888	0	0.46	0.0027	49	ENSG00000213066	FGFR1OP
KAISO.0.A	0.52	0.19	chr7:7640365-7641170	0	0.5	0.00091	25	ENSG00000219545	UMAD1
KAISO.0.A	0.52	0.19	chr7:100177301-100177912	18057	0.48	0.0017	36	ENSG00000197093	GAL3ST4
KAISO.0.A	0.5	0.19	chr8:80486148-80487599	1587	0.46	0.0025	46	ENSG00000251867	AC009812.1
KAISO.0.A	0.52	0.19	chr8:140510604-140512414	4791	0.41	0.0083	94	ENSG00000259891	AC107375.1
KAISO.0.A	0.55	0.19	chr9:34328935-34329946	49073	0.5	0.00088	25	ENSG00000164972	C9orf24
KAISO.0.A	0.71	0.14	chrX:13734325-13735196	81136	0.78	1.7e-09	1.6e-06	ENSG00000176896	TCEANC
KAISO.0.A	0.71	0.14	chrX:13734325-13735196	45197	0.79	1.1e-09	1.2e-06	ENSG00000123595	RAB9A
KAISO.0.A	0.71	0.14	chrX:13734325-13735196	22081	0.86	7.9e-13	5.2e-09	ENSG00000196459	TRAPPC2
KAISO.0.A	0.71	0.14	chrX:13734325-13735196	0	0.82	3.6e-11	1.3e-07	ENSG00000046651	OFD1
KAISO.0.A	0.72	0.14	chrX:41085510-41085927	65	0.8	5.2e-10	7.4e-07	ENSG00000124486	USP9X
KAISO.0.A	0.72	0.14	chrX:41085510-41085927	247357	0.66	2.3e-06	0.0004	ENSG00000215301	DDX3X
KAISO.0.A	0.76	0.15	chrX:41333781-41334661	248336	0.7	2.9e-07	8.3e-05	ENSG00000124486	USP9X
KAISO.0.A	0.76	0.15	chrX:41333781-41334661	497	0.7	3.7e-07	9.9e-05	ENSG00000215301	DDX3X
KAISO.0.A	0.76	0.15	chrX:41333781-41334661	180273	0.56	0.00013	0.0074	ENSG00000147044	CASK
KAISO.0.A	0.75	0.14	chrX:41922924-41923902	233951	0.44	0.0039	0.06	ENSG00000171659	GPR34
KAISO.0.A	0.77	0.15	chrX:44542688-44543331	19049	0.77	3.5e-09	2.9e-06	ENSG00000069509	FUNDC1
KAISO.0.A	0.66	0.19	chrX:46626587-46626957	27336	0.58	8.3e-05	0.0053	ENSG00000065923	SLC9A7
KAISO.0.A	0.66	0.19	chrX:46626587-46626957	210086	0.63	8.6e-06	0.0011	ENSG00000102218	RP2
KAISO.0.A	0.73	0.14	chrX:118345779-118346841	0	0.85	3.5e-12	1.8e-08	ENSG00000131725	WDR44
KAISO.0.A	0.73	0.14	chrX:118345779-118346841	149057	0.87	1.5e-13	1.5e-09	ENSG00000147251	DOCK11
KAISO.0.A	0.53	0.19	chrX:118593328-118593753	247255	0.82	3.8e-11	1.3e-07	ENSG00000131725	WDR44
KAISO.0.A	0.53	0.19	chrX:118593328-118593753	97430	0.73	4.7e-08	2.1e-05	ENSG00000147251	DOCK11
KAISO.0.A	0.53	0.19	chrX:118593328-118593753	133380	0.73	6.3e-08	2.6e-05	ENSG00000131724	IL13RA1
KAISO.0.A	0.8	0.15	chrX:119852449-119853345	236725	0.56	0.00015	8	ENSG00000125354	SEPTIN6
KAISO.0.A	0.8	0.15	chrX:119852449-119853345	47138	0.69	5.2e-07	0.00013	ENSG00000125351	UPF3B
KAISO.0.A	0.8	0.15	chrX:119852449-119853345	67327	0.7	3.5e-07	9.6e-05	ENSG00000101882	NKAP
KAISO.0.A	0.72	0.14	chrX:119943109-119943953	137798	0.73	5.4e-08	2.3e-05	ENSG00000125351	UPF3B
KAISO.0.A	0.72	0.14	chrX:119943109-119943953	22437	0.78	1.6e-09	1.6e-06	ENSG00000101882	NKAP
KAISO.0.A	0.85	0.15	chrX:120309329-120309858	58577	0.85	2.4e-12	1.3e-08	ENSG00000177485	ZBTB33
KAISO.0.A	0.85	0.15	chrX:120309329-120309858	50679	0.54	0.00025	11	ENSG00000125355	TMEM255A
KAISO.0.A	0.85	0.15	chrX:120309329-120309858	116290	0.46	0.0025	47	ENSG00000005893	LAMP2
KAISO.0.A	0.85	0.15	chrX:120309329-120309858	214754	0.75	1.9e-08	1e-05	ENSG00000158290	CUL4B
KAISO.0.A	0.72	0.14	chrX:129931403-129933208	192429	0.66	3.3e-06	0.00052	ENSG00000122121	XPNPEP2
KAISO.0.A	0.72	0.14	chrX:129931403-129933208	151454	0.6	4e-05	0.0031	ENSG00000122122	SASH3
KAISO.0.A	0.72	0.14	chrX:129931403-129933208	128115	0.49	0.0011	28	ENSG00000188706	ZDHHC9
KAISO.0.A	0.72	0.14	chrX:129931403-129933208	25282	0.46	0.0023	44	ENSG00000156697	UTP14A
KAISO.0.A	0.72	0.14	chrX:129931403-129933208	131666	0.86	7.5e-13	5.2e-09	ENSG00000102034	ELF4
KAISO.0.A	0.72	0.14	chrX:129931403-129933208	196154	0.42	6	78	ENSG00000156709	AIFM1
KAISO.0.A	0.73	0.14	chrX:130165321-130166368	100447	0.61	2.2e-05	2	ENSG00000102034	ELF4
KAISO.0.A	0.73	0.14	chrX:130165321-130166368	35959	0.67	1.7e-06	0.0003	ENSG00000156709	AIFM1
KAISO.0.A	0.73	0.14	chrX:130165321-130166368	36339	0.71	1.9e-07	6e-05	ENSG00000056277	ZNF280C
KAISO.0.A	0.73	0.14	chrX:130165321-130166368	173520	0.75	1.6e-08	8.9e-06	ENSG00000102078	SLC25A14
KAISO.0.A	0.73	0.14	chrX:130165321-130166368	235619	0.74	3.6e-08	1.7e-05	ENSG00000134597	RBMX2
KAISO.0.A	0.74	0.14	chrX:150898339-150899208	132003	0.6	3.2e-05	0.0027	ENSG00000102181	CD99L2
KAISO.0.A	0.67	0.19	chrX:153732247-153732674	144322	0.49	0.0013	31	ENSG00000262919	CCNQ
KAISO.0.A	0.67	0.19	chrX:153732247-153732674	44321	0.42	0.0066	82	ENSG00000130821	SLC6A8
KAISO.0.A	0.67	0.19	chrX:153732247-153732674	31755	0.44	0.0038	59	ENSG00000185825	BCAP31
KAISO.0.A	0.53	0.19	chrX:155026656-155027452	34170	0.6	3e-05	0.0025	ENSG00000182712	CMC4
KAISO.0.A	0.53	0.19	chrX:155026656-155027452	36582	0.42	0.0059	77	ENSG00000214827	MTCP1
KAISO.1.A	0.4	0.17	chr1:1511475-1512248	190131	0.43	0.0046	66	ENSG00000008128	CDK11A
KAISO.1.A	0.38	0.17	chr1:6235664-6236354	972	0.52	0.00045	16	ENSG00000225077	LINC00337
KAISO.1.A	0.33	0.19	chr1:6245071-6245567	39596	0.42	0.0069	84	ENSG00000158286	RNF207
KAISO.1.A	0.45	0.17	chr1:24929623-24930769	184241	0.47	0.0017	37	ENSG00000169504	CLIC4
KAISO.1.A	0.36	0.17	chr1:26889763-26890439	63075	0.49	1	27	ENSG00000204160	ZDHHC18
KAISO.1.A	0.32	0.19	chr1:77682345-77682781	119929	0.42	0.0067	83	ENSG00000036549	AC118549.1
KAISO.1.A	0.43	0.17	chr1:143904034-143904963	167968	0.6	3.4e-05	0.0028	ENSG00000232721	AC239800.2
KAISO.1.A	0.43	0.17	chr1:143904034-143904963	9490	0.64	6.2e-06	0.00083	ENSG00000273213	H3-2
KAISO.1.A	0.35	0.17	chr1:203007004-203007884	45131	0.46	0.0025	47	ENSG00000159348	CYB5R1
KAISO.1.A	0.35	0.17	chr1:203007004-203007884	159927	0.42	0.0058	76	ENSG00000133055	MYBPH
KAISO.1.A	0.48	0.17	chr1:231337361-231338529	4608	0.41	0.0079	91	ENSG00000116903	EXOC8
KAISO.1.A	0.48	0.17	chr1:231337361-231338529	257	0.4	0.0088	97	ENSG00000010072	SPRTN
KAISO.1.A	0.37	0.17	chr10:5813142-5813980	129659	0.42	0.0056	75	ENSG00000134470	IL15RA
KAISO.1.A	0.58	0.17	chr10:13099663-13101121	214	0.72	9.4e-08	3.5e-05	ENSG00000123240	OPTN
KAISO.1.A	0.48	0.17	chr10:15096944-15097894	4690	0.51	0.00059	19	ENSG00000152465	NMT2
KAISO.1.A	0.42	0.17	chr10:68331297-68332339	145659	0.48	0.0013	32	ENSG00000122912	SLC25A16
KAISO.1.A	0.52	0.17	chr10:73413310-73414245	245191	0.41	0.0075	88	ENSG00000138286	FAM149B1
KAISO.1.A	0.52	0.17	chr10:73413310-73414245	38209	0.45	0.0034	56	ENSG00000138279	ANXA7
KAISO.1.A	0.52	0.17	chr10:73413310-73414245	217367	0.54	0.00026	11	ENSG00000177791	MYOZ1
KAISO.1.A	0.35	0.17	chr10:73625691-73626349	5263	0.49	0.0011	29	ENSG00000177791	MYOZ1
KAISO.1.A	0.31	0.19	chr10:100228756-100229772	43508	0.45	0.0029	51	ENSG00000196072	BLOC1S2
KAISO.1.A	0.41	0.17	chr11:575480-576554	210561	0.43	0.0056	74	ENSG00000184524	CEND1
KAISO.1.A	0.45	0.17	chr11:615513-616378	20891	0.44	0.0044	65	ENSG00000069696	DRD4
KAISO.1.A	0.45	0.17	chr11:615513-616378	170737	0.46	0.0023	44	ENSG00000184524	CEND1
KAISO.1.A	0.45	0.17	chr11:819317-819892	32202	0.44	0.0037	59	ENSG00000184524	CEND1
KAISO.1.A	0.45	0.17	chr11:47565268-47566017	233862	0.43	0.0056	75	ENSG00000134571	MYBPC3
KAISO.1.A	0.45	0.17	chr11:47565268-47566017	6180	0.41	0.0084	94	ENSG00000123444	KBTBD4
KAISO.1.A	0.44	0.17	chr11:110092512-110094000	0	0.52	0.0005	17	ENSG00000149289	ZC3H12C
KAISO.1.A	0.43	0.17	chr12:11171061-11171810	233653	0.42	0.0069	84	ENSG00000212127	TAS2R14
KAISO.1.A	0.49	0.17	chr12:26937741-26938905	0	0.58	7.4e-05	0.0049	ENSG00000111790	FGFR1OP2
KAISO.1.A	0.31	0.19	chr12:29380528-29381584	237559	0.44	0.0037	58	ENSG00000257258	AC012150.1
KAISO.1.A	0.42	0.17	chr12:53500612-53501376	120436	0.5	0.00084	24	ENSG00000185591	SP1
KAISO.1.A	0.53	0.17	chr12:53625776-53626591	245600	0.42	0.0057	75	ENSG00000185591	SP1
KAISO.1.A	0.43	0.17	chr12:118016480-118017226	132575	0.45	0.0029	51	ENSG00000135090	TAOK3
KAISO.1.A	0.36	0.17	chr12:122752400-122753141	248946	0.4	0.0088	97	ENSG00000111011	RSRC2
KAISO.1.A	0.43	0.17	chr13:72727136-72728007	18769	0.43	0.0047	67	ENSG00000204899	MZT1
KAISO.1.A	0.43	0.17	chr13:72727136-72728007	0	0.4	0.0093	0.1	ENSG00000136122	BORA
KAISO.1.A	0.41	0.17	chr14:64387583-64388573	34362	0.42	0.0062	79	ENSG00000258824	AL122035.1
KAISO.1.A	0.43	0.17	chr14:64914152-64915041	88284	0.57	9.7e-05	0.0059	ENSG00000272158	AL139022.2
KAISO.1.A	0.49	0.17	chr14:103333400-103334489	233256	0.48	0.0016	36	ENSG00000205436	EXOC3L4
KAISO.1.A	0.48	0.17	chr14:103629708-103630083	66270	0.41	0.0074	87	ENSG00000269958	AL049840.6
KAISO.1.A	0.33	0.19	chr15:55196371-55197370	5596	0.44	0.0036	57	ENSG00000069974	RAB27A
KAISO.1.A	0.33	0.19	chr15:55196371-55197370	91479	0.43	0.0053	72	ENSG00000276533	AC018926.2
KAISO.1.A	0.55	0.17	chr15:76310761-76311914	35990	0.46	0.0025	46	ENSG00000140386	SCAPER
KAISO.1.A	0.38	0.17	chr15:89665474-89666044	168264	0.42	7	84	ENSG00000250021	ARPIN-AP3S2
KAISO.1.A	0.37	0.17	chr16:84116580-84117492	4649	0.49	0.0013	31	ENSG00000103160	HSDL1
KAISO.1.A	0.37	0.17	chr16:84116580-84117492	27795	0.46	0.0022	43	ENSG00000154099	DNAAF1
KAISO.1.A	0.39	0.17	chr16:90022476-90022760	17605	0.42	0.0061	78	ENSG00000003249	DBNDD1
KAISO.1.A	0.39	0.17	chr16:90022476-90022760	2847	0.86	8.1e-13	5.2e-09	ENSG00000141013	GAS8
KAISO.1.A	0.45	0.17	chr17:3723522-3724007	8894	0.47	0.0017	37	ENSG00000083457	ITGAE
KAISO.1.A	0.43	0.17	chr17:7572346-7573358	135789	0.44	0.0039	0.06	ENSG00000262624	AC113189.1
KAISO.1.A	0.45	0.17	chr17:8383095-8384024	26193	0.41	0.0075	88	ENSG00000184619	KRBA2
KAISO.1.A	0.56	0.17	chr17:19004358-19005015	35569	0.47	0.0019	39	ENSG00000188522	FAM83G
KAISO.1.A	0.5	0.17	chr17:30824083-30824974	38947	0.43	0.0055	73	ENSG00000263531	AC130324.1
KAISO.1.A	0.33	0.19	chr17:39461281-39462118	208618	0.41	0.0084	95	ENSG00000108306	FBXL20
KAISO.1.A	0.33	0.19	chr17:39461281-39462118	104797	0.4	0.0089	97	ENSG00000273576	AC009283.1
KAISO.1.A	0.41	0.17	chr17:41930206-41930714	241321	0.43	0.0051	71	ENSG00000173812	EIF1
KAISO.1.A	0.41	0.17	chr17:41930206-41930714	81688	0.58	7e-05	0.0047	ENSG00000259623	AC125257.1
KAISO.1.A	0.41	0.17	chr17:41930206-41930714	45721	0.5	0.00091	25	ENSG00000168259	DNAJC7
KAISO.1.A	0.41	0.17	chr17:41930206-41930714	223886	0.41	0.0071	85	ENSG00000267658	AC099811.3
KAISO.1.A	0.36	0.17	chr17:48597673-48598263	163972	0.4	0.0091	98	ENSG00000170703	TTLL6
KAISO.1.A	0.49	0.17	chr17:57084732-57085395	101983	0.5	0.00082	24	ENSG00000263120	AC004584.3
KAISO.1.A	0.31	0.19	chr17:60141296-60141851	5534	0.43	0.0051	71	ENSG00000267095	AC025048.1
KAISO.1.A	0.55	0.17	chr17:60677252-60678164	234094	0.4	0.0091	99	ENSG00000062725	APPBP2
KAISO.1.A	0.32	0.19	chr17:68035293-68036421	44192	0.43	0.0046	66	ENSG00000186665	C17orf58
KAISO.1.A	0.33	0.19	chr17:75405570-75405936	34623	0.44	0.0038	0.06	ENSG00000264853	AC011933.2
KAISO.1.A	0.35	0.19	chr17:80454475-80455226	138824	0.43	5	0.07	ENSG00000262979	AC124319.1
KAISO.1.A	0.58	0.17	chr18:47247404-47247729	94570	0.56	0.00012	7	ENSG00000134049	IER3IP1
KAISO.1.A	0.4	0.17	chr19:50316006-50316357	170453	0.4	0.0088	97	ENSG00000268518	AC020909.2
KAISO.1.A	0.39	0.17	chr19:51367449-51368152	26754	0.48	0.0014	32	ENSG00000267905	AC008750.3
KAISO.1.A	0.4	0.17	chr2:39120165-39121423	244203	0.41	0.0076	89	ENSG00000188010	MORN2
KAISO.1.A	0.3	0.19	chr2:74178207-74179142	30200	0.44	0.0041	61	ENSG00000225439	BOLA3-AS1
KAISO.1.A	0.35	0.19	chr2:170817558-170817744	4345	0.67	1.7e-06	0.00031	ENSG00000128683	GAD1
KAISO.1.A	0.44	0.17	chr20:25623113-25624611	10178	0.49	0.0012	0.03	ENSG00000170191	NANP
KAISO.1.A	0.37	0.17	chr20:32357810-32358668	248096	0.45	3	52	ENSG00000101337	TM9SF4
KAISO.1.A	0.37	0.17	chr20:32357810-32358668	165306	0.52	0.00048	17	ENSG00000126003	PLAGL2
KAISO.1.A	0.37	0.17	chr20:32357810-32358668	80159	0.64	7e-06	0.00091	ENSG00000101350	KIF3B
KAISO.1.A	0.37	0.17	chr20:32357810-32358668	0	0.47	2	0.04	ENSG00000171456	ASXL1
KAISO.1.A	0.37	0.17	chr20:32357810-32358668	84391	0.54	0.00025	11	ENSG00000197183	NOL4L
KAISO.1.A	0.45	0.17	chr21:29072969-29074169	48340	0.42	6	78	ENSG00000156256	USP16
KAISO.1.A	0.45	0.17	chr21:29072969-29074169	119902	0.49	0.0012	29	ENSG00000156273	BACH1
KAISO.1.A	0.35	0.19	chr22:37608370-37609164	38122	0.43	0.0052	72	ENSG00000100079	LGALS2
KAISO.1.A	0.4	0.17	chr3:9730927-9731553	60942	0.41	0.0084	94	ENSG00000241553	ARPC4
KAISO.1.A	0.47	0.17	chr3:38164756-38166010	157260	0.4	0.0089	97	ENSG00000187091	PLCD1
KAISO.1.A	0.52	0.17	chr3:49411896-49412625	46751	0.42	0.0066	82	ENSG00000235908	RHOA-IT1
KAISO.1.A	0.54	0.17	chr3:136752278-136753244	84094	0.44	0.0042	63	ENSG00000273486	AC096992.2
KAISO.1.A	0.46	0.17	chr3:169661576-169661761	133201	0.42	0.0057	75	ENSG00000270096	AC078795.2
KAISO.1.A	0.43	0.17	chr4:17810253-17811264	29935	0.45	0.0033	55	ENSG00000178177	LCORL
KAISO.1.A	0.39	0.17	chr4:67545213-67545818	76451	0.52	0.00054	18	ENSG00000145241	CENPC
KAISO.1.A	0.32	0.19	chr4:83484521-83485563	182947	0.44	0.0042	62	ENSG00000249171	AC021192.2
KAISO.1.A	0.49	0.17	chr4:127964491-127965857	95429	0.46	0.0024	45	ENSG00000138709	LARP1B
KAISO.1.A	0.44	0.17	chr4:139014301-139016493	11619	0.4	0.0091	98	ENSG00000109381	ELF2
KAISO.1.A	0.46	0.17	chr4:140755637-140757249	134855	0.45	0.0034	56	ENSG00000109436	TBC1D9
KAISO.1.A	0.46	0.17	chr4:140755637-140757249	0	0.47	0.0017	37	ENSG00000273472	AC096733.3
KAISO.1.A	0.47	0.17	chr5:134845614-134846617	244465	0.42	0.0057	76	ENSG00000152700	SAR1B
KAISO.1.A	0.47	0.17	chr5:134845614-134846617	107066	0.58	8e-05	0.0051	ENSG00000164615	CAMLG
KAISO.1.A	0.3	0.19	chr5:139293458-139294276	70401	0.49	0.0011	29	ENSG00000272742	AC135457.1
KAISO.1.A	0.47	0.17	chr5:139561050-139562174	219463	0.45	0.0034	56	ENSG00000120727	PAIP2
KAISO.1.A	0.4	0.17	chr5:146446819-146447411	243214	0.4	0.0093	0.1	ENSG00000091009	RBM27
KAISO.1.A	0.45	0.17	chr6:35467931-35468956	125373	0.54	0.00029	12	ENSG00000112033	PPARD
KAISO.1.A	0.31	0.19	chr6:37257540-37258430	45362	0.45	0.0032	55	ENSG00000172738	TMEM217
KAISO.1.A	0.31	0.19	chr6:37257540-37258430	0	0.47	0.0019	39	ENSG00000065491	TBC1D22B
KAISO.1.A	0.46	0.17	chr6:52419839-52420578	156209	0.45	0.0034	56	ENSG00000225791	TRAM2-AS1
KAISO.1.A	0.53	0.17	chr6:136289724-136290122	58700	0.46	0.0022	43	ENSG00000146410	MTFR2
KAISO.1.A	0.38	0.17	chr6:142945425-142945646	193956	0.48	0.0017	36	ENSG00000010818	HIVEP2
KAISO.1.A	0.33	0.19	chr6:155313937-155315208	57803	0.43	0.0049	68	ENSG00000029639	TFB1M
KAISO.1.A	0.52	0.17	chr7:7640365-7641170	0	0.5	0.00091	25	ENSG00000219545	UMAD1
KAISO.1.A	0.44	0.17	chr7:35694414-35695691	56165	0.42	6	77	ENSG00000228878	SEPTIN7-AS1
KAISO.1.A	0.58	0.17	chr7:99504438-99504749	53657	0.49	0.0011	28	ENSG00000197343	ZNF655
KAISO.1.A	0.35	0.17	chr8:42842683-42843619	6009	0.4	0.0092	99	ENSG00000131931	THAP1
KAISO.1.A	0.35	0.17	chr8:42842683-42843619	6018	0.4	0.0091	99	ENSG00000120925	RNF170
KAISO.1.A	0.5	0.17	chr8:80486148-80487599	1587	0.46	0.0025	46	ENSG00000251867	AC009812.1
KAISO.1.A	0.34	0.19	chr9:113436-115124	723	0.75	2.3e-08	1.2e-05	ENSG00000231808	LINC01388
KAISO.1.A	0.43	0.17	chr9:6680786-6681997	38866	0.53	0.00032	13	ENSG00000107077	KDM4C
KAISO.1.A	0.37	0.17	chr9:33290055-33291208	185973	0.55	0.00022	0.01	ENSG00000086062	B4GALT1
KAISO.1.A	0.37	0.17	chr9:33290055-33291208	25176	0.44	0.0037	59	ENSG00000086065	CHMP5
KAISO.1.A	0.4	0.17	chr9:122904550-122905746	9820	0.4	0.0089	98	ENSG00000171448	ZBTB26
KAISO.1.A	0.4	0.17	chr9:122904550-122905746	31877	0.43	0.0046	66	ENSG00000261094	AC007066.2
KAISO.1.A	0.4	0.17	chr9:122904550-122905746	203748	0.47	0.0017	37	ENSG00000236901	MIR600HG
KAISO.1.A	0.38	0.17	chr9:127450812-127451610	127760	0.43	0.0051	0.07	ENSG00000136854	STXBP1
KAISO.1.A	0.35	0.17	chr9:132240882-132241662	133886	0.43	0.0054	73	ENSG00000125482	TTF1
KAISO.1.A	0.52	0.17	chrX:3814551-3815911	210211	0.65	3.5e-06	0.00054	ENSG00000183943	PRKX
KAISO.1.A	0.71	86	chrX:13734325-13735196	81136	0.78	1.7e-09	1.6e-06	ENSG00000176896	TCEANC
KAISO.1.A	0.71	86	chrX:13734325-13735196	45197	0.79	1.1e-09	1.2e-06	ENSG00000123595	RAB9A
KAISO.1.A	0.71	86	chrX:13734325-13735196	22081	0.86	7.9e-13	5.2e-09	ENSG00000196459	TRAPPC2
KAISO.1.A	0.71	86	chrX:13734325-13735196	0	0.82	3.6e-11	1.3e-07	ENSG00000046651	OFD1
KAISO.1.A	0.6	0.16	chrX:23667211-23668167	2949	0.72	1e-07	3.7e-05	ENSG00000123131	PRDX4
KAISO.1.A	0.6	0.16	chrX:23667211-23668167	32888	0.49	0.0013	31	ENSG00000123130	ACOT9
KAISO.1.A	0.6	0.16	chrX:23667211-23668167	115006	0.65	5.2e-06	0.00073	ENSG00000130066	SAT1
KAISO.1.A	0.6	0.17	chrX:30888648-30889837	235289	0.62	1.6e-05	0.0016	ENSG00000198814	GK
KAISO.1.A	0.6	0.17	chrX:30888648-30889837	190441	0.5	0.00079	23	ENSG00000241886	AC112496.1
KAISO.1.A	0.6	0.17	chrX:30888648-30889837	61206	0.82	5e-11	1.5e-07	ENSG00000157625	TAB3
KAISO.1.A	0.76	86	chrX:41333781-41334661	248336	0.7	2.9e-07	8.3e-05	ENSG00000124486	USP9X
KAISO.1.A	0.76	86	chrX:41333781-41334661	497	0.7	3.7e-07	9.9e-05	ENSG00000215301	DDX3X
KAISO.1.A	0.76	86	chrX:41333781-41334661	180273	0.56	0.00013	0.0074	ENSG00000147044	CASK
KAISO.1.A	0.77	86	chrX:44542688-44543331	19049	0.77	3.5e-09	2.9e-06	ENSG00000069509	FUNDC1
KAISO.1.A	0.63	0.16	chrX:46573934-46574274	169	0.49	0.0011	28	ENSG00000147119	CHST7
KAISO.1.A	0.61	0.16	chrX:48801563-48802641	171079	0.43	0.0049	69	ENSG00000068400	GRIPAP1
KAISO.1.A	0.41	0.17	chrX:53421931-53423265	230610	0.55	0.00019	0.0093	ENSG00000126012	KDM5C
KAISO.1.A	0.41	0.17	chrX:53421931-53423265	196103	0.67	1.5e-06	0.00028	ENSG00000124313	IQSEC2
KAISO.1.A	0.41	0.17	chrX:53421931-53423265	47782	0.77	3.5e-09	2.9e-06	ENSG00000072501	SMC1A
KAISO.1.A	0.3	0.19	chrX:55451741-55452770	0	0.45	0.0031	53	ENSG00000187601	MAGEH1
KAISO.1.A	0.4	0.17	chrX:107628682-107629150	258	0.76	1.1e-08	6.5e-06	ENSG00000147224	PRPS1
KAISO.1.A	0.4	0.17	chrX:107628682-107629150	84071	0.66	2.6e-06	0.00043	ENSG00000157514	TSC22D3
KAISO.1.A	0.73	86	chrX:118345779-118346841	0	0.85	3.5e-12	1.8e-08	ENSG00000131725	WDR44
KAISO.1.A	0.73	86	chrX:118345779-118346841	149057	0.87	1.5e-13	1.5e-09	ENSG00000147251	DOCK11
KAISO.1.A	0.33	0.19	chrX:119606145-119606651	206809	0.53	0.00038	15	ENSG00000077713	SLC25A43
KAISO.1.A	0.33	0.19	chrX:119606145-119606651	137723	0.66	2.1e-06	0.00037	ENSG00000005022	SLC25A5
KAISO.1.A	0.33	0.19	chrX:119606145-119606651	67996	0.75	2.2e-08	1.2e-05	ENSG00000018610	CXorf56
KAISO.1.A	0.33	0.19	chrX:119606145-119606651	31609	0.76	7.5e-09	5.1e-06	ENSG00000077721	UBE2A
KAISO.1.A	0.33	0.19	chrX:119606145-119606651	17808	0.69	6.5e-07	0.00015	ENSG00000186416	NKRF
KAISO.1.A	0.33	0.19	chrX:119606145-119606651	9073	0.51	0.00059	19	ENSG00000125354	SEPTIN6
KAISO.1.A	0.33	0.19	chrX:119606145-119606651	151937	0.5	0.00099	26	ENSG00000187808	SOWAHD
KAISO.1.A	0.33	0.19	chrX:119606145-119606651	179853	0.69	7.4e-07	0.00017	ENSG00000198918	RPL39
KAISO.1.A	0.8	86	chrX:119852449-119853345	236725	0.56	0.00015	8	ENSG00000125354	SEPTIN6
KAISO.1.A	0.8	86	chrX:119852449-119853345	47138	0.69	5.2e-07	0.00013	ENSG00000125351	UPF3B
KAISO.1.A	0.8	86	chrX:119852449-119853345	67327	0.7	3.5e-07	9.6e-05	ENSG00000101882	NKAP
KAISO.1.A	0.72	86	chrX:119943109-119943953	137798	0.73	5.4e-08	2.3e-05	ENSG00000125351	UPF3B
KAISO.1.A	0.72	86	chrX:119943109-119943953	22437	0.78	1.6e-09	1.6e-06	ENSG00000101882	NKAP
KAISO.1.A	0.47	0.17	chrX:129522652-129523709	76151	0.52	0.00054	18	ENSG00000102038	SMARCA1
KAISO.1.A	0.47	0.17	chrX:129522652-129523709	16140	0.8	4.1e-10	6.3e-07	ENSG00000122126	OCRL
KAISO.1.A	0.47	0.17	chrX:129522652-129523709	215265	0.59	4.1e-05	0.0032	ENSG00000122121	XPNPEP2
KAISO.1.A	0.73	86	chrX:130165321-130166368	100447	0.61	2.2e-05	2	ENSG00000102034	ELF4
KAISO.1.A	0.73	86	chrX:130165321-130166368	35959	0.67	1.7e-06	0.0003	ENSG00000156709	AIFM1
KAISO.1.A	0.73	86	chrX:130165321-130166368	36339	0.71	1.9e-07	6e-05	ENSG00000056277	ZNF280C
KAISO.1.A	0.73	86	chrX:130165321-130166368	173520	0.75	1.6e-08	8.9e-06	ENSG00000102078	SLC25A14
KAISO.1.A	0.73	86	chrX:130165321-130166368	235619	0.74	3.6e-08	1.7e-05	ENSG00000134597	RBMX2
KAISO.1.A	0.74	86	chrX:150898339-150899208	132003	0.6	3.2e-05	0.0027	ENSG00000102181	CD99L2
KAISO.1.A	0.53	0.17	chrX:155026656-155027452	34170	0.6	3e-05	0.0025	ENSG00000182712	CMC4
KAISO.1.A	0.53	0.17	chrX:155026656-155027452	36582	0.42	0.0059	77	ENSG00000214827	MTCP1
KAISO.2.A	0.76	0.17	chrX:119468018-119469511	68682	0.58	7.7e-05	5	ENSG00000077713	SLC25A43
KAISO.2.A	0.76	0.17	chrX:119468018-119469511	2032	0.61	2.8e-05	0.0024	ENSG00000224281	SLC25A5-AS1
KAISO.2.A	0.76	0.17	chrX:119468018-119469511	0	0.7	3.1e-07	8.8e-05	ENSG00000005022	SLC25A5
KAISO.2.A	0.76	0.17	chrX:119468018-119469511	68638	0.57	0.00011	0.0064	ENSG00000018610	CXorf56
KAISO.2.A	0.76	0.17	chrX:119468018-119469511	105025	0.5	0.00081	23	ENSG00000077721	UBE2A
KAISO.2.A	0.76	0.17	chrX:119468018-119469511	118826	0.41	0.0082	93	ENSG00000186416	NKRF
KAISO.2.A	0.76	0.17	chrX:119468018-119469511	146213	0.65	4.7e-06	0.00068	ENSG00000125354	SEPTIN6
KAISO.2.A	0.76	0.17	chrX:129777323-129777592	237474	0.79	5.9e-10	8e-07	ENSG00000122126	OCRL
KAISO.2.A	0.76	0.17	chrX:129777323-129777592	132064	0.6	4e-05	0.0031	ENSG00000171388	APLN
KAISO.2.A	0.76	0.17	chrX:129777323-129777592	38349	0.59	5.5e-05	4	ENSG00000122121	XPNPEP2
KAISO.2.A	0.76	0.17	chrX:129777323-129777592	2357	0.8	4e-10	6.1e-07	ENSG00000122122	SASH3
KAISO.2.A	0.76	0.17	chrX:129777323-129777592	17402	0.43	5	0.07	ENSG00000240143	AL023653.1
KAISO.2.A	0.76	0.17	chrX:129777323-129777592	25696	0.59	5e-05	0.0037	ENSG00000188706	ZDHHC9
KAISO.2.A	0.76	0.17	chrX:129777323-129777592	128529	0.58	6.9e-05	0.0046	ENSG00000156697	UTP14A
KAISO.2.A	0.79	0.17	chrX:150219381-150219890	141532	0.47	0.0022	42	ENSG00000013619	MAMLD1
KLF13.0.D	-0.49	0.2	chr1:1012990-1013981	189527	0.42	0.0068	83	ENSG00000186891	TNFRSF18
KLF13.0.D	-0.45	0.2	chr1:1574338-1575050	127329	0.41	0.0076	89	ENSG00000008128	CDK11A
KLF13.0.D	-0.48	0.2	chr1:9910004-9910996	32432	0.46	0.0022	43	ENSG00000173614	NMNAT1
KLF13.0.D	-0.58	0.17	chr1:23344188-23344958	14490	0.42	0.0059	77	ENSG00000125945	ZNF436
KLF13.0.D	-0.45	0.2	chr1:23368732-23369249	9284	0.41	0.0085	95	ENSG00000125945	ZNF436
KLF13.0.D	-0.53	0.19	chr1:24642508-24643391	101991	0.47	2	0.04	ENSG00000169504	CLIC4
KLF13.0.D	-0.51	0.19	chr1:24744858-24745577	0	0.51	0.00064	0.02	ENSG00000169504	CLIC4
KLF13.0.D	-0.53	0.19	chr1:28648557-28649652	95472	0.4	0.0087	96	ENSG00000180098	TRNAU1AP
KLF13.0.D	-0.57	0.17	chr1:32013204-32014486	161291	0.62	1.7e-05	0.0017	ENSG00000269967	AL136115.2
KLF13.0.D	-0.46	0.2	chr1:45583285-45584104	43200	0.42	0.0069	84	ENSG00000159592	GPBP1L1
KLF13.0.D	-0.48	0.2	chr1:120232695-120233686	81797	0.54	0.00026	12	ENSG00000265808	SEC22B
KLF13.0.D	-0.52	0.19	chr1:151281212-151282578	230241	0.44	0.0044	65	ENSG00000197622	CDC42SE1
KLF13.0.D	-0.52	0.19	chr1:151281212-151282578	210634	0.4	0.0092	99	ENSG00000143458	GABPB2
KLF13.0.D	-0.52	0.19	chr1:151281212-151282578	120146	0.45	0.0029	51	ENSG00000143442	POGZ
KLF13.0.D	-0.53	0.19	chr1:153922844-153923431	58186	0.62	1.5e-05	0.0016	ENSG00000143545	RAB13
KLF13.0.D	-0.52	0.19	chr10:5975773-5976347	32134	0.47	0.0018	38	ENSG00000134470	IL15RA
KLF13.0.D	-0.52	0.19	chr10:5975773-5976347	112687	0.4	0.0088	97	ENSG00000134453	RBM17
KLF13.0.D	-0.49	0.2	chr10:14837692-14838615	58744	0.62	1.4e-05	0.0015	ENSG00000152457	DCLRE1C
KLF13.0.D	-0.45	0.2	chr10:15096944-15097894	4690	0.51	0.00059	19	ENSG00000152465	NMT2
KLF13.0.D	-0.46	0.2	chr10:16816970-16817997	95618	0.41	0.0074	88	ENSG00000225213	AC073367.1
KLF13.0.D	-0.48	0.2	chr10:68720906-68721809	242908	0.47	0.0018	38	ENSG00000122912	SLC25A16
KLF13.0.D	-0.52	0.19	chr10:70170196-70170902	71973	0.41	0.0082	93	ENSG00000042286	AIFM2
KLF13.0.D	-0.49	0.2	chr10:70683078-70683324	10572	0.44	0.0044	64	ENSG00000138316	ADAMTS14
KLF13.0.D	-0.48	0.2	chr10:72273544-72274595	57544	0.58	6.2e-05	0.0043	ENSG00000166295	ANAPC16
KLF13.0.D	-0.48	0.2	chr10:72273544-72274595	92732	0.47	0.0018	38	ENSG00000107745	MICU1
KLF13.0.D	-0.47	0.2	chr10:73413310-73414245	245191	0.41	0.0075	88	ENSG00000138286	FAM149B1
KLF13.0.D	-0.47	0.2	chr10:73413310-73414245	38209	0.45	0.0034	56	ENSG00000138279	ANXA7
KLF13.0.D	-0.47	0.2	chr10:73413310-73414245	217367	0.54	0.00026	11	ENSG00000177791	MYOZ1
KLF13.0.D	-0.6	0.17	chr10:75294830-75295551	51262	0.55	0.00022	0.01	ENSG00000226051	ZNF503-AS1
KLF13.0.D	-0.46	0.2	chr10:99620371-99621771	160869	0.42	6	78	ENSG00000023839	ABCC2
KLF13.0.D	-0.55	0.19	chr11:317966-318777	7827	0.43	0.0051	71	ENSG00000254910	AC136475.2
KLF13.0.D	-0.49	0.2	chr11:568360-569048	68221	0.51	0.00068	21	ENSG00000069696	DRD4
KLF13.0.D	-0.49	0.2	chr11:568360-569048	218067	0.47	0.0022	42	ENSG00000184524	CEND1
KLF13.0.D	-0.49	0.2	chr11:575480-576554	210561	0.43	0.0056	74	ENSG00000184524	CEND1
KLF13.0.D	-0.48	0.2	chr11:727824-728573	18842	0.48	0.0017	36	ENSG00000177156	TALDO1
KLF13.0.D	-0.48	0.2	chr11:727824-728573	58542	0.56	0.00016	0.0082	ENSG00000184524	CEND1
KLF13.0.D	-0.56	0.17	chr11:797547-798442	160278	0.42	0.0059	77	ENSG00000069696	DRD4
KLF13.0.D	-0.56	0.17	chr11:797547-798442	10432	0.45	0.0029	51	ENSG00000184524	CEND1
KLF13.0.D	-0.48	0.2	chr11:9314399-9315040	144516	0.5	0.00083	24	ENSG00000268403	AC132192.2
KLF13.0.D	-0.52	0.19	chr11:9460560-9461635	179906	0.45	0.0035	57	ENSG00000166471	TMEM41B
KLF13.0.D	-0.45	0.2	chr11:11244217-11244458	107484	0.55	0.00019	0.0094	ENSG00000254598	CSNK2A3
KLF13.0.D	-0.52	0.19	chr11:47468905-47469743	220605	0.64	7e-06	0.00091	ENSG00000025434	NR1H3
KLF13.0.D	-0.52	0.19	chr11:47468905-47469743	137499	0.45	3	52	ENSG00000134571	MYBPC3
KLF13.0.D	-0.52	0.19	chr11:47468905-47469743	2972	0.52	0.00051	18	ENSG00000149187	CELF1
KLF13.0.D	-0.52	0.19	chr11:47468905-47469743	102454	0.47	0.0021	41	ENSG00000123444	KBTBD4
KLF13.0.D	-0.52	0.19	chr11:47468905-47469743	189848	0.46	0.0025	46	ENSG00000165923	AGBL2
KLF13.0.D	-0.59	0.17	chr11:59615529-59616617	52695	0.4	0.0087	96	ENSG00000255355	AP000640.2
KLF13.0.D	-0.52	0.19	chr11:62621578-62622466	90164	0.45	0.0035	56	ENSG00000214753	HNRNPUL2
KLF13.0.D	-0.52	0.19	chr11:62621578-62622466	105603	0.44	0.0037	59	ENSG00000162222	TTC9C
KLF13.0.D	-0.53	0.19	chr11:62753778-62754655	41148	0.41	0.0086	95	ENSG00000214753	HNRNPUL2
KLF13.0.D	-0.52	0.19	chr11:65386406-65386713	110975	0.53	0.00042	15	ENSG00000251562	MALAT1
KLF13.0.D	-0.51	0.19	chr11:65540052-65541147	42364	0.45	0.0033	55	ENSG00000251562	MALAT1
KLF13.0.D	-0.46	0.2	chr11:65546355-65547072	48667	0.44	4	61	ENSG00000251562	MALAT1
KLF13.0.D	-0.56	0.17	chr11:65574192-65574672	76504	0.52	0.0005	17	ENSG00000251562	MALAT1
KLF13.0.D	-0.64	0.17	chr11:65615205-65615870	117517	0.56	0.00015	8	ENSG00000251562	MALAT1
KLF13.0.D	-0.47	0.2	chr11:65652269-65653200	226637	0.42	0.0059	77	ENSG00000172543	CTSW
KLF13.0.D	-0.55	0.17	chr11:65662808-65664144	165120	0.48	0.0017	36	ENSG00000251562	MALAT1
KLF13.0.D	-0.55	0.17	chr11:65662808-65664144	215693	0.56	0.00016	0.0084	ENSG00000172543	CTSW
KLF13.0.D	-0.5	0.19	chr11:65711825-65712810	214137	0.42	0.0069	84	ENSG00000251562	MALAT1
KLF13.0.D	-0.5	0.19	chr11:65711825-65712810	167027	0.42	0.0065	81	ENSG00000172543	CTSW
KLF13.0.D	-0.57	0.17	chr11:65900286-65900757	20449	0.46	0.0023	44	ENSG00000172543	CTSW
KLF13.0.D	-0.57	0.17	chr11:65900286-65900757	111251	0.42	0.0064	0.08	ENSG00000175315	CST6
KLF13.0.D	-0.58	0.17	chr11:66001940-66002845	122103	0.4	0.0089	97	ENSG00000172543	CTSW
KLF13.0.D	-0.58	0.17	chr11:66001940-66002845	9163	0.44	4	61	ENSG00000175315	CST6
KLF13.0.D	-0.5	0.2	chr11:66045119-66045455	165282	0.49	0.0012	29	ENSG00000172543	CTSW
KLF13.0.D	-0.58	0.17	chr11:66051780-66052467	171943	0.46	0.0023	44	ENSG00000172543	CTSW
KLF13.0.D	-0.58	0.17	chr11:66051780-66052467	39772	0.44	0.0037	58	ENSG00000175315	CST6
KLF13.0.D	-0.48	0.2	chr11:66069938-66070496	190101	0.47	0.0017	37	ENSG00000172543	CTSW
KLF13.0.D	-0.5	0.2	chr11:68677466-68677859	216735	0.52	0.00055	18	ENSG00000110075	PPP6R3
KLF13.0.D	-0.5	0.2	chr11:68677466-68677859	5920	0.55	0.0002	0.0096	ENSG00000069482	GAL
KLF13.0.D	-0.48	0.2	chr11:72805169-72805585	120100	0.42	6	78	ENSG00000186635	ARAP1
KLF13.0.D	-0.48	0.2	chr11:72805169-72805585	50440	0.47	2	41	ENSG00000214530	STARD10
KLF13.0.D	-0.48	0.2	chr11:72805169-72805585	8821	0.6	4e-05	0.0032	ENSG00000168010	ATG16L2
KLF13.0.D	-0.49	0.2	chr11:73376123-73376709	28588	0.48	0.0017	37	ENSG00000256448	AP000763.3
KLF13.0.D	-0.45	0.2	chr11:76445513-76446045	590	0.51	0.00062	0.02	ENSG00000158636	EMSY
KLF13.0.D	-0.49	0.2	chr11:77994409-77995317	72980	0.44	0.0045	65	ENSG00000151366	NDUFC2
KLF13.0.D	-0.47	0.2	chr11:78187894-78189126	119597	0.42	0.0066	82	ENSG00000151366	NDUFC2
KLF13.0.D	-0.47	0.2	chr11:125111266-125112067	14721	0.41	0.0081	92	ENSG00000150433	TMEM218
KLF13.0.D	-0.53	0.19	chr12:6851283-6851515	62230	0.46	0.0027	49	ENSG00000111674	ENO2
KLF13.0.D	-0.52	0.19	chr12:6937608-6938292	23863	0.47	0.0019	39	ENSG00000111674	ENO2
KLF13.0.D	-0.46	0.2	chr12:7018083-7019097	104338	0.45	0.0033	55	ENSG00000111674	ENO2
KLF13.0.D	-0.56	0.17	chr12:11719554-11720172	69880	0.47	0.0018	38	ENSG00000139083	ETV6
KLF13.0.D	-0.63	0.17	chr12:50111656-50112319	16970	0.41	0.0085	95	ENSG00000139624	CERS5
KLF13.0.D	-0.58	0.17	chr12:50167197-50167862	37908	0.48	0.0015	35	ENSG00000139624	CERS5
KLF13.0.D	-0.54	0.19	chr12:53500612-53501376	120436	0.5	0.00084	24	ENSG00000185591	SP1
KLF13.0.D	-0.52	0.19	chr12:120686313-120686614	183034	0.41	0.0075	88	ENSG00000110871	COQ5
KLF13.0.D	-0.55	0.17	chr12:122225531-122226694	244905	0.41	0.0079	91	ENSG00000033030	ZCCHC8
KLF13.0.D	-0.52	0.19	chr12:122974960-122975499	248884	0.48	0.0014	32	ENSG00000196917	HCAR1
KLF13.0.D	-0.52	0.19	chr12:122974960-122975499	222136	0.48	0.0013	32	ENSG00000139726	DENR
KLF13.0.D	-0.56	0.17	chr12:123232523-123233527	0	0.55	0.00022	0.01	ENSG00000130921	C12orf65
KLF13.0.D	-0.46	0.2	chr12:123365121-123365966	131685	0.47	0.0018	38	ENSG00000130921	C12orf65
KLF13.0.D	-0.48	0.2	chr13:28718263-28719232	59159	0.41	0.0081	92	ENSG00000132963	POMP
KLF13.0.D	-0.48	0.2	chr13:49935707-49936665	20005	0.4	0.0091	98	ENSG00000231607	DLEU2
KLF13.0.D	-0.6	0.17	chr14:21455664-21456676	2344	0.46	0.0023	43	ENSG00000129472	RAB2B
KLF13.0.D	-0.53	0.19	chr14:34873359-34874624	107333	0.58	7.6e-05	5	ENSG00000100883	SRP54
KLF13.0.D	-0.53	0.19	chr14:34873359-34874624	210843	0.54	0.0003	13	ENSG00000092020	PPP2R3C
KLF13.0.D	-0.45	0.2	chr14:74493230-74493844	17038	0.42	6	77	ENSG00000119655	NPC2
KLF13.0.D	-0.46	0.2	chr14:90331594-90332286	75067	0.44	0.0039	0.06	ENSG00000100764	PSMC1
KLF13.0.D	-0.5	0.19	chr14:102362595-102363270	223092	0.41	0.0076	89	ENSG00000140153	WDR20
KLF13.0.D	-0.56	0.17	chr14:102980180-102980865	119279	0.47	0.0018	38	ENSG00000205436	EXOC3L4
KLF13.0.D	-0.52	0.19	chr14:103057044-103057914	42230	0.48	0.0017	36	ENSG00000205436	EXOC3L4
KLF13.0.D	-0.52	0.19	chr14:103333400-103334489	233256	0.48	0.0016	36	ENSG00000205436	EXOC3L4
KLF13.0.D	-0.6	0.17	chr14:105069833-105071115	20438	0.42	0.0069	84	ENSG00000183484	GPR132
KLF13.0.D	-0.46	0.2	chr15:40952815-40953702	0	0.54	0.00027	12	ENSG00000128965	CHAC1
KLF13.0.D	-0.58	0.17	chr15:42575091-42575738	162992	0.49	0.0013	31	ENSG00000128881	TTBK2
KLF13.0.D	-0.51	0.19	chr15:42920515-42921182	181785	0.47	0.0019	39	ENSG00000128881	TTBK2
KLF13.0.D	-0.46	0.2	chr15:43510539-43511228	152367	0.45	0.0028	0.05	ENSG00000140265	ZSCAN29
KLF13.0.D	-0.45	0.2	chr15:48810843-48811435	97915	0.5	0.00094	26	ENSG00000103995	CEP152
KLF13.0.D	-0.46	0.2	chr15:58933018-58934266	164946	0.6	2.9e-05	0.0025	ENSG00000245975	AC090515.3
KLF13.0.D	-0.46	0.2	chr15:58933018-58934266	161826	0.47	0.0019	39	ENSG00000128923	MINDY2
KLF13.0.D	-0.46	0.2	chr15:58933018-58934266	181281	0.63	8.5e-06	0.0011	ENSG00000277144	AC092757.3
KLF13.0.D	-0.46	0.2	chr15:58933018-58934266	198168	0.43	0.0056	74	ENSG00000157483	MYO1E
KLF13.0.D	-0.45	0.2	chr15:64841293-64842071	108845	0.47	0.0021	41	ENSG00000274383	AC103691.1
KLF13.0.D	-0.52	0.19	chr15:64989432-64990306	38516	0.44	0.0037	58	ENSG00000274383	AC103691.1
KLF13.0.D	-0.5	0.19	chr15:65185284-65185786	234368	0.47	0.0018	37	ENSG00000274383	AC103691.1
KLF13.0.D	-0.48	0.2	chr15:89087780-89088543	210492	0.47	0.0022	42	ENSG00000140511	HAPLN3
KLF13.0.D	-0.57	0.17	chr15:90059443-90059957	173851	0.48	0.0016	36	ENSG00000183208	GDPGP1
KLF13.0.D	-0.53	0.19	chr16:370349-370778	181380	0.48	0.0014	33	ENSG00000007392	LUC7L
KLF13.0.D	-0.46	0.2	chr16:1378958-1379835	232502	0.47	2	0.04	ENSG00000007545	CRAMP1
KLF13.0.D	-0.46	0.2	chr16:3021791-3022157	43140	0.41	7	85	ENSG00000008517	IL32
KLF13.0.D	-0.53	0.19	chr16:28950486-28951086	129916	0.42	0.0058	76	ENSG00000260796	AC145285.3
KLF13.0.D	-0.49	0.2	chr16:29790199-29790858	114154	0.54	0.0003	13	ENSG00000174943	KCTD13
KLF13.0.D	-0.58	0.17	chr16:29863450-29863751	41261	0.48	0.0014	32	ENSG00000174943	KCTD13
KLF13.0.D	-0.49	0.2	chr16:29973423-29973965	68411	0.52	0.00052	18	ENSG00000174943	KCTD13
KLF13.0.D	-0.47	0.2	chr16:46830561-46831670	123692	0.41	0.0085	95	ENSG00000069345	DNAJA2
KLF13.0.D	-0.53	0.19	chr16:50279166-50279595	33892	0.44	0.0036	57	ENSG00000166164	BRD7
KLF13.0.D	-0.61	0.17	chr16:66873158-66873786	4803	0.45	0.0031	52	ENSG00000172840	PDP2
KLF13.0.D	-0.61	0.17	chr16:66873158-66873786	155198	0.41	0.0074	87	ENSG00000067955	CBFB
KLF13.0.D	-0.52	0.19	chr16:69330088-69331035	142959	0.46	0.0022	43	ENSG00000168807	SNTB2
KLF13.0.D	-0.47	0.2	chr16:70289097-70289766	25676	0.48	0.0015	34	ENSG00000261777	AC012184.3
KLF13.0.D	-0.47	0.2	chr16:71809003-71809372	50308	0.46	0.0025	46	ENSG00000102984	ZNF821
KLF13.0.D	-0.53	0.19	chr16:72093319-72094406	233639	0.5	0.00087	25	ENSG00000102984	ZNF821
KLF13.0.D	-0.46	0.2	chr16:84116580-84117492	4649	0.49	0.0013	31	ENSG00000103160	HSDL1
KLF13.0.D	-0.46	0.2	chr16:84116580-84117492	27795	0.46	0.0022	43	ENSG00000154099	DNAAF1
KLF13.0.D	-0.57	0.17	chr17:3636176-3636807	77821	0.47	2	0.04	ENSG00000083457	ITGAE
KLF13.0.D	-0.56	0.17	chr17:3667841-3668900	45728	0.42	0.0059	77	ENSG00000083457	ITGAE
KLF13.0.D	-0.5	0.19	chr17:3892928-3893597	178300	0.46	0.0028	0.05	ENSG00000083457	ITGAE
KLF13.0.D	-0.48	0.2	chr17:7394467-7395162	41395	0.61	2.8e-05	0.0024	ENSG00000262624	AC113189.1
KLF13.0.D	-0.48	0.2	chr17:7394467-7395162	196068	0.45	0.0028	0.05	ENSG00000129245	FXR2
KLF13.0.D	-0.52	0.19	chr17:7403730-7404669	31888	0.45	0.0031	53	ENSG00000262624	AC113189.1
KLF13.0.D	-0.52	0.19	chr17:7403730-7404669	186561	0.4	0.0088	97	ENSG00000129245	FXR2
KLF13.0.D	-0.55	0.17	chr17:7572346-7573358	135789	0.44	0.0039	0.06	ENSG00000262624	AC113189.1
KLF13.0.D	-0.47	0.2	chr17:8435603-8436650	78701	0.48	0.0016	35	ENSG00000184619	KRBA2
KLF13.0.D	-0.52	0.19	chr17:30708220-30709134	83238	0.55	0.00022	0.01	ENSG00000266490	AC127024.5
KLF13.0.D	-0.52	0.19	chr17:30708220-30709134	189976	0.41	0.0072	86	ENSG00000275185	AC130324.3
KLF13.0.D	-0.5	0.19	chr17:30753648-30753968	38404	0.48	0.0013	32	ENSG00000266490	AC127024.5
KLF13.0.D	-0.52	0.19	chr17:30824083-30824974	38947	0.43	0.0055	73	ENSG00000263531	AC130324.1
KLF13.0.D	-0.59	0.17	chr17:31596465-31597208	25323	0.45	0.0033	55	ENSG00000228768	AC003101.1
KLF13.0.D	-0.56	0.17	chr17:32444172-32445394	34013	0.43	0.0055	74	ENSG00000278668	AC005899.8
KLF13.0.D	-0.62	0.17	chr17:35808956-35809989	61502	0.49	0.0013	31	ENSG00000271503	CCL5
KLF13.0.D	-0.53	0.19	chr17:39450900-39451095	236819	0.42	0.0068	83	ENSG00000141736	ERBB2
KLF13.0.D	-0.51	0.19	chr17:39461281-39462118	208618	0.41	0.0084	95	ENSG00000108306	FBXL20
KLF13.0.D	-0.51	0.19	chr17:39461281-39462118	104797	0.4	0.0089	97	ENSG00000273576	AC009283.1
KLF13.0.D	-0.54	0.19	chr17:41786648-41787108	61410	0.5	0.00095	26	ENSG00000259623	AC125257.1
KLF13.0.D	-0.5	0.2	chr17:42276088-42276869	121488	0.43	0.0045	65	ENSG00000267658	AC099811.3
KLF13.0.D	-0.5	0.2	chr17:42276088-42276869	4019	0.59	5e-05	0.0037	ENSG00000278829	AC099811.5
KLF13.0.D	-0.45	0.2	chr17:42676958-42677387	97445	0.45	0.0029	51	ENSG00000141699	RETREG3
KLF13.0.D	-0.45	0.2	chr17:44138058-44138509	161065	0.44	0.0042	63	ENSG00000267750	RUNDC3A-AS1
KLF13.0.D	-0.5	0.2	chr17:44363564-44363979	63990	0.5	0.00099	26	ENSG00000267750	RUNDC3A-AS1
KLF13.0.D	-0.49	0.2	chr17:47831436-47832324	181960	0.49	0.0012	29	ENSG00000108424	KPNB1
KLF13.0.D	-0.58	0.17	chr17:47895730-47896623	246254	0.57	0.00011	0.0066	ENSG00000108424	KPNB1
KLF13.0.D	-0.51	0.19	chr17:75131301-75131928	239019	0.44	0.0042	63	ENSG00000264853	AC011933.2
KLF13.0.D	-0.54	0.19	chr17:75154090-75154942	216005	0.48	0.0014	32	ENSG00000264853	AC011933.2
KLF13.0.D	-0.49	0.2	chr17:75525450-75525992	154503	0.52	0.00057	19	ENSG00000264853	AC011933.2
KLF13.0.D	-0.5	0.19	chr17:75978859-75979896	104695	0.45	0.0034	56	ENSG00000132481	TRIM47
KLF13.0.D	-0.55	0.19	chr17:76353537-76354334	79488	0.45	0.0032	54	ENSG00000129646	QRICH2
KLF13.0.D	-0.48	0.2	chr17:76484784-76485086	210735	0.53	0.00042	15	ENSG00000129646	QRICH2
KLF13.0.D	-0.6	0.17	chr17:76492908-76493844	218859	0.54	0.0003	13	ENSG00000129646	QRICH2
KLF13.0.D	-0.48	0.2	chr17:78541866-78542136	181413	0.4	0.0087	96	ENSG00000266970	AC061992.2
KLF13.0.D	-0.48	0.2	chr17:78541866-78542136	63097	0.43	0.0053	72	ENSG00000267123	SCAT1
KLF13.0.D	-0.5	0.2	chr17:80035802-80036107	133885	0.41	0.0071	85	ENSG00000141527	CARD14
KLF13.0.D	-0.49	0.2	chr17:80219439-80220485	49447	0.45	0.0031	53	ENSG00000141527	CARD14
KLF13.0.D	-0.52	0.19	chr17:80414691-80415747	244699	0.48	0.0016	35	ENSG00000141527	CARD14
KLF13.0.D	-0.46	0.2	chr19:925372-926207	0	0.44	0.0042	63	ENSG00000116017	ARID3A
KLF13.0.D	-0.54	0.19	chr19:2900327-2901216	58890	0.44	0.0038	59	ENSG00000186300	ZNF555
KLF13.0.D	-0.54	0.19	chr19:2900327-2901216	234817	0.44	0.0038	59	ENSG00000060558	GNA15
KLF13.0.D	-0.55	0.19	chr19:2950388-2951000	108951	0.54	0.00024	11	ENSG00000186300	ZNF555
KLF13.0.D	-0.45	0.2	chr19:3135922-3136231	0	0.62	1.3e-05	0.0015	ENSG00000060558	GNA15
KLF13.0.D	-0.49	0.2	chr19:3673904-3674150	134750	0.41	0.0078	0.09	ENSG00000183397	C19orf71
KLF13.0.D	-0.5	0.19	chr19:4228814-4229994	0	0.53	0.0004	15	ENSG00000105246	EBI3
KLF13.0.D	-0.67	95	chr19:6424719-6425658	235595	0.44	0.0044	64	ENSG00000125735	TNFSF14
KLF13.0.D	-0.5	0.19	chr19:11738779-11739403	17514	0.55	0.0002	0.0096	ENSG00000197933	ZNF823
KLF13.0.D	-0.6	0.17	chr19:12736824-12737319	96632	0.41	0.0083	93	ENSG00000105613	MAST1
KLF13.0.D	-0.54	0.19	chr19:35740318-35741198	216951	0.51	0.00059	19	ENSG00000189001	SBSN
KLF13.0.D	-0.51	0.19	chr19:38930279-38931029	152884	0.43	0.0053	72	ENSG00000183760	ACP7
KLF13.0.D	-0.66	95	chr19:40285346-40285902	11857	0.48	0.0016	35	ENSG00000205041	AC118344.1
KLF13.0.D	-0.48	0.2	chr19:40348324-40348786	74835	0.45	0.0032	54	ENSG00000205041	AC118344.1
KLF13.0.D	-0.48	0.2	chr19:40576619-40577129	139983	0.44	0.0043	64	ENSG00000086544	ITPKC
KLF13.0.D	-0.53	0.19	chr19:41327468-41328564	45407	0.49	0.0012	0.03	ENSG00000277744	AC011462.4
KLF13.0.D	-0.64	0.17	chr19:42242492-42243406	156382	0.49	0.0011	29	ENSG00000028277	POU2F2
KLF13.0.D	-0.68	95	chr19:42268667-42269337	182557	0.47	0.0018	38	ENSG00000028277	POU2F2
KLF13.0.D	-0.68	95	chr19:42268667-42269337	116098	0.42	0.0064	81	ENSG00000259436	AC010247.2
KLF13.0.D	-0.52	0.19	chr19:42283546-42284135	197436	0.54	0.00024	11	ENSG00000028277	POU2F2
KLF13.0.D	-0.69	95	chr19:42325224-42325877	239114	0.48	0.0016	35	ENSG00000028277	POU2F2
KLF13.0.D	-0.59	0.17	chr19:43533076-43533571	63046	0.56	0.00013	0.0072	ENSG00000226763	SRRM5
KLF13.0.D	-0.52	0.19	chr19:43533847-43534523	49846	0.42	0.0062	79	ENSG00000167378	IRGQ
KLF13.0.D	-0.52	0.19	chr19:43533847-43534523	62094	0.55	0.0002	0.0096	ENSG00000226763	SRRM5
KLF13.0.D	-0.49	0.2	chr19:43575357-43575880	20737	0.51	0.00062	0.02	ENSG00000226763	SRRM5
KLF13.0.D	-0.54	0.19	chr19:45584215-45585118	95438	0.49	0.0011	29	ENSG00000213889	PPM1N
KLF13.0.D	-0.61	0.17	chr19:45717235-45717853	228458	0.47	2	41	ENSG00000213889	PPM1N
KLF13.0.D	-0.56	0.17	chr19:47244003-47244489	183528	0.44	0.0037	59	ENSG00000118160	SLC8A2
KLF13.0.D	-0.58	0.17	chr19:47514921-47515689	86904	0.45	0.0034	56	ENSG00000118160	SLC8A2
KLF13.0.D	-0.54	0.19	chr19:54189325-54191010	247655	0.43	0.0055	74	ENSG00000267838	AC245884.8
KLF13.0.D	-0.49	0.2	chr19:55653682-55655108	224942	0.47	0.0018	38	ENSG00000187902	SHISA7
KLF13.0.D	-0.58	0.17	chr19:58475618-58476565	218348	0.49	0.0011	28	ENSG00000268516	AC020915.3
KLF13.0.D	-0.58	0.17	chr19:58475618-58476565	196663	0.53	0.00042	15	ENSG00000278129	ZNF8
KLF13.0.D	-0.58	0.17	chr19:58475618-58476565	24007	0.45	0.0032	54	ENSG00000249471	ZNF324B
KLF13.0.D	-0.58	0.17	chr19:58475618-58476565	263	0.5	0.00083	24	ENSG00000269106	AC012313.7
KLF13.0.D	-0.58	0.17	chr19:58475618-58476565	82564	0.55	0.00021	0.0099	ENSG00000267858	MZF1-AS1
KLF13.0.D	-0.47	0.2	chr2:64750636-64751943	226331	0.62	1.9e-05	0.0018	ENSG00000119844	AFTPH
KLF13.0.D	-0.5	0.2	chr2:71227018-71227645	117334	0.43	0.0055	74	ENSG00000124370	MCEE
KLF13.0.D	-0.5	0.2	chr2:71227018-71227645	96386	0.43	0.0056	74	ENSG00000124383	MPHOSPH10
KLF13.0.D	-0.5	0.2	chr2:71227018-71227645	48916	0.41	0.0072	86	ENSG00000075292	ZNF638
KLF13.0.D	-0.5	0.2	chr2:71227018-71227645	146293	0.47	2	0.04	ENSG00000281195	AC007878.1
KLF13.0.D	-0.55	0.17	chr2:74440267-74440887	241657	0.53	0.00035	14	ENSG00000065911	MTHFD2
KLF13.0.D	-0.55	0.17	chr2:74440267-74440887	14432	0.43	0.0048	68	ENSG00000114993	RTKN
KLF13.0.D	-0.51	0.19	chr2:86441064-86441652	417	0.44	0.0042	63	ENSG00000115548	KDM3A
KLF13.0.D	-0.51	0.19	chr2:86441064-86441652	61778	0.4	0.0091	98	ENSG00000115561	CHMP3
KLF13.0.D	-0.47	0.2	chr2:121530815-121532105	117215	0.42	0.0062	79	ENSG00000236859	NIFK-AS1
KLF13.0.D	-0.52	0.19	chr2:127064630-127065264	233466	0.45	0.0035	57	ENSG00000169967	MAP3K2
KLF13.0.D	-0.45	0.2	chr2:218286530-218287473	12333	0.45	0.0034	56	ENSG00000135926	TMBIM1
KLF13.0.D	-0.49	0.2	chr20:5119278-5120379	6500	0.44	0.0041	61	ENSG00000101290	CDS2
KLF13.0.D	-0.52	0.19	chr20:5126469-5127213	60387	0.5	0.00096	26	ENSG00000277425	AL121890.4
KLF13.0.D	-0.52	0.19	chr20:5126469-5127213	0	0.45	0.0032	54	ENSG00000101290	CDS2
KLF13.0.D	-0.48	0.2	chr20:33489740-33490601	0	0.44	0.0041	62	ENSG00000078699	CBFA2T2
KLF13.0.D	-0.47	0.2	chr20:36573215-36573661	0	0.57	0.0001	0.0061	ENSG00000118707	TGIF2
KLF13.0.D	-0.55	0.19	chr21:37267268-37268252	208098	0.5	0.0008	23	ENSG00000185808	PIGP
KLF13.0.D	-0.48	0.2	chr21:42652540-42653210	411	0.44	0.0038	59	ENSG00000160191	PDE9A
KLF13.0.D	-0.52	0.19	chr21:42973940-42974792	0	0.41	0.0071	85	ENSG00000160199	PKNOX1
KLF13.0.D	-0.62	0.17	chr22:24401001-24401630	16249	0.41	0.0075	88	ENSG00000128271	ADORA2A
KLF13.0.D	-0.5	0.2	chr22:24554865-24555706	136986	0.52	0.00046	16	ENSG00000128271	ADORA2A
KLF13.0.D	-0.5	0.2	chr22:24554865-24555706	60758	0.49	0.0011	29	ENSG00000100024	UPB1
KLF13.0.D	-0.6	0.17	chr22:26672350-26673293	159813	0.43	0.0047	67	ENSG00000261188	Z95115.1
KLF13.0.D	-0.6	0.17	chr22:35409960-35410678	110685	0.46	0.0023	44	ENSG00000100284	TOM1
KLF13.0.D	-0.57	0.17	chr22:37608370-37609164	38122	0.43	0.0052	72	ENSG00000100079	LGALS2
KLF13.0.D	-0.59	0.17	chr22:41589721-41590286	109217	0.44	0.0037	59	ENSG00000167077	MEI1
KLF13.0.D	-0.52	0.19	chr22:41832509-41833234	133006	0.45	0.0028	0.05	ENSG00000167077	MEI1
KLF13.0.D	-0.47	0.2	chr22:42439812-42440412	1789	0.71	1.8e-07	5.9e-05	ENSG00000230107	AL022316.1
KLF13.0.D	-0.46	0.2	chr22:50282483-50282706	198837	0.6	3.2e-05	0.0027	ENSG00000128165	ADM2
KLF13.0.D	-0.56	0.17	chr22:50326725-50327662	153881	0.45	0.0034	56	ENSG00000128165	ADM2
KLF13.0.D	-0.62	0.17	chr22:50582411-50583404	100868	0.48	0.0014	32	ENSG00000128165	ADM2
KLF13.0.D	-0.51	0.19	chr3:15601278-15602100	220003	0.4	0.0087	96	ENSG00000206562	METTL6
KLF13.0.D	-0.51	0.19	chr3:15601278-15602100	65136	0.46	0.0023	44	ENSG00000206560	ANKRD28
KLF13.0.D	-0.45	0.2	chr3:32780858-32781805	95713	0.63	1.1e-05	0.0013	ENSG00000182973	CNOT10
KLF13.0.D	-0.57	0.17	chr3:50292186-50292761	31883	0.41	0.0071	85	ENSG00000230454	U73166.1
KLF13.0.D	-0.45	0.2	chr3:126971859-126972469	16125	0.5	0.00096	26	ENSG00000114554	PLXNA1
KLF13.0.D	-0.5	0.19	chr3:127590425-127591438	97624	0.52	0.00056	18	ENSG00000074416	MGLL
KLF13.0.D	-0.46	0.2	chr3:197627795-197628308	162918	0.44	0.0039	0.06	ENSG00000186001	LRCH3
KLF13.0.D	-0.47	0.2	chr4:337006-338359	0	0.58	7.8e-05	0.0051	ENSG00000131127	ZNF141
KLF13.0.D	-0.48	0.2	chr4:1870415-1871400	207598	0.49	0.0012	29	ENSG00000214367	HAUS3
KLF13.0.D	-0.52	0.19	chr4:40515844-40516248	92577	0.46	0.0022	43	ENSG00000163694	RBM47
KLF13.0.D	-0.5	0.19	chr4:83034364-83035505	141355	0.4	0.0086	96	ENSG00000251022	THAP9-AS1
KLF13.0.D	-0.5	0.19	chr4:83034364-83035505	133680	0.49	0.0013	31	ENSG00000168152	THAP9
KLF13.0.D	-0.5	0.19	chr4:83034364-83035505	124391	0.51	0.00064	0.02	ENSG00000189308	LIN54
KLF13.0.D	-0.51	0.19	chr4:88284049-88285050	26429	0.49	0.0012	29	ENSG00000163644	PPM1K
KLF13.0.D	-0.45	0.2	chr5:56909149-56910160	17714	0.42	0.0057	75	ENSG00000271828	AC008937.3
KLF13.0.D	-0.58	0.17	chr5:133967734-133968980	12224	0.44	0.0043	63	ENSG00000113583	C5orf15
KLF13.0.D	-0.45	0.2	chr5:139561050-139562174	219463	0.45	0.0034	56	ENSG00000120727	PAIP2
KLF13.0.D	-0.48	0.2	chr5:139660912-139661481	13613	0.5	0.00097	26	ENSG00000171604	CXXC5
KLF13.0.D	-0.46	0.2	chr5:178113175-178113808	0	0.67	2e-06	0.00035	ENSG00000145911	N4BP3
KLF13.0.D	-0.5	0.19	chr6:30066595-30067597	35300	0.57	0.00011	0.0066	ENSG00000204616	TRIM31
KLF13.0.D	-0.46	0.2	chr6:32128123-32128536	182473	0.45	0.0032	54	ENSG00000243649	CFB
KLF13.0.D	-0.46	0.2	chr6:32128123-32128536	113328	0.41	0.0075	89	ENSG00000224389	C4B
KLF13.0.D	-0.66	95	chr6:32177601-32178568	231951	0.44	0.0043	64	ENSG00000243649	CFB
KLF13.0.D	-0.66	95	chr6:32177601-32178568	162806	0.4	0.0091	99	ENSG00000224389	C4B
KLF13.0.D	-0.59	0.17	chr6:32195476-32196311	249826	0.53	0.00039	15	ENSG00000243649	CFB
KLF13.0.D	-0.59	0.17	chr6:32195476-32196311	180681	0.46	0.0025	46	ENSG00000224389	C4B
KLF13.0.D	-0.59	0.17	chr6:32195476-32196311	243567	0.48	0.0015	34	ENSG00000204287	HLA-DRA
KLF13.0.D	-0.58	0.17	chr6:37500195-37500352	146216	0.41	0.0078	0.09	ENSG00000112130	RNF8
KLF13.0.D	-0.57	0.17	chr7:5045487-5046454	0	0.43	0.0051	0.07	ENSG00000146587	RBAK
KLF13.0.D	-0.5	0.2	chr7:44847520-44848535	36418	0.49	0.0011	29	ENSG00000272768	AC004854.2
KLF13.0.D	-0.53	0.19	chr7:44885343-44886162	136762	0.41	0.0077	0.09	ENSG00000122515	ZMIZ2
KLF13.0.D	-0.53	0.19	chr7:44885343-44886162	390	0.57	0.00011	0.0065	ENSG00000272768	AC004854.2
KLF13.0.D	-0.51	0.19	chr7:99325573-99326301	232105	0.55	0.00017	0.0087	ENSG00000197343	ZNF655
KLF13.0.D	-0.56	0.17	chr7:99379900-99380713	177693	0.66	2.9e-06	0.00048	ENSG00000197343	ZNF655
KLF13.0.D	-0.51	0.19	chr7:99472636-99473162	85244	0.59	5.4e-05	0.0039	ENSG00000197343	ZNF655
KLF13.0.D	-0.56	0.17	chr7:100100458-100100968	58276	0.41	0.0083	93	ENSG00000197093	GAL3ST4
KLF13.0.D	-0.53	0.19	chr7:100271779-100272592	112535	0.47	2	0.04	ENSG00000197093	GAL3ST4
KLF13.0.D	-0.53	0.19	chr7:100271779-100272592	63512	0.5	0.00081	24	ENSG00000272752	STAG3L5P-PVRIG2P-PILRB
KLF13.0.D	-0.5	0.19	chr7:101126775-101127183	35326	0.48	0.0013	32	ENSG00000128564	VGF
KLF13.0.D	-0.45	0.2	chr7:151518949-151520439	52937	0.52	0.00049	17	ENSG00000106615	RHEB
KLF13.0.D	-0.45	0.2	chr7:151518949-151520439	35685	0.44	0.0039	0.06	ENSG00000106617	PRKAG2
KLF13.0.D	-0.49	0.2	chr8:11284269-11285237	81304	0.53	0.00037	14	ENSG00000270076	AF131215.7
KLF13.0.D	-0.52	0.19	chr8:73971756-73972629	191659	0.52	0.00047	17	ENSG00000104343	UBE2W
KLF13.0.D	-0.52	0.19	chr8:73971756-73972629	79711	0.52	0.00052	18	ENSG00000254288	AC087672.2
KLF13.0.D	-0.51	0.19	chr8:144508154-144509224	241701	0.41	0.0071	85	ENSG00000260428	SCX
KLF13.0.D	-0.56	0.17	chr9:35814932-35815612	82334	0.53	0.00035	14	ENSG00000107175	CREB3
KLF13.0.D	-0.56	0.17	chr9:92764751-92765285	78897	0.5	0.00078	23	ENSG00000127081	ZNF484
KLF13.0.D	-0.45	0.2	chr9:93133893-93134898	12142	0.41	7	85	ENSG00000203364	AL390760.1
KLF13.0.D	-0.46	0.2	chr9:97633029-97633906	220933	0.47	0.0021	42	ENSG00000196116	TDRD7
KLF13.0.D	-0.46	0.2	chr9:97633029-97633906	131849	0.47	0.0021	42	ENSG00000136842	TMOD1
KLF13.0.D	-0.51	0.19	chr9:127561650-127562337	175980	0.44	0.0037	59	ENSG00000095370	SH2D3C
KLF13.0.D	-0.49	0.2	chr9:127943594-127944004	205277	0.41	0.0077	0.09	ENSG00000095370	SH2D3C
KLF13.0.D	-0.47	0.2	chr9:128125464-128125622	64231	0.44	0.0039	0.06	ENSG00000171169	NAIF1
KLF13.0.D	-0.47	0.2	chr9:128125464-128125622	57263	0.51	0.00072	22	ENSG00000148339	SLC25A25
KLF13.0.D	-0.48	0.2	chr9:128127471-128128632	66238	0.41	0.0074	88	ENSG00000171169	NAIF1
KLF13.0.D	-0.47	0.2	chr9:128504468-128505020	229089	0.46	0.0022	43	ENSG00000175854	SWI5
KLF13.0.D	-0.47	0.2	chr9:130117743-130118511	22099	0.5	0.00082	24	ENSG00000196979	GPRACR
KLF13.0.D	-0.47	0.2	chr9:130117743-130118511	53893	0.45	0.0035	56	ENSG00000107130	NCS1
KLF13.0.D	-0.48	0.2	chr9:132240882-132241662	133886	0.43	0.0054	73	ENSG00000125482	TTF1
KLF13.0.D	-0.52	0.19	chr9:136882536-136882930	624	0.47	0.0021	42	ENSG00000127191	TRAF2
KLF13.0.D	-0.61	0.17	chrX:48801563-48802641	171079	0.43	0.0049	69	ENSG00000068400	GRIPAP1
KLF13.0.D	-0.51	0.19	chrX:154368359-154369266	31970	0.5	0.00095	26	ENSG00000013563	DNASE1L1
KLF13.0.D	-0.51	0.19	chrX:154368359-154369266	67647	0.56	0.00012	0.0069	ENSG00000203879	GDI1
KLF14.0.D	-0.6	0	chr1:74197829-74198568	171814	0.57	0.00011	0.0066	ENSG00000162620	LRRIQ3
KLF14.0.D	-0.6	0	chr1:74197829-74198568	0	0.6	3.9e-05	0.0031	ENSG00000254685	FPGT
KLF14.0.D	-0.6	0	chr1:74197829-74198568	0	0.42	0.0056	75	ENSG00000259030	FPGT-TNNI3K
LBX2.0.D	0.61	39	chr2:208006807-208007466	185519	0.68	9.4e-07	0.0002	ENSG00000178385	PLEKHM3
MAF.0.A	0.78	43	chr16:23788449-23789204	185289	0.62	1.8e-05	0.0018	ENSG00000083093	PALB2
MAF.0.A	0.71	0.19	chr3:186871241-186871861	81361	0.48	0.0015	34	ENSG00000163918	RFC4
MAF.0.A	0.71	0.19	chr3:186871241-186871861	58641	0.55	0.00021	0.01	ENSG00000073849	ST6GAL1
MAF.0.A	0.73	0.19	chr7:73329907-73330500	109906	0.41	0.0082	93	ENSG00000009954	BAZ1B
MAF.0.A	0.73	0.19	chr7:73329907-73330500	237037	0.41	0.0075	88	ENSG00000106638	TBL2
MAF.0.A	0.72	0.19	chrX:17174467-17174678	227809	0.75	1.4e-08	7.9e-06	ENSG00000169891	REPS2
MAF.0.A	0.72	0.19	chrX:17174467-17174678	200742	0.53	0.00034	14	ENSG00000188158	NHS
MAX.0.A	0.65	0.15	chr7:2087697-2088262	145933	0.41	0.0081	92	ENSG00000122687	MRM2
MBD2.0.B	0.49	0.16	chr1:999904-1000580	202928	0.46	0.0023	44	ENSG00000186891	TNFRSF18
MBD2.0.B	0.49	0.16	chr1:999904-1000580	210760	0.46	0.0023	44	ENSG00000186827	TNFRSF4
MBD2.0.B	0.46	0.16	chr1:1033001-1033569	169939	0.41	7	85	ENSG00000186891	TNFRSF18
MBD2.0.B	0.41	0.17	chr1:1059227-1059777	143731	0.41	7	84	ENSG00000186891	TNFRSF18
MBD2.0.B	0.39	0.19	chr1:1200930-1201150	2358	0.54	0.00028	12	ENSG00000186891	TNFRSF18
MBD2.0.B	0.39	0.19	chr1:1200930-1201150	10190	0.42	0.0066	82	ENSG00000186827	TNFRSF4
MBD2.0.B	0.44	0.17	chr1:1205827-1206031	2319	0.58	8.3e-05	0.0053	ENSG00000186891	TNFRSF18
MBD2.0.B	0.54	0.14	chr1:1574338-1575050	127329	0.41	0.0076	89	ENSG00000008128	CDK11A
MBD2.0.B	0.49	0.16	chr1:5992141-5992783	241909	0.44	0.0045	65	ENSG00000225077	LINC00337
MBD2.0.B	0.6	0.16	chr1:6199115-6200137	34555	0.43	5	0.07	ENSG00000225077	LINC00337
MBD2.0.B	0.53	0.14	chr1:6235664-6236354	972	0.52	0.00045	16	ENSG00000225077	LINC00337
MBD2.0.B	0.51	0.14	chr1:6245071-6245567	39596	0.42	0.0069	84	ENSG00000158286	RNF207
MBD2.0.B	0.54	0.14	chr1:6579745-6580115	205339	0.41	0.0086	95	ENSG00000171735	CAMTA1
MBD2.0.B	0.52	0.14	chr1:9292560-9293065	0	0.4	0.0092	99	ENSG00000171621	SPSB1
MBD2.0.B	0.58	0.14	chr1:9910004-9910996	32432	0.46	0.0022	43	ENSG00000173614	NMNAT1
MBD2.0.B	0.38	0.19	chr1:15154099-15154341	42284	0.52	0.00057	19	ENSG00000175147	TMEM51-AS1
MBD2.0.B	0.39	0.19	chr1:16913714-16914600	26137	0.42	0.0056	75	ENSG00000238142	BX284668.5
MBD2.0.B	0.48	0.16	chr1:19799582-19800555	117369	0.42	0.0058	76	ENSG00000162542	TMCO4
MBD2.0.B	0.52	0.14	chr1:23344188-23344958	14490	0.42	0.0059	77	ENSG00000125945	ZNF436
MBD2.0.B	0.39	0.19	chr1:23484005-23484857	124557	0.5	1	26	ENSG00000125945	ZNF436
MBD2.0.B	0.38	0.19	chr1:23958906-23960281	157021	0.44	0.0039	0.06	ENSG00000117305	HMGCL
MBD2.0.B	0.52	0.14	chr1:24929623-24930769	184241	0.47	0.0017	37	ENSG00000169504	CLIC4
MBD2.0.B	0.5	0.14	chr1:24964877-24965497	219495	0.46	0.0023	44	ENSG00000169504	CLIC4
MBD2.0.B	0.54	0.14	chr1:25140065-25140748	81528	0.64	5.4e-06	0.00076	ENSG00000117614	SYF2
MBD2.0.B	0.45	0.16	chr1:25338059-25338694	115783	0.53	0.00038	15	ENSG00000117614	SYF2
MBD2.0.B	0.36	0.19	chr1:28088305-28088887	58279	0.43	0.0052	72	ENSG00000169403	PTAFR
MBD2.0.B	0.41	0.17	chr1:31065625-31066147	230835	0.4	0.0089	97	ENSG00000121766	ZCCHC17
MBD2.0.B	0.36	0.19	chr1:31644366-31645416	206497	0.45	0.0035	56	ENSG00000269967	AL136115.2
MBD2.0.B	0.43	0.17	chr1:32901173-32901746	34699	0.51	0.0006	19	ENSG00000116514	RNF19B
MBD2.0.B	0.43	0.17	chr1:32901173-32901746	179358	0.59	4.5e-05	0.0034	ENSG00000142920	AZIN2
MBD2.0.B	0.39	0.19	chr1:34984456-34985639	526	0.53	0.00036	14	ENSG00000163867	ZMYM6
MBD2.0.B	0.39	0.19	chr1:34984456-34985639	46533	0.44	4	61	ENSG00000197056	ZMYM1
MBD2.0.B	0.42	0.17	chr1:35930608-35931554	0	0.56	0.00015	0.0081	ENSG00000126070	AGO3
MBD2.0.B	0.38	0.19	chr1:37474332-37474734	82185	0.52	0.00047	17	ENSG00000163879	DNALI1
MBD2.0.B	0.51	0.14	chr1:37514247-37515307	21672	0.42	0.0058	76	ENSG00000163875	MEAF6
MBD2.0.B	0.47	0.16	chr1:37793780-37794355	236861	0.49	0.0012	0.03	ENSG00000163879	DNALI1
MBD2.0.B	0.47	0.16	chr1:37793780-37794355	66342	0.46	0.0023	44	ENSG00000204084	INPP5B
MBD2.0.B	0.49	0.16	chr1:39081400-39081996	84	0.42	0.0062	79	ENSG00000127603	MACF1
MBD2.0.B	0.54	0.14	chr1:44809543-44809897	9166	0.42	0.0059	77	ENSG00000173846	PLK3
MBD2.0.B	0.54	0.14	chr1:45750081-45751174	122777	0.47	0.0018	38	ENSG00000159592	GPBP1L1
MBD2.0.B	0.46	0.16	chr1:45803339-45803918	176035	0.45	0.0031	53	ENSG00000159592	GPBP1L1
MBD2.0.B	0.51	0.14	chr1:53325960-53326806	129168	0.45	3	52	ENSG00000157184	CPT2
MBD2.0.B	0.51	0.14	chr1:53325960-53326806	83596	0.61	2.2e-05	0.0021	ENSG00000157193	LRP8
MBD2.0.B	0.54	0.14	chr1:53738748-53739633	176941	0.56	0.00016	0.0084	ENSG00000081870	HSPB11
MBD2.0.B	0.62	0.16	chr1:54053122-54053855	136548	0.62	1.5e-05	0.0016	ENSG00000081870	HSPB11
MBD2.0.B	0.44	0.17	chr1:63367235-63368186	0	0.5	0.00084	24	ENSG00000088035	ALG6
MBD2.0.B	0.44	0.17	chr1:63367235-63368186	72584	0.56	0.00013	0.0073	ENSG00000142856	ITGB3BP
MBD2.0.B	0.44	0.17	chr1:63367235-63368186	155186	0.62	1.7e-05	0.0017	ENSG00000203965	EFCAB7
MBD2.0.B	0.37	0.19	chr1:66929840-66930864	4945	0.42	0.0066	82	ENSG00000198160	MIER1
MBD2.0.B	0.55	0.14	chr1:85276124-85277062	26171	0.61	2.6e-05	0.0023	ENSG00000162642	C1orf52
MBD2.0.B	0.55	0.14	chr1:85276124-85277062	10348	0.49	0.0012	0.03	ENSG00000142867	BCL10
MBD2.0.B	0.41	0.17	chr1:113758891-113760101	1731	0.44	0.0043	64	ENSG00000081019	RSBN1
MBD2.0.B	0.5	0.16	chr1:116570340-116571255	55806	0.7	3.7e-07	0.0001	ENSG00000116815	CD58
MBD2.0.B	0.5	0.16	chr1:116570340-116571255	183175	0.42	0.0068	84	ENSG00000116824	CD2
MBD2.0.B	0.57	0.14	chr1:121184251-121185754	0	0.53	0.00031	13	ENSG00000171943	SRGAP2C
MBD2.0.B	0.58	0.14	chr1:145094625-145096099	0	0.49	0.0011	29	ENSG00000215784	FAM72D
MBD2.0.B	0.37	0.19	chr1:145215741-145216436	119767	0.43	0.0047	67	ENSG00000215784	FAM72D
MBD2.0.B	0.52	0.14	chr1:145823532-145824547	84664	0.45	0.0029	51	ENSG00000265491	RNF115
MBD2.0.B	0.52	0.14	chr1:145823532-145824547	0	0.43	0.0047	67	ENSG00000186141	POLR3C
MBD2.0.B	0.52	0.14	chr1:145823532-145824547	140143	0.46	0.0026	48	ENSG00000121851	POLR3GL
MBD2.0.B	0.5	0.16	chr1:145858913-145860018	120045	0.52	0.00049	17	ENSG00000265491	RNF115
MBD2.0.B	0.5	0.16	chr1:145858913-145860018	57696	0.44	0.0036	58	ENSG00000265241	RBM8A
MBD2.0.B	0.5	0.16	chr1:145858913-145860018	104672	0.42	0.0069	84	ENSG00000121851	POLR3GL
MBD2.0.B	0.5	0.16	chr1:145871965-145872891	133097	0.52	0.00054	18	ENSG00000265491	RNF115
MBD2.0.B	0.5	0.16	chr1:145871965-145872891	47877	0.48	0.0015	34	ENSG00000186141	POLR3C
MBD2.0.B	0.5	0.16	chr1:145871965-145872891	91799	0.51	0.00062	0.02	ENSG00000121851	POLR3GL
MBD2.0.B	0.5	0.16	chr1:145871965-145872891	191820	0.46	0.0027	49	ENSG00000271425	NBPF10
MBD2.0.B	0.49	0.16	chr1:151346840-151347789	0	0.42	0.0068	83	ENSG00000237976	AL391069.2
MBD2.0.B	0.49	0.16	chr1:151346840-151347789	54935	0.45	0.0033	55	ENSG00000143442	POGZ
MBD2.0.B	0.47	0.16	chr1:153945683-153946519	35098	0.64	6.1e-06	0.00082	ENSG00000143545	RAB13
MBD2.0.B	0.38	0.19	chr1:155050455-155051607	83737	0.45	3	52	ENSG00000169241	SLC50A1
MBD2.0.B	0.38	0.19	chr1:155050455-155051607	134217	0.46	0.0027	49	ENSG00000185499	MUC1
MBD2.0.B	0.49	0.16	chr1:156664997-156665280	18490	0.45	0.0031	53	ENSG00000229953	AL590666.2
MBD2.0.B	0.41	0.17	chr1:156728375-156729300	16163	0.43	0.0047	67	ENSG00000223356	AL590666.1
MBD2.0.B	0.38	0.19	chr1:161447057-161448404	64772	0.52	0.00053	18	ENSG00000273112	AL590385.2
MBD2.0.B	0.39	0.19	chr1:161454405-161455352	57824	0.46	0.0026	48	ENSG00000273112	AL590385.2
MBD2.0.B	0.42	0.17	chr1:161461855-161462754	50422	0.52	0.00047	17	ENSG00000273112	AL590385.2
MBD2.0.B	0.37	0.19	chr1:161469225-161470566	34864	0.42	0.0063	0.08	ENSG00000143226	FCGR2A
MBD2.0.B	0.37	0.19	chr1:161469225-161470566	42610	0.5	0.00092	25	ENSG00000273112	AL590385.2
MBD2.0.B	0.37	0.19	chr1:161469225-161470566	53974	0.41	0.0072	86	ENSG00000173110	HSPA6
MBD2.0.B	0.36	0.19	chr1:161470973-161471328	235644	0.41	0.0077	0.09	ENSG00000132185	FCRLA
MBD2.0.B	0.41	0.17	chr1:167721617-167722679	193996	0.44	0.0039	0.06	ENSG00000143158	MPC2
MBD2.0.B	0.44	0.17	chr1:167819918-167820446	96229	0.44	4	61	ENSG00000143158	MPC2
MBD2.0.B	0.6	0.16	chr1:171781053-171781775	80893	0.53	0.00034	14	ENSG00000117533	VAMP4
MBD2.0.B	0.4	0.19	chr1:174021573-174022768	90489	0.43	5	69	ENSG00000135870	RC3H1
MBD2.0.B	0.46	0.16	chr1:175888022-175888266	56565	0.54	0.00025	11	ENSG00000143207	1 COP
MBD2.0.B	0.37	0.19	chr1:183635143-183636119	79580	0.41	0.0078	0.09	ENSG00000116701	NCF2
MBD2.0.B	0.57	0.14	chr1:184754448-184755291	35433	0.45	0.0032	54	ENSG00000135842	NIBAN1
MBD2.0.B	0.45	0.17	chr1:186374973-186376122	0	0.48	0.0014	33	ENSG00000157181	ODR4
MBD2.0.B	0.37	0.19	chr1:193104514-193105783	13648	0.43	0.0055	74	ENSG00000023572	GLRX2
MBD2.0.B	0.53	0.14	chr1:201982474-201983629	149775	0.41	0.0079	91	ENSG00000143862	ARL8A
MBD2.0.B	0.45	0.17	chr1:202144474-202144873	11070	0.4	0.0091	99	ENSG00000143862	ARL8A
MBD2.0.B	0.42	0.17	chr1:203007004-203007884	45131	0.46	0.0025	47	ENSG00000159348	CYB5R1
MBD2.0.B	0.42	0.17	chr1:203007004-203007884	159927	0.42	0.0058	76	ENSG00000133055	MYBPH
MBD2.0.B	0.41	0.17	chr1:205631058-205632414	135572	0.52	0.00044	16	ENSG00000117280	RAB29
MBD2.0.B	0.42	0.17	chr1:211133910-211134450	123927	0.43	5	0.07	ENSG00000117625	RCOR3
MBD2.0.B	0.45	0.16	chr1:222643676-222644829	67724	0.57	0.00011	0.0066	ENSG00000162819	BROX
MBD2.0.B	0.52	0.14	chr1:229557957-229559305	236946	0.42	0.0069	84	ENSG00000154429	CCSAP
MBD2.0.B	0.36	0.19	chr1:231161957-231162488	78719	0.53	0.00042	15	ENSG00000116906	GNPAT
MBD2.0.B	0.36	0.19	chr1:231161957-231162488	170265	0.52	0.00054	18	ENSG00000116903	EXOC8
MBD2.0.B	0.36	0.19	chr1:231161957-231162488	174616	0.5	0.00099	26	ENSG00000010072	SPRTN
MBD2.0.B	0.35	0.19	chr1:231337361-231338529	4608	0.41	0.0079	91	ENSG00000116903	EXOC8
MBD2.0.B	0.35	0.19	chr1:231337361-231338529	257	0.4	0.0088	97	ENSG00000010072	SPRTN
MBD2.0.B	0.38	0.19	chr1:231420931-231422800	88178	0.4	0.0087	96	ENSG00000116903	EXOC8
MBD2.0.B	0.38	0.19	chr1:231420931-231422800	83827	0.4	0.0087	96	ENSG00000010072	SPRTN
MBD2.0.B	0.47	0.16	chr1:231626418-231627043	97877	0.53	0.00041	15	ENSG00000116918	TSNAX
MBD2.0.B	0.47	0.16	chr1:231626418-231627043	0	0.47	2	41	ENSG00000162946	DISC1
MBD2.0.B	0.56	0.14	chr1:234478197-234479314	244728	0.51	0.00061	0.02	ENSG00000227630	LINC01132
MBD2.0.B	0.52	0.14	chr1:246931038-246932403	248930	0.42	0.0068	83	ENSG00000260698	AL591848.3
MBD2.0.B	0.52	0.14	chr1:246931038-246932403	102234	0.55	0.00018	0.0089	ENSG00000277462	ZNF670
MBD2.0.B	0.52	0.14	chr1:246931038-246932403	167559	0.54	0.00031	13	ENSG00000188295	ZNF669
MBD2.0.B	0.39	0.19	chr1:247126188-247126931	26226	0.42	0.0057	75	ENSG00000188295	ZNF669
MBD2.0.B	0.4	0.19	chr1:247171506-247172249	71544	0.45	0.0031	53	ENSG00000188295	ZNF669
MBD2.0.B	0.4	0.19	chr1:247171506-247172249	15032	0.41	0.0074	88	ENSG00000259865	AL390728.6
MBD2.0.B	0.38	0.19	chr1:248905877-248906837	67667	0.43	0.0056	75	ENSG00000171161	ZNF672
MBD2.0.B	0.48	0.16	chr10:7787722-7788739	36760	0.49	0.0013	31	ENSG00000151657	KIN
MBD2.0.B	0.46	0.16	chr10:13299329-13300259	199880	0.5	0.00096	26	ENSG00000123240	OPTN
MBD2.0.B	0.44	0.17	chr10:15096944-15097894	4690	0.51	0.00059	19	ENSG00000152465	NMT2
MBD2.0.B	0.41	0.17	chr10:28302647-28303495	228998	0.42	0.0069	84	ENSG00000095787	WAC
MBD2.0.B	0.35	0.19	chr10:43104969-43105906	32539	0.46	0.0022	43	ENSG00000169826	CSGALNACT2
MBD2.0.B	0.5	0.14	chr10:43396670-43397623	39218	0.5	0.00079	23	ENSG00000243660	ZNF487
MBD2.0.B	0.46	0.16	chr10:43436363-43437389	0	0.55	0.00021	0.01	ENSG00000243660	ZNF487
MBD2.0.B	0.6	0.14	chr10:43455265-43456143	18424	0.5	0.00086	24	ENSG00000243660	ZNF487
MBD2.0.B	0.6	0.14	chr10:43455265-43456143	187717	0.47	0.0019	39	ENSG00000169740	ZNF32
MBD2.0.B	0.51	0.14	chr10:43648353-43649210	211512	0.48	0.0013	32	ENSG00000243660	ZNF487
MBD2.0.B	0.39	0.19	chr10:45000718-45001418	3020	0.45	0.0029	51	ENSG00000165511	C10orf25
MBD2.0.B	0.39	0.19	chr10:45000718-45001418	0	0.49	0.0012	0.03	ENSG00000165512	ZNF22
MBD2.0.B	0.48	0.16	chr10:45594237-45595126	20374	0.46	0.0025	46	ENSG00000172671	ZFAND4
MBD2.0.B	0.55	0.14	chr10:45672220-45673165	217635	0.45	0.0031	53	ENSG00000165406	MARCHF8
MBD2.0.B	0.55	0.14	chr10:45672220-45673165	56720	0.43	0.0054	72	ENSG00000172671	ZFAND4
MBD2.0.B	0.54	0.14	chr10:68406337-68407628	70370	0.52	0.00056	19	ENSG00000122912	SLC25A16
MBD2.0.B	0.52	0.14	chr10:68526962-68527898	48964	0.57	0.0001	0.0062	ENSG00000122912	SLC25A16
MBD2.0.B	0.59	0.14	chr10:68720906-68721809	242908	0.47	0.0018	38	ENSG00000122912	SLC25A16
MBD2.0.B	0.41	0.17	chr10:70458310-70458805	213701	0.48	0.0016	36	ENSG00000138316	ADAMTS14
MBD2.0.B	0.39	0.19	chr10:72273544-72274595	57544	0.58	6.2e-05	0.0043	ENSG00000166295	ANAPC16
MBD2.0.B	0.39	0.19	chr10:72273544-72274595	92732	0.47	0.0018	38	ENSG00000107745	MICU1
MBD2.0.B	0.48	0.16	chr10:72354323-72355291	138323	0.47	0.0018	39	ENSG00000166295	ANAPC16
MBD2.0.B	0.45	0.16	chr10:73772169-73773211	140557	0.53	0.00038	15	ENSG00000177791	MYOZ1
MBD2.0.B	0.5	0.14	chr10:73785173-73785882	153561	0.4	0.0091	99	ENSG00000177791	MYOZ1
MBD2.0.B	0.51	0.14	chr10:75234044-75234931	134458	0.59	5.7e-05	0.0041	ENSG00000156671	SAMD8
MBD2.0.B	0.51	0.14	chr10:75234044-75234931	8637	0.42	0.0061	79	ENSG00000226051	ZNF503-AS1
MBD2.0.B	0.48	0.16	chr10:80078500-80079505	31640	0.46	0.0025	46	ENSG00000230091	TMEM254-AS1
MBD2.0.B	0.47	0.16	chr10:80205407-80205990	158547	0.45	0.0034	56	ENSG00000230091	TMEM254-AS1
MBD2.0.B	0.48	0.16	chr10:96513297-96514167	148689	0.48	0.0016	36	ENSG00000095587	TLL2
MBD2.0.B	0.41	0.17	chr10:96586466-96587501	221858	0.64	8.2e-06	1	ENSG00000095587	TLL2
MBD2.0.B	0.41	0.17	chr10:96586466-96587501	5814	0.47	2	0.04	ENSG00000155629	PIK3AP1
MBD2.0.B	0.44	0.17	chr10:97518897-97519119	158305	0.42	0.0068	84	ENSG00000119986	AVPI1
MBD2.0.B	0.5	0.14	chr10:99620371-99621771	160869	0.42	6	78	ENSG00000023839	ABCC2
MBD2.0.B	0.52	0.14	chr10:100185488-100186431	101718	0.42	0.0068	83	ENSG00000107593	PKD2L1
MBD2.0.B	0.42	0.17	chr10:100482412-100482851	209132	0.45	0.0029	51	ENSG00000196072	BLOC1S2
MBD2.0.B	0.42	0.17	chr10:102408947-102409530	14837	0.51	0.00072	22	ENSG00000077150	NFKB2
MBD2.0.B	0.35	0.19	chr10:103966778-103968048	154010	0.5	0.00096	26	ENSG00000156384	SFR1
MBD2.0.B	0.47	0.16	chr10:104232007-104232573	109949	0.6	3.9e-05	0.0031	ENSG00000156384	SFR1
MBD2.0.B	0.47	0.16	chr10:104232007-104232573	121260	0.57	0.00011	0.0063	ENSG00000120051	CFAP58
MBD2.0.B	0.37	0.19	chr10:110375969-110376715	52125	0.44	0.0038	59	ENSG00000273143	AL355512.1
MBD2.0.B	0.37	0.19	chr10:110375969-110376715	121192	0.41	0.0078	0.09	ENSG00000138166	DUSP5
MBD2.0.B	0.55	0.14	chr10:110918476-110920014	19748	0.53	0.00037	14	ENSG00000214413	BBIP1
MBD2.0.B	0.55	0.14	chr10:110918476-110920014	0	0.59	4.4e-05	0.0034	ENSG00000108061	SHOC2
MBD2.0.B	0.61	0.16	chr10:124801462-124802893	0	0.42	0.0064	81	ENSG00000165660	ABRAXAS2
MBD2.0.B	0.51	0.14	chr11:317966-318777	7827	0.43	0.0051	71	ENSG00000254910	AC136475.2
MBD2.0.B	0.55	0.14	chr11:568360-569048	68221	0.51	0.00068	21	ENSG00000069696	DRD4
MBD2.0.B	0.55	0.14	chr11:568360-569048	218067	0.47	0.0022	42	ENSG00000184524	CEND1
MBD2.0.B	0.54	0.14	chr11:694980-696100	91015	0.41	7	85	ENSG00000184524	CEND1
MBD2.0.B	0.37	0.19	chr11:706447-706869	69178	0.44	0.0041	62	ENSG00000069696	DRD4
MBD2.0.B	0.37	0.19	chr11:706447-706869	80246	0.46	0.0024	45	ENSG00000184524	CEND1
MBD2.0.B	0.37	0.19	chr11:777213-777312	9803	0.45	0.0032	55	ENSG00000184524	CEND1
MBD2.0.B	0.53	0.14	chr11:777382-777860	9255	0.42	0.0064	0.08	ENSG00000184524	CEND1
MBD2.0.B	0.53	0.14	chr11:805179-805557	167910	0.52	0.0005	17	ENSG00000069696	DRD4
MBD2.0.B	0.53	0.14	chr11:805179-805557	57764	0.42	0.0069	84	ENSG00000177156	TALDO1
MBD2.0.B	0.53	0.14	chr11:805179-805557	18064	0.47	0.0019	39	ENSG00000184524	CEND1
MBD2.0.B	0.48	0.16	chr11:843821-844193	66243	0.45	0.0035	57	ENSG00000255284	AP006621.3
MBD2.0.B	0.48	0.16	chr11:843821-844193	56706	0.41	0.0077	0.09	ENSG00000184524	CEND1
MBD2.0.B	0.5	0.16	chr11:925590-926215	138475	0.45	3	52	ENSG00000184524	CEND1
MBD2.0.B	0.54	0.14	chr11:2991535-2992788	8134	0.54	0.00031	13	ENSG00000110619	CARS1
MBD2.0.B	0.49	0.16	chr11:3057150-3057840	56228	0.64	7.3e-06	0.00094	ENSG00000110619	CARS1
MBD2.0.B	0.53	0.14	chr11:4607771-4608654	9099	0.69	7.8e-07	0.00017	ENSG00000167333	TRIM68
MBD2.0.B	0.49	0.16	chr11:9314399-9315040	144516	0.5	0.00083	24	ENSG00000268403	AC132192.2
MBD2.0.B	0.51	0.14	chr11:9460560-9461635	179906	0.45	0.0035	57	ENSG00000166471	TMEM41B
MBD2.0.B	0.49	0.16	chr11:13668013-13668976	0	0.45	0.0033	55	ENSG00000197601	FAR1
MBD2.0.B	0.6	0.16	chr11:18395774-18396559	73479	0.5	0.00088	25	ENSG00000110768	GTF2H1
MBD2.0.B	0.6	0.16	chr11:18395774-18396559	71777	0.61	1.9e-05	0.0019	ENSG00000074319	TSG101
MBD2.0.B	0.6	0.16	chr11:18395774-18396559	133050	0.46	0.0027	48	ENSG00000151116	UEVLD
MBD2.0.B	0.38	0.19	chr11:34356983-34357264	205996	0.41	7	85	ENSG00000166016	ABTB2
MBD2.0.B	0.4	0.19	chr11:44095518-44096535	170176	0.42	0.0058	76	ENSG00000187479	C11orf96
MBD2.0.B	0.55	0.14	chr11:46380389-46381082	4016	0.41	7	85	ENSG00000180720	CHRM4
MBD2.0.B	0.48	0.16	chr11:46392449-46392841	7351	0.42	0.0057	75	ENSG00000180720	CHRM4
MBD2.0.B	0.56	0.14	chr11:47565268-47566017	233862	0.43	0.0056	75	ENSG00000134571	MYBPC3
MBD2.0.B	0.56	0.14	chr11:47565268-47566017	6180	0.41	0.0084	94	ENSG00000123444	KBTBD4
MBD2.0.B	0.48	0.16	chr11:60934643-60935435	1649	0.5	0.00085	24	ENSG00000110446	SLC15A3
MBD2.0.B	0.35	0.19	chr11:61161071-61161882	200462	0.41	0.0081	92	ENSG00000149483	TMEM138
MBD2.0.B	0.54	0.14	chr11:61679886-61680613	249844	0.44	0.0036	58	ENSG00000167985	SDHAF2
MBD2.0.B	0.54	0.14	chr11:61679886-61680613	192906	0.42	0.0057	75	ENSG00000221968	FADS3
MBD2.0.B	0.46	0.16	chr11:62621578-62622466	90164	0.45	0.0035	56	ENSG00000214753	HNRNPUL2
MBD2.0.B	0.46	0.16	chr11:62621578-62622466	105603	0.44	0.0037	59	ENSG00000162222	TTC9C
MBD2.0.B	0.49	0.16	chr11:62838912-62841844	6678	0.47	0.0021	41	ENSG00000256690	AP001160.1
MBD2.0.B	0.37	0.19	chr11:62880339-62880996	167709	0.44	0.0041	61	ENSG00000214753	HNRNPUL2
MBD2.0.B	0.41	0.17	chr11:65315656-65315822	181866	0.42	7	84	ENSG00000251562	MALAT1
MBD2.0.B	0.62	0.16	chr11:65540052-65541147	42364	0.45	0.0033	55	ENSG00000251562	MALAT1
MBD2.0.B	0.52	0.14	chr11:65606904-65607395	109216	0.42	0.0063	0.08	ENSG00000251562	MALAT1
MBD2.0.B	0.51	0.14	chr11:65614003-65614491	116315	0.42	0.0061	78	ENSG00000251562	MALAT1
MBD2.0.B	0.51	0.14	chr11:65614003-65614491	37957	0.4	0.0091	99	ENSG00000173442	EHBP1L1
MBD2.0.B	0.42	0.17	chr11:65640605-65640975	142917	0.49	0.0011	28	ENSG00000251562	MALAT1
MBD2.0.B	0.46	0.16	chr11:65652269-65653200	226637	0.42	0.0059	77	ENSG00000172543	CTSW
MBD2.0.B	0.41	0.17	chr11:65711825-65712810	214137	0.42	0.0069	84	ENSG00000251562	MALAT1
MBD2.0.B	0.41	0.17	chr11:65711825-65712810	167027	0.42	0.0065	81	ENSG00000172543	CTSW
MBD2.0.B	0.53	0.14	chr11:65720193-65720944	222505	0.47	0.0021	42	ENSG00000251562	MALAT1
MBD2.0.B	0.53	0.14	chr11:65720193-65720944	158893	0.44	0.0037	59	ENSG00000172543	CTSW
MBD2.0.B	0.42	0.17	chr11:65780707-65781094	98743	0.49	0.0013	31	ENSG00000172543	CTSW
MBD2.0.B	0.42	0.17	chr11:65780707-65781094	230914	0.49	0.0013	31	ENSG00000175315	CST6
MBD2.0.B	0.47	0.16	chr11:65781174-65781392	98445	0.44	0.0038	0.06	ENSG00000172543	CTSW
MBD2.0.B	0.55	0.14	chr11:65858133-65858502	21335	0.47	0.0019	0.04	ENSG00000172543	CTSW
MBD2.0.B	0.41	0.17	chr11:65899160-65899517	19323	0.54	0.00023	11	ENSG00000172543	CTSW
MBD2.0.B	0.41	0.17	chr11:65899160-65899517	112491	0.46	0.0024	45	ENSG00000175315	CST6
MBD2.0.B	0.47	0.16	chr11:66045119-66045455	165282	0.49	0.0012	29	ENSG00000172543	CTSW
MBD2.0.B	0.63	0.16	chr11:66051780-66052467	171943	0.46	0.0023	44	ENSG00000172543	CTSW
MBD2.0.B	0.63	0.16	chr11:66051780-66052467	39772	0.44	0.0037	58	ENSG00000175315	CST6
MBD2.0.B	0.44	0.17	chr11:68312391-68313023	147708	0.49	0.0011	29	ENSG00000110075	PPP6R3
MBD2.0.B	0.59	0.14	chr11:69443195-69443929	71732	0.43	0.0053	72	ENSG00000260877	AP005233.2
MBD2.0.B	0.4	0.17	chr11:72584271-72584859	169870	0.41	0.0081	92	ENSG00000214530	STARD10
MBD2.0.B	0.48	0.16	chr11:73647464-73647761	242167	0.47	2	0.04	ENSG00000256448	AP000763.3
MBD2.0.B	0.57	0.14	chr11:73760638-73761532	85000	0.47	2	0.04	ENSG00000175582	RAB6A
MBD2.0.B	0.47	0.16	chr11:74748578-74748993	200254	0.44	0.0044	64	ENSG00000118363	SPCS2
MBD2.0.B	0.37	0.19	chr11:76445513-76446045	590	0.51	0.00062	0.02	ENSG00000158636	EMSY
MBD2.0.B	0.54	0.14	chr11:78187894-78189126	119597	0.42	0.0066	82	ENSG00000151366	NDUFC2
MBD2.0.B	0.39	0.19	chr11:94543709-94544918	49730	0.42	0.0061	78	ENSG00000168876	ANKRD49
MBD2.0.B	0.41	0.17	chr11:95089420-95090502	126800	0.5	0.00094	26	ENSG00000150316	CWC15
MBD2.0.B	0.41	0.17	chr11:95089420-95090502	115711	0.6	3.2e-05	0.0026	ENSG00000186280	KDM4D
MBD2.0.B	0.42	0.17	chr11:95923690-95924379	154737	0.5	0.0008	23	ENSG00000077458	FAM76B
MBD2.0.B	0.42	0.17	chr11:95923690-95924379	52219	0.55	0.00019	0.0093	ENSG00000184384	MAML2
MBD2.0.B	0.43	0.17	chr11:107858470-107859284	69164	0.5	0.00096	26	ENSG00000179331	RAB39A
MBD2.0.B	0.43	0.17	chr11:107858470-107859284	149614	0.49	0.0012	0.03	ENSG00000166266	CUL5
MBD2.0.B	0.44	0.17	chr11:119084729-119085357	65966	0.5	0.00082	24	ENSG00000196655	TRAPPC4
MBD2.0.B	0.45	0.16	chr11:119106774-119107478	88011	0.43	0.0053	72	ENSG00000196655	TRAPPC4
MBD2.0.B	0.36	0.19	chr11:125062700-125064060	32485	0.42	0.0057	75	ENSG00000150433	TMEM218
MBD2.0.B	0.49	0.16	chr11:126356502-126356944	862	0.57	9.4e-05	0.0058	ENSG00000110080	ST3GAL4
MBD2.0.B	0.38	0.19	chr12:9984-10993	95531	0.5	0.00093	25	ENSG00000256948	AC026369.3
MBD2.0.B	0.44	0.17	chr12:3752904-3753312	146271	0.5	0.00087	24	ENSG00000130038	CRACR2A
MBD2.0.B	0.36	0.19	chr12:6873238-6874015	39730	0.5	0.00091	25	ENSG00000111674	ENO2
MBD2.0.B	0.41	0.17	chr12:6890933-6891609	22136	0.53	0.00033	13	ENSG00000111674	ENO2
MBD2.0.B	0.35	0.19	chr12:6970328-6971016	227343	0.41	0.0083	94	ENSG00000269892	AC125494.2
MBD2.0.B	0.35	0.19	chr12:6970328-6971016	56583	0.59	4.3e-05	0.0033	ENSG00000111674	ENO2
MBD2.0.B	0.59	0.14	chr12:12356764-12357752	0	0.41	0.0071	85	ENSG00000165714	BORCS5
MBD2.0.B	0.41	0.17	chr12:27014081-27014947	75611	0.62	1.6e-05	0.0017	ENSG00000111790	FGFR1OP2
MBD2.0.B	0.41	0.17	chr12:27014081-27014947	22153	0.47	0.0019	39	ENSG00000275764	AC092747.4
MBD2.0.B	0.4	0.19	chr12:27332674-27333673	0	0.53	0.00032	13	ENSG00000029153	ARNTL2
MBD2.0.B	0.42	0.17	chr12:42144221-42145098	12006	0.5	0.00096	26	ENSG00000015153	YAF2
MBD2.0.B	0.42	0.17	chr12:42144221-42145098	166988	0.52	0.00047	17	ENSG00000139168	ZCRB1
MBD2.0.B	0.39	0.19	chr12:47963225-47963851	79046	0.44	0.0038	59	ENSG00000079387	SENP1
MBD2.0.B	0.37	0.19	chr12:48977702-48978257	120557	0.4	0.0088	97	ENSG00000172602	RND1
MBD2.0.B	0.37	0.19	chr12:48977702-48978257	86419	0.42	0.0059	77	ENSG00000167550	RHEBL1
MBD2.0.B	0.37	0.19	chr12:50166894-50167190	37605	0.49	0.0012	29	ENSG00000139624	CERS5
MBD2.0.B	0.35	0.19	chr12:53324691-53325160	55016	0.41	0.0074	87	ENSG00000185591	SP1
MBD2.0.B	0.62	0.16	chr12:56103964-56105042	97137	0.46	0.0027	49	ENSG00000181852	RNF41
MBD2.0.B	0.38	0.19	chr12:62602271-62604020	520	0.54	0.00027	12	ENSG00000221949	LINC01465
MBD2.0.B	0.38	0.19	chr12:62602271-62604020	0	0.47	2	0.04	ENSG00000257354	AC048341.1
MBD2.0.B	0.46	0.16	chr12:68610383-68611868	134257	0.48	0.0014	33	ENSG00000175782	SLC35E3
MBD2.0.B	0.36	0.19	chr12:100266734-100267937	123676	0.48	0.0015	35	ENSG00000257696	AC010203.2
MBD2.0.B	0.36	0.19	chr12:100266734-100267937	67612	0.44	0.0037	59	ENSG00000075089	ACTR6
MBD2.0.B	0.36	0.19	chr12:100266734-100267937	63065	0.43	0.0045	65	ENSG00000166153	DEPDC4
MBD2.0.B	0.36	0.19	chr12:100266734-100267937	0	0.46	0.0023	43	ENSG00000136021	SCYL2
MBD2.0.B	0.41	0.17	chr12:101830321-101831240	84822	0.46	0.0022	43	ENSG00000111670	GNPTAB
MBD2.0.B	0.41	0.17	chr12:101830321-101831240	181600	0.45	0.0034	55	ENSG00000120860	WASHC3
MBD2.0.B	0.45	0.17	chr12:101876989-101878545	131490	0.54	0.0003	13	ENSG00000111670	GNPTAB
MBD2.0.B	0.45	0.17	chr12:101876989-101878545	0	0.41	0.0083	94	ENSG00000136048	DRAM1
MBD2.0.B	0.45	0.17	chr12:101876989-101878545	134295	0.65	4.3e-06	0.00063	ENSG00000120860	WASHC3
MBD2.0.B	0.41	0.17	chr12:104063799-104065131	238608	0.47	2	0.04	ENSG00000255150	EID3
MBD2.0.B	0.58	0.14	chr12:104137291-104138617	196528	0.47	0.0017	37	ENSG00000204954	C12orf73
MBD2.0.B	0.58	0.14	chr12:104137291-104138617	165122	0.43	0.0045	65	ENSG00000255150	EID3
MBD2.0.B	0.6	0.16	chr12:104215636-104216224	87515	0.46	0.0023	44	ENSG00000255150	EID3
MBD2.0.B	0.6	0.16	chr12:104215636-104216224	239071	0.44	0.0045	65	ENSG00000171310	CHST11
MBD2.0.B	0.58	0.14	chr12:104456433-104457662	152694	0.52	0.00049	17	ENSG00000255150	EID3
MBD2.0.B	0.58	0.14	chr12:104456433-104457662	1138	0.42	0.0066	82	ENSG00000171310	CHST11
MBD2.0.B	0.48	0.16	chr12:106773847-106774916	0	0.42	0.0067	83	ENSG00000111785	RIC8B
MBD2.0.B	0.51	0.14	chr12:110613729-110614524	178906	0.42	0.0067	83	ENSG00000111229	ARPC3
MBD2.0.B	0.51	0.14	chr12:110613729-110614524	122646	0.49	0.0013	31	ENSG00000111237	VPS29
MBD2.0.B	0.5	0.16	chr12:116737736-116738385	189631	0.52	0.00056	18	ENSG00000258102	MAP1LC3B2
MBD2.0.B	0.35	0.19	chr12:120640707-120641638	137428	0.44	4	61	ENSG00000110871	COQ5
MBD2.0.B	0.43	0.17	chr12:120686313-120686614	183034	0.41	0.0075	88	ENSG00000110871	COQ5
MBD2.0.B	0.41	0.17	chr12:121209865-121210592	77046	0.57	0.00012	0.0067	ENSG00000089041	P2RX7
MBD2.0.B	0.41	0.17	chr12:121209865-121210592	18997	0.58	6.7e-05	0.0045	ENSG00000274029	AC069209.1
MBD2.0.B	0.42	0.17	chr12:121240684-121240933	107865	0.48	0.0015	34	ENSG00000089041	P2RX7
MBD2.0.B	0.42	0.17	chr12:121240684-121240933	49816	0.51	0.0007	21	ENSG00000274029	AC069209.1
MBD2.0.B	0.55	0.14	chr12:121399587-121400864	208719	0.58	6.6e-05	0.0045	ENSG00000274029	AC069209.1
MBD2.0.B	0.64	0.16	chr12:122225531-122226694	244905	0.41	0.0079	91	ENSG00000033030	ZCCHC8
MBD2.0.B	0.39	0.19	chr12:122421826-122422856	192262	0.44	0.0043	64	ENSG00000139719	VPS33A
MBD2.0.B	0.39	0.19	chr12:122421826-122422856	80598	0.48	0.0016	36	ENSG00000111011	RSRC2
MBD2.0.B	0.44	0.17	chr12:122500410-122501243	28811	0.46	0.0023	44	ENSG00000033030	ZCCHC8
MBD2.0.B	0.44	0.17	chr12:122500410-122501243	2211	0.62	1.6e-05	0.0016	ENSG00000111011	RSRC2
MBD2.0.B	0.44	0.17	chr12:122500410-122501243	200050	0.43	0.0049	69	ENSG00000182782	HCAR2
MBD2.0.B	0.44	0.17	chr12:122500410-122501243	213513	0.56	0.00013	0.0072	ENSG00000255398	HCAR3
MBD2.0.B	0.36	0.19	chr12:122895816-122896332	208691	0.44	0.0038	59	ENSG00000256249	AC026333.3
MBD2.0.B	0.36	0.19	chr12:122895816-122896332	194523	0.47	0.0021	42	ENSG00000182782	HCAR2
MBD2.0.B	0.36	0.19	chr12:122895816-122896332	181060	0.54	0.00027	12	ENSG00000255398	HCAR3
MBD2.0.B	0.36	0.19	chr12:122895816-122896332	169740	0.4	0.0093	0.1	ENSG00000196917	HCAR1
MBD2.0.B	0.49	0.16	chr12:122951419-122951660	236663	0.59	5.4e-05	0.0039	ENSG00000255398	HCAR3
MBD2.0.B	0.51	0.14	chr12:122980537-122980970	227713	0.49	0.0012	0.03	ENSG00000139726	DENR
MBD2.0.B	0.55	0.14	chr12:123150551-123151433	82003	0.47	0.0018	38	ENSG00000130921	C12orf65
MBD2.0.B	0.62	0.16	chr12:123383634-123384243	150198	0.57	8.7e-05	0.0055	ENSG00000130921	C12orf65
MBD2.0.B	0.4	0.19	chr12:123388431-123389323	154995	0.4	0.0087	96	ENSG00000130921	C12orf65
MBD2.0.B	0.4	0.19	chr12:123388431-123389323	21360	0.6	3.3e-05	0.0027	ENSG00000150977	RILPL2
MBD2.0.B	0.4	0.19	chr12:123388431-123389323	68765	0.54	0.00029	12	ENSG00000184209	SNRNP35
MBD2.0.B	0.41	0.17	chr12:123972503-123973322	4480	0.53	0.00036	14	ENSG00000269938	AC068790.2
MBD2.0.B	0.41	0.17	chr12:123972503-123973322	2513	0.47	0.0019	39	ENSG00000270061	AC068790.5
MBD2.0.B	0.47	0.16	chr12:130871451-130872207	81700	0.45	0.0028	0.05	ENSG00000111452	ADGRD1
MBD2.0.B	0.54	0.14	chr12:132828270-132829294	157071	0.52	0.00055	18	ENSG00000198393	ZNF26
MBD2.0.B	0.65	0.16	chr12:132887111-132888291	98074	0.57	0.00011	0.0065	ENSG00000198393	ZNF26
MBD2.0.B	0.53	0.14	chr12:133079991-133081289	93626	0.41	0.0072	86	ENSG00000198393	ZNF26
MBD2.0.B	0.61	0.16	chr13:19863197-19864373	229538	0.5	0.00098	26	ENSG00000196199	MPHOSPH8
MBD2.0.B	0.48	0.16	chr13:21670912-21671270	178221	0.43	0.0049	68	ENSG00000165487	MICU2
MBD2.0.B	0.49	0.16	chr13:27171563-27172210	105407	0.43	0.0049	69	ENSG00000152484	USP12
MBD2.0.B	0.51	0.14	chr13:28718263-28719232	59159	0.41	0.0081	92	ENSG00000132963	POMP
MBD2.0.B	0.44	0.17	chr13:42048584-42049692	8548	0.53	0.00041	15	ENSG00000102780	DGKH
MBD2.0.B	0.46	0.16	chr13:49443727-49444726	135077	0.53	0.00034	13	ENSG00000102547	CAB39L
MBD2.0.B	0.38	0.19	chr13:49495430-49496699	186780	0.54	0.00025	11	ENSG00000102547	CAB39L
MBD2.0.B	0.45	0.17	chr13:49935707-49936665	20005	0.4	0.0091	98	ENSG00000231607	DLEU2
MBD2.0.B	0.44	0.17	chr13:52651993-52653309	9568	0.43	0.0047	67	ENSG00000139675	HNRNPA1L2
MBD2.0.B	0.47	0.16	chr13:77027074-77027618	78563	0.44	0.0037	58	ENSG00000102794	ACOD1
MBD2.0.B	0.47	0.16	chr13:77027074-77027618	34476	0.65	3.7e-06	0.00057	ENSG00000005812	FBXL3
MBD2.0.B	0.44	0.17	chr13:94601524-94602460	27470	0.48	0.0013	31	ENSG00000088451	TGDS
MBD2.0.B	0.41	0.17	chr13:102800214-102800866	6280	0.46	0.0024	44	ENSG00000134899	ERCC5
MBD2.0.B	0.39	0.19	chr13:110615337-110616532	247455	0.49	0.0011	28	ENSG00000255874	LINC00346
MBD2.0.B	0.36	0.19	chr13:110712350-110712587	151400	0.41	0.0084	95	ENSG00000255874	LINC00346
MBD2.0.B	0.36	0.19	chr13:110712350-110712587	182052	0.44	0.0038	59	ENSG00000229152	ANKRD10-IT1
MBD2.0.B	0.52	0.14	chr13:110914098-110915859	50111	0.45	0.0029	51	ENSG00000255874	LINC00346
MBD2.0.B	0.52	0.14	chr13:110914098-110915859	19459	0.57	0.0001	0.0062	ENSG00000229152	ANKRD10-IT1
MBD2.0.B	0.44	0.17	chr13:113584284-113584975	128465	0.42	0.0057	76	ENSG00000150401	DCUN1D2
MBD2.0.B	0.5	0.16	chr14:34873359-34874624	107333	0.58	7.6e-05	5	ENSG00000100883	SRP54
MBD2.0.B	0.5	0.16	chr14:34873359-34874624	210843	0.54	0.0003	13	ENSG00000092020	PPP2R3C
MBD2.0.B	0.47	0.16	chr14:35826013-35827137	0	0.43	0.0048	67	ENSG00000100916	BRMS1L
MBD2.0.B	0.37	0.19	chr14:39169857-39170823	226846	0.45	0.0029	51	ENSG00000165355	FBXO33
MBD2.0.B	0.42	0.17	chr14:50531962-50532923	202558	0.47	0.0018	38	ENSG00000100490	CDKL1
MBD2.0.B	0.53	0.14	chr14:52552173-52552951	86964	0.6	3.3e-05	0.0027	ENSG00000197930	ERO1A
MBD2.0.B	0.39	0.19	chr14:55129036-55130140	4926	0.61	2.5e-05	0.0022	ENSG00000131981	LGALS3
MBD2.0.B	0.4	0.17	chr14:77799949-77800695	82350	0.43	0.0053	72	ENSG00000100603	SNW1
MBD2.0.B	0.48	0.16	chr14:90331594-90332286	75067	0.44	0.0039	0.06	ENSG00000100764	PSMC1
MBD2.0.B	0.55	0.14	chr14:92039166-92040514	3982	0.44	0.0036	58	ENSG00000066427	ATXN3
MBD2.0.B	0.55	0.14	chr14:93115046-93116047	218481	0.43	0.0046	66	ENSG00000278396	AL122023.3
MBD2.0.B	0.47	0.16	chr14:93184390-93185557	148971	0.43	0.0051	71	ENSG00000278396	AL122023.3
MBD2.0.B	0.49	0.16	chr14:93206723-93207760	21772	0.45	0.0028	0.05	ENSG00000153485	TMEM251
MBD2.0.B	0.38	0.19	chr14:93332257-93333509	147306	0.45	0.0032	54	ENSG00000153485	TMEM251
MBD2.0.B	0.56	0.14	chr14:102362595-102363270	223092	0.41	0.0076	89	ENSG00000140153	WDR20
MBD2.0.B	0.56	0.14	chr14:103074971-103075305	24839	0.55	0.0002	0.0096	ENSG00000205436	EXOC3L4
MBD2.0.B	0.64	0.16	chr14:103075378-103076127	24017	0.59	5.9e-05	0.0041	ENSG00000205436	EXOC3L4
MBD2.0.B	0.55	0.14	chr14:103137721-103139421	42998	0.49	0.0013	31	ENSG00000259444	AL161669.1
MBD2.0.B	0.55	0.14	chr14:103137721-103139421	37577	0.73	7.2e-08	2.8e-05	ENSG00000205436	EXOC3L4
MBD2.0.B	0.55	0.14	chr14:103137721-103139421	192253	0.51	0.0007	21	ENSG00000259775	AL138976.2
MBD2.0.B	0.55	0.14	chr14:103137721-103139421	194123	0.46	0.0026	48	ENSG00000100664	EIF5
MBD2.0.B	0.39	0.19	chr14:103334603-103334943	234459	0.52	0.00056	18	ENSG00000205436	EXOC3L4
MBD2.0.B	0.39	0.19	chr14:103334603-103334943	1059	0.42	0.0057	75	ENSG00000100664	EIF5
MBD2.0.B	0.49	0.16	chr14:103522718-103522954	164622	0.49	0.0013	31	ENSG00000270108	AL049840.7
MBD2.0.B	0.49	0.16	chr14:103561908-103563269	124307	0.46	0.0023	43	ENSG00000270108	AL049840.7
MBD2.0.B	0.44	0.17	chr15:22785822-22786874	12759	0.48	0.0017	36	ENSG00000170113	NIPA1
MBD2.0.B	0.53	0.14	chr15:34337512-34338283	196838	0.53	0.00035	14	ENSG00000134152	KATNBL1
MBD2.0.B	0.43	0.17	chr15:40905974-40906705	61956	0.43	0.0053	72	ENSG00000166145	SPINT1
MBD2.0.B	0.39	0.19	chr15:42495391-42495924	242806	0.53	0.00037	14	ENSG00000128881	TTBK2
MBD2.0.B	0.44	0.17	chr15:42920515-42921182	181785	0.47	0.0019	39	ENSG00000128881	TTBK2
MBD2.0.B	0.49	0.16	chr15:43510539-43511228	152367	0.45	0.0028	0.05	ENSG00000140265	ZSCAN29
MBD2.0.B	0.47	0.16	chr15:45634594-45635590	204065	0.51	0.0006	19	ENSG00000166920	C15orf48
MBD2.0.B	0.47	0.16	chr15:45634594-45635590	186167	0.58	8.1e-05	0.0052	ENSG00000259354	AC025580.2
MBD2.0.B	0.47	0.16	chr15:45634594-45635590	3446	0.45	3	52	ENSG00000137767	SQOR
MBD2.0.B	0.47	0.16	chr15:45634594-45635590	67050	0.53	0.00033	13	ENSG00000273972	AC068722.2
MBD2.0.B	0.43	0.17	chr15:50686048-50687255	15011	0.43	0.0046	66	ENSG00000138600	SPPL2A
MBD2.0.B	0.37	0.19	chr15:58065590-58066042	112166	0.47	0.0018	38	ENSG00000128918	ALDH1A2
MBD2.0.B	0.37	0.19	chr15:58065590-58066042	72127	0.49	0.0011	28	ENSG00000103569	AQP9
MBD2.0.B	0.49	0.16	chr15:58770705-58771906	2633	0.53	0.00037	14	ENSG00000245975	AC090515.3
MBD2.0.B	0.49	0.16	chr15:58770705-58771906	0	0.54	0.00026	11	ENSG00000128923	MINDY2
MBD2.0.B	0.47	0.16	chr15:58933018-58934266	164946	0.6	2.9e-05	0.0025	ENSG00000245975	AC090515.3
MBD2.0.B	0.47	0.16	chr15:58933018-58934266	161826	0.47	0.0019	39	ENSG00000128923	MINDY2
MBD2.0.B	0.47	0.16	chr15:58933018-58934266	181281	0.63	8.5e-06	0.0011	ENSG00000277144	AC092757.3
MBD2.0.B	0.47	0.16	chr15:58933018-58934266	198168	0.43	0.0056	74	ENSG00000157483	MYO1E
MBD2.0.B	0.43	0.17	chr15:63157082-63157837	35249	0.55	0.00023	11	ENSG00000103642	LACTB
MBD2.0.B	0.45	0.16	chr15:64841293-64842071	108845	0.47	0.0021	41	ENSG00000274383	AC103691.1
MBD2.0.B	0.39	0.19	chr15:65132829-65134014	169807	0.49	0.0011	28	ENSG00000090487	SPG21
MBD2.0.B	0.45	0.16	chr15:89087780-89088543	210492	0.47	0.0022	42	ENSG00000140511	HAPLN3
MBD2.0.B	0.51	0.14	chr15:89665474-89666044	168264	0.42	7	84	ENSG00000250021	ARPIN-AP3S2
MBD2.0.B	0.41	0.17	chr15:92904125-92904643	84585	0.57	8.8e-05	0.0055	ENSG00000272888	LINC01578
MBD2.0.B	0.41	0.17	chr15:92904125-92904643	20712	0.58	6.2e-05	0.0043	ENSG00000279765	AC013394.1
MBD2.0.B	0.41	0.17	chr15:92904125-92904643	3936	0.54	0.00028	12	ENSG00000173575	CHD2
MBD2.0.B	0.45	0.16	chr15:100602093-100603332	42724	0.41	0.0082	93	ENSG00000140471	LINS1
MBD2.0.B	0.52	0.14	chr16:370349-370778	181380	0.48	0.0014	33	ENSG00000007392	LUC7L
MBD2.0.B	0.49	0.16	chr16:980748-981135	4987	0.44	0.0037	58	ENSG00000260807	CEROX1
MBD2.0.B	0.46	0.16	chr16:2473989-2474422	9039	0.49	0.0012	0.03	ENSG00000259895	AC106820.2
MBD2.0.B	0.43	0.17	chr16:3046191-3046631	0	0.41	0.0085	95	ENSG00000008516	MMP25
MBD2.0.B	0.4	0.19	chr16:14974630-14975602	39	0.5	0.00099	26	ENSG00000179889	PDXDC1
MBD2.0.B	0.42	0.17	chr16:16021936-16022395	156217	0.43	0.0055	74	ENSG00000133393	FOPNL
MBD2.0.B	0.42	0.17	chr16:16021936-16022395	72359	0.54	0.00024	11	ENSG00000103222	ABCC1
MBD2.0.B	0.51	0.14	chr16:28292251-28292653	86926	0.42	0.0069	84	ENSG00000205609	EIF3CL
MBD2.0.B	0.38	0.19	chr16:28750069-28750795	69775	0.51	0.00069	21	ENSG00000260796	AC145285.3
MBD2.0.B	0.46	0.16	chr16:28822869-28823309	2299	0.44	0.0039	0.06	ENSG00000260796	AC145285.3
MBD2.0.B	0.52	0.14	chr16:28846073-28846857	25503	0.42	0.0056	75	ENSG00000260796	AC145285.3
MBD2.0.B	0.46	0.16	chr16:29815822-29816232	88780	0.42	0.0068	83	ENSG00000174943	KCTD13
MBD2.0.B	0.53	0.14	chr16:29862900-29863363	41649	0.47	0.0018	38	ENSG00000174943	KCTD13
MBD2.0.B	0.39	0.19	chr16:29995998-29996502	90986	0.43	0.0051	0.07	ENSG00000174943	KCTD13
MBD2.0.B	0.52	0.14	chr16:30064998-30066164	159986	0.51	0.00059	19	ENSG00000174943	KCTD13
MBD2.0.B	0.58	0.14	chr16:46830561-46831670	123692	0.41	0.0085	95	ENSG00000069345	DNAJA2
MBD2.0.B	0.37	0.19	chr16:48623273-48624063	84547	0.62	1.7e-05	0.0017	ENSG00000102921	N4BP1
MBD2.0.B	0.59	0.14	chr16:56424932-56425908	206751	0.4	0.0091	99	ENSG00000205364	MT1M
MBD2.0.B	0.59	0.14	chr16:56424932-56425908	243906	0.41	0.0083	94	ENSG00000205358	MT1H
MBD2.0.B	0.45	0.16	chr16:66696217-66697015	23882	0.42	0.0059	77	ENSG00000260465	AC018557.1
MBD2.0.B	0.5	0.14	chr16:69311021-69312151	123892	0.42	0.0065	81	ENSG00000168807	SNTB2
MBD2.0.B	0.56	0.14	chr16:69330088-69331035	142959	0.46	0.0022	43	ENSG00000168807	SNTB2
MBD2.0.B	0.57	0.14	chr16:69385567-69386187	245954	0.48	0.0017	36	ENSG00000274093	AC009032.1
MBD2.0.B	0.48	0.16	chr16:70187976-70188573	211679	0.56	0.00015	0.0079	ENSG00000196696	AC009022.1
MBD2.0.B	0.48	0.16	chr16:70187976-70188573	58205	0.42	0.0058	76	ENSG00000223496	EXOSC6
MBD2.0.B	0.48	0.16	chr16:70187976-70188573	126869	0.54	0.00028	12	ENSG00000261777	AC012184.3
MBD2.0.B	0.46	0.16	chr16:70251050-70252152	63290	0.47	0.0019	0.04	ENSG00000261777	AC012184.3
MBD2.0.B	0.45	0.17	chr16:71722838-71724252	0	0.4	0.0087	96	ENSG00000261513	AC009097.4
MBD2.0.B	0.47	0.16	chr16:75464165-75465022	170467	0.42	0.0058	76	ENSG00000153774	CFDP1
MBD2.0.B	0.47	0.16	chr16:75464165-75465022	21111	0.49	0.0011	28	ENSG00000166822	TMEM170A
MBD2.0.B	0.52	0.14	chr16:84116580-84117492	4649	0.49	0.0013	31	ENSG00000103160	HSDL1
MBD2.0.B	0.52	0.14	chr16:84116580-84117492	27795	0.46	0.0022	43	ENSG00000154099	DNAAF1
MBD2.0.B	0.61	0.16	chr17:2392629-2393519	17568	0.43	0.0048	67	ENSG00000263345	AC006435.2
MBD2.0.B	0.54	0.14	chr17:3846139-3846538	131511	0.42	0.0061	78	ENSG00000083457	ITGAE
MBD2.0.B	0.4	0.19	chr17:3892020-3892636	177392	0.51	0.00069	21	ENSG00000083457	ITGAE
MBD2.0.B	0.55	0.14	chr17:3892928-3893597	178300	0.46	0.0028	0.05	ENSG00000083457	ITGAE
MBD2.0.B	0.37	0.19	chr17:3964156-3964619	249528	0.57	0.00011	0.0064	ENSG00000083457	ITGAE
MBD2.0.B	0.51	0.14	chr17:7014395-7015217	0	0.45	0.0031	53	ENSG00000258315	C17orf49
MBD2.0.B	0.51	0.14	chr17:7014395-7015217	7833	0.4	9	98	ENSG00000161940	BCL6B
MBD2.0.B	0.44	0.17	chr17:7239431-7239969	196588	0.52	0.00054	18	ENSG00000262624	AC113189.1
MBD2.0.B	0.44	0.17	chr17:7572346-7573358	135789	0.44	0.0039	0.06	ENSG00000262624	AC113189.1
MBD2.0.B	0.46	0.16	chr17:7686025-7686245	249468	0.53	0.00035	14	ENSG00000262624	AC113189.1
MBD2.0.B	0.35	0.19	chr17:8189984-8190483	1639	0.41	0.0084	94	ENSG00000196544	BORCS6
MBD2.0.B	0.35	0.19	chr17:8189984-8190483	30159	0.4	0.0088	97	ENSG00000178977	LINC00324
MBD2.0.B	0.35	0.19	chr17:8189984-8190483	166419	0.44	0.0038	0.06	ENSG00000184619	KRBA2
MBD2.0.B	0.54	0.14	chr17:8435603-8436650	78701	0.48	0.0016	35	ENSG00000184619	KRBA2
MBD2.0.B	0.41	0.17	chr17:11996734-11997895	19295	0.41	0.0085	95	ENSG00000154957	ZNF18
MBD2.0.B	0.4	0.17	chr17:21275562-21276212	152198	0.46	0.0027	49	ENSG00000109016	DHRS7B
MBD2.0.B	0.52	0.14	chr17:21284367-21284870	161003	0.42	6	78	ENSG00000109016	DHRS7B
MBD2.0.B	0.38	0.19	chr17:27332538-27333453	38462	0.56	0.00016	0.0084	ENSG00000109046	WSB1
MBD2.0.B	0.4	0.19	chr17:30600026-30600944	191428	0.49	1	27	ENSG00000266490	AC127024.5
MBD2.0.B	0.39	0.19	chr17:30708220-30709134	83238	0.55	0.00022	0.01	ENSG00000266490	AC127024.5
MBD2.0.B	0.39	0.19	chr17:30708220-30709134	189976	0.41	0.0072	86	ENSG00000275185	AC130324.3
MBD2.0.B	0.52	0.14	chr17:30824083-30824974	38947	0.43	0.0055	73	ENSG00000263531	AC130324.1
MBD2.0.B	0.5	0.14	chr17:31008262-31008818	215890	0.52	0.00051	18	ENSG00000266490	AC127024.5
MBD2.0.B	0.5	0.14	chr17:31008262-31008818	144341	0.44	0.0038	59	ENSG00000263531	AC130324.1
MBD2.0.B	0.35	0.19	chr17:31533557-31533895	37247	0.41	0.0078	0.09	ENSG00000228768	AC003101.1
MBD2.0.B	0.43	0.17	chr17:31558747-31559363	11779	0.47	0.0017	37	ENSG00000228768	AC003101.1
MBD2.0.B	0.53	0.14	chr17:32444172-32445394	34013	0.43	0.0055	74	ENSG00000278668	AC005899.8
MBD2.0.B	0.42	0.17	chr17:32486374-32487204	76215	0.49	0.0013	31	ENSG00000278668	AC005899.8
MBD2.0.B	0.57	0.14	chr17:35808956-35809989	61502	0.49	0.0013	31	ENSG00000271503	CCL5
MBD2.0.B	0.49	0.16	chr17:37406439-37407752	107055	0.44	0.0037	59	ENSG00000275066	SYNRG
MBD2.0.B	0.43	0.17	chr17:38674458-38675202	30071	0.46	0.0027	48	ENSG00000275023	MLLT6
MBD2.0.B	0.38	0.19	chr17:39402485-39402770	149822	0.46	0.0024	45	ENSG00000108306	FBXL20
MBD2.0.B	0.41	0.17	chr17:41864735-41865772	175850	0.5	0.00099	26	ENSG00000173812	EIF1
MBD2.0.B	0.51	0.14	chr17:42154897-42155329	178462	0.42	0.0069	84	ENSG00000168259	DNAJC7
MBD2.0.B	0.51	0.14	chr17:42154897-42155329	116740	0.58	7.9e-05	0.0051	ENSG00000278829	AC099811.5
MBD2.0.B	0.46	0.16	chr17:42276088-42276869	121488	0.43	0.0045	65	ENSG00000267658	AC099811.3
MBD2.0.B	0.46	0.16	chr17:42276088-42276869	4019	0.59	5e-05	0.0037	ENSG00000278829	AC099811.5
MBD2.0.B	0.42	0.17	chr17:42421714-42421982	149645	0.44	0.0044	65	ENSG00000278829	AC099811.5
MBD2.0.B	0.54	0.14	chr17:42609003-42610058	113136	0.44	0.0042	62	ENSG00000267222	AC107993.1
MBD2.0.B	0.35	0.19	chr17:42659127-42659676	79614	0.4	0.0092	99	ENSG00000141699	RETREG3
MBD2.0.B	0.4	0.19	chr17:42676958-42677387	97445	0.45	0.0029	51	ENSG00000141699	RETREG3
MBD2.0.B	0.5	0.14	chr17:44218458-44219333	80241	0.47	0.0019	0.04	ENSG00000267750	RUNDC3A-AS1
MBD2.0.B	0.45	0.17	chr17:44363564-44363979	63990	0.5	0.00099	26	ENSG00000267750	RUNDC3A-AS1
MBD2.0.B	0.39	0.19	chr17:45584474-45585622	38670	0.62	1.4e-05	0.0015	ENSG00000267198	AC091132.4
MBD2.0.B	0.38	0.19	chr17:45620155-45620873	74351	0.56	0.00014	0.0075	ENSG00000267198	AC091132.4
MBD2.0.B	0.51	0.14	chr17:46266607-46267579	249123	0.63	8.7e-06	0.0011	ENSG00000185829	ARL17A
MBD2.0.B	0.38	0.19	chr17:47831436-47832324	181960	0.49	0.0012	29	ENSG00000108424	KPNB1
MBD2.0.B	0.45	0.16	chr17:47895730-47896623	246254	0.57	0.00011	0.0066	ENSG00000108424	KPNB1
MBD2.0.B	0.35	0.19	chr17:48597673-48598263	163972	0.4	0.0091	98	ENSG00000170703	TTLL6
MBD2.0.B	0.53	0.14	chr17:50130086-50130604	20046	0.42	0.0069	84	ENSG00000167100	SAMD14
MBD2.0.B	0.36	0.19	chr17:50508333-50508864	210701	0.41	0.0085	95	ENSG00000108848	LUC7L3
MBD2.0.B	0.55	0.14	chr17:57084732-57085395	101983	0.5	0.00082	24	ENSG00000263120	AC004584.3
MBD2.0.B	0.58	0.14	chr17:60677252-60678164	234094	0.4	0.0091	99	ENSG00000062725	APPBP2
MBD2.0.B	0.4	0.19	chr17:64918928-64919911	89378	0.42	7	84	ENSG00000120063	GNA13
MBD2.0.B	0.38	0.19	chr17:68035293-68036421	44192	0.43	0.0046	66	ENSG00000186665	C17orf58
MBD2.0.B	0.55	0.14	chr17:73291305-73292471	59072	0.45	3	52	ENSG00000141219	C17orf80
MBD2.0.B	0.36	0.19	chr17:75131301-75131928	239019	0.44	0.0042	63	ENSG00000264853	AC011933.2
MBD2.0.B	0.44	0.17	chr17:75154090-75154942	216005	0.48	0.0014	32	ENSG00000264853	AC011933.2
MBD2.0.B	0.47	0.16	chr17:75182825-75183293	187654	0.44	0.0036	58	ENSG00000264853	AC011933.2
MBD2.0.B	0.42	0.17	chr17:75271098-75271582	99365	0.55	0.0002	0.0096	ENSG00000264853	AC011933.2
MBD2.0.B	0.38	0.19	chr17:75515828-75516270	144881	0.42	0.0059	77	ENSG00000264853	AC011933.2
MBD2.0.B	0.49	0.16	chr17:75525450-75525992	154503	0.52	0.00057	19	ENSG00000264853	AC011933.2
MBD2.0.B	0.47	0.16	chr17:75587994-75588839	217047	0.48	0.0014	32	ENSG00000264853	AC011933.2
MBD2.0.B	0.54	0.14	chr17:75588922-75589060	217975	0.55	0.00021	0.0099	ENSG00000264853	AC011933.2
MBD2.0.B	0.39	0.19	chr17:75877024-75877582	100590	0.43	0.0049	69	ENSG00000132475	H3-3B
MBD2.0.B	0.39	0.19	chr17:75877024-75877582	2860	0.74	3.5e-08	1.6e-05	ENSG00000132481	TRIM47
MBD2.0.B	0.39	0.19	chr17:75877024-75877582	63925	0.42	0.0069	84	ENSG00000161533	ACOX1
MBD2.0.B	0.39	0.19	chr17:75877024-75877582	101658	0.41	0.0073	87	ENSG00000257949	TEN1
MBD2.0.B	0.43	0.17	chr17:75878176-75878713	4012	0.4	0.0089	97	ENSG00000132481	TRIM47
MBD2.0.B	0.37	0.19	chr17:75978859-75979896	104695	0.45	0.0034	56	ENSG00000132481	TRIM47
MBD2.0.B	0.56	0.14	chr17:76353537-76354334	79488	0.45	0.0032	54	ENSG00000129646	QRICH2
MBD2.0.B	0.49	0.16	chr17:76501134-76501846	227085	0.42	0.0064	81	ENSG00000129646	QRICH2
MBD2.0.B	0.49	0.16	chr17:76501134-76501846	191656	0.44	0.0043	64	ENSG00000161542	PRPSAP1
MBD2.0.B	0.37	0.19	chr17:78782069-78782755	88155	0.59	5.3e-05	0.0039	ENSG00000178404	CEP295NL
MBD2.0.B	0.48	0.16	chr17:80035802-80036107	133885	0.41	0.0071	85	ENSG00000141527	CARD14
MBD2.0.B	0.52	0.14	chr17:80146988-80147854	22138	0.44	0.0036	58	ENSG00000141527	CARD14
MBD2.0.B	0.39	0.19	chr17:80206826-80207055	12644	0.44	0.0044	64	ENSG00000181045	SLC26A11
MBD2.0.B	0.54	0.14	chr17:80260152-80261146	90160	0.45	0.0033	55	ENSG00000141527	CARD14
MBD2.0.B	0.49	0.16	chr17:80414691-80415747	244699	0.48	0.0016	35	ENSG00000141527	CARD14
MBD2.0.B	0.57	0.14	chr17:80454475-80455226	138824	0.43	5	0.07	ENSG00000262979	AC124319.1
MBD2.0.B	0.57	0.14	chr17:81917729-81918292	39304	0.43	0.0046	66	ENSG00000263731	AC145207.5
MBD2.0.B	0.59	0.14	chr17:82458059-82459042	195931	0.42	0.0058	76	ENSG00000141542	RAB40B
MBD2.0.B	0.52	0.14	chr17:82648186-82648944	6029	0.48	0.0014	32	ENSG00000141542	RAB40B
MBD2.0.B	0.6	0.16	chr18:9913491-9914386	0	0.41	0.0077	0.09	ENSG00000101558	VAPA
MBD2.0.B	0.61	0.16	chr18:10525767-10526217	0	0.42	0.0067	83	ENSG00000134265	NAPG
MBD2.0.B	0.52	0.14	chr18:21612118-21612745	82834	0.58	7.3e-05	0.0048	ENSG00000141446	ESCO1
MBD2.0.B	0.52	0.14	chr18:21612118-21612745	38156	0.43	0.0047	67	ENSG00000158201	ABHD3
MBD2.0.B	0.52	0.14	chr18:21612118-21612745	49042	0.41	0.0076	89	ENSG00000264188	AC106037.2
MBD2.0.B	0.49	0.16	chr18:54269165-54270298	117559	0.49	0.0011	29	ENSG00000134046	MBD2
MBD2.0.B	0.5	0.14	chr18:79395725-79396236	0	0.49	0.0012	0.03	ENSG00000131196	NFATC1
MBD2.0.B	0.41	0.17	chr19:921671-921984	34501	0.44	0.0036	58	ENSG00000275162	AC005391.1
MBD2.0.B	0.54	0.14	chr19:925372-926207	0	0.44	0.0042	63	ENSG00000116017	ARID3A
MBD2.0.B	0.56	0.14	chr19:926765-927274	29211	0.44	0.0039	0.06	ENSG00000275162	AC005391.1
MBD2.0.B	0.45	0.16	chr19:2900327-2901216	58890	0.44	0.0038	59	ENSG00000186300	ZNF555
MBD2.0.B	0.45	0.16	chr19:2900327-2901216	234817	0.44	0.0038	59	ENSG00000060558	GNA15
MBD2.0.B	0.53	0.14	chr19:2950388-2951000	108951	0.54	0.00024	11	ENSG00000186300	ZNF555
MBD2.0.B	0.45	0.17	chr19:3366335-3366683	224759	0.4	0.0086	96	ENSG00000267551	AC005264.1
MBD2.0.B	0.53	0.14	chr19:4504859-4505400	2679	0.53	0.00035	14	ENSG00000167676	PLIN4
MBD2.0.B	0.53	0.14	chr19:4504859-4505400	134116	0.54	0.00028	12	ENSG00000185361	TNFAIP8L1
MBD2.0.B	0.37	0.19	chr19:6062224-6062628	69060	0.52	0.00043	16	ENSG00000087903	RFX2
MBD2.0.B	0.48	0.16	chr19:10517372-10517565	230417	0.4	0.0092	99	ENSG00000105371	ICAM4
MBD2.0.B	0.55	0.14	chr19:13846574-13847480	51114	0.48	0.0014	32	ENSG00000132003	ZSWIM4
MBD2.0.B	0.36	0.19	chr19:16542023-16542714	91083	0.43	0.0051	0.07	ENSG00000269044	AC024075.2
MBD2.0.B	0.44	0.17	chr19:16571790-16572725	58026	0.4	0.0087	96	ENSG00000214046	SMIM7
MBD2.0.B	0.44	0.17	chr19:16571790-16572725	61072	0.57	9.5e-05	0.0059	ENSG00000269044	AC024075.2
MBD2.0.B	0.5	0.16	chr19:16628115-16628746	2005	0.54	0.00031	13	ENSG00000214046	SMIM7
MBD2.0.B	0.5	0.16	chr19:16628115-16628746	5051	0.46	0.0025	46	ENSG00000269044	AC024075.2
MBD2.0.B	0.38	0.19	chr19:23249873-23250668	54323	0.43	0.0055	73	ENSG00000167232	ZNF91
MBD2.0.B	0.55	0.14	chr19:33176603-33178022	195663	0.44	0.0044	64	ENSG00000153879	CEBPG
MBD2.0.B	0.45	0.17	chr19:35268012-35268299	12417	0.63	1e-05	0.0012	ENSG00000105697	HAMP
MBD2.0.B	0.43	0.17	chr19:35717335-35718049	193968	0.45	0.0029	51	ENSG00000189001	SBSN
MBD2.0.B	0.39	0.19	chr19:35757823-35758420	234456	0.61	2.6e-05	0.0023	ENSG00000189001	SBSN
MBD2.0.B	0.43	0.17	chr19:38224025-38224561	13019	0.43	0.0051	0.07	ENSG00000011332	DPF1
MBD2.0.B	0.52	0.14	chr19:38849191-38849612	234301	0.46	0.0026	48	ENSG00000183760	ACP7
MBD2.0.B	0.42	0.17	chr19:38930279-38931029	152884	0.43	0.0053	72	ENSG00000183760	ACP7
MBD2.0.B	0.38	0.19	chr19:40348324-40348786	74835	0.45	0.0032	54	ENSG00000205041	AC118344.1
MBD2.0.B	0.57	0.14	chr19:41883941-41884603	201507	0.5	0.00096	26	ENSG00000028277	POU2F2
MBD2.0.B	0.55	0.14	chr19:42283546-42284135	197436	0.54	0.00024	11	ENSG00000028277	POU2F2
MBD2.0.B	0.64	0.16	chr19:42396835-42397402	244266	0.44	0.0042	63	ENSG00000259436	AC010247.2
MBD2.0.B	0.46	0.16	chr19:44943681-44944286	147110	0.41	0.0086	95	ENSG00000104866	PPP1R37
MBD2.0.B	0.62	0.16	chr19:45692170-45692749	203393	0.45	0.0032	54	ENSG00000213889	PPM1N
MBD2.0.B	0.4	0.19	chr19:47226097-47226849	201168	0.42	0.0063	0.08	ENSG00000118160	SLC8A2
MBD2.0.B	0.55	0.14	chr19:47244003-47244489	183528	0.44	0.0037	59	ENSG00000118160	SLC8A2
MBD2.0.B	0.43	0.17	chr19:47274064-47274926	153091	0.47	0.0019	39	ENSG00000118160	SLC8A2
MBD2.0.B	0.59	0.14	chr19:47430036-47430465	2019	0.51	0.00071	22	ENSG00000118160	SLC8A2
MBD2.0.B	0.48	0.16	chr19:54189325-54191010	247655	0.43	0.0055	74	ENSG00000267838	AC245884.8
MBD2.0.B	0.5	0.14	chr19:54463535-54464964	24870	0.45	0.0034	56	ENSG00000267838	AC245884.8
MBD2.0.B	0.55	0.14	chr19:55653682-55655108	224942	0.47	0.0018	38	ENSG00000187902	SHISA7
MBD2.0.B	0.36	0.19	chr19:56314391-56314993	94721	0.45	0.0035	56	ENSG00000131848	ZSCAN5A
MBD2.0.B	0.36	0.19	chr19:56314391-56314993	82973	0.48	0.0016	35	ENSG00000198440	ZNF583
MBD2.0.B	0.45	0.16	chr19:58305087-58305749	47817	0.59	4.5e-05	0.0034	ENSG00000268516	AC020915.3
MBD2.0.B	0.44	0.17	chr19:58362430-58363141	105160	0.57	0.0001	0.0062	ENSG00000268516	AC020915.3
MBD2.0.B	0.44	0.17	chr19:58362430-58363141	83475	0.48	0.0016	36	ENSG00000278129	ZNF8
MBD2.0.B	0.44	0.17	chr19:58362430-58363141	4431	0.41	8	92	ENSG00000268049	AC012313.2
MBD2.0.B	0.44	0.17	chr19:58362430-58363141	195988	0.43	0.0055	73	ENSG00000267858	MZF1-AS1
MBD2.0.B	0.41	0.17	chr19:58386643-58387382	129373	0.6	2.8e-05	0.0024	ENSG00000268516	AC020915.3
MBD2.0.B	0.41	0.17	chr19:58386643-58387382	28644	0.41	0.0084	94	ENSG00000268049	AC012313.2
MBD2.0.B	0.4	0.19	chr19:58401069-58401790	143799	0.56	0.00013	0.0071	ENSG00000268516	AC020915.3
MBD2.0.B	0.39	0.19	chr19:58451375-58452082	194105	0.49	0.0011	28	ENSG00000268516	AC020915.3
MBD2.0.B	0.39	0.19	chr19:58451375-58452082	103630	0.41	0.0079	91	ENSG00000130725	UBE2M
MBD2.0.B	0.42	0.17	chr19:58466809-58467562	209539	0.48	0.0013	31	ENSG00000268516	AC020915.3
MBD2.0.B	0.53	0.14	chr2:9554853-9556304	66367	0.59	5.1e-05	0.0038	ENSG00000151694	ADAM17
MBD2.0.B	0.44	0.17	chr2:9630416-9631443	141930	0.43	0.0049	69	ENSG00000151694	ADAM17
MBD2.0.B	0.43	0.17	chr2:9843139-9844075	195017	0.49	0.0011	27	ENSG00000260077	AC104794.3
MBD2.0.B	0.51	0.14	chr2:9950862-9952042	87050	0.57	9.3e-05	0.0057	ENSG00000260077	AC104794.3
MBD2.0.B	0.56	0.14	chr2:10122513-10122813	83421	0.66	2.4e-06	0.00041	ENSG00000260077	AC104794.3
MBD2.0.B	0.56	0.14	chr2:10122513-10122813	79664	0.48	0.0016	35	ENSG00000172059	KLF11
MBD2.0.B	0.61	0.16	chr2:25041878-25042534	98242	0.45	0.0033	55	ENSG00000115137	DNAJC27
MBD2.0.B	0.37	0.19	chr2:25294544-25295486	125631	0.41	0.0084	94	ENSG00000224220	DTNB-AS1
MBD2.0.B	0.6	0.14	chr2:26184553-26185361	11465	0.4	0.0089	97	ENSG00000157833	GAREM2
MBD2.0.B	0.38	0.19	chr2:29115070-29115672	17365	0.51	0.00075	22	ENSG00000115295	CLIP4
MBD2.0.B	0.53	0.14	chr2:32063303-32064126	50242	0.48	0.0014	32	ENSG00000271228	AL121655.1
MBD2.0.B	0.53	0.14	chr2:32063303-32064126	0	0.51	0.00061	0.02	ENSG00000021574	SPAST
MBD2.0.B	0.53	0.14	chr2:32063303-32064126	100920	0.49	0.0012	29	ENSG00000272716	AL121658.1
MBD2.0.B	0.59	0.14	chr2:32356450-32357491	34812	0.41	0.0085	95	ENSG00000272754	AL133245.1
MBD2.0.B	0.59	0.14	chr2:32356450-32357491	164436	0.41	0.0083	94	ENSG00000276334	AL133243.2
MBD2.0.B	0.51	0.14	chr2:42809795-42811022	47314	0.42	0.0057	75	ENSG00000162881	OXER1
MBD2.0.B	0.57	0.14	chr2:43995706-43996594	171375	0.55	0.0002	0.0098	ENSG00000138032	PPM1B
MBD2.0.B	0.41	0.17	chr2:46298528-46299141	242665	0.61	1.9e-05	0.0019	ENSG00000119729	RHOQ
MBD2.0.B	0.56	0.14	chr2:46541884-46542821	78	0.54	0.00023	11	ENSG00000119729	RHOQ
MBD2.0.B	0.56	0.14	chr2:46541884-46542821	73595	0.47	0.0021	42	ENSG00000119878	CRIPT
MBD2.0.B	0.53	0.14	chr2:46698385-46699675	156579	0.47	0.0017	37	ENSG00000119729	RHOQ
MBD2.0.B	0.53	0.14	chr2:46698385-46699675	81969	0.42	0.0064	0.08	ENSG00000119878	CRIPT
MBD2.0.B	0.42	0.17	chr2:55231875-55232460	59328	0.56	0.00015	8	ENSG00000162994	CLHC1
MBD2.0.B	0.49	0.16	chr2:61065483-61066695	48258	0.53	0.00042	15	ENSG00000162928	PEX13
MBD2.0.B	0.4	0.17	chr2:61176865-61177726	35273	0.4	0.0092	99	ENSG00000212978	AC016747.1
MBD2.0.B	0.48	0.16	chr2:64750636-64751943	226331	0.62	1.9e-05	0.0018	ENSG00000119844	AFTPH
MBD2.0.B	0.5	0.14	chr2:64831139-64831705	238991	0.53	0.00031	13	ENSG00000138069	RAB1A
MBD2.0.B	0.54	0.14	chr2:74002266-74002839	240082	0.46	0.0025	47	ENSG00000144048	DUSP11
MBD2.0.B	0.54	0.14	chr2:74002266-74002839	173350	0.47	0.0017	37	ENSG00000124356	STAMBP
MBD2.0.B	0.54	0.14	chr2:74002266-74002839	195771	0.45	0.0035	56	ENSG00000065911	MTHFD2
MBD2.0.B	0.47	0.16	chr2:74147207-74148561	0	0.45	0.0029	51	ENSG00000225439	BOLA3-AS1
MBD2.0.B	0.47	0.16	chr2:74147207-74148561	50049	0.45	0.0035	57	ENSG00000065911	MTHFD2
MBD2.0.B	0.44	0.17	chr2:86337293-86337914	102733	0.46	0.0025	47	ENSG00000115548	KDM3A
MBD2.0.B	0.47	0.16	chr2:86441064-86441652	417	0.44	0.0042	63	ENSG00000115548	KDM3A
MBD2.0.B	0.47	0.16	chr2:86441064-86441652	61778	0.4	0.0091	98	ENSG00000115561	CHMP3
MBD2.0.B	0.43	0.17	chr2:86562725-86563647	122078	0.45	3	52	ENSG00000115548	KDM3A
MBD2.0.B	0.43	0.17	chr2:86562725-86563647	39751	0.42	0.0061	78	ENSG00000239305	RNF103
MBD2.0.B	0.36	0.19	chr2:86622909-86624065	182262	0.55	0.00018	9	ENSG00000115548	KDM3A
MBD2.0.B	0.36	0.19	chr2:86622909-86624065	19511	0.48	0.0015	34	ENSG00000239305	RNF103
MBD2.0.B	0.53	0.14	chr2:88627011-88628370	70270	0.44	0.0043	63	ENSG00000172071	EIF2AK3
MBD2.0.B	0.51	0.14	chr2:95991430-95992768	154511	0.51	0.00058	19	ENSG00000174501	ANKRD36C
MBD2.0.B	0.51	0.14	chr2:95991430-95992768	131082	0.42	0.0059	77	ENSG00000188886	ASTL
MBD2.0.B	0.52	0.14	chr2:98608109-98608970	0	0.46	0.0027	49	ENSG00000115446	UNC50
MBD2.0.B	0.54	0.14	chr2:99489906-99490679	205668	0.42	0.0068	83	ENSG00000144214	LYG1
MBD2.0.B	0.47	0.16	chr2:101387005-101387709	115786	0.52	0.00044	16	ENSG00000163162	RNF149
MBD2.0.B	0.49	0.16	chr2:105329544-105330310	7222	0.41	0.0077	0.09	ENSG00000135974	C2orf49
MBD2.0.B	0.4	0.19	chr2:105398659-105399351	61127	0.41	0.0074	87	ENSG00000135974	C2orf49
MBD2.0.B	0.37	0.19	chr2:108267092-108267432	181759	0.43	0.0046	66	ENSG00000135968	GCC2
MBD2.0.B	0.54	0.14	chr2:108719274-108720224	184919	0.57	0.0001	0.0063	ENSG00000169756	LIMS1
MBD2.0.B	0.35	0.19	chr2:112583913-112584993	215544	0.4	9	98	ENSG00000169629	RGPD8
MBD2.0.B	0.35	0.19	chr2:112583913-112584993	188932	0.41	0.0073	87	ENSG00000115008	IL1A
MBD2.0.B	0.42	0.17	chr2:119366666-119367835	64441	0.5	0.00097	26	ENSG00000186132	C2orf76
MBD2.0.B	0.38	0.19	chr2:126655695-126656654	0	0.45	3	51	ENSG00000136732	GYPC
MBD2.0.B	0.48	0.16	chr2:135531143-135532149	209585	0.44	4	61	ENSG00000144224	UBXN4
MBD2.0.B	0.61	0.16	chr2:135741414-135742743	0	0.42	0.0057	75	ENSG00000144224	UBXN4
MBD2.0.B	0.61	0.16	chr2:135741414-135742743	163138	0.56	0.00015	0.0079	ENSG00000115866	DARS1
MBD2.0.B	0.61	0.16	chr2:135741414-135742743	242433	0.51	0.00058	19	ENSG00000231890	DARS-AS1
MBD2.0.B	0.36	0.19	chr2:135984845-135986126	78964	0.63	1e-05	0.0012	ENSG00000115866	DARS1
MBD2.0.B	0.58	0.14	chr2:152175070-152176360	58269	0.52	0.00054	18	ENSG00000115145	STAM2
MBD2.0.B	0.42	0.17	chr2:152334905-152335634	218104	0.42	0.0061	78	ENSG00000115145	STAM2
MBD2.0.B	0.42	0.17	chr2:152334905-152335634	0	0.47	0.0018	38	ENSG00000157827	FMNL2
MBD2.0.B	0.54	0.14	chr2:152717318-152718941	0	0.45	0.0033	55	ENSG00000177917	ARL6IP6
MBD2.0.B	0.43	0.17	chr2:161238534-161239454	101626	0.63	8.8e-06	0.0011	ENSG00000136560	TANK
MBD2.0.B	0.37	0.19	chr2:177263380-177265569	152344	0.74	3.2e-08	1.5e-05	ENSG00000229337	AC079305.4
MBD2.0.B	0.37	0.19	chr2:177263380-177265569	35785	0.46	0.0025	47	ENSG00000116044	NFE2L2
MBD2.0.B	0.45	0.17	chr2:178450455-178451622	36820	0.45	0.0031	53	ENSG00000223960	CHROMR
MBD2.0.B	0.45	0.17	chr2:178450455-178451622	28835	0.58	6.4e-05	0.0044	ENSG00000116095	PLEKHA3
MBD2.0.B	0.45	0.17	chr2:178450455-178451622	69561	0.47	2	0.04	ENSG00000237298	TTN-AS1
MBD2.0.B	0.45	0.17	chr2:178450455-178451622	89503	0.42	0.0059	77	ENSG00000270956	AC009948.3
MBD2.0.B	0.45	0.17	chr2:178450455-178451622	125481	0.47	0.0021	41	ENSG00000271011	AC010680.3
MBD2.0.B	0.45	0.17	chr2:178450455-178451622	127168	0.6	4.1e-05	0.0032	ENSG00000270574	AC010680.2
MBD2.0.B	0.53	0.14	chr2:178480107-178480861	66472	0.57	9.1e-05	0.0057	ENSG00000223960	CHROMR
MBD2.0.B	0.53	0.14	chr2:178480107-178480861	0	0.61	1.9e-05	0.0019	ENSG00000116095	PLEKHA3
MBD2.0.B	0.53	0.14	chr2:178480107-178480861	40322	0.46	0.0025	46	ENSG00000237298	TTN-AS1
MBD2.0.B	0.53	0.14	chr2:178480107-178480861	60264	0.45	0.0034	56	ENSG00000270956	AC009948.3
MBD2.0.B	0.53	0.14	chr2:178480107-178480861	96242	0.52	0.00053	18	ENSG00000271011	AC010680.3
MBD2.0.B	0.53	0.14	chr2:178480107-178480861	97929	0.57	0.00012	0.0068	ENSG00000270574	AC010680.2
MBD2.0.B	0.59	0.14	chr2:197499583-197500487	46160	0.43	0.0047	67	ENSG00000115520	COQ10B
MBD2.0.B	0.59	0.14	chr2:197499583-197500487	15084	0.59	5.5e-05	4	ENSG00000115540	MOB4
MBD2.0.B	0.54	0.14	chr2:197515499-197516500	62076	0.52	0.00048	17	ENSG00000115520	COQ10B
MBD2.0.B	0.54	0.14	chr2:197515499-197516500	0	0.44	0.0039	0.06	ENSG00000115540	MOB4
MBD2.0.B	0.46	0.16	chr2:200509236-200510462	20278	0.54	0.00025	11	ENSG00000155729	KCTD18
MBD2.0.B	0.57	0.14	chr2:203014344-203015537	102130	0.46	0.0026	48	ENSG00000138380	CARF
MBD2.0.B	0.57	0.14	chr2:203014344-203015537	223440	0.5	0.00077	23	ENSG00000119004	CYP20A1
MBD2.0.B	0.5	0.16	chr2:203238720-203240081	0	0.48	0.0015	35	ENSG00000119004	CYP20A1
MBD2.0.B	0.5	0.16	chr2:203238720-203240081	88378	0.41	0.0073	87	ENSG00000256458	AC080075.1
MBD2.0.B	0.42	0.17	chr2:206085418-206086331	91697	0.45	0.0034	56	ENSG00000114933	INO80D
MBD2.0.B	0.37	0.19	chr2:218291628-218292721	17431	0.4	0.0087	96	ENSG00000135926	TMBIM1
MBD2.0.B	0.56	0.14	chr2:218406031-218406923	43328	0.41	0.0071	85	ENSG00000135913	USP37
MBD2.0.B	0.44	0.17	chr2:219206225-219207229	2543	0.43	0.0052	72	ENSG00000115657	ABCB6
MBD2.0.B	0.44	0.17	chr2:219206225-219207229	72038	0.47	0.0021	41	ENSG00000135924	DNAJB2
MBD2.0.B	0.46	0.16	chr2:219229086-219229973	19314	0.45	0.0034	56	ENSG00000115657	ABCB6
MBD2.0.B	0.46	0.16	chr2:219229086-219229973	49294	0.44	4	61	ENSG00000135924	DNAJB2
MBD2.0.B	0.57	0.14	chr2:219278957-219279988	69185	0.45	0.0034	56	ENSG00000115657	ABCB6
MBD2.0.B	0.57	0.14	chr2:219278957-219279988	29247	0.44	0.0044	64	ENSG00000127824	TUBA4A
MBD2.0.B	0.57	0.14	chr2:219278957-219279988	0	0.53	0.00031	13	ENSG00000135924	DNAJB2
MBD2.0.B	0.48	0.16	chr2:231961141-231962108	228708	0.42	0.0057	76	ENSG00000156973	PDE6D
MBD2.0.B	0.4	0.17	chr2:237691779-237692545	64192	0.45	0.0033	55	ENSG00000124831	LRRFIP1
MBD2.0.B	0.38	0.19	chr20:833212-833962	186597	0.41	0.0081	92	ENSG00000271303	SRXN1
MBD2.0.B	0.51	0.14	chr20:2101667-2102448	193553	0.42	0.0059	77	ENSG00000125780	TGM3
MBD2.0.B	0.36	0.19	chr20:2102553-2103019	192982	0.48	0.0013	32	ENSG00000125780	TGM3
MBD2.0.B	0.36	0.19	chr20:2752210-2752597	59332	0.59	5.7e-05	0.0041	ENSG00000088881	EBF4
MBD2.0.B	0.46	0.16	chr20:2872603-2873844	179725	0.42	6	77	ENSG00000088881	EBF4
MBD2.0.B	0.42	0.17	chr20:5112800-5113582	13297	0.57	0.00012	0.0067	ENSG00000101290	CDS2
MBD2.0.B	0.38	0.19	chr20:31572504-31573457	58094	0.54	0.00031	13	ENSG00000101294	HM13
MBD2.0.B	0.38	0.19	chr20:31572504-31573457	37241	0.55	0.00019	0.0093	ENSG00000274364	AL110115.1
MBD2.0.B	0.38	0.19	chr20:31572504-31573457	9338	0.53	0.00035	14	ENSG00000235313	HM13-IT1
MBD2.0.B	0.38	0.19	chr20:31572504-31573457	90995	0.42	0.0063	0.08	ENSG00000171552	BCL2L1
MBD2.0.B	0.41	0.17	chr20:33686136-33686737	196061	0.54	0.00027	12	ENSG00000078699	CBFA2T2
MBD2.0.B	0.37	0.19	chr20:33731807-33732615	241732	0.46	0.0027	48	ENSG00000078699	CBFA2T2
MBD2.0.B	0.41	0.17	chr20:33811008-33811576	0	0.41	0.0077	0.09	ENSG00000101421	CHMP4B
MBD2.0.B	0.49	0.16	chr20:49812306-49813438	179361	0.48	0.0014	33	ENSG00000158470	B4GALT5
MBD2.0.B	0.35	0.19	chr20:58890758-58891137	142008	0.49	0.0012	29	ENSG00000101166	PRELID3B
MBD2.0.B	0.56	0.14	chr20:59042217-59043290	9072	0.64	8.1e-06	1	ENSG00000101166	PRELID3B
MBD2.0.B	0.43	0.17	chr20:63537315-63537490	206176	0.41	0.0083	93	ENSG00000130584	ZBTB46
MBD2.0.B	0.45	0.16	chr20:63631527-63631763	111903	0.42	0.0061	78	ENSG00000130584	ZBTB46
MBD2.0.B	0.39	0.19	chr20:63653082-63653478	105191	0.48	0.0016	36	ENSG00000125531	FNDC11
MBD2.0.B	0.49	0.16	chr21:29072969-29074169	48340	0.42	6	78	ENSG00000156256	USP16
MBD2.0.B	0.49	0.16	chr21:29072969-29074169	119902	0.49	0.0012	29	ENSG00000156273	BACH1
MBD2.0.B	0.47	0.16	chr21:43602937-43603592	168919	0.6	3.2e-05	0.0027	ENSG00000160213	CSTB
MBD2.0.B	0.47	0.16	chr22:20981749-20982559	225414	0.41	0.0083	94	ENSG00000133475	GGT2
MBD2.0.B	0.36	0.19	chr22:23786744-23787574	178292	0.44	0.0042	63	ENSG00000189269	DRICH1
MBD2.0.B	0.55	0.14	chr22:23893968-23894523	155286	0.43	0.0049	68	ENSG00000187792	ZNF70
MBD2.0.B	0.43	0.17	chr22:24423495-24424003	5616	0.45	0.0035	57	ENSG00000128271	ADORA2A
MBD2.0.B	0.43	0.17	chr22:24423495-24424003	70104	0.48	0.0016	36	ENSG00000100024	UPB1
MBD2.0.B	0.43	0.17	chr22:24460852-24461070	42973	0.41	0.0079	91	ENSG00000128271	ADORA2A
MBD2.0.B	0.51	0.14	chr22:24592785-24593450	174906	0.47	2	0.04	ENSG00000128271	ADORA2A
MBD2.0.B	0.51	0.14	chr22:24592785-24593450	98678	0.44	0.0037	59	ENSG00000100024	UPB1
MBD2.0.B	0.38	0.19	chr22:29315092-29315258	2159	0.41	0.0083	94	ENSG00000100276	RASL10A
MBD2.0.B	0.44	0.17	chr22:31347257-31347869	135018	0.45	0.0033	55	ENSG00000182541	LIMK2
MBD2.0.B	0.41	0.17	chr22:35627245-35628189	246884	0.41	8	92	ENSG00000100292	HMOX1
MBD2.0.B	0.38	0.19	chr22:37519321-37519850	50398	0.41	0.0082	93	ENSG00000100079	LGALS2
MBD2.0.B	0.5	0.14	chr22:37608370-37609164	38122	0.43	0.0052	72	ENSG00000100079	LGALS2
MBD2.0.B	0.59	0.14	chr22:39152353-39153169	111749	0.55	0.00019	0.0094	ENSG00000128394	APOBEC3F
MBD2.0.B	0.4	0.17	chr22:41800206-41801181	100703	0.5	0.00098	26	ENSG00000167077	MEI1
MBD2.0.B	0.56	0.14	chr22:42369162-42369712	68311	0.43	0.0054	73	ENSG00000230107	AL022316.1
MBD2.0.B	0.54	0.14	chr22:42720771-42721061	28650	0.44	0.0039	0.06	ENSG00000128274	A4GALT
MBD2.0.B	0.61	0.16	chr22:45163553-45164207	8014	0.5	0.00085	24	ENSG00000273243	Z82243.1
MBD2.0.B	0.37	0.19	chr22:46537554-46537771	176720	0.45	0.0034	56	ENSG00000075275	CELSR1
MBD2.0.B	0.55	0.14	chr22:50326725-50327662	153881	0.45	0.0034	56	ENSG00000128165	ADM2
MBD2.0.B	0.54	0.14	chr22:50582411-50583404	100868	0.48	0.0014	32	ENSG00000128165	ADM2
MBD2.0.B	0.44	0.17	chr22:50627889-50628599	146346	0.43	0.0053	72	ENSG00000128165	ADM2
MBD2.0.B	0.5	0.14	chr3:10141598-10142338	590	0.44	4	61	ENSG00000134086	VHL
MBD2.0.B	0.5	0.14	chr3:10141598-10142338	22581	0.43	0.0046	66	ENSG00000134070	IRAK2
MBD2.0.B	0.47	0.16	chr3:10248176-10248977	107168	0.51	0.00072	22	ENSG00000134086	VHL
MBD2.0.B	0.43	0.17	chr3:10365813-10366125	224805	0.41	0.0071	85	ENSG00000134086	VHL
MBD2.0.B	0.43	0.17	chr3:10365813-10366125	200894	0.5	0.00082	24	ENSG00000134070	IRAK2
MBD2.0.B	0.47	0.16	chr3:11642440-11643130	147312	0.42	0.0057	76	ENSG00000144559	TAMM41
MBD2.0.B	0.46	0.16	chr3:32502092-32502929	23045	0.47	0.0021	42	ENSG00000144635	DYNC1LI1
MBD2.0.B	0.6	0.16	chr3:32684780-32685717	203468	0.48	0.0015	34	ENSG00000091317	CMTM6
MBD2.0.B	0.6	0.16	chr3:32684780-32685717	158806	0.61	2e-05	0.0019	ENSG00000144635	DYNC1LI1
MBD2.0.B	0.6	0.16	chr3:32684780-32685717	0	0.49	0.0012	0.03	ENSG00000182973	CNOT10
MBD2.0.B	0.48	0.16	chr3:32780858-32781805	95713	0.63	1.1e-05	0.0013	ENSG00000182973	CNOT10
MBD2.0.B	0.53	0.14	chr3:36992611-36993912	165791	0.48	0.0016	36	ENSG00000168016	TRANK1
MBD2.0.B	0.46	0.16	chr3:38164756-38166010	157260	0.4	0.0089	97	ENSG00000187091	PLCD1
MBD2.0.B	0.36	0.19	chr3:39180616-39181274	1936	0.46	0.0026	48	ENSG00000168334	XIRP1
MBD2.0.B	0.57	0.14	chr3:42772558-42773413	10885	0.5	0.0009	25	ENSG00000181061	HIGD1A
MBD2.0.B	0.47	0.16	chr3:48472628-48473643	44041	0.52	0.00048	17	ENSG00000114268	PFKFB4
MBD2.0.B	0.41	0.17	chr3:48739986-48740360	222302	0.42	0.0066	82	ENSG00000114268	PFKFB4
MBD2.0.B	0.64	0.16	chr3:49469621-49470917	104476	0.43	5	0.07	ENSG00000235908	RHOA-IT1
MBD2.0.B	0.48	0.16	chr3:50154914-50155616	104687	0.45	0.0028	0.05	ENSG00000230454	U73166.1
MBD2.0.B	0.48	0.16	chr3:50154914-50155616	111942	0.48	0.0014	33	ENSG00000012171	SEMA3B
MBD2.0.B	0.64	0.16	chr3:50235650-50236362	23941	0.5	0.00094	26	ENSG00000230454	U73166.1
MBD2.0.B	0.64	0.16	chr3:50235650-50236362	31196	0.48	0.0013	31	ENSG00000012171	SEMA3B
MBD2.0.B	0.54	0.14	chr3:50337048-50337742	76745	0.45	0.0029	51	ENSG00000230454	U73166.1
MBD2.0.B	0.54	0.14	chr3:50337048-50337742	69490	0.43	0.0052	71	ENSG00000012171	SEMA3B
MBD2.0.B	0.44	0.17	chr3:50350662-50351277	90359	0.48	0.0014	32	ENSG00000230454	U73166.1
MBD2.0.B	0.44	0.17	chr3:50350662-50351277	83104	0.46	0.0023	43	ENSG00000012171	SEMA3B
MBD2.0.B	0.42	0.17	chr3:52197726-52198420	122500	0.43	5	0.07	ENSG00000164087	POC1A
MBD2.0.B	0.42	0.17	chr3:52197726-52198420	0	0.46	0.0027	49	ENSG00000023330	ALAS1
MBD2.0.B	0.44	0.17	chr3:62318664-62319595	0	0.53	0.00033	13	ENSG00000114405	C3orf14
MBD2.0.B	0.48	0.16	chr3:69012986-69014091	5736	0.45	0.0032	54	ENSG00000144747	TMF1
MBD2.0.B	0.46	0.16	chr3:93979855-93980665	33700	0.43	0.0045	66	ENSG00000178750	STX19
MBD2.0.B	0.38	0.19	chr3:98522516-98523320	182916	0.48	0.0013	32	ENSG00000239445	ST3GAL6-AS1
MBD2.0.B	0.38	0.19	chr3:98522516-98523320	208916	0.53	0.00042	15	ENSG00000064225	ST3GAL6
MBD2.0.B	0.45	0.17	chr3:101724301-101725443	150121	0.43	0.0049	69	ENSG00000081154	PCNP
MBD2.0.B	0.35	0.19	chr3:124858884-124859449	96936	0.43	0.0055	74	ENSG00000082781	ITGB5
MBD2.0.B	0.61	0.16	chr3:136752278-136753244	84094	0.44	0.0042	63	ENSG00000273486	AC096992.2
MBD2.0.B	0.36	0.19	chr3:149752128-149752809	13656	0.54	0.00024	11	ENSG00000114744	COMMD2
MBD2.0.B	0.37	0.19	chr3:160754827-160756454	1399	0.42	0.0058	76	ENSG00000260572	AC069224.2
MBD2.0.B	0.57	0.14	chr3:186570241-186570778	31800	0.43	0.0051	71	ENSG00000213139	CRYGS
MBD2.0.B	0.35	0.19	chr3:196317523-196318513	829	0.42	6	78	ENSG00000145107	TM4SF19
MBD2.0.B	0.35	0.19	chr3:196317523-196318513	235664	0.44	4	61	ENSG00000185798	WDR53
MBD2.0.B	0.65	0.16	chr3:197554393-197555444	234256	0.46	0.0026	47	ENSG00000273375	AC055764.2
MBD2.0.B	0.65	0.16	chr3:197554393-197555444	235782	0.47	0.0018	39	ENSG00000186001	LRCH3
MBD2.0.B	0.41	0.17	chr3:197627795-197628308	162918	0.44	0.0039	0.06	ENSG00000186001	LRCH3
MBD2.0.B	0.5	0.14	chr3:197736616-197737360	52340	0.5	0.00097	26	ENSG00000273375	AC055764.2
MBD2.0.B	0.5	0.14	chr3:197736616-197737360	53866	0.47	0.0018	38	ENSG00000186001	LRCH3
MBD2.0.B	0.5	0.14	chr3:197736616-197737360	151717	0.45	0.0031	52	ENSG00000114473	IQCG
MBD2.0.B	0.45	0.17	chr3:197750493-197750806	138271	0.42	0.0064	81	ENSG00000114473	IQCG
MBD2.0.B	0.45	0.17	chr3:197959767-197960845	170067	0.41	0.0085	95	ENSG00000273375	AC055764.2
MBD2.0.B	0.45	0.17	chr3:197959767-197960845	168541	0.44	0.0043	63	ENSG00000186001	LRCH3
MBD2.0.B	0.57	0.14	chr4:1870415-1871400	207598	0.49	0.0012	29	ENSG00000214367	HAUS3
MBD2.0.B	0.62	0.16	chr4:2241827-2242456	162829	0.54	0.00024	11	ENSG00000214367	HAUS3
MBD2.0.B	0.64	0.16	chr4:2262028-2262666	183030	0.55	0.00018	0.0091	ENSG00000214367	HAUS3
MBD2.0.B	0.44	0.17	chr4:39638704-39639262	110685	0.46	0.0027	49	ENSG00000249348	UGDH-AS1
MBD2.0.B	0.63	0.16	chr4:39697702-39698239	198947	0.47	2	0.04	ENSG00000109814	UGDH
MBD2.0.B	0.63	0.16	chr4:39697702-39698239	169683	0.47	0.0017	37	ENSG00000249348	UGDH-AS1
MBD2.0.B	0.63	0.16	chr4:39697702-39698239	0	0.48	0.0013	31	ENSG00000078140	UBE2K
MBD2.0.B	0.63	0.16	chr4:39977557-39978357	78493	0.54	0.0003	13	ENSG00000078177	N4BP2
MBD2.0.B	0.63	0.16	chr4:39977557-39978357	188318	0.63	1.2e-05	0.0014	ENSG00000260296	AC095057.3
MBD2.0.B	0.47	0.16	chr4:40056750-40057576	0	0.43	0.0051	71	ENSG00000078177	N4BP2
MBD2.0.B	0.47	0.16	chr4:40056750-40057576	109099	0.47	0.0018	38	ENSG00000260296	AC095057.3
MBD2.0.B	0.46	0.16	chr4:70993184-70994216	90858	0.41	0.0086	95	ENSG00000173542	MOB1B
MBD2.0.B	0.46	0.16	chr4:70993184-70994216	646	0.42	0.0066	82	ENSG00000156136	DCK
MBD2.0.B	0.47	0.16	chr4:128060726-128062482	0	0.46	0.0025	47	ENSG00000138709	LARP1B
MBD2.0.B	0.54	0.14	chr4:139083402-139084642	55290	0.42	0.0056	75	ENSG00000109381	ELF2
MBD2.0.B	0.48	0.16	chr4:163494172-163495295	29003	0.43	5	0.07	ENSG00000145416	MARCHF1
MBD2.0.B	0.36	0.19	chr4:169611992-169612843	116627	0.62	1.4e-05	0.0015	ENSG00000056050	HPF1
MBD2.0.B	0.59	0.14	chr4:169619947-169620831	108639	0.68	1.2e-06	0.00025	ENSG00000056050	HPF1
MBD2.0.B	0.48	0.16	chr4:183443824-183445423	194212	0.57	0.00011	0.0063	ENSG00000182552	RWDD4
MBD2.0.B	0.55	0.14	chr4:183504041-183504850	134785	0.63	1.2e-05	0.0014	ENSG00000182552	RWDD4
MBD2.0.B	0.5	0.14	chr4:184168339-184169056	196124	0.41	0.0076	89	ENSG00000249096	LINC02362
MBD2.0.B	0.45	0.16	chr4:184825345-184826680	69750	0.55	0.00018	0.0091	ENSG00000151726	ACSL1
MBD2.0.B	0.45	0.16	chr4:184825345-184826680	17874	0.54	0.00026	12	ENSG00000251230	MIR3945HG
MBD2.0.B	0.45	0.16	chr4:184825345-184826680	66178	0.44	0.0044	64	ENSG00000249173	LINC01093
MBD2.0.B	0.37	0.19	chr4:185128258-185129073	235400	0.44	0.0038	59	ENSG00000249173	LINC01093
MBD2.0.B	0.4	0.17	chr5:55711888-55712800	86043	0.4	0.0087	96	ENSG00000177058	SLC38A9
MBD2.0.B	0.38	0.19	chr5:56952031-56952697	24157	0.44	0.0042	63	ENSG00000271828	AC008937.3
MBD2.0.B	0.38	0.19	chr5:56952031-56952697	221251	0.42	0.0067	83	ENSG00000062194	GPBP1
MBD2.0.B	0.38	0.19	chr5:69217558-69218407	0	0.52	0.00056	19	ENSG00000134056	MRPS36
MBD2.0.B	0.38	0.19	chr5:69217558-69218407	16388	0.56	0.00012	0.0071	ENSG00000134058	CDK7
MBD2.0.B	0.38	0.19	chr5:69217558-69218407	132577	0.47	0.0018	38	ENSG00000085231	AK6
MBD2.0.B	0.39	0.19	chr5:70289753-70290887	158749	0.52	0.00054	18	ENSG00000269983	AC146944.3
MBD2.0.B	0.44	0.17	chr5:70400863-70401957	47679	0.44	0.0042	63	ENSG00000269983	AC146944.3
MBD2.0.B	0.38	0.19	chr5:70585297-70586391	135661	0.54	0.00024	11	ENSG00000269983	AC146944.3
MBD2.0.B	0.43	0.17	chr5:73120434-73120862	164393	0.48	0.0016	36	ENSG00000157107	FCHO2
MBD2.0.B	0.43	0.17	chr5:73120434-73120862	0	0.52	0.00046	16	ENSG00000157111	TMEM171
MBD2.0.B	0.45	0.17	chr5:78359871-78360750	0	0.41	0.0083	93	ENSG00000085365	SCAMP1
MBD2.0.B	0.48	0.16	chr5:80487819-80488726	79806	0.45	0.0031	53	ENSG00000039319	ZFYVE16
MBD2.0.B	0.43	0.17	chr5:95961031-95962454	209712	0.55	0.0002	0.0096	ENSG00000173221	GLRX
MBD2.0.B	0.55	0.14	chr5:112976444-112977334	115256	0.56	0.00013	0.0071	ENSG00000153037	SRP19
MBD2.0.B	0.35	0.19	chr5:123511672-123512656	166787	0.49	1	27	ENSG00000168944	CEP120
MBD2.0.B	0.35	0.19	chr5:123511672-123512656	0	0.47	2	0.04	ENSG00000151292	CSNK1G3
MBD2.0.B	0.36	0.19	chr5:134176448-134177488	193981	0.49	0.0012	0.03	ENSG00000119048	UBE2B
MBD2.0.B	0.5	0.16	chr5:134411516-134412268	40047	0.52	0.0005	17	ENSG00000119048	UBE2B
MBD2.0.B	0.37	0.19	chr5:134526816-134527848	155347	0.6	4e-05	0.0031	ENSG00000119048	UBE2B
MBD2.0.B	0.37	0.19	chr5:134526816-134527848	210700	0.54	0.00031	13	ENSG00000164615	CAMLG
MBD2.0.B	0.4	0.19	chr5:134648363-134649280	89268	0.53	0.00032	13	ENSG00000164615	CAMLG
MBD2.0.B	0.61	0.16	chr5:134845614-134846617	244465	0.42	0.0057	76	ENSG00000152700	SAR1B
MBD2.0.B	0.61	0.16	chr5:134845614-134846617	107066	0.58	8e-05	0.0051	ENSG00000164615	CAMLG
MBD2.0.B	0.45	0.17	chr5:139392481-139393523	1889	0.41	8	92	ENSG00000228672	PROB1
MBD2.0.B	0.49	0.16	chr5:139394105-139394426	3513	0.57	0.00011	0.0065	ENSG00000228672	PROB1
MBD2.0.B	0.57	0.14	chr5:139403685-139404449	62098	0.45	0.0034	56	ENSG00000120727	PAIP2
MBD2.0.B	0.52	0.14	chr5:139561050-139562174	219463	0.45	0.0034	56	ENSG00000120727	PAIP2
MBD2.0.B	0.52	0.14	chr5:139651929-139652725	243341	0.48	0.0016	36	ENSG00000170464	DNAJC18
MBD2.0.B	0.52	0.14	chr5:139651929-139652725	7469	0.5	0.00083	24	ENSG00000272255	AC113361.1
MBD2.0.B	0.52	0.14	chr5:139651929-139652725	4630	0.68	8.9e-07	0.00019	ENSG00000171604	CXXC5
MBD2.0.B	0.52	0.14	chr5:139651929-139652725	2930	0.54	0.00026	11	ENSG00000250635	CXXC5-AS1
MBD2.0.B	0.41	0.17	chr5:139671349-139671900	24050	0.52	0.00052	18	ENSG00000171604	CXXC5
MBD2.0.B	0.39	0.19	chr5:139696877-139698059	52417	0.46	0.0028	49	ENSG00000272255	AC113361.1
MBD2.0.B	0.39	0.19	chr5:139696877-139698059	49578	0.58	7.2e-05	0.0048	ENSG00000171604	CXXC5
MBD2.0.B	0.44	0.17	chr5:139708789-139709527	61490	0.61	1.9e-05	0.0019	ENSG00000171604	CXXC5
MBD2.0.B	0.44	0.17	chr5:139708789-139709527	59790	0.5	0.00099	26	ENSG00000250635	CXXC5-AS1
MBD2.0.B	0.41	0.17	chr5:139746953-139747788	102493	0.56	0.00014	0.0076	ENSG00000272255	AC113361.1
MBD2.0.B	0.41	0.17	chr5:139746953-139747788	99654	0.65	4.6e-06	0.00066	ENSG00000171604	CXXC5
MBD2.0.B	0.41	0.17	chr5:139746953-139747788	97954	0.54	0.00025	11	ENSG00000250635	CXXC5-AS1
MBD2.0.B	0.56	0.14	chr5:146203134-146204026	0	0.55	0.00021	0.01	ENSG00000091009	RBM27
MBD2.0.B	0.36	0.19	chr5:146446819-146447411	243214	0.4	0.0093	0.1	ENSG00000091009	RBM27
MBD2.0.B	0.45	0.17	chr5:151080518-151081501	50573	0.47	2	0.04	ENSG00000145901	TNIP1
MBD2.0.B	0.45	0.17	chr5:157142231-157143074	4807	0.44	0.0042	63	ENSG00000155868	MED7
MBD2.0.B	0.54	0.14	chr5:173056802-173057606	86836	0.44	0.0036	57	ENSG00000113734	BNIP1
MBD2.0.B	0.42	0.17	chr5:177133196-177133925	81482	0.48	0.0016	36	ENSG00000251666	ZNF346-IT1
MBD2.0.B	0.4	0.17	chr5:178113175-178113808	0	0.67	2e-06	0.00035	ENSG00000145911	N4BP3
MBD2.0.B	0.49	0.16	chr5:178730110-178730950	129003	0.41	0.0081	92	ENSG00000178338	ZNF354B
MBD2.0.B	0.35	0.19	chr6:13487203-13488066	197185	0.44	0.0036	57	ENSG00000272379	AL008729.2
MBD2.0.B	0.49	0.16	chr6:20401168-20401955	132502	0.51	0.00059	19	ENSG00000145996	CDKAL1
MBD2.0.B	0.41	0.17	chr6:30101838-30102783	35129	0.4	0.0091	99	ENSG00000204619	PPP1R11
MBD2.0.B	0.37	0.19	chr6:31795392-31796346	149304	0.59	5.8e-05	0.0041	ENSG00000243649	CFB
MBD2.0.B	0.37	0.19	chr6:31795392-31796346	218449	0.46	0.0023	44	ENSG00000224389	C4B
MBD2.0.B	0.41	0.17	chr6:31834346-31834709	110941	0.55	0.0002	0.0096	ENSG00000243649	CFB
MBD2.0.B	0.41	0.17	chr6:31834346-31834709	180086	0.5	0.00085	24	ENSG00000224389	C4B
MBD2.0.B	0.38	0.19	chr6:31958707-31959428	13057	0.53	0.00035	14	ENSG00000243649	CFB
MBD2.0.B	0.38	0.19	chr6:31958707-31959428	55367	0.45	0.0032	54	ENSG00000224389	C4B
MBD2.0.B	0.48	0.16	chr6:33298677-33300178	0	0.44	0.0036	58	ENSG00000231925	TAPBP
MBD2.0.B	0.39	0.19	chr6:34392339-34393157	143804	0.51	0.00069	21	ENSG00000225339	AL354740.1
MBD2.0.B	0.48	0.16	chr6:35467931-35468956	125373	0.54	0.00029	12	ENSG00000112033	PPARD
MBD2.0.B	0.44	0.17	chr6:36291019-36291602	47816	0.44	0.0037	59	ENSG00000180316	PNPLA1
MBD2.0.B	0.46	0.16	chr6:37432761-37433995	220583	0.42	0.0061	78	ENSG00000172738	TMEM217
MBD2.0.B	0.55	0.14	chr6:41941687-41942069	108444	0.43	0.0046	66	ENSG00000137413	TAF8
MBD2.0.B	0.48	0.16	chr6:52670826-52671379	94039	0.42	0.0062	79	ENSG00000225791	TRAM2-AS1
MBD2.0.B	0.5	0.14	chr6:85593341-85594595	87845	0.42	0.0061	78	ENSG00000135317	SNX14
MBD2.0.B	0.58	0.14	chr6:89352291-89353238	214906	0.41	0.0073	86	ENSG00000083099	LYRM2
MBD2.0.B	0.52	0.14	chr6:109440352-109441547	51309	0.47	0.0019	39	ENSG00000155085	AK9
MBD2.0.B	0.38	0.19	chr6:118893865-118894390	0	0.45	0.0032	54	ENSG00000111875	ASF1A
MBD2.0.B	0.41	0.17	chr6:118894447-118895399	81005	0.44	0.0038	59	ENSG00000111877	MCM9
MBD2.0.B	0.41	0.17	chr6:136249709-136250639	18685	0.59	5.1e-05	0.0038	ENSG00000146410	MTFR2
MBD2.0.B	0.37	0.19	chr6:145734722-145736118	63291	0.41	0.0072	86	ENSG00000235652	AL356599.1
MBD2.0.B	0.59	0.14	chr6:151389975-151391156	61102	0.51	0.00071	22	ENSG00000146476	ARMT1
MBD2.0.B	0.39	0.19	chr6:151391499-151391695	60563	0.47	0.0021	42	ENSG00000146476	ARMT1
MBD2.0.B	0.43	0.17	chr6:156686913-156687820	88540	0.42	0.0065	81	ENSG00000271551	AL355297.3
MBD2.0.B	0.56	0.14	chr6:166998677-166999888	0	0.46	0.0027	49	ENSG00000213066	FGFR1OP
MBD2.0.B	0.41	0.17	chr7:67586-68143	81406	0.43	0.0047	67	ENSG00000240859	AC093627.4
MBD2.0.B	0.53	0.14	chr7:520122-520329	22864	0.43	0.0048	68	ENSG00000197461	PDGFA
MBD2.0.B	0.43	0.17	chr7:1466708-1467112	38243	0.45	0.0032	54	ENSG00000164877	MICALL2
MBD2.0.B	0.6	0.14	chr7:5045487-5046454	0	0.43	0.0051	0.07	ENSG00000146587	RBAK
MBD2.0.B	0.5	0.14	chr7:5230246-5230908	40050	0.49	0.0012	0.03	ENSG00000157954	WIPI2
MBD2.0.B	0.62	0.16	chr7:5822699-5823400	75325	0.4	0.0088	97	ENSG00000122674	CCZ1
MBD2.0.B	0.59	0.14	chr7:6104314-6105196	205589	0.44	4	61	ENSG00000122674	CCZ1
MBD2.0.B	0.38	0.19	chr7:7566717-7567463	73248	0.47	0.0017	37	ENSG00000219545	UMAD1
MBD2.0.B	0.46	0.16	chr7:21427774-21428467	0	0.43	0.0053	72	ENSG00000105866	SP4
MBD2.0.B	0.36	0.19	chr7:23531050-23532197	65185	0.64	6e-06	0.00081	ENSG00000169193	CCDC126
MBD2.0.B	0.35	0.19	chr7:26151962-26152324	139571	0.47	2	0.04	ENSG00000086300	SNX10
MBD2.0.B	0.45	0.17	chr7:26376136-26377645	223938	0.52	0.00056	18	ENSG00000050344	NFE2L3
MBD2.0.B	0.45	0.17	chr7:26376136-26377645	84241	0.68	1.3e-06	0.00025	ENSG00000086300	SNX10
MBD2.0.B	0.45	0.17	chr7:26376136-26377645	6826	0.41	0.0076	89	ENSG00000225792	AC004540.2
MBD2.0.B	0.57	0.14	chr7:26398130-26399535	106235	0.62	1.5e-05	0.0016	ENSG00000086300	SNX10
MBD2.0.B	0.37	0.19	chr7:30134610-30135408	149189	0.55	0.00017	0.0086	ENSG00000180233	ZNRF2
MBD2.0.B	0.44	0.17	chr7:30284196-30285454	0	0.57	0.00011	0.0065	ENSG00000180233	ZNRF2
MBD2.0.B	0.44	0.17	chr7:30284196-30285454	105431	0.47	2	0.04	ENSG00000281404	LINC01176
MBD2.0.B	0.44	0.17	chr7:30284196-30285454	211623	0.46	0.0023	44	ENSG00000281039	AC005154.5
MBD2.0.B	0.56	0.14	chr7:38177767-38178846	0	0.47	2	0.04	ENSG00000010270	STARD3NL
MBD2.0.B	0.56	0.14	chr7:38177767-38178846	147224	0.44	0.0041	62	ENSG00000272908	AC006033.2
MBD2.0.B	0.38	0.19	chr7:44748260-44748952	136001	0.45	0.0029	51	ENSG00000272768	AC004854.2
MBD2.0.B	0.47	0.16	chr7:44847520-44848535	36418	0.49	0.0011	29	ENSG00000272768	AC004854.2
MBD2.0.B	0.56	0.14	chr7:44885343-44886162	136762	0.41	0.0077	0.09	ENSG00000122515	ZMIZ2
MBD2.0.B	0.56	0.14	chr7:44885343-44886162	390	0.57	0.00011	0.0065	ENSG00000272768	AC004854.2
MBD2.0.B	0.54	0.14	chr7:66740314-66741618	58150	0.47	2	0.04	ENSG00000154710	RABGEF1
MBD2.0.B	0.59	0.14	chr7:66844528-66845309	162364	0.45	0.0031	53	ENSG00000154710	RABGEF1
MBD2.0.B	0.59	0.14	chr7:66844528-66845309	57548	0.44	4	61	ENSG00000273142	LINC02604
MBD2.0.B	0.55	0.14	chr7:99375186-99375626	33015	0.44	0.0041	62	ENSG00000106245	BUD31
MBD2.0.B	0.55	0.14	chr7:99375186-99375626	182780	0.5	0.0008	23	ENSG00000197343	ZNF655
MBD2.0.B	0.62	0.16	chr7:99408336-99409229	137071	0.44	0.0036	58	ENSG00000221909	FAM200A
MBD2.0.B	0.62	0.16	chr7:99408336-99409229	149177	0.55	0.0002	0.0097	ENSG00000197343	ZNF655
MBD2.0.B	0.61	0.16	chr7:99438579-99439633	29938	0.42	0.0061	78	ENSG00000106245	BUD31
MBD2.0.B	0.61	0.16	chr7:99438579-99439633	106667	0.41	8	92	ENSG00000221909	FAM200A
MBD2.0.B	0.61	0.16	chr7:99438579-99439633	118773	0.55	0.00019	0.0094	ENSG00000197343	ZNF655
MBD2.0.B	0.54	0.14	chr7:99472636-99473162	85244	0.59	5.4e-05	0.0039	ENSG00000197343	ZNF655
MBD2.0.B	0.4	0.19	chr7:100081456-100082092	77152	0.48	0.0015	34	ENSG00000197093	GAL3ST4
MBD2.0.B	0.63	0.16	chr7:100271779-100272592	112535	0.47	2	0.04	ENSG00000197093	GAL3ST4
MBD2.0.B	0.63	0.16	chr7:100271779-100272592	63512	0.5	0.00081	24	ENSG00000272752	STAG3L5P-PVRIG2P-PILRB
MBD2.0.B	0.36	0.19	chr7:102425634-102426138	6968	0.66	3.2e-06	0.00051	ENSG00000160991	ORAI2
MBD2.0.B	0.39	0.19	chr7:106111683-106112781	135517	0.49	1	27	ENSG00000105835	NAMPT
MBD2.0.B	0.42	0.17	chr7:106284752-106285697	36454	0.48	0.0014	32	ENSG00000105835	NAMPT
MBD2.0.B	0.46	0.16	chr7:112449963-112451376	29477	0.58	6e-05	0.0042	ENSG00000181016	LSMEM1
MBD2.0.B	0.43	0.17	chr7:127347562-127348250	772	0.44	0.0044	64	ENSG00000048405	ZNF800
MBD2.0.B	0.5	0.16	chr7:129502181-129503009	108711	0.56	0.00012	0.0069	ENSG00000106459	NRF1
MBD2.0.B	0.55	0.14	chr7:131105818-131106594	166855	0.48	0.0015	34	ENSG00000231721	LINC-PINT
MBD2.0.B	0.6	0.16	chr7:151085956-151086508	125	0.41	0.0076	89	ENSG00000133612	AGAP3
MBD2.0.B	0.46	0.16	chr7:151877104-151877794	70614	0.42	0.0064	81	ENSG00000242048	AC093583.1
MBD2.0.B	0.36	0.19	chr8:10729832-10730317	6064	0.57	0.00012	0.0068	ENSG00000171056	SOX7
MBD2.0.B	0.46	0.16	chr8:11284269-11285237	81304	0.53	0.00037	14	ENSG00000270076	AF131215.7
MBD2.0.B	0.47	0.16	chr8:17922355-17923654	246823	0.64	7e-06	0.00091	ENSG00000171428	NAT1
MBD2.0.B	0.45	0.17	chr8:22440671-22441580	0	0.47	0.0021	41	ENSG00000120910	PPP3CC
MBD2.0.B	0.4	0.19	chr8:33484576-33485272	62482	0.41	0.0075	89	ENSG00000133874	RNF122
MBD2.0.B	0.46	0.16	chr8:38786924-38787626	113609	0.43	5	0.07	ENSG00000169499	PLEKHA2
MBD2.0.B	0.5	0.14	chr8:42842683-42843619	6009	0.4	0.0092	99	ENSG00000131931	THAP1
MBD2.0.B	0.5	0.14	chr8:42842683-42843619	6018	0.4	0.0091	99	ENSG00000120925	RNF170
MBD2.0.B	0.47	0.16	chr8:42896217-42897698	59543	0.4	0.0088	97	ENSG00000131931	THAP1
MBD2.0.B	0.47	0.16	chr8:42896217-42897698	46580	0.43	0.0047	67	ENSG00000120925	RNF170
MBD2.0.B	0.44	0.17	chr8:43055650-43057143	218976	0.44	0.0043	64	ENSG00000131931	THAP1
MBD2.0.B	0.44	0.17	chr8:43055650-43057143	206013	0.41	0.0072	86	ENSG00000120925	RNF170
MBD2.0.B	0.52	0.14	chr8:47260366-47261527	0	0.42	0.0061	78	ENSG00000164808	SPIDR
MBD2.0.B	0.4	0.19	chr8:52713643-52715013	179606	0.46	0.0027	49	ENSG00000196711	ALKAL1
MBD2.0.B	0.4	0.19	chr8:52713643-52715013	91185	0.42	0.0069	84	ENSG00000023287	RB1CC1
MBD2.0.B	0.5	0.14	chr8:60678218-60679121	161282	0.41	0.0079	91	ENSG00000104388	RAB2A
MBD2.0.B	0.38	0.19	chr8:66428500-66429126	238426	0.44	0.0043	63	ENSG00000104205	SGK3
MBD2.0.B	0.53	0.14	chr8:123072389-123073195	175256	0.44	0.0041	62	ENSG00000165156	ZHX1
MBD2.0.B	0.4	0.19	chr8:123273953-123275431	25502	0.41	7	84	ENSG00000165156	ZHX1
MBD2.0.B	0.4	0.19	chr8:123273953-123275431	141295	0.44	0.0037	58	ENSG00000156795	WDYHV1
MBD2.0.B	0.41	0.17	chr8:124997896-124999068	92611	0.54	0.00029	12	ENSG00000156831	NSMCE2
MBD2.0.B	0.36	0.19	chr8:132774951-132776010	0	0.64	5.7e-06	0.00079	ENSG00000129292	PHF20L1
MBD2.0.B	0.52	0.14	chr8:142452781-142453055	3351	0.46	0.0023	44	ENSG00000181790	ADGRB1
MBD2.0.B	0.53	0.14	chr8:142613956-142614961	210304	0.42	0.0059	77	ENSG00000261693	AC134682.1
MBD2.0.B	0.53	0.14	chr8:142613956-142614961	164526	0.49	0.0011	29	ENSG00000181790	ADGRB1
MBD2.0.B	0.43	0.17	chr8:143558188-143558762	4981	0.57	0.0001	0.0061	ENSG00000104518	GSDMD
MBD2.0.B	0.47	0.16	chr8:144060470-144061072	205381	0.41	8	91	ENSG00000260428	SCX
MBD2.0.B	0.64	0.16	chr8:144326441-144327390	59988	0.43	0.0052	71	ENSG00000260428	SCX
MBD2.0.B	0.58	0.14	chr8:144508154-144509224	241701	0.41	0.0071	85	ENSG00000260428	SCX
MBD2.0.B	0.38	0.19	chr9:113436-115124	723	0.75	2.3e-08	1.2e-05	ENSG00000231808	LINC01388
MBD2.0.B	0.41	0.17	chr9:4740544-4741544	78250	0.5	0.00081	23	ENSG00000205808	PLPP6
MBD2.0.B	0.41	0.17	chr9:4740544-4741544	60985	0.48	0.0013	31	ENSG00000106993	CDC37L1
MBD2.0.B	0.41	0.17	chr9:4740544-4741544	242846	0.42	0.0063	0.08	ENSG00000096968	JAK2
MBD2.0.B	0.39	0.19	chr9:33166762-33167735	62680	0.5	0.00078	23	ENSG00000086062	B4GALT1
MBD2.0.B	0.35	0.19	chr9:33264046-33265290	159964	0.49	0.0011	28	ENSG00000086062	B4GALT1
MBD2.0.B	0.41	0.17	chr9:33817486-33817956	326	0.43	0.0053	72	ENSG00000107341	UBE2R2
MBD2.0.B	0.5	0.16	chr9:34376825-34377283	1736	0.5	0.00086	24	ENSG00000164972	C9orf24
MBD2.0.B	0.4	0.19	chr9:35664947-35665535	67063	0.43	0.0048	67	ENSG00000107175	CREB3
MBD2.0.B	0.58	0.14	chr9:35731990-35732744	0	0.52	0.00048	17	ENSG00000107175	CREB3
MBD2.0.B	0.5	0.14	chr9:35748861-35749418	16263	0.53	0.0004	15	ENSG00000107175	CREB3
MBD2.0.B	0.59	0.14	chr9:92764751-92765285	78897	0.5	0.00078	23	ENSG00000127081	ZNF484
MBD2.0.B	0.57	0.14	chr9:93133893-93134898	12142	0.41	7	85	ENSG00000203364	AL390760.1
MBD2.0.B	0.44	0.17	chr9:96654445-96655668	14868	0.54	0.00028	12	ENSG00000158122	PRXL2C
MBD2.0.B	0.5	0.16	chr9:100098708-100099701	192054	0.4	0.0089	97	ENSG00000136874	STX17
MBD2.0.B	0.36	0.19	chr9:105447571-105448806	0	0.51	0.00075	22	ENSG00000106701	FSD1L
MBD2.0.B	0.4	0.17	chr9:110256015-110257280	12205	0.41	0.0086	96	ENSG00000136810	TXN
MBD2.0.B	0.44	0.17	chr9:113339933-113340514	32905	0.42	0.0068	83	ENSG00000119431	HDHD3
MBD2.0.B	0.4	0.19	chr9:122827807-122828791	108832	0.53	0.00041	15	ENSG00000261094	AC007066.2
MBD2.0.B	0.44	0.17	chr9:122931176-122932144	5479	0.48	0.0017	36	ENSG00000261094	AC007066.2
MBD2.0.B	0.44	0.17	chr9:122931176-122932144	177350	0.48	0.0016	36	ENSG00000236901	MIR600HG
MBD2.0.B	0.38	0.19	chr9:123268130-123269072	158636	0.46	0.0022	43	ENSG00000236901	MIR600HG
MBD2.0.B	0.6	0.16	chr9:125143348-125143859	2714	0.45	0.0031	53	ENSG00000119414	PPP6C
MBD2.0.B	0.55	0.14	chr9:127980744-127981490	79743	0.41	0.0082	93	ENSG00000171169	NAIF1
MBD2.0.B	0.57	0.14	chr9:128127471-128128632	66238	0.41	0.0074	88	ENSG00000171169	NAIF1
MBD2.0.B	0.44	0.17	chr9:128159405-128160558	114821	0.44	0.0043	63	ENSG00000175854	SWI5
MBD2.0.B	0.35	0.19	chr9:128191268-128192033	83346	0.43	0.0052	71	ENSG00000175854	SWI5
MBD2.0.B	0.55	0.14	chr9:128723881-128724512	60747	0.4	9	98	ENSG00000234705	HMGA1P4
MBD2.0.B	0.48	0.16	chr9:132410108-132410424	34560	0.52	0.0005	17	ENSG00000125482	TTF1
MBD2.0.B	0.55	0.14	chr9:136686792-136687639	249530	0.44	0.0036	58	ENSG00000260190	AL807752.5
MBD2.0.B	0.61	0.16	chr9:136842322-136842968	94201	0.42	0.0063	0.08	ENSG00000260190	AL807752.5
MBD2.0.B	0.53	0.14	chr9:136901391-136902082	39272	0.47	0.0017	37	ENSG00000107223	EDF1
MBD2.0.B	0.53	0.14	chr9:136901391-136902082	19479	0.59	5e-05	0.0037	ENSG00000127191	TRAF2
MBD2.0.B	0.45	0.16	chr9:136947323-136947504	65411	0.55	0.00019	0.0094	ENSG00000127191	TRAF2
MBD2.0.B	0.45	0.16	chr9:136947323-136947504	10154	0.5	0.00091	25	ENSG00000260190	AL807752.5
MBD2.0.B	0.51	0.14	chr9:137129606-137130412	247694	0.48	0.0015	34	ENSG00000127191	TRAF2
MBD2.0.B	0.51	0.14	chr9:137129606-137130412	192437	0.41	0.0076	89	ENSG00000260190	AL807752.5
MBD2.0.B	0.35	0.19	chrX:13734325-13735196	81136	0.78	1.7e-09	1.6e-06	ENSG00000176896	TCEANC
MBD2.0.B	0.35	0.19	chrX:13734325-13735196	45197	0.79	1.1e-09	1.2e-06	ENSG00000123595	RAB9A
MBD2.0.B	0.35	0.19	chrX:13734325-13735196	22081	0.86	7.9e-13	5.2e-09	ENSG00000196459	TRAPPC2
MBD2.0.B	0.35	0.19	chrX:13734325-13735196	0	0.82	3.6e-11	1.3e-07	ENSG00000046651	OFD1
MBD2.0.B	0.36	0.19	chrX:14872962-14873690	0	0.77	5.3e-09	3.9e-06	ENSG00000130150	MOSPD2
MBD2.0.B	0.35	0.19	chrX:15854667-15855680	227349	0.57	0.00012	0.0068	ENSG00000147003	CLTRN
MBD2.0.B	0.35	0.19	chrX:15854667-15855680	64195	0.65	5.1e-06	0.00072	ENSG00000169249	ZRSR2
MBD2.0.B	0.35	0.19	chrX:15854667-15855680	28861	0.58	7.2e-05	0.0048	ENSG00000182287	AP1S2
MBD2.0.B	0.35	0.19	chrX:19343549-19344401	0	0.63	1.2e-05	0.0014	ENSG00000131828	PDHA1
MBD2.0.B	0.35	0.19	chrX:19343549-19344401	189576	0.57	8.9e-05	0.0056	ENSG00000147010	SH3KBP1
MBD2.0.B	0.35	0.19	chrX:19990370-19991420	77510	0.88	1.9e-14	3.5e-10	ENSG00000173681	BCLAF3
MBD2.0.B	0.35	0.19	chrX:19990370-19991420	133105	0.69	5.5e-07	0.00014	ENSG00000173674	EIF1AX
MBD2.0.B	0.35	0.19	chrX:19990370-19991420	158491	0.79	1.1e-09	1.2e-06	ENSG00000177189	RPS6KA3
MBD2.0.B	0.4	0.17	chrX:21940390-21941666	0	0.65	4.1e-06	0.00062	ENSG00000102172	SMS
MBD2.0.B	0.42	0.17	chrX:24693343-24694200	228122	0.73	6.6e-08	2.7e-05	ENSG00000067992	PDK3
MBD2.0.B	0.42	0.17	chrX:24693343-24694200	0	0.81	1.9e-10	3.7e-07	ENSG00000101868	POLA1
MBD2.0.B	0.37	0.19	chrX:38803624-38804443	2192	0.69	5.8e-07	0.00014	ENSG00000165175	MID1IP1
MBD2.0.B	0.41	0.17	chrX:40580455-40581072	1083	0.83	3.2e-11	1.2e-07	ENSG00000182220	ATP6AP2
MBD2.0.B	0.41	0.17	chrX:40580455-40581072	45849	0.57	8.8e-05	0.0055	ENSG00000185753	CXorf38
[truncated: 20,083 more rows]
