# Supplementary material for: GRaNIE and GRaNPA: inference and evaluation of enhancer‐mediated gene regulatory networks
Source: Mol Syst Biol. 2023 Apr 19;19(6):e11627. doi: 10.15252/msb.202311627 (PMC10258561; doi:10.15252/msb.202311627)
Supplement: Supplementary file 4 — Dataset EV3 [file MSB-19-e11627-s004.xlsx]

## Sheet: Description
eGRNs for macrophages infected using the default parameters as described in the main text.
Description of columns
	TF.name	Name of TF
	TF_peak.r	Pearson correlation of TF and peak
	TF_peak.fdr	TF-peak FDR
	peak.ID	peak ID (coordinates)
	peak_gene.distance	Genomic distance between peak and gene (in bp)
	peak_gene.r	peak-gene Pearson correlation
	peak_gene.p_raw	peak-gene raw p-value
	peak_gene.p_adj	peak-gene adjusted p-value (FDR)
	gene.ENSEMBL	Ensembl ID of gene
	gene.name	Name of gene

## Sheet: eGRN
TF.name	TF_peak.r	TF_peak.fdr	peak.ID	peak_gene.distance	peak_gene.r	peak_gene.p_raw	peak_gene.p_adj	gene.ENSEMBL	gene.name
AP2C.0.A	0.66	0.19	chr1:999904-1000580	11417	0.52	0.0041	85	ENSG00000224969	AL645608.1
AP2C.0.A	0.72	0.09	chr1:2300904-2301555	228509	0.53	0.0033	76	ENSG00000272449	AL139246.5
AP2C.0.A	0.69	0.19	chr11:65418640-65419325	156721	0.55	0.0018	59	ENSG00000173442	EHBP1L1
AP2C.0.A	0.69	0.19	chr11:65418640-65419325	173530	0.54	0.0024	66	ENSG00000173338	KCNK7
AP2C.0.A	0.69	0.19	chr11:65445885-65446703	50985	0.59	0.00067	36	ENSG00000251562	MALAT1
AP2C.0.A	0.69	0.19	chr11:65445885-65446703	146152	0.59	0.00069	36	ENSG00000173338	KCNK7
AP2C.0.A	0.68	0.19	chr11:65448345-65449168	48520	0.56	0.0017	57	ENSG00000251562	MALAT1
AP2C.0.A	0.66	0.19	chr9:99821384-99822314	0	0.65	0.00015	16	ENSG00000119508	NR4A3
AP2C.0.A	0.7	0.09	chr9:121268882-121269288	194019	0.51	0.0045	89	ENSG00000119397	CNTRL
ASCL2.0.D	0.71	0.19	chr1:27625131-27625531	220901	0.52	0.0042	86	ENSG00000158195	WASF2
ATF7.0.D	-0.71	46	chr19:50679266-50679797	17439	0.53	0.0031	74	ENSG00000161681	SHANK1
ATF7.0.D	-0.66	0.12	chrX:47232866-47233948	42005	0.9	1.7e-11	2.1e-07	ENSG00000130985	UBA1
ATF7.0.D	-0.66	0.12	chrX:47232866-47233948	15006	0.89	6.3e-11	4.7e-07	ENSG00000102225	CDK16
ATF7.0.D	-0.66	0.12	chrX:47232866-47233948	0	0.86	2.2e-09	6.5e-06	ENSG00000102226	USP11
BACH1.0.A	-0.79	41	chr20:62258610-62258793	204704	0.62	0.00037	25	ENSG00000130700	GATA5
BHE40.0.A	-0.7	0.16	chr2:233852056-233852356	65017	0.63	0.00027	22	ENSG00000144481	TRPM8
BMAL1.0.A	0.72	0.12	chr1:179081324-179082646	0	0.63	0.00022	19	ENSG00000186283	TOR3A
BMAL1.0.A	0.72	0.12	chr1:179081324-179082646	16684	0.74	5.5e-06	0.0022	ENSG00000143322	ABL2
BPTF.0.D	-0.62	0.17	chrX:96546354-96546673	137990	0.51	0.0043	87	ENSG00000147202	DIAPH2
COT1.0.C	-0.68	0.18	chr2:207460038-207460375	220174	0.54	0.0023	64	ENSG00000223725	AC009226.1
COT1.0.C	-0.68	0.18	chr2:207460038-207460375	69362	0.76	2.1e-06	0.0011	ENSG00000118260	CREB1
CREB1.0.A	0.74	0.12	chr8:132669241-132669741	15266	0.53	0.0028	71	ENSG00000165071	TMEM71
E2F2.0.B	0.53	0.19	chr10:65570368-65570791	30	0.64	0.00017	17	ENSG00000228065	LINC01515
E2F2.0.B	0.76	22	chr10:110567167-110567502	189	0.73	8.5e-06	0.0028	ENSG00000108055	SMC3
E2F2.0.B	0.57	0.19	chr11:59668201-59669426	44030	0.53	0.0032	76	ENSG00000166900	STX3
E2F2.0.B	0.57	0.19	chr11:65261661-65262513	235175	0.58	0.00088	41	ENSG00000251562	MALAT1
E2F2.0.B	0.51	0.19	chr17:19111183-19112687	0	0.57	0.0012	47	ENSG00000262202	AC007952.4
E2F2.0.B	0.5	0.19	chr18:63969892-63971176	0	0.67	6.5e-05	0.0098	ENSG00000166401	SERPINB8
E2F2.0.B	0.58	0.19	chr2:151261191-151262182	13251	0.54	0.0024	66	ENSG00000184898	RBM43
E2F2.0.B	0.58	0.19	chr2:151261191-151262182	147701	0.6	0.00055	32	ENSG00000080345	RIF1
E2F2.0.B	0.64	0.16	chr2:152717318-152718941	0	0.5	0.0054	98	ENSG00000177917	ARL6IP6
E2F2.0.B	0.51	0.19	chr21:43789305-43790022	70211	0.59	0.00072	37	ENSG00000160209	PDXK
E2F2.0.B	0.51	0.19	chr21:43789305-43790022	222287	0.6	0.00055	32	ENSG00000160218	TRAPPC10
E2F2.0.B	0.6	0.16	chr22:49960128-49960940	57900	0.55	0.0018	59	ENSG00000273192	AL671710.1
E2F2.0.B	0.56	0.19	chr3:136752278-136753244	84094	0.53	0.0034	78	ENSG00000273486	AC096992.2
E2F2.0.B	0.63	0.16	chr3:179450904-179452025	53943	0.56	0.0015	53	ENSG00000242539	AC007620.2
E2F2.0.B	0.63	0.16	chr3:179450904-179452025	110861	0.69	3.7e-05	0.0075	ENSG00000136518	ACTL6A
E2F2.0.B	0.57	0.19	chr4:183658668-183659868	153610	0.51	0.0046	0.09	ENSG00000168556	ING2
E2F2.0.B	0.66	0.17	chr4:184733709-184734582	39624	0.59	0.00068	36	ENSG00000151725	CENPU
E2F2.0.B	0.6	0.19	chr4:184825345-184826680	131260	0.55	0.0019	59	ENSG00000151725	CENPU
E2F2.0.B	0.58	0.19	chr6:41071788-41073457	75885	0.52	0.0037	81	ENSG00000161911	TREML1
E2F2.0.B	0.58	0.19	chr6:159789369-159789994	63784	0.5	0.0053	97	ENSG00000146457	WTAP
E2F2.0.B	0.58	0.19	chr6:159789369-159789994	27324	0.51	0.0044	88	ENSG00000120437	ACAT2
E2F2.0.B	0.61	0.16	chr8:55772735-55773912	119683	0.57	0.0013	51	ENSG00000254325	AC018607.1
ELF2.0.C	0.8	0.13	chr14:100376096-100376718	112315	0.57	0.0014	51	ENSG00000258904	AL157871.5
ELK4.0.A	-0.69	0.16	chr8:231837-233172	0	0.64	0.00017	17	ENSG00000172748	ZNF596
ETV1.0.A	0.66	0.18	chr1:46394103-46394727	0	0.56	0.0014	52	ENSG00000117480	FAAH
ETV1.0.A	0.67	0.18	chr1:116748172-116748546	5884	0.68	4.1e-05	0.0079	ENSG00000116824	CD2
ETV1.0.A	0.67	0.18	chr1:147172004-147173385	69269	0.54	0.0026	69	ENSG00000131778	CHD1L
ETV1.0.A	0.63	0.19	chr1:244652628-244653483	182133	0.61	0.00047	29	ENSG00000203667	COX20
ETV1.0.A	0.66	0.18	chr11:9460560-9461635	218112	0.53	3	74	ENSG00000255097	AP006259.1
ETV1.0.A	0.66	0.18	chr11:9460560-9461635	202442	0.61	0.00039	26	ENSG00000133789	SWAP70
ETV1.0.A	0.62	0.19	chr11:67508012-67508530	72502	0.54	0.0025	68	ENSG00000172725	CORO1B
ETV1.0.A	0.66	0.18	chr14:34650807-34651211	218019	0.58	0.0011	46	ENSG00000165389	SPTSSA
ETV1.0.A	0.62	0.19	chr14:100376096-100376718	112315	0.57	0.0014	51	ENSG00000258904	AL157871.5
ETV1.0.A	0.69	0.18	chr15:45634594-45635590	47380	0.57	0.0013	49	ENSG00000104164	BLOC1S6
ETV1.0.A	0.64	0.19	chr15:64162702-64163856	90137	0.56	0.0015	52	ENSG00000166797	CIAO2A
ETV1.0.A	0.66	0.18	chr15:79918414-79918634	4137	0.57	0.0011	47	ENSG00000259642	ST20-AS1
ETV1.0.A	0.66	0.18	chr16:30064998-30066164	834	0.51	0.0049	93	ENSG00000149925	ALDOA
ETV1.0.A	0.66	0.18	chr16:30064998-30066164	26150	0.55	0.0021	61	ENSG00000090238	YPEL3
ETV1.0.A	0.66	0.18	chr16:30064998-30066164	30266	0.59	0.00082	39	ENSG00000250616	AC012645.1
ETV1.0.A	0.66	0.18	chr16:30064998-30066164	41511	0.62	0.00036	25	ENSG00000261367	AC012645.2
ETV1.0.A	0.66	0.18	chr16:30064998-30066164	44731	0.68	5.4e-05	0.0092	ENSG00000275371	AC012645.4
ETV1.0.A	0.66	0.18	chr16:30064998-30066164	116663	0.52	0.0036	79	ENSG00000102879	CORO1A
ETV1.0.A	0.67	0.18	chr16:70380923-70381861	91260	0.52	0.0042	86	ENSG00000157349	DDX19B
ETV1.0.A	0.67	0.18	chr17:81860317-81861208	148081	0.52	0.0042	86	ENSG00000183048	SLC25A10
ETV1.0.A	0.67	0.18	chr17:81860317-81861208	17217	0.58	0.0011	45	ENSG00000263731	AC145207.5
ETV1.0.A	0.67	0.18	chr17:81860317-81861208	26627	0.65	0.00012	14	ENSG00000183684	ALYREF
ETV1.0.A	0.67	0.18	chr17:81860317-81861208	162097	0.51	0.0049	93	ENSG00000169683	LRRC45
ETV1.0.A	0.66	0.18	chr20:46689057-46689918	204706	0.64	0.00019	18	ENSG00000064655	EYA2
ETV1.0.A	0.62	0.19	chr21:43818517-43819216	99423	0.6	0.00052	31	ENSG00000160209	PDXK
ETV1.0.A	0.63	0.19	chr22:42614330-42615070	233923	0.55	0.0019	0.06	ENSG00000235568	NFAM1
ETV1.0.A	0.63	0.19	chr22:42614330-42615070	24733	0.55	2	61	ENSG00000249222	ATP5MGL
ETV1.0.A	0.63	0.19	chr22:42614330-42615070	220342	0.58	0.00091	41	ENSG00000100266	PACSIN2
ETV1.0.A	0.61	0.19	chr3:16264493-16265488	0	0.63	0.00028	22	ENSG00000154814	OXNAD1
ETV1.0.A	0.64	0.19	chr4:2798434-2799107	242315	0.55	0.0019	59	ENSG00000197386	HTT
ETV1.0.A	0.61	0.19	chr5:134904534-134905465	145763	0.59	0.00084	0.04	ENSG00000145833	DDX46
ETV1.0.A	0.65	0.19	chr5:151080518-151081501	99551	0.67	7.1e-05	0.01	ENSG00000198624	CCDC69
ETV1.0.A	0.6	0.19	chr6:85593341-85594595	13190	0.55	0.0018	59	ENSG00000135316	SYNCRIP
ETV1.0.A	0.65	0.19	chr6:151389975-151391156	102861	0.51	0.0051	94	ENSG00000120262	CCDC170
ETV1.0.A	0.61	0.19	chr7:44885343-44886162	58552	0.66	9e-05	12	ENSG00000105968	H2AZ2
ETV1.0.A	0.61	0.19	chr7:139109111-139110056	65596	0.59	0.00079	39	ENSG00000105939	ZC3HAV1
ETV1.0.A	0.68	0.18	chr7:140176708-140177580	91962	0.7	2.8e-05	0.0062	ENSG00000006459	KDM7A
ETV1.0.A	0.68	0.18	chr7:140176708-140177580	0	0.57	0.0013	49	ENSG00000260231	KDM7A-DT
ETV1.0.A	0.6	0.19	chr8:55972753-55973628	79158	0.67	6.6e-05	0.0099	ENSG00000254325	AC018607.1
ETV1.0.A	0.63	0.19	chr9:97633029-97633906	41003	0.68	4.6e-05	0.0083	ENSG00000136936	XPA
ETV1.0.A	0.67	0.18	chr9:136483684-136484156	121781	0.62	0.00032	23	ENSG00000187796	CARD9
ETV1.0.A	0.62	0.19	chrX:48958290-48958625	70101	0.57	0.0014	52	ENSG00000068323	TFE3
ETV1.0.A	0.61	0.19	chrX:100819783-100820858	0	0.66	0.0001	13	ENSG00000101811	CSTF2
ETV1.0.A	0.61	0.19	chrX:100819783-100820858	188488	0.61	0.00042	27	ENSG00000188917	TRMT2B
EVI1.0.B	-0.66	0.16	chrX:101550182-101550954	200735	0.5	0.0053	97	ENSG00000010671	BTK
EVI1.0.B	-0.66	0.16	chrX:101550182-101550954	0	0.73	7.1e-06	0.0025	ENSG00000126947	ARMCX1
FOS.0.A	-0.63	0.15	chr12:106296373-106296573	233033	0.5	0.0056	0.1	ENSG00000074590	NUAK1
FOS.0.A	-0.63	0.15	chr12:106296373-106296573	58492	0.54	0.0027	0.07	ENSG00000136026	CKAP4
FOSL1.0.A	0.8	0.2	chr4:168541641-168541786	44589	0.65	0.00014	16	ENSG00000129116	PALLD
FOXJ3.0.A	-0.71	0.17	chr6:70538456-70538762	125515	0.6	0.00053	31	ENSG00000082269	FAM135A
FOXO3.0.B	0.71	0.16	chr6:149496714-149496951	97922	0.57	0.0014	51	ENSG00000186625	KATNA1
GATA4.0.A	0.66	0.15	chr1:159916313-159916586	1521	0.81	1.3e-07	0.00014	ENSG00000158710	TAGLN2
GATA4.0.A	0.66	0.15	chr1:159916313-159916586	10453	0.52	4	84	ENSG00000085552	IGSF9
GATA4.0.A	0.66	0.15	chr1:159916313-159916586	108367	0.7	2.9e-05	0.0063	ENSG00000143315	PIGM
GATA4.0.A	0.57	0.2	chr1:210439273-210439531	207817	0.69	4e-05	0.0076	ENSG00000203706	SERTAD4-AS1
GATA4.0.A	0.57	0.2	chr1:210439273-210439531	206477	0.69	3.7e-05	0.0075	ENSG00000082497	SERTAD4
GATA4.0.A	0.57	0.2	chr1:210439273-210439531	111021	0.53	0.0028	71	ENSG00000054392	HHAT
GATA4.0.A	0.72	0.15	chr10:47462618-47462957	97122	0.54	0.0028	71	ENSG00000265763	ZNF488
GATA4.0.A	0.83	62	chr10:47987983-47988225	237119	0.61	0.00048	0.03	ENSG00000277758	FO681492.1
GATA4.0.A	0.83	62	chr10:47987983-47988225	79919	0.52	4	84	ENSG00000276850	AC245041.2
GATA4.0.A	0.64	0.16	chr13:79593771-79593945	112647	0.61	0.00044	29	ENSG00000102471	NDFIP2
GATA4.0.A	0.75	0.09	chr13:102643780-102643926	140355	0.58	0.0011	46	ENSG00000134901	POGLUT2
GATA4.0.A	0.75	0.09	chr13:102643780-102643926	155193	0.52	0.0041	85	ENSG00000134897	BIVM
GATA4.0.A	0.75	0.09	chr13:107351365-107351601	187855	0.82	5e-08	6.4e-05	ENSG00000204442	FAM155A
GATA4.0.A	0.82	62	chr15:96273749-96274145	51793	0.69	3.3e-05	7	ENSG00000185551	NR2F2
GATA4.0.A	0.68	0.15	chr17:27446804-27447074	9396	0.76	2e-06	0.0011	ENSG00000141068	KSR1
GATA4.0.A	0.63	0.16	chr18:61765084-61765435	179338	0.55	0.0022	62	ENSG00000267279	AC090409.1
GATA4.0.A	0.63	0.16	chr18:61765084-61765435	42632	0.6	0.00054	32	ENSG00000176641	RNF152
GATA4.0.A	0.67	0.15	chr2:70381691-70382145	124305	0.55	0.0021	61	ENSG00000116005	PCYOX1
GATA4.0.A	0.77	0.09	chr2:100291128-100291417	19253	0.79	3.9e-07	0.00033	ENSG00000170500	LONRF2
GATA4.0.A	0.77	0.09	chr2:100291128-100291417	100443	0.68	4.8e-05	0.0085	ENSG00000115526	CHST10
GATA4.0.A	0.66	0.15	chr2:100292083-100292493	20208	0.63	0.00024	0.02	ENSG00000170500	LONRF2
GATA4.0.A	0.66	0.15	chr2:100292083-100292493	99367	0.65	0.00015	16	ENSG00000115526	CHST10
GATA4.0.A	0.65	0.15	chr22:33328745-33329274	166519	0.58	0.0009	41	ENSG00000133424	LARGE1
GATA4.0.A	0.66	0.15	chr3:28912608-28912759	141811	0.66	0.0001	13	ENSG00000235904	RBMS3-AS3
GATA4.0.A	0.8	0.09	chr4:108881304-108881618	230719	0.51	0.0044	88	ENSG00000198856	OSTC
GATA4.0.A	0.8	0.09	chr4:108881304-108881618	72579	0.66	0.0001	13	ENSG00000188517	COL25A1
GATA4.0.A	0.75	0.09	chr8:126375302-126375677	176766	0.58	0.00092	42	ENSG00000168672	LRATD2
GATA4.0.A	0.63	0.16	chr9:116234050-116234486	80259	0.64	0.00021	19	ENSG00000182752	PAPPA
GATA6.0.A	0.76	0.14	chr1:159916313-159916586	1521	0.81	1.3e-07	0.00014	ENSG00000158710	TAGLN2
GATA6.0.A	0.76	0.14	chr1:159916313-159916586	10453	0.52	4	84	ENSG00000085552	IGSF9
GATA6.0.A	0.76	0.14	chr1:159916313-159916586	108367	0.7	2.9e-05	0.0063	ENSG00000143315	PIGM
GATA6.0.A	0.79	0.14	chr10:47462618-47462957	97122	0.54	0.0028	71	ENSG00000265763	ZNF488
GATA6.0.A	0.83	0.14	chr10:47987983-47988225	237119	0.61	0.00048	0.03	ENSG00000277758	FO681492.1
GATA6.0.A	0.83	0.14	chr10:47987983-47988225	79919	0.52	4	84	ENSG00000276850	AC245041.2
GLI2.0.D	-0.69	0.14	chr15:80984888-80985437	14156	0.6	0.0006	33	ENSG00000277782	AC068870.2
GRHL1.0.D	0.78	47	chr4:184314102-184314596	50584	0.64	0.00018	17	ENSG00000249096	LINC02362
GRHL1.0.D	0.78	47	chr4:184314102-184314596	157328	0.69	3e-05	0.0064	ENSG00000270426	AC099343.3
GRHL1.0.D	0.78	47	chr4:184314102-184314596	160206	0.75	3e-06	0.0014	ENSG00000271646	AC099343.4
HES1.0.D	-0.66	0.18	chr20:45890980-45891628	57181	0.54	0.0026	69	ENSG00000124104	SNX21
HIC1.0.C	-0.6	0.14	chr1:63320371-63320563	120207	0.54	0.0027	0.07	ENSG00000142856	ITGB3BP
HIC1.0.C	-0.56	0.18	chr10:79266512-79266992	245609	0.6	0.00062	34	ENSG00000253626	EIF5AL1
HIC1.0.C	-0.55	0.18	chr20:32034384-32035711	215076	0.66	8.5e-05	11	ENSG00000101306	MYLK2
HIC1.0.C	-0.55	0.18	chr20:32034384-32035711	90047	0.5	0.0055	98	ENSG00000088356	PDRG1
HIC1.0.C	-0.55	0.18	chr3:50590407-50591154	20366	0.59	0.00071	37	ENSG00000114738	MAPKAPK3
HIC1.0.C	-0.66	77	chr8:10710737-10711531	53430	0.56	0.0014	52	ENSG00000254093	PINX1
HNF1B.0.A	-0.51	0.16	chr2:69756072-69756428	141260	0.55	2	0.06	ENSG00000059728	MXD1
HSF2.0.A	0.76	0.12	chr5:179839636-179840022	161008	0.68	5.8e-05	0.0095	ENSG00000127022	CANX
HSF2.0.A	0.76	0.12	chr5:179839636-179840022	42039	0.55	0.0019	59	ENSG00000161013	MGAT4B
HSF2.0.A	0.76	0.12	chr5:179839636-179840022	22044	0.51	0.0044	88	ENSG00000197226	TBC1D9B
HXB7.0.C	0.7	0.18	chr2:33437459-33437707	145953	0.51	0.0044	88	ENSG00000119812	FAM98A
HXB8.0.C	0.67	0.16	chr2:33437459-33437707	145953	0.51	0.0044	88	ENSG00000119812	FAM98A
HXC8.0.D	0.82	0.12	chr8:17082933-17083359	55695	0.79	4.2e-07	0.00033	ENSG00000155970	MICU3
HXC8.0.D	0.82	0.12	chr8:17082933-17083359	141607	0.67	6.8e-05	0.0099	ENSG00000198791	CNOT7
INSM1.0.C	0.81	0.17	chr2:8379979-8380398	81305	0.64	0.00017	16	ENSG00000236008	LINC01814
IRF2.0.A	0.82	0	chr2:6846636-6847324	6066	0.85	6.3e-09	1.4e-05	ENSG00000134326	CMPK2
IRF2.0.A	0.82	0	chr2:6846636-6847324	18482	0.68	4.5e-05	0.0083	ENSG00000134321	RSAD2
IRF2.0.A	0.82	0	chr2:6846636-6847324	70088	0.59	0.00085	0.04	ENSG00000151692	RNF144A
IRF4.0.A	0.88	0	chr3:5205354-5205933	17708	0.65	0.00016	16	ENSG00000134109	EDEM1
IRF8.0.B	0.43	0.17	chr1:1012990-1013981	17024	0.67	7.4e-05	0.01	ENSG00000272512	AL645608.7
IRF8.0.B	0.43	0.17	chr1:1012990-1013981	993	0.54	0.0023	64	ENSG00000224969	AL645608.1
IRF8.0.B	0.4	0.17	chr1:2261561-2261818	142146	0.52	0.0042	86	ENSG00000157911	PEX10
IRF8.0.B	0.39	0.19	chr1:9522533-9522833	129777	0.62	0.0003	23	ENSG00000179840	PIK3CD-AS1
IRF8.0.B	0.41	0.17	chr1:9653666-9653843	1056	0.6	0.00057	32	ENSG00000179840	PIK3CD-AS1
IRF8.0.B	0.36	0.19	chr1:15657114-15657338	78920	0.5	0.0056	0.1	ENSG00000162461	SLC25A34
IRF8.0.B	0.49	0.15	chr1:16293493-16294063	95639	0.51	0.0047	0.09	ENSG00000142632	ARHGEF19
IRF8.0.B	0.49	0.15	chr1:16293493-16294063	146658	0.5	0.0055	99	ENSG00000157191	NECAP2
IRF8.0.B	0.49	0.15	chr1:16293493-16294063	166885	0.58	0.0011	45	ENSG00000226029	LINC01772
IRF8.0.B	0.39	0.19	chr1:19448496-19449459	109721	0.52	0.0038	82	ENSG00000077549	CAPZB
IRF8.0.B	0.45	0.15	chr1:23427981-23428136	146674	0.53	0.0028	71	ENSG00000261326	LINC01355
IRF8.0.B	0.46	0.15	chr1:24866508-24866677	32834	0.67	6.9e-05	0.01	ENSG00000020633	RUNX3
IRF8.0.B	0.6	0.12	chr1:26923795-26924030	136323	0.5	0.0055	99	ENSG00000060642	PIGV
IRF8.0.B	0.54	0.14	chr1:28577289-28577639	899	0.75	2.8e-06	0.0013	ENSG00000197989	SNHG12
IRF8.0.B	0.51	0.14	chr1:32919824-32920380	16065	0.53	0.0032	75	ENSG00000116514	RNF19B
IRF8.0.B	0.51	0.14	chr1:32919824-32920380	160724	0.55	2	61	ENSG00000142920	AZIN2
IRF8.0.B	0.41	0.17	chr1:34800303-34800585	64851	0.57	0.0011	47	ENSG00000116544	DLGAP3
IRF8.0.B	0.49	0.15	chr1:34918939-34919616	125940	0.51	0.0046	0.09	ENSG00000187513	GJA4
IRF8.0.B	0.74	0.13	chr1:35873320-35873691	56029	0.53	0.0031	74	ENSG00000271914	AL139286.2
IRF8.0.B	0.74	0.13	chr1:35873320-35873691	215201	0.55	0.0022	63	ENSG00000116863	ADPRHL2
IRF8.0.B	0.6	0.12	chr1:36123125-36123809	215815	0.51	0.0048	92	ENSG00000196182	STK40
IRF8.0.B	0.48	0.15	chr1:37875849-37876120	161969	0.52	0.0042	86	ENSG00000183317	EPHA10
IRF8.0.B	0.48	0.15	chr1:37875849-37876120	120650	0.56	0.0015	53	ENSG00000183386	FHL3
IRF8.0.B	0.51	0.14	chr1:37951145-37951425	45345	0.57	0.0014	52	ENSG00000183386	FHL3
IRF8.0.B	0.5	0.15	chr1:38858823-38859415	20625	0.62	0.00031	23	ENSG00000116954	RRAGC
IRF8.0.B	0.5	0.15	chr1:38858823-38859415	497	0.6	0.00054	32	ENSG00000228436	AL139260.1
IRF8.0.B	0.44	0.17	chr1:42945291-42945482	128169	0.57	0.0011	46	ENSG00000164010	ERMAP
IRF8.0.B	0.47	0.15	chr1:46587031-46587466	246854	0.52	4	84	ENSG00000117481	NSUN4
IRF8.0.B	0.45	0.15	chr1:47570795-47571015	138662	0.51	5	94	ENSG00000237424	FOXD2-AS1
IRF8.0.B	0.44	0.17	chr1:51303626-51304218	16368	0.54	0.0025	68	ENSG00000085831	TTC39A
IRF8.0.B	0.44	0.17	chr1:51303626-51304218	50045	0.69	3.4e-05	0.0071	ENSG00000085832	EPS15
IRF8.0.B	0.44	0.17	chr1:51303626-51304218	214091	0.53	0.0031	74	ENSG00000227070	EPS15-AS1
IRF8.0.B	0.48	0.15	chr1:53765706-53766151	228	0.61	0.00043	28	ENSG00000058804	NDC1
IRF8.0.B	0.48	0.15	chr1:53765706-53766151	150423	0.53	0.0033	76	ENSG00000081870	HSPB11
IRF8.0.B	0.66	0.12	chr1:53892773-53893451	127295	0.55	2	0.06	ENSG00000058804	NDC1
IRF8.0.B	0.46	0.15	chr1:66577751-66578010	174449	0.57	0.0012	47	ENSG00000152760	TCTEX1D1
IRF8.0.B	0.46	0.15	chr1:67947205-67947611	114902	0.52	0.0036	0.08	ENSG00000232284	GNG12-AS1
IRF8.0.B	0.55	0.12	chr1:84988494-84989029	29053	0.53	0.0031	75	ENSG00000055732	MCOLN3
IRF8.0.B	0.47	0.15	chr1:84995540-84995767	69957	0.57	0.0013	51	ENSG00000153898	MCOLN2
IRF8.0.B	0.47	0.15	chr1:84995540-84995767	3380	0.51	0.0049	93	ENSG00000162643	WDR63
IRF8.0.B	0.47	0.15	chr1:84995540-84995767	22315	0.66	9.4e-05	12	ENSG00000055732	MCOLN3
IRF8.0.B	0.42	0.17	chr1:87250593-87250852	120828	0.61	0.00047	29	ENSG00000267272	LINC01140
IRF8.0.B	0.41	0.17	chr1:88730114-88730718	121915	0.57	0.0012	49	ENSG00000137947	GTF2B
IRF8.0.B	0.68	0.12	chr1:89201159-89201521	95027	0.53	0.0031	75	ENSG00000162645	GBP2
IRF8.0.B	0.68	0.12	chr1:89201159-89201521	20015	0.54	0.0024	66	ENSG00000162654	GBP4
IRF8.0.B	0.35	0.19	chr1:89772512-89772794	47380	0.56	0.0017	57	ENSG00000272931	AC099568.2
IRF8.0.B	0.35	0.19	chr1:89772512-89772794	222316	0.59	0.00081	39	ENSG00000162664	ZNF326
IRF8.0.B	0.43	0.17	chr1:100075405-100075593	7970	0.56	0.0017	56	ENSG00000156876	SASS6
IRF8.0.B	0.51	0.14	chr1:100077639-100077839	108288	0.57	0.0013	49	ENSG00000117620	SLC35A3
IRF8.0.B	0.51	0.14	chr1:100077639-100077839	39544	0.54	0.0024	66	ENSG00000156875	MFSD14A
IRF8.0.B	0.41	0.17	chr1:100306929-100307387	173779	0.58	0.0011	46	ENSG00000122435	TRMT13
IRF8.0.B	0.54	0.14	chr1:108557355-108557563	134747	0.62	0.0003	23	ENSG00000134186	PRPF38B
IRF8.0.B	0.37	0.19	chr1:109906190-109906528	125049	0.53	3	73	ENSG00000143093	STRIP1
IRF8.0.B	0.44	0.17	chr1:111192663-111193632	8248	0.73	7.7e-06	0.0026	ENSG00000273221	AL355816.2
IRF8.0.B	0.5	0.15	chr1:114078177-114078605	154177	0.51	0.0046	89	ENSG00000235527	HIPK1-AS1
IRF8.0.B	0.39	0.19	chr1:116586605-116587186	93589	0.63	0.00027	22	ENSG00000224950	AL390066.2
IRF8.0.B	0.39	0.19	chr1:116586605-116587186	72071	0.51	0.0047	91	ENSG00000116815	CD58
IRF8.0.B	0.5	0.14	chr1:151857562-151857680	87455	0.52	0.0039	83	ENSG00000182134	TDRKH
IRF8.0.B	0.45	0.17	chr1:154229167-154229388	22471	0.53	0.0029	72	ENSG00000143612	C1orf43
IRF8.0.B	0.37	0.19	chr1:155180972-155181234	4590	0.6	0.00057	32	ENSG00000185499	MUC1
IRF8.0.B	0.37	0.19	chr1:155180972-155181234	13770	0.62	0.00033	24	ENSG00000231064	AC234582.1
IRF8.0.B	0.37	0.19	chr1:155180972-155181234	65971	0.52	0.0038	82	ENSG00000160767	FAM189B
IRF8.0.B	0.37	0.19	chr1:155180972-155181234	139660	0.53	0.0033	77	ENSG00000160753	RUSC1
IRF8.0.B	0.36	0.19	chr1:157142258-157142653	21067	0.65	0.00014	15	ENSG00000117036	ETV3
IRF8.0.B	0.47	0.15	chr1:168148974-168149367	131510	0.55	0.0022	63	ENSG00000143178	TBX19
IRF8.0.B	0.38	0.19	chr1:175237450-175237762	226661	0.56	0.0015	52	ENSG00000120333	MRPS14
IRF8.0.B	0.36	0.19	chr1:179088793-179089241	6723	0.52	0.0036	81	ENSG00000186283	TOR3A
IRF8.0.B	0.36	0.19	chr1:179088793-179089241	10089	0.51	0.0048	92	ENSG00000143322	ABL2
IRF8.0.B	0.41	0.17	chr1:180998233-180998486	90214	0.57	0.0013	0.05	ENSG00000162783	IER5
IRF8.0.B	0.6	0.12	chr1:205772651-205773230	139818	0.58	0.0009	41	ENSG00000174502	SLC26A9
IRF8.0.B	0.54	0.14	chr1:209761068-209761615	17593	0.55	2	61	ENSG00000162757	C1orf74
IRF8.0.B	0.47	0.15	chr1:212583279-212583567	69738	0.57	0.0012	47	ENSG00000237980	LINC02773
IRF8.0.B	0.47	0.15	chr1:212583279-212583567	102850	0.61	0.00039	26	ENSG00000123685	BATF3
IRF8.0.B	0.58	0.12	chr1:212640512-212640787	45630	0.61	0.00045	29	ENSG00000123685	BATF3
IRF8.0.B	0.39	0.19	chr1:212716354-212716562	158521	0.58	0.00099	44	ENSG00000260805	AC092803.1
IRF8.0.B	0.39	0.19	chr1:212716354-212716562	91880	0.72	1.1e-05	0.0034	ENSG00000162771	FAM71A
IRF8.0.B	0.39	0.19	chr1:212799031-212799255	233697	0.52	0.0037	81	ENSG00000162772	ATF3
IRF8.0.B	0.39	0.19	chr1:212799031-212799255	145726	0.61	0.00046	29	ENSG00000237980	LINC02773
IRF8.0.B	0.39	0.19	chr1:212799031-212799255	112614	0.67	6.7e-05	0.0099	ENSG00000123685	BATF3
IRF8.0.B	0.39	0.19	chr1:212799031-212799255	7203	0.54	0.0025	68	ENSG00000203705	TATDN3
IRF8.0.B	0.38	0.19	chr1:213067403-213067718	16170	0.65	0.00015	16	ENSG00000136643	RPS6KC1
IRF8.0.B	0.49	0.15	chr1:213073134-213073268	21901	0.64	0.0002	18	ENSG00000136643	RPS6KC1
IRF8.0.B	0.43	0.17	chr1:225855865-225856308	14982	0.64	0.00016	16	ENSG00000242861	AL591895.1
IRF8.0.B	0.43	0.17	chr1:225855865-225856308	10329	0.54	0.0024	66	ENSG00000196187	TMEM63A
IRF8.0.B	0.52	0.14	chr1:231699644-231700332	178915	0.52	0.0039	83	ENSG00000233461	AL445524.1
IRF8.0.B	0.42	0.17	chr1:235135414-235135830	4231	0.56	0.0017	57	ENSG00000188739	RBM34
IRF8.0.B	0.36	0.19	chr1:235336976-235337354	232796	0.54	0.0023	64	ENSG00000273416	AL732292.2
IRF8.0.B	0.36	0.19	chr1:235336976-235337354	205793	0.57	0.0012	48	ENSG00000188739	RBM34
IRF8.0.B	0.42	0.17	chr10:851806-852309	44892	0.52	0.0038	82	ENSG00000107929	LARP4B
IRF8.0.B	0.39	0.19	chr10:870595-871057	63681	0.52	0.0041	85	ENSG00000107929	LARP4B
IRF8.0.B	0.43	0.17	chr10:944315-944899	137401	0.51	0.0044	88	ENSG00000107929	LARP4B
IRF8.0.B	0.7	0.12	chr10:6192420-6192755	248781	0.7	2.2e-05	0.0053	ENSG00000134470	IL15RA
IRF8.0.B	0.7	0.12	chr10:6192420-6192755	166442	0.62	0.00038	26	ENSG00000229664	AL137186.1
IRF8.0.B	0.43	0.17	chr10:6770024-6770370	189605	0.58	0.00086	0.04	ENSG00000237943	PRKCQ-AS1
IRF8.0.B	0.39	0.19	chr10:8006680-8007072	38306	0.5	0.0055	98	ENSG00000107485	GATA3
IRF8.0.B	0.5	0.15	chr10:11499467-11499994	111311	0.54	0.0028	71	ENSG00000271360	AL512631.2
IRF8.0.B	0.62	0.12	chr10:11949057-11949518	119436	0.59	0.0007	37	ENSG00000181192	DHTKD1
IRF8.0.B	0.43	0.17	chr10:13834419-13834890	247480	0.62	0.00033	24	ENSG00000165630	PRPF18
IRF8.0.B	0.46	0.15	chr10:18658293-18658612	126444	0.52	0.0035	78	ENSG00000225527	AL450384.1
IRF8.0.B	0.46	0.15	chr10:18658293-18658612	819	0.58	1	44	ENSG00000165997	ARL5B
IRF8.0.B	0.36	0.19	chr10:27138401-27138552	56662	0.51	5	93	ENSG00000107897	ACBD5
IRF8.0.B	0.69	0.12	chr10:32166587-32166852	100899	0.52	0.0039	83	ENSG00000120616	EPC1
IRF8.0.B	0.37	0.19	chr10:44967643-44968666	8726	0.52	0.0036	0.08	ENSG00000273363	AL353801.3
IRF8.0.B	0.37	0.19	chr10:44967643-44968666	2315	0.55	0.0019	59	ENSG00000165507	DEPP1
IRF8.0.B	0.5	0.15	chr10:50052008-50052641	15247	0.54	0.0024	66	ENSG00000099290	WASHC2A
IRF8.0.B	0.42	0.17	chr10:50102095-50102666	202920	0.64	0.00017	17	ENSG00000198964	SGMS1
IRF8.0.B	0.5	0.14	chr10:72918066-72918244	249875	0.67	6e-05	0.0097	ENSG00000138286	FAM149B1
IRF8.0.B	0.37	0.19	chr10:79419813-79420247	92354	0.52	0.0036	0.08	ENSG00000253626	EIF5AL1
IRF8.0.B	0.58	0.12	chr10:93386699-93387273	109339	0.54	0.0023	64	ENSG00000138180	CEP55
IRF8.0.B	0.57	0.12	chr10:99619114-99619476	8592	0.56	0.0016	55	ENSG00000155287	SLC25A28
IRF8.0.B	0.49	0.15	chr10:100489241-100489763	245840	0.63	0.00024	0.02	ENSG00000075891	PAX2
IRF8.0.B	0.41	0.17	chr10:102651051-102651326	248434	0.51	0.0044	88	ENSG00000059915	PSD
IRF8.0.B	0.38	0.19	chr10:103515197-103515779	126156	0.51	0.0049	93	ENSG00000173915	ATP5MD
IRF8.0.B	0.39	0.19	chr10:112425134-112425337	706	0.52	0.0037	81	ENSG00000023041	ZDHHC6
IRF8.0.B	0.58	0.12	chr10:113403364-113403798	184918	0.65	0.00012	14	ENSG00000197893	NRAP
IRF8.0.B	0.7	0.12	chr10:113694362-113694563	105646	0.52	0.0035	78	ENSG00000197893	NRAP
IRF8.0.B	0.7	0.12	chr10:113694362-113694563	15200	0.55	0.0019	59	ENSG00000165806	CASP7
IRF8.0.B	0.7	0.12	chr10:113694362-113694563	56699	0.62	0.00033	23	ENSG00000148735	PLEKHS1
IRF8.0.B	0.53	0.14	chr10:119407307-119407620	92197	0.51	0.0046	0.09	ENSG00000148908	RGS10
IRF8.0.B	0.45	0.17	chr10:124523245-124523939	224210	0.64	0.00016	16	ENSG00000203791	EEF1AKMT2
IRF8.0.B	0.43	0.17	chr10:124638258-124638570	163249	0.64	0.00018	17	ENSG00000165660	ABRAXAS2
IRF8.0.B	0.58	0.12	chr10:124817005-124817285	15186	0.59	0.00078	38	ENSG00000165660	ABRAXAS2
IRF8.0.B	0.35	0.19	chr10:131273700-131274158	181309	0.56	0.0015	53	ENSG00000176769	TCERG1L
IRF8.0.B	0.45	0.15	chr10:131323878-131324046	231487	0.64	0.00017	16	ENSG00000176769	TCERG1L
IRF8.0.B	0.42	0.17	chr11:3634110-3634376	163348	0.51	0.0045	89	ENSG00000148985	PGAP2
IRF8.0.B	0.45	0.15	chr11:6646666-6647487	149406	0.52	0.0041	85	ENSG00000179532	DNHD1
IRF8.0.B	0.35	0.19	chr11:6989602-6989868	63198	0.57	0.0013	51	ENSG00000149054	ZNF215
IRF8.0.B	0.54	0.14	chr11:9240992-9241245	1203	0.56	0.0014	52	ENSG00000255097	AP006259.1
IRF8.0.B	0.39	0.19	chr11:10458900-10459705	51968	0.58	0.0011	45	ENSG00000110315	RNF141
IRF8.0.B	0.46	0.15	chr11:34935690-34935929	82596	0.55	0.0021	62	ENSG00000149089	APIP
IRF8.0.B	0.38	0.19	chr11:35272344-35273049	8764	0.57	0.0012	49	ENSG00000255004	AL133330.2
IRF8.0.B	0.49	0.15	chr11:35811729-35812132	131849	0.5	0.0055	98	ENSG00000179241	LDLRAD3
IRF8.0.B	0.4	0.17	chr11:36062878-36063497	118897	0.55	2	0.06	ENSG00000179241	LDLRAD3
IRF8.0.B	0.45	0.15	chr11:57518645-57518820	111691	0.58	0.0011	45	ENSG00000134802	SLC43A3
IRF8.0.B	0.45	0.15	chr11:57518645-57518820	9644	0.63	0.00024	0.02	ENSG00000134809	TIMM10
IRF8.0.B	0.45	0.15	chr11:57518645-57518820	148927	0.51	0.0047	0.09	ENSG00000156599	ZDHHC5
IRF8.0.B	0.45	0.15	chr11:57518645-57518820	193773	0.56	0.0015	53	ENSG00000213593	TMX2
IRF8.0.B	0.66	0.12	chr11:57680253-57680840	82866	0.51	0.0052	95	ENSG00000149131	SERPING1
IRF8.0.B	0.53	0.14	chr11:59289346-59290190	146598	0.56	0.0017	56	ENSG00000166801	FAM111A
IRF8.0.B	0.44	0.17	chr11:60078049-60078231	10030	0.5	0.0055	98	ENSG00000149534	MS4A2
IRF8.0.B	0.45	0.17	chr11:60468229-60468668	89744	0.59	0.0008	39	ENSG00000166927	MS4A7
IRF8.0.B	0.43	0.17	chr11:62541460-62541707	204012	0.55	0.0021	62	ENSG00000162174	ASRGL1
IRF8.0.B	0.43	0.17	chr11:62541460-62541707	148568	0.52	0.0042	86	ENSG00000168000	BSCL2
IRF8.0.B	0.4	0.17	chr11:62709976-62710245	51320	0.53	3	73	ENSG00000168002	POLR2G
IRF8.0.B	0.46	0.15	chr11:62819287-62819488	12746	0.51	0.0049	93	ENSG00000256690	AP001160.1
IRF8.0.B	0.44	0.17	chr11:67032927-67033231	57650	0.66	8.5e-05	11	ENSG00000173237	C11orf86
IRF8.0.B	0.53	0.14	chr11:73271608-73271751	133546	0.51	0.0051	95	ENSG00000256448	AP000763.3
IRF8.0.B	0.36	0.19	chr11:73367059-73367223	9176	0.53	0.0032	75	ENSG00000054967	RELT
IRF8.0.B	0.36	0.19	chr11:73367059-73367223	38074	0.64	0.00018	17	ENSG00000256448	AP000763.3
IRF8.0.B	0.48	0.15	chr11:77917762-77918244	200050	0.53	0.0029	72	ENSG00000254985	RSF1-IT2
IRF8.0.B	0.63	0.12	chr11:78266675-78267383	165739	0.64	0.00016	16	ENSG00000159063	ALG8
IRF8.0.B	0.47	0.15	chr11:86453994-86454239	209241	0.55	0.0021	62	ENSG00000074266	EED
IRF8.0.B	0.65	0.12	chr11:94534163-94534776	40184	0.63	0.00029	22	ENSG00000168876	ANKRD49
IRF8.0.B	0.65	0.12	chr11:94534163-94534776	9064	0.62	0.00033	24	ENSG00000196371	FUT4
IRF8.0.B	0.65	0.12	chr11:94534163-94534776	9064	0.55	0.0019	59	ENSG00000134627	PIWIL4
IRF8.0.B	0.35	0.19	chr11:94638717-94639497	94877	0.52	0.0035	79	ENSG00000196371	FUT4
IRF8.0.B	0.42	0.17	chr11:105110364-105110934	116129	0.55	0.0022	63	ENSG00000137757	CASP5
IRF8.0.B	0.42	0.17	chr11:107656505-107656808	65414	0.55	0.0019	59	ENSG00000110675	ELMOD1
IRF8.0.B	0.48	0.15	chr11:107682674-107683506	91583	0.58	1	44	ENSG00000110675	ELMOD1
IRF8.0.B	0.42	0.17	chr11:111936583-111937454	229918	0.5	0.0054	98	ENSG00000150783	TEX12
IRF8.0.B	0.39	0.19	chr11:112051884-112052248	11762	0.58	0.00098	44	ENSG00000150773	PIH1D2
IRF8.0.B	0.48	0.15	chr11:112179533-112179956	105447	0.58	1	45	ENSG00000150776	NKAPD1
IRF8.0.B	0.48	0.15	chr11:112179533-112179956	92709	0.56	0.0015	53	ENSG00000204370	SDHD
IRF8.0.B	0.43	0.17	chr11:117189533-117189984	42641	0.57	0.0011	47	ENSG00000167257	RNF214
IRF8.0.B	0.43	0.17	chr11:117189533-117189984	124573	0.5	0.0053	96	ENSG00000110274	CEP164
IRF8.0.B	0.54	0.14	chr11:117928455-117928812	127611	0.6	0.00053	31	ENSG00000137731	FXYD2
IRF8.0.B	0.59	0.12	chr11:118841391-118841831	156307	0.57	0.0013	0.05	ENSG00000186166	CCDC84
IRF8.0.B	0.35	0.19	chr12:166494-166793	23284	0.51	0.0045	89	ENSG00000111181	SLC6A12
IRF8.0.B	0.45	0.17	chr12:12071120-12071610	21276	0.55	0.0021	62	ENSG00000121380	BCL2L14
IRF8.0.B	0.4	0.19	chr12:12636621-12636992	176324	0.53	0.0032	75	ENSG00000213782	DDX47
IRF8.0.B	0.49	0.15	chr12:12977910-12978167	3040	0.64	0.0002	18	ENSG00000013583	HEBP1
IRF8.0.B	0.49	0.15	chr12:12977910-12978167	66214	0.53	0.0029	72	ENSG00000084444	FAM234B
IRF8.0.B	0.43	0.17	chr12:34017290-34017478	19754	0.66	0.00011	13	ENSG00000256538	AC046130.3
IRF8.0.B	0.57	0.12	chr12:38771992-38772274	134177	0.56	0.0017	56	ENSG00000257718	CPNE8-AS1
IRF8.0.B	0.39	0.19	chr12:40034235-40034572	151437	0.54	0.0025	67	ENSG00000225342	LRRK2-DT
IRF8.0.B	0.62	0.12	chr12:47755602-47756116	21239	0.64	0.00016	16	ENSG00000079337	RAPGEF3
IRF8.0.B	0.62	0.12	chr12:47755602-47756116	12413	0.67	6.5e-05	0.0098	ENSG00000277173	AC004241.4
IRF8.0.B	0.75	0.13	chr12:50942766-50942993	104969	0.6	0.00052	31	ENSG00000050426	LETMD1
IRF8.0.B	0.56	0.12	chr12:53465772-53466083	197473	0.54	0.0025	67	ENSG00000135476	ESPL1
IRF8.0.B	0.56	0.12	chr12:53465772-53466083	158316	0.61	0.00039	26	ENSG00000094914	AAAS
IRF8.0.B	0.36	0.19	chr12:53517204-53517571	248905	0.54	0.0026	68	ENSG00000135476	ESPL1
IRF8.0.B	0.39	0.19	chr12:55717595-55718089	99952	0.59	0.00069	37	ENSG00000123353	ORMDL2
IRF8.0.B	0.39	0.19	chr12:55717595-55718089	102871	0.51	0.0044	88	ENSG00000135392	DNAJC14
IRF8.0.B	0.39	0.19	chr12:55717595-55718089	236016	0.55	2	61	ENSG00000185664	PMEL
IRF8.0.B	0.49	0.15	chr12:56181004-56181359	214223	0.53	0.0034	78	ENSG00000123374	CDK2
IRF8.0.B	0.49	0.15	chr12:56181004-56181359	235004	0.51	0.0048	92	ENSG00000111602	TIMELESS
IRF8.0.B	0.38	0.19	chr12:57066291-57066531	37774	0.52	0.0037	81	ENSG00000166866	MYO1A
IRF8.0.B	0.38	0.19	chr12:57066291-57066531	10648	0.61	0.00047	29	ENSG00000166881	NEMP1
IRF8.0.B	0.38	0.19	chr12:57066291-57066531	22512	0.57	0.0014	51	ENSG00000166886	NAB2
IRF8.0.B	0.43	0.17	chr12:62251293-62251830	8508	0.52	0.0035	79	ENSG00000135655	USP15
IRF8.0.B	0.68	0.12	chr12:68559938-68560609	126342	0.55	2	61	ENSG00000111581	NUP107
IRF8.0.B	0.47	0.15	chr12:68890811-68891216	203860	0.53	0.0028	71	ENSG00000111581	NUP107
IRF8.0.B	0.48	0.15	chr12:89576852-89577109	131850	0.63	0.00027	22	ENSG00000271614	ATP2B1-AS1
IRF8.0.B	0.42	0.17	chr12:93749033-93749370	179219	0.57	0.0012	49	ENSG00000120833	SOCS2
IRF8.0.B	0.42	0.17	chr12:96351013-96351554	138017	0.57	0.0014	51	ENSG00000188596	CFAP54
IRF8.0.B	0.37	0.19	chr12:96719946-96720606	230375	0.53	0.0029	72	ENSG00000188596	CFAP54
IRF8.0.B	0.37	0.19	chr12:96719946-96720606	186617	0.55	2	61	ENSG00000139350	NEDD1
IRF8.0.B	0.37	0.19	chr12:101917634-101918004	40054	0.52	0.0038	82	ENSG00000136048	DRAM1
IRF8.0.B	0.64	0.12	chr12:101953826-101954067	76246	0.53	3	73	ENSG00000136048	DRAM1
IRF8.0.B	0.64	0.12	chr12:101953826-101954067	119036	0.58	0.00087	41	ENSG00000075188	NUP37
IRF8.0.B	0.64	0.12	chr12:101953826-101954067	166118	0.54	0.0025	67	ENSG00000185480	PARPBP
IRF8.0.B	0.47	0.15	chr12:108966613-108966721	56368	0.55	2	0.06	ENSG00000135093	USP30
IRF8.0.B	0.47	0.15	chr12:108966613-108966721	85629	0.51	0.0046	0.09	ENSG00000256262	USP30-AS1
IRF8.0.B	0.47	0.15	chr12:110467538-110467679	33976	0.58	0.00093	42	ENSG00000151164	RAD9B
IRF8.0.B	0.47	0.15	chr12:110467538-110467679	160162	0.53	0.0034	77	ENSG00000122986	HVCN1
IRF8.0.B	0.4	0.17	chr12:111444730-111445596	240460	0.52	0.0035	79	ENSG00000111271	ACAD10
IRF8.0.B	0.38	0.19	chr12:112978103-112979034	216407	0.62	0.00031	23	ENSG00000166578	IQCD
IRF8.0.B	0.51	0.14	chr12:113241105-113241342	184396	0.5	0.0056	99	ENSG00000135144	DTX1
IRF8.0.B	0.54	0.14	chr12:116410726-116411453	121969	0.53	0.0029	72	ENSG00000196668	LINC00173
IRF8.0.B	0.54	0.14	chr12:116410726-116411453	136652	0.63	0.00023	0.02	ENSG00000258102	MAP1LC3B2
IRF8.0.B	0.43	0.17	chr12:118060747-118061759	74365	0.5	0.0056	99	ENSG00000089220	PEBP1
IRF8.0.B	0.47	0.15	chr12:122700029-122700665	172783	0.57	0.0013	0.05	ENSG00000184445	KNTC1
IRF8.0.B	0.41	0.17	chr12:128783043-128783775	9419	0.67	6.5e-05	0.0098	ENSG00000139370	SLC15A4
IRF8.0.B	0.39	0.19	chr12:128789317-128789784	3410	0.79	3.9e-07	0.00033	ENSG00000139370	SLC15A4
IRF8.0.B	0.57	0.12	chr12:131773403-131774005	160637	0.52	0.0038	82	ENSG00000273568	AC131009.3
IRF8.0.B	0.5	0.14	chr13:21031987-21032193	108321	0.53	0.0031	74	ENSG00000150459	SAP18
IRF8.0.B	0.53	0.14	chr13:21033176-21033521	106993	0.59	0.00084	0.04	ENSG00000150459	SAP18
IRF8.0.B	0.42	0.17	chr13:32430565-32430706	29842	0.69	3.8e-05	0.0075	ENSG00000139597	N4BP2L1
IRF8.0.B	0.59	0.12	chr13:41812904-41813353	230374	0.57	0.0013	49	ENSG00000231530	AL157932.1
IRF8.0.B	0.48	0.15	chr13:48304409-48304829	8247	0.54	0.0027	0.07	ENSG00000231473	RB1-DT
IRF8.0.B	0.58	0.12	chr13:51562007-51562739	109643	0.55	0.0019	59	ENSG00000236778	INTS6-AS1
IRF8.0.B	0.53	0.14	chr13:93319856-93320021	93244	0.63	0.00028	22	ENSG00000278177	AL354811.1
IRF8.0.B	0.53	0.14	chr13:93319856-93320021	93049	0.5	0.0057	0.1	ENSG00000183098	GPC6
IRF8.0.B	0.6	0.12	chr13:99905278-99905577	76207	0.59	0.00068	36	ENSG00000043355	ZIC2
IRF8.0.B	0.6	0.12	chr13:99905278-99905577	147497	0.63	0.00022	19	ENSG00000274605	PCCA-DT
IRF8.0.B	0.35	0.19	chr13:112573816-112575258	88805	0.62	0.00038	26	ENSG00000126216	TUBGCP3
IRF8.0.B	0.53	0.14	chr14:21420171-21420506	56091	0.58	1	44	ENSG00000092203	TOX4
IRF8.0.B	0.4	0.19	chr14:23069473-23069729	176269	0.54	0.0024	66	ENSG00000100461	RBM23
IRF8.0.B	0.42	0.17	chr14:23167927-23168093	153196	0.55	0.0018	58	ENSG00000100836	PABPN1
IRF8.0.B	0.6	0.12	chr14:23173026-23173470	187132	0.54	0.0023	65	ENSG00000100802	C14orf93
IRF8.0.B	0.6	0.12	chr14:23173026-23173470	114462	0.51	0.0048	91	ENSG00000100813	ACIN1
IRF8.0.B	0.6	0.12	chr14:23173026-23173470	122182	0.54	0.0024	66	ENSG00000235194	PPP1R3E
IRF8.0.B	0.52	0.14	chr14:24361368-24361664	247173	0.51	0.0044	88	ENSG00000100897	DCAF11
IRF8.0.B	0.52	0.14	chr14:24361368-24361664	221923	0.51	0.0051	95	ENSG00000259321	AL136295.2
IRF8.0.B	0.35	0.19	chr14:34873359-34874624	0	0.62	0.00032	23	ENSG00000258738	AL121603.2
IRF8.0.B	0.39	0.19	chr14:35285828-35286051	163982	0.51	0.0043	87	ENSG00000100890	PRORP
IRF8.0.B	0.51	0.14	chr14:39035433-39035616	78607	0.55	2	61	ENSG00000092208	GEMIN2
IRF8.0.B	0.49	0.15	chr14:51939834-51940130	113639	0.63	0.00023	19	ENSG00000186469	GNG2
IRF8.0.B	0.46	0.15	chr14:58353597-58353819	153517	0.51	0.0043	86	ENSG00000131966	ACTR10
IRF8.0.B	0.46	0.15	chr14:58353597-58353819	108754	0.51	0.0044	88	ENSG00000100567	PSMA3
IRF8.0.B	0.42	0.17	chr14:61636777-61637306	80504	0.51	0.0051	95	ENSG00000250548	LINC01303
IRF8.0.B	0.47	0.15	chr14:65156585-65157420	150411	0.52	0.0039	83	ENSG00000125952	MAX
IRF8.0.B	0.79	0.12	chr14:67481337-67481643	94353	0.63	0.00027	22	ENSG00000100558	PLEK2
IRF8.0.B	0.36	0.19	chr14:73759986-73760708	91136	0.54	0.0025	67	ENSG00000140043	PTGR2
IRF8.0.B	0.64	0.12	chr14:77478874-77479126	157878	0.53	0.0031	75	ENSG00000100577	GSTZ1
IRF8.0.B	0.64	0.12	chr14:77478874-77479126	52199	0.66	9.3e-05	12	ENSG00000151445	VIPAS39
IRF8.0.B	0.64	0.12	chr14:77478874-77479126	193278	0.62	0.00029	23	ENSG00000100601	ALKBH1
IRF8.0.B	0.41	0.17	chr14:77808356-77808554	135952	0.52	0.0041	85	ENSG00000100601	ALKBH1
IRF8.0.B	0.36	0.19	chr14:90839030-90839590	18966	0.5	0.0056	99	ENSG00000258884	LINC02321
IRF8.0.B	0.64	0.12	chr14:92259940-92260415	215444	0.61	0.00047	29	ENSG00000066427	ATXN3
IRF8.0.B	0.64	0.12	chr14:92259940-92260415	143818	0.6	0.00055	32	ENSG00000183648	NDUFB1
IRF8.0.B	0.55	0.14	chr14:92675946-92676596	162165	0.62	0.00031	23	ENSG00000100599	AL159141.1
IRF8.0.B	0.56	0.12	chr14:93007255-93007870	195024	0.52	0.0036	0.08	ENSG00000170270	GON7
IRF8.0.B	0.57	0.12	chr14:93107989-93108446	171075	0.59	0.00073	37	ENSG00000100605	ITPK1
IRF8.0.B	0.57	0.12	chr14:93107989-93108446	224773	0.52	0.0037	81	ENSG00000133958	UNC79
IRF8.0.B	0.45	0.17	chr14:100166441-100167118	40289	0.52	0.0037	81	ENSG00000258982	AL133523.1
IRF8.0.B	0.45	0.17	chr14:100166441-100167118	166672	0.62	0.00032	23	ENSG00000258666	AL157871.4
IRF8.0.B	0.52	0.14	chr14:100375001-100375844	111220	0.66	0.00011	13	ENSG00000258904	AL157871.5
IRF8.0.B	0.52	0.14	chr14:100375001-100375844	41211	0.51	5	94	ENSG00000140105	WARS1
IRF8.0.B	0.43	0.17	chr14:100376096-100376718	112315	0.57	0.0014	51	ENSG00000258904	AL157871.5
IRF8.0.B	0.41	0.17	chr14:103527057-103527866	159710	0.52	0.0042	86	ENSG00000270108	AL049840.7
IRF8.0.B	0.52	0.14	chr15:22936690-22937075	98049	0.52	0.0037	81	ENSG00000140157	NIPA2
IRF8.0.B	0.52	0.14	chr15:34368104-34368239	10829	0.51	0.0048	91	ENSG00000175265	GOLGA8A
IRF8.0.B	0.36	0.19	chr15:39939574-39939836	99406	0.52	0.0035	79	ENSG00000248508	SRP14-AS1
IRF8.0.B	0.4	0.19	chr15:40032257-40032585	128438	0.57	0.0011	47	ENSG00000156970	BUB1B
IRF8.0.B	0.53	0.14	chr15:40550064-40550999	184885	0.65	0.00014	16	ENSG00000137824	RMDN3
IRF8.0.B	0.53	0.14	chr15:40550064-40550999	214162	0.54	0.0023	65	ENSG00000104129	DNAJC17
IRF8.0.B	0.42	0.17	chr15:41429541-41429836	21133	0.56	0.0017	56	ENSG00000137815	RTF1
IRF8.0.B	0.47	0.15	chr15:43771810-43772242	32250	0.57	0.0014	52	ENSG00000140259	MFAP1
IRF8.0.B	0.46	0.15	chr15:43948646-43949369	121666	0.5	0.0052	96	ENSG00000092470	WDR76
IRF8.0.B	0.57	0.12	chr15:45542375-45542862	159778	0.65	0.00014	15	ENSG00000273972	AC068722.2
IRF8.0.B	0.41	0.17	chr15:45557968-45558164	72984	0.53	0.0033	77	ENSG00000137767	SQOR
IRF8.0.B	0.63	0.12	chr15:51692128-51692530	10636	0.57	0.0012	48	ENSG00000104112	SCG3
IRF8.0.B	0.63	0.12	chr15:51692128-51692530	15465	0.68	5.1e-05	0.0088	ENSG00000259296	AC020892.2
IRF8.0.B	0.63	0.12	chr15:51692128-51692530	30481	0.62	0.00034	24	ENSG00000140280	LYSMD2
IRF8.0.B	0.63	0.12	chr15:51692128-51692530	59955	0.58	0.00092	42	ENSG00000259377	AC026770.1
IRF8.0.B	0.37	0.19	chr15:59399492-59399759	132772	0.53	0.0032	75	ENSG00000259771	AC092756.1
IRF8.0.B	0.36	0.19	chr15:64149856-64150161	214143	0.52	0.0038	82	ENSG00000166803	PCLAF
IRF8.0.B	0.45	0.17	chr15:64424064-64424306	36316	0.51	0.0045	88	ENSG00000103671	TRIP4
IRF8.0.B	0.36	0.19	chr15:64507316-64507861	187180	0.58	0.00092	42	ENSG00000265967	AC100830.3
IRF8.0.B	0.42	0.17	chr15:66390721-66391011	99124	0.53	0.0032	76	ENSG00000174446	SNAPC5
IRF8.0.B	0.53	0.14	chr15:78171357-78171844	30114	0.54	0.0025	67	ENSG00000260988	AC090260.2
IRF8.0.B	0.47	0.15	chr15:78445362-78445906	94499	0.57	0.0014	51	ENSG00000041357	PSMA4
IRF8.0.B	0.55	0.14	chr15:80056019-80056235	96255	0.51	0.0043	87	ENSG00000103876	FAH
IRF8.0.B	0.38	0.19	chr15:81224879-81225658	223956	0.54	0.0027	0.07	ENSG00000140406	TLNRD1
IRF8.0.B	0.65	0.12	chr15:84724955-84725478	69826	0.56	0.0017	56	ENSG00000197696	NMB
IRF8.0.B	0.49	0.15	chr15:84814935-84815301	165139	0.59	0.00074	38	ENSG00000073417	PDE8A
IRF8.0.B	0.55	0.12	chr15:85049925-85050099	69485	0.58	0.00088	41	ENSG00000073417	PDE8A
IRF8.0.B	0.63	0.12	chr15:88608924-88609060	141471	0.56	0.0015	54	ENSG00000181991	MRPS11
IRF8.0.B	0.5	0.15	chr15:88684431-88684665	48278	0.6	0.00053	32	ENSG00000172183	ISG20
IRF8.0.B	0.44	0.17	chr15:89911289-89911603	113352	0.62	0.00034	24	ENSG00000273691	AC087284.1
IRF8.0.B	0.52	0.14	chr15:90059443-90059957	164437	0.56	0.0016	54	ENSG00000242498	ARPIN
IRF8.0.B	0.52	0.14	chr15:90059443-90059957	34488	0.64	0.00019	18	ENSG00000273691	AC087284.1
IRF8.0.B	0.52	0.14	chr15:90059443-90059957	23088	0.59	0.00075	38	ENSG00000182054	IDH2
IRF8.0.B	0.43	0.17	chr15:90078238-90078461	53283	0.62	0.00035	25	ENSG00000273691	AC087284.1
IRF8.0.B	0.57	0.12	chr15:90148876-90149500	123921	0.56	0.0014	52	ENSG00000273691	AC087284.1
IRF8.0.B	0.39	0.19	chr15:92102134-92102434	248426	0.57	0.0012	47	ENSG00000176463	SLCO3A1
IRF8.0.B	0.42	0.17	chr16:4399006-4399218	67457	0.53	0.0031	74	ENSG00000217930	PAM16
IRF8.0.B	0.42	0.17	chr16:4399006-4399218	44464	0.54	0.0024	66	ENSG00000262246	CORO7
IRF8.0.B	0.45	0.17	chr16:4515619-4516317	161077	0.62	0.00037	25	ENSG00000262246	CORO7
IRF8.0.B	0.45	0.17	chr16:4515619-4516317	88717	0.66	9.4e-05	12	ENSG00000277170	AC012676.3
IRF8.0.B	0.61	0.12	chr16:8896544-8896809	48439	0.59	0.00082	39	ENSG00000260276	AC022167.2
IRF8.0.B	0.62	0.12	chr16:10876760-10877328	132974	0.58	0.00095	42	ENSG00000103274	NUBP1
IRF8.0.B	0.59	0.12	chr16:11311212-11311470	56804	0.56	0.0017	57	ENSG00000185338	SOCS1
IRF8.0.B	0.59	0.12	chr16:11311212-11311470	236252	0.52	0.0043	86	ENSG00000189067	LITAF
IRF8.0.B	0.48	0.15	chr16:11678393-11678643	130671	0.5	0.0053	97	ENSG00000189067	LITAF
IRF8.0.B	0.57	0.12	chr16:11689043-11689715	141321	0.57	0.0013	49	ENSG00000189067	LITAF
IRF8.0.B	0.57	0.12	chr16:11689043-11689715	60871	0.52	0.0035	79	ENSG00000122299	ZC3H7A
IRF8.0.B	0.47	0.15	chr16:16076541-16076915	72013	0.53	0.0033	76	ENSG00000091262	ABCC6
IRF8.0.B	0.37	0.19	chr16:19346551-19346859	31387	0.52	0.0037	81	ENSG00000259871	AC130456.1
IRF8.0.B	0.53	0.14	chr16:27374172-27374726	170677	0.6	0.00058	32	ENSG00000155666	KDM8
IRF8.0.B	0.4	0.17	chr16:28493975-28494827	0	0.53	0.0031	74	ENSG00000184730	APOBR
IRF8.0.B	0.53	0.14	chr16:28506771-28507124	7409	0.53	0.0029	72	ENSG00000197272	IL27
IRF8.0.B	0.39	0.19	chr16:28542956-28543483	48313	0.59	0.00072	37	ENSG00000184730	APOBR
IRF8.0.B	0.39	0.19	chr16:28542956-28543483	43594	0.62	0.0003	23	ENSG00000197272	IL27
IRF8.0.B	0.39	0.19	chr16:28542956-28543483	10248	0.53	0.0031	75	ENSG00000176046	NUPR1
IRF8.0.B	0.36	0.19	chr16:30623532-30623895	133528	0.53	0.0033	77	ENSG00000196118	CCDC189
IRF8.0.B	0.39	0.19	chr16:46836887-46837132	214026	0.51	0.0043	87	ENSG00000261512	AC092368.3
IRF8.0.B	0.45	0.17	chr16:48232495-48232961	123403	0.51	0.0044	88	ENSG00000196470	SIAH1
IRF8.0.B	0.52	0.14	chr16:50395852-50396131	152265	0.56	0.0015	54	ENSG00000140807	NKD1
IRF8.0.B	0.38	0.19	chr16:50678478-50678922	12178	0.57	0.0011	47	ENSG00000167208	SNX20
IRF8.0.B	0.59	0.12	chr16:51248214-51248723	112239	0.63	0.00022	19	ENSG00000103449	SALL1
IRF8.0.B	0.43	0.17	chr16:57014579-57015001	77582	0.62	0.0003	23	ENSG00000140848	CPNE2
IRF8.0.B	0.52	0.14	chr16:57166964-57167421	79929	0.5	0.0056	0.1	ENSG00000260038	AC009090.1
IRF8.0.B	0.55	0.14	chr16:67308557-67308838	154372	0.54	0.0025	68	ENSG00000102871	TRADD
IRF8.0.B	0.55	0.14	chr16:67308557-67308838	148625	0.5	0.0055	98	ENSG00000135722	FBXL8
IRF8.0.B	0.55	0.14	chr16:67308557-67308838	138403	0.58	0.00096	43	ENSG00000140939	NOL3
IRF8.0.B	0.55	0.14	chr16:67308557-67308838	132958	0.51	0.0044	88	ENSG00000196123	KIAA0895L
IRF8.0.B	0.36	0.19	chr16:68131889-68132103	197383	0.51	0.0048	92	ENSG00000205220	PSMB10
IRF8.0.B	0.41	0.17	chr16:70423544-70424035	133881	0.65	0.00012	14	ENSG00000157349	DDX19B
IRF8.0.B	0.57	0.12	chr16:71912592-71913261	131028	0.52	0.0037	81	ENSG00000140830	TXNL4B
IRF8.0.B	0.46	0.15	chr16:72786003-72786234	120880	0.52	0.0041	85	ENSG00000259768	AC004943.2
IRF8.0.B	0.55	0.14	chr16:74968803-74969213	29811	0.58	0.00091	41	ENSG00000186187	ZNRF1
IRF8.0.B	0.43	0.17	chr16:75462913-75463170	164304	0.55	0.0022	63	ENSG00000065427	KARS1
IRF8.0.B	0.35	0.19	chr16:79481962-79482695	123107	0.51	0.0049	93	ENSG00000278058	AC009159.3
IRF8.0.B	0.36	0.19	chr16:79551121-79551465	34378	0.53	0.0031	74	ENSG00000178573	MAF
IRF8.0.B	0.63	0.12	chr16:81740634-81741071	1537	0.61	0.00039	26	ENSG00000197943	PLCG2
IRF8.0.B	0.52	0.14	chr16:81843813-81844100	104716	0.61	0.00043	28	ENSG00000197943	PLCG2
IRF8.0.B	0.51	0.14	chr16:84170368-84170471	25081	0.52	0.0035	78	ENSG00000154099	DNAAF1
IRF8.0.B	0.51	0.14	chr16:84170368-84170471	20667	0.58	0.00089	41	ENSG00000140955	ADAD2
IRF8.0.B	0.47	0.15	chr16:85862596-85863155	72126	0.57	0.0013	49	ENSG00000268804	LINC02132
IRF8.0.B	0.37	0.19	chr16:85931702-85931932	159944	0.52	0.0037	81	ENSG00000131148	EMC8
IRF8.0.B	0.45	0.17	chr16:85947856-85948350	12575	0.51	0.0047	91	ENSG00000268804	LINC02132
IRF8.0.B	0.53	0.14	chr16:89741386-89741844	34252	0.56	0.0015	53	ENSG00000075399	VPS9D1
IRF8.0.B	0.52	0.14	chr17:1509318-1509777	136368	0.58	0.00087	41	ENSG00000167705	RILP
IRF8.0.B	0.41	0.17	chr17:2089494-2089818	213565	0.55	2	61	ENSG00000167720	SRR
IRF8.0.B	0.71	0.13	chr17:4722647-4723025	12051	0.62	0.00032	23	ENSG00000141480	ARRB2
IRF8.0.B	0.71	0.13	chr17:4722647-4723025	8403	0.58	0.00093	42	ENSG00000161920	MED11
IRF8.0.B	0.71	0.13	chr17:4722647-4723025	16808	0.76	1.8e-06	1	ENSG00000141497	ZMYND15
IRF8.0.B	0.71	0.13	chr17:4722647-4723025	65939	0.53	0.0033	76	ENSG00000182327	GLTPD2
IRF8.0.B	0.71	0.13	chr17:4722647-4723025	73119	0.5	0.0053	97	ENSG00000142507	PSMB6
IRF8.0.B	0.71	0.13	chr17:4722647-4723025	174746	0.53	0.0032	76	ENSG00000108556	CHRNE
IRF8.0.B	0.71	0.13	chr17:4722647-4723025	214105	0.5	0.0056	99	ENSG00000108528	SLC25A11
IRF8.0.B	0.71	0.13	chr17:4722647-4723025	216983	0.56	0.0017	56	ENSG00000108523	RNF167
IRF8.0.B	0.71	0.13	chr17:4722647-4723025	225067	0.62	0.00029	23	ENSG00000108515	ENO3
IRF8.0.B	0.71	0.13	chr17:4722647-4723025	236201	0.7	2.7e-05	6	ENSG00000091640	SPAG7
IRF8.0.B	0.71	0.13	chr17:4722647-4723025	244970	0.56	0.0014	52	ENSG00000262429	AC004771.3
IRF8.0.B	0.45	0.17	chr17:4946436-4946529	9306	0.5	0.0054	98	ENSG00000108528	SLC25A11
IRF8.0.B	0.45	0.17	chr17:4946436-4946529	1563	0.51	0.0048	92	ENSG00000108515	ENO3
IRF8.0.B	0.49	0.15	chr17:9648768-9649109	247211	0.64	0.00019	17	ENSG00000109047	RCVRN
IRF8.0.B	0.38	0.19	chr17:14340999-14341293	13664	0.5	0.0053	97	ENSG00000266378	AC005224.2
IRF8.0.B	0.42	0.17	chr17:14590543-14590833	216404	0.66	0.00011	13	ENSG00000230647	AC022816.1
IRF8.0.B	0.35	0.19	chr17:29645204-29645424	75624	0.51	0.0048	92	ENSG00000264290	AC104564.3
IRF8.0.B	0.41	0.17	chr17:35032521-35032950	59258	0.56	0.0015	54	ENSG00000185379	RAD51D
IRF8.0.B	0.4	0.19	chr17:35756137-35756578	114913	0.56	0.0017	57	ENSG00000271503	CCL5
IRF8.0.B	0.36	0.19	chr17:35808956-35809989	44957	0.59	0.00084	0.04	ENSG00000270379	HEATR9
IRF8.0.B	0.43	0.17	chr17:40598595-40599644	44826	0.56	0.0018	58	ENSG00000126353	CCR7
IRF8.0.B	0.56	0.12	chr17:42073307-42073592	39519	0.55	0.0019	0.06	ENSG00000108773	KAT2A
IRF8.0.B	0.56	0.12	chr17:42073307-42073592	196925	0.62	0.0003	23	ENSG00000236194	AC099811.1
IRF8.0.B	0.56	0.12	chr17:42073307-42073592	198477	0.57	0.0013	49	ENSG00000278829	AC099811.5
IRF8.0.B	0.41	0.17	chr17:42111854-42112537	86278	0.5	0.0054	98	ENSG00000187595	ZNF385C
IRF8.0.B	0.41	0.17	chr17:42111854-42112537	73622	0.52	0.0038	82	ENSG00000267221	C17orf113
IRF8.0.B	0.41	0.17	chr17:42111854-42112537	10450	0.52	4	84	ENSG00000108771	DHX58
IRF8.0.B	0.58	0.12	chr17:42358451-42358722	87934	0.55	0.0019	59	ENSG00000236194	AC099811.1
IRF8.0.B	0.58	0.12	chr17:42358451-42358722	86382	0.52	0.0041	85	ENSG00000278829	AC099811.5
IRF8.0.B	0.41	0.17	chr17:43458784-43459044	24821	0.55	0.0021	62	ENSG00000067596	DHX8
IRF8.0.B	0.47	0.15	chr17:44079865-44080251	9130	0.52	0.0042	86	ENSG00000141349	G6PC3
IRF8.0.B	0.38	0.19	chr17:47754015-47754457	59934	0.53	0.0033	76	ENSG00000198933	TBKBP1
IRF8.0.B	0.38	0.19	chr17:47754015-47754457	20779	0.68	5.7e-05	0.0095	ENSG00000073861	TBX21
IRF8.0.B	0.51	0.14	chr17:56900603-56900771	66496	0.59	0.00071	37	ENSG00000153933	DGKE
IRF8.0.B	0.58	0.12	chr17:57723830-57724493	247054	0.64	0.00019	17	ENSG00000136451	VEZF1
IRF8.0.B	0.38	0.19	chr17:58504938-58505512	15409	0.53	0.0031	74	ENSG00000108389	MTMR4
IRF8.0.B	0.38	0.19	chr17:58504938-58505512	14738	0.55	0.0022	63	ENSG00000108387	SEPTIN4
IRF8.0.B	0.6	0.12	chr17:61855972-61856511	176833	0.55	0.0018	58	ENSG00000136492	BRIP1
IRF8.0.B	0.45	0.17	chr17:62491107-62491297	32449	0.54	0.0023	64	ENSG00000146872	TLK2
IRF8.0.B	0.45	0.17	chr17:62491107-62491297	58429	0.53	0.0032	76	ENSG00000264546	AC008026.3
IRF8.0.B	0.4	0.17	chr17:64456329-64456638	7292	0.54	0.0023	64	ENSG00000271605	MILR1
IRF8.0.B	0.47	0.15	chr17:64635692-64636253	113410	0.55	0.0021	62	ENSG00000215769	ARHGAP27P1-BPTFP1-KPNA2P3
IRF8.0.B	0.47	0.15	chr17:64635692-64636253	218059	0.51	0.0051	95	ENSG00000176809	LRRC37A3
IRF8.0.B	0.39	0.19	chr17:64782964-64783455	33301	0.5	0.0054	98	ENSG00000215769	ARHGAP27P1-BPTFP1-KPNA2P3
IRF8.0.B	0.39	0.19	chr17:64782964-64783455	70857	0.51	0.0051	95	ENSG00000176809	LRRC37A3
IRF8.0.B	0.47	0.15	chr17:75845931-75846149	69497	0.58	0.0011	45	ENSG00000132475	H3-3B
IRF8.0.B	0.47	0.15	chr17:75845931-75846149	133091	0.52	0.0036	0.08	ENSG00000257949	TEN1
IRF8.0.B	0.37	0.19	chr17:82121895-82122391	192477	0.51	0.0051	95	ENSG00000173762	CD7
IRF8.0.B	0.56	0.12	chr18:3586530-3587158	6574	0.56	0.0018	58	ENSG00000177337	DLGAP1-AS1
IRF8.0.B	0.54	0.14	chr18:12819360-12819655	161317	0.54	0.0023	64	ENSG00000128789	PSMG2
IRF8.0.B	0.55	0.14	chr18:35511426-35511826	179199	0.58	0.00099	44	ENSG00000172466	ZNF24
IRF8.0.B	0.41	0.17	chr18:36179520-36179987	7510	0.53	0.0033	77	ENSG00000075643	MOCOS
IRF8.0.B	0.42	0.17	chr18:39085593-39086030	120887	0.61	0.00045	29	ENSG00000267374	MIR924HG
IRF8.0.B	0.38	0.19	chr18:49048135-49049008	128282	0.57	0.0011	47	ENSG00000101665	SMAD7
IRF8.0.B	0.47	0.15	chr18:57554994-57555553	83902	0.53	0.0031	74	ENSG00000267787	AC027097.2
IRF8.0.B	0.38	0.19	chr18:74807161-74807418	216844	0.54	0.0025	68	ENSG00000264247	LINC00909
IRF8.0.B	0.58	0.12	chr19:6583007-6583406	0	0.69	3.4e-05	0.0071	ENSG00000125726	CD70
IRF8.0.B	0.47	0.15	chr19:6592517-6592802	61491	0.58	0.00089	41	ENSG00000125657	TNFSF9
IRF8.0.B	0.47	0.15	chr19:6592517-6592802	9334	0.59	0.00077	38	ENSG00000125726	CD70
IRF8.0.B	0.47	0.15	chr19:6592517-6592802	145123	0.52	0.0039	83	ENSG00000125733	TRIP10
IRF8.0.B	0.55	0.12	chr19:10876446-10877175	224584	0.54	0.0022	64	ENSG00000267100	ILF3-DT
IRF8.0.B	0.55	0.12	chr19:10876446-10877175	175016	0.75	3e-06	0.0014	ENSG00000213339	QTRT1
IRF8.0.B	0.52	0.14	chr19:18498995-18499440	192765	0.56	0.0015	52	ENSG00000130520	4,00 LSM
IRF8.0.B	0.61	0.12	chr19:18861165-18861584	37930	0.55	0.0022	63	ENSG00000105669	COPE
IRF8.0.B	0.37	0.19	chr19:20923010-20923901	146706	0.78	6.5e-07	0.00046	ENSG00000160229	ZNF66
IRF8.0.B	0.37	0.19	chr19:20923010-20923901	0	0.77	1.2e-06	0.00072	ENSG00000105750	ZNF85
IRF8.0.B	0.47	0.15	chr19:29704957-29705206	6071	0.63	0.00029	22	ENSG00000131943	C19orf12
IRF8.0.B	0.36	0.19	chr19:35451809-35452032	203479	0.55	2	0.06	ENSG00000105699	LSR
IRF8.0.B	0.57	0.12	chr19:35712591-35712999	8033	0.72	1.2e-05	0.0035	ENSG00000011590	ZBTB32
IRF8.0.B	0.57	0.12	chr19:35712591-35712999	4974	0.57	0.0012	47	ENSG00000272333	KMT2B
IRF8.0.B	0.57	0.12	chr19:35712591-35712999	45144	0.53	0.0034	77	ENSG00000167595	PROSER3
IRF8.0.B	0.38	0.19	chr19:39277503-39277953	18454	0.67	8.2e-05	11	ENSG00000182393	IFNL1
IRF8.0.B	0.38	0.19	chr19:42174998-42175192	54998	0.55	2	0.06	ENSG00000105723	GSK3A
IRF8.0.B	0.42	0.17	chr19:45454491-45454700	30594	0.56	0.0015	53	ENSG00000125744	RTN2
IRF8.0.B	0.4	0.17	chr19:47662609-47663024	187459	0.52	0.0042	86	ENSG00000118162	KPTN
IRF8.0.B	0.53	0.14	chr19:54289894-54290104	16073	0.55	0.0019	0.06	ENSG00000131042	LILRB2
IRF8.0.B	0.53	0.14	chr19:57232990-57233333	2188	0.55	0.0019	59	ENSG00000105146	AURKC
IRF8.0.B	0.59	0.12	chr2:3553121-3553393	71879	0.62	0.00036	25	ENSG00000225234	TRAPPC12-AS1
IRF8.0.B	0.35	0.19	chr2:6865062-6866403	45351	0.54	0.0023	64	ENSG00000228203	RNF144A-AS1
IRF8.0.B	0.35	0.19	chr2:6865062-6866403	51009	0.56	0.0014	52	ENSG00000151692	RNF144A
IRF8.0.B	0.48	0.15	chr2:9285619-9285816	78854	0.64	0.00016	16	ENSG00000151693	ASAP2
IRF8.0.B	0.53	0.14	chr2:9889789-9890280	61413	0.51	0.0044	88	ENSG00000134317	GRHL1
IRF8.0.B	0.55	0.12	chr2:9989742-9990291	146299	0.52	0.0037	81	ENSG00000115750	TAF1B
IRF8.0.B	0.55	0.12	chr2:9989742-9990291	38049	0.67	6.3e-05	0.0097	ENSG00000134317	GRHL1
IRF8.0.B	0.55	0.12	chr2:9989742-9990291	48801	0.69	3.8e-05	0.0075	ENSG00000260077	AC104794.3
IRF8.0.B	0.57	0.12	chr2:26412262-26412656	10342	0.59	0.00075	38	ENSG00000157856	DRC1
IRF8.0.B	0.41	0.17	chr2:26424878-26425305	234243	0.51	0.0051	95	ENSG00000084754	HADHA
IRF8.0.B	0.41	0.17	chr2:26424878-26425305	181708	0.58	1	45	ENSG00000138029	HADHB
IRF8.0.B	0.43	0.17	chr2:26493518-26494067	91598	0.57	0.0013	0.05	ENSG00000157856	DRC1
IRF8.0.B	0.45	0.17	chr2:37318295-37318841	219085	0.55	0.0019	59	ENSG00000055332	EIF2AK2
IRF8.0.B	0.45	0.17	chr2:37318295-37318841	86664	0.6	0.00061	34	ENSG00000003509	NDUFAF7
IRF8.0.B	0.5	0.14	chr2:42755157-42755608	11481	0.57	0.0012	48	ENSG00000162882	HAAO
IRF8.0.B	0.56	0.12	chr2:47896486-47896688	8990	0.68	5.7e-05	0.0095	ENSG00000233230	AC079807.1
IRF8.0.B	0.35	0.19	chr2:48045711-48045985	140033	0.56	0.0016	55	ENSG00000233230	AC079807.1
IRF8.0.B	0.47	0.15	chr2:55150933-55151208	85387	0.54	0.0028	71	ENSG00000085760	MTIF2
IRF8.0.B	0.52	0.14	chr2:61158338-61158939	16746	0.55	2	0.06	ENSG00000212978	AC016747.1
IRF8.0.B	0.52	0.14	chr2:64080400-64080663	5690	0.55	0.0019	0.06	ENSG00000228079	AC012368.2
IRF8.0.B	0.52	0.14	chr2:64080400-64080663	62576	0.64	0.00016	16	ENSG00000225889	AC012368.1
IRF8.0.B	0.52	0.14	chr2:64080400-64080663	104415	0.76	1.7e-06	0.00095	ENSG00000230923	LINC00309
IRF8.0.B	0.42	0.17	chr2:74029653-74030017	200737	0.55	2	0.06	ENSG00000124356	STAMBP
IRF8.0.B	0.56	0.12	chr2:74566681-74567127	108281	0.5	0.0055	99	ENSG00000239779	WBP1
IRF8.0.B	0.56	0.12	chr2:74566681-74567127	83608	0.55	0.0021	62	ENSG00000115282	TTC31
IRF8.0.B	0.61	0.12	chr2:74700689-74701141	174044	0.56	0.0015	54	ENSG00000115307	AUP1
IRF8.0.B	0.53	0.14	chr2:97908362-97908662	152029	0.64	0.0002	18	ENSG00000075568	TMEM131
IRF8.0.B	0.59	0.12	chr2:110958441-110958691	160687	0.53	0.0034	77	ENSG00000153094	BCL2L11
IRF8.0.B	0.39	0.19	chr2:113416855-113417182	210047	0.55	0.0022	63	ENSG00000144134	RABL2A
IRF8.0.B	0.53	0.14	chr2:119283837-119284503	17722	0.6	0.00052	31	ENSG00000186132	C2orf76
IRF8.0.B	0.44	0.17	chr2:119355765-119356347	10574	0.6	0.00061	34	ENSG00000155368	DBI
IRF8.0.B	0.37	0.19	chr2:120232125-120232891	57240	0.63	0.00027	22	ENSG00000224789	AC012363.2
IRF8.0.B	0.37	0.19	chr2:121287215-121287739	70628	0.59	0.00071	37	ENSG00000115112	TFCP2L1
IRF8.0.B	0.61	0.12	chr2:127278770-127279423	108761	0.52	0.0036	0.08	ENSG00000236682	MAP3K2-DT
IRF8.0.B	0.45	0.17	chr2:144507439-144507869	10109	0.73	5.9e-06	0.0023	ENSG00000238057	ZEB2-AS1
IRF8.0.B	0.39	0.19	chr2:152432136-152432663	96962	0.54	0.0028	71	ENSG00000157827	FMNL2
IRF8.0.B	0.47	0.15	chr2:152694044-152694705	23188	0.61	0.0004	27	ENSG00000177917	ARL6IP6
IRF8.0.B	0.46	0.15	chr2:159903406-159903919	100051	0.69	3.4e-05	0.0071	ENSG00000054219	LY75
IRF8.0.B	0.35	0.19	chr2:165791770-165791924	44182	0.66	0.00011	13	ENSG00000115339	GALNT3
IRF8.0.B	0.56	0.12	chr2:176135903-176136156	6209	0.54	0.0027	0.07	ENSG00000175879	HOXD8
IRF8.0.B	0.55	0.14	chr2:178550366-178550666	136731	0.58	0.00098	44	ENSG00000223960	CHROMR
IRF8.0.B	0.39	0.19	chr2:190571646-190572011	67308	0.66	0.0001	12	ENSG00000189362	NEMP2
IRF8.0.B	0.67	0.12	chr2:201220097-201220539	103943	0.54	0.0026	69	ENSG00000003402	CFLAR
IRF8.0.B	0.67	0.12	chr2:201220097-201220539	67732	0.71	1.8e-05	0.0047	ENSG00000155749	FLACC1
IRF8.0.B	0.46	0.15	chr2:202481066-202481322	106134	0.52	0.0038	82	ENSG00000273456	AC064836.3
IRF8.0.B	0.42	0.17	chr2:207283054-207283713	208917	0.62	0.00033	24	ENSG00000118263	KLF7
IRF8.0.B	0.42	0.17	chr2:207283054-207283713	162170	0.57	0.0013	51	ENSG00000237892	KLF7-IT1
IRF8.0.B	0.54	0.14	chr2:207408470-207408675	168606	0.53	0.0028	71	ENSG00000223725	AC009226.1
IRF8.0.B	0.54	0.14	chr2:207408470-207408675	121062	0.68	4.6e-05	0.0083	ENSG00000118260	CREB1
IRF8.0.B	0.35	0.19	chr2:207682656-207682925	152919	0.56	0.0017	56	ENSG00000118260	CREB1
IRF8.0.B	0.35	0.19	chr2:207682656-207682925	28615	0.51	0.0044	88	ENSG00000163249	CCNYL1
IRF8.0.B	0.44	0.17	chr2:207810789-207811597	148414	0.56	0.0017	56	ENSG00000224137	LINC01857
IRF8.0.B	0.52	0.14	chr2:207884161-207884456	130289	0.58	1	44	ENSG00000272851	AC096772.2
IRF8.0.B	0.61	0.12	chr2:210163361-210163699	141940	0.52	0.0042	86	ENSG00000144445	KANSL1L
IRF8.0.B	0.42	0.17	chr2:218149812-218150277	120115	0.53	0.0029	72	ENSG00000127838	PNKD
IRF8.0.B	0.42	0.17	chr2:218149812-218150277	206580	0.6	0.00063	34	ENSG00000158428	CATIP
IRF8.0.B	0.42	0.17	chr2:218149812-218150277	216388	0.55	0.0019	59	ENSG00000225062	CATIP-AS1
IRF8.0.B	0.49	0.15	chr2:219086228-219086613	108624	0.59	0.00084	0.04	ENSG00000158552	ZFAND2B
IRF8.0.B	0.47	0.15	chr2:219172580-219172735	22502	0.52	0.0037	81	ENSG00000158552	ZFAND2B
IRF8.0.B	0.52	0.14	chr2:219603689-219604277	5832	0.52	0.0035	79	ENSG00000144589	STK11IP
IRF8.0.B	0.45	0.15	chr2:238160730-238161151	193903	0.55	2	61	ENSG00000184182	UBE2F
IRF8.0.B	0.45	0.15	chr2:238160730-238161151	1760	0.82	6.8e-08	8.6e-05	ENSG00000178752	ERFE
IRF8.0.B	0.45	0.15	chr2:238160730-238161151	9251	0.53	0.0028	71	ENSG00000132323	ILKAP
IRF8.0.B	0.42	0.17	chr20:2871134-2871420	212739	0.6	0.00057	32	ENSG00000101365	IDH3B
IRF8.0.B	0.51	0.14	chr20:3765286-3765543	21229	0.53	0.0034	77	ENSG00000101224	CDC25B
IRF8.0.B	0.51	0.14	chr20:3765286-3765543	123296	0.52	0.0036	0.08	ENSG00000125779	PANK2
IRF8.0.B	0.67	0.12	chr20:4813013-4813508	32990	0.6	0.00058	33	ENSG00000101265	RASSF2
IRF8.0.B	0.42	0.17	chr20:25318534-25319147	122841	0.58	1	45	ENSG00000197586	ENTPD6
IRF8.0.B	0.36	0.19	chr20:31516737-31517005	2327	0.57	0.0011	47	ENSG00000101294	HM13
IRF8.0.B	0.36	0.19	chr20:31516737-31517005	222266	0.59	0.0007	37	ENSG00000088325	TPX2
IRF8.0.B	0.44	0.17	chr20:32541284-32541538	182954	0.52	0.0039	83	ENSG00000171456	ASXL1
IRF8.0.B	0.38	0.19	chr20:32681429-32681853	174768	0.59	0.00079	39	ENSG00000260257	AL035071.1
IRF8.0.B	0.44	0.17	chr20:34435663-34435906	124636	0.66	0.00011	13	ENSG00000101464	PIGU
IRF8.0.B	0.37	0.19	chr20:37315810-37316872	209770	0.52	0.0042	86	ENSG00000276603	AL109614.1
IRF8.0.B	0.37	0.19	chr20:45340433-45340719	15145	0.68	4.9e-05	0.0085	ENSG00000124145	SDC4
IRF8.0.B	0.37	0.19	chr20:45340433-45340719	4396	0.64	0.0002	18	ENSG00000275894	AL021578.1
IRF8.0.B	0.49	0.15	chr20:46108339-46108758	9520	0.54	0.0024	67	ENSG00000101017	CD40
IRF8.0.B	0.47	0.15	chr20:47487181-47487589	168679	0.52	0.0037	81	ENSG00000267882	AL031666.2
IRF8.0.B	0.44	0.17	chr20:49999366-49999700	81424	0.59	0.0008	39	ENSG00000244687	UBE2V1
IRF8.0.B	0.42	0.17	chr20:50273636-50273889	192512	0.53	0.0028	71	ENSG00000244687	UBE2V1
IRF8.0.B	0.73	0.13	chr20:62658898-62659339	145496	0.6	0.00062	34	ENSG00000060491	OGFR
IRF8.0.B	0.42	0.17	chr21:29017521-29018207	39866	0.55	0.0018	59	ENSG00000231125	AF129075.2
IRF8.0.B	0.6	0.12	chr21:29064804-29065526	6731	0.65	0.00015	16	ENSG00000231125	AF129075.2
IRF8.0.B	0.45	0.15	chr21:29557101-29557632	198099	0.51	0.0044	88	ENSG00000273017	AP000240.1
IRF8.0.B	0.36	0.19	chr21:43758016-43758679	13832	0.53	0.0031	74	ENSG00000160213	CSTB
IRF8.0.B	0.42	0.17	chr21:44138001-44138356	30628	0.57	0.0012	47	ENSG00000241945	PWP2
IRF8.0.B	0.42	0.17	chr21:44138001-44138356	4391	0.66	9.2e-05	12	ENSG00000160221	GATD3A
IRF8.0.B	0.51	0.14	chr22:17706224-17706933	70389	0.57	0.0013	0.05	ENSG00000269220	LINC00528
IRF8.0.B	0.51	0.14	chr22:17798221-17798584	20899	0.53	0.0031	74	ENSG00000269220	LINC00528
IRF8.0.B	0.5	0.14	chr22:24053598-24054184	82233	0.5	0.0056	99	ENSG00000099977	DDT
IRF8.0.B	0.61	0.12	chr22:28714112-28714451	26369	0.65	0.00012	14	ENSG00000183765	CHEK2
IRF8.0.B	0.61	0.12	chr22:28714112-28714451	27588	0.66	9.1e-05	12	ENSG00000100209	HSCB
IRF8.0.B	0.61	0.12	chr22:28714112-28714451	80104	0.52	0.0037	81	ENSG00000100219	XBP1
IRF8.0.B	0.64	0.12	chr22:28729833-28730564	42090	0.67	7.7e-05	11	ENSG00000183765	CHEK2
IRF8.0.B	0.64	0.12	chr22:28729833-28730564	11475	0.67	6.2e-05	0.0097	ENSG00000100209	HSCB
IRF8.0.B	0.64	0.12	chr22:28729833-28730564	42110	0.54	0.0025	67	ENSG00000159873	CCDC117
IRF8.0.B	0.64	0.12	chr22:28729833-28730564	63991	0.67	7.7e-05	11	ENSG00000100219	XBP1
IRF8.0.B	0.64	0.12	chr22:28729833-28730564	84350	0.59	0.0007	37	ENSG00000272858	Z93930.3
IRF8.0.B	0.37	0.19	chr22:28760606-28760819	72863	0.57	0.0013	49	ENSG00000183765	CHEK2
IRF8.0.B	0.37	0.19	chr22:28760606-28760819	18567	0.51	0.0051	94	ENSG00000100209	HSCB
IRF8.0.B	0.35	0.19	chr22:35411061-35411380	153609	0.53	0.0034	78	ENSG00000100281	HMGXB4
IRF8.0.B	0.4	0.19	chr22:38306019-38306505	194524	0.53	0.0034	78	ENSG00000184381	PLA2G6
IRF8.0.B	0.47	0.15	chr22:38870302-38870719	131299	0.53	0.0034	77	ENSG00000225450	AL021707.1
IRF8.0.B	0.47	0.15	chr22:38870302-38870719	111628	0.53	0.0031	74	ENSG00000179750	APOBEC3B
IRF8.0.B	0.47	0.15	chr22:38870302-38870719	143538	0.51	0.0047	91	ENSG00000244509	APOBEC3C
IRF8.0.B	0.4	0.17	chr22:39013904-39014498	0	0.57	0.0013	0.05	ENSG00000244509	APOBEC3C
IRF8.0.B	0.39	0.19	chr22:39020725-39021189	38378	0.51	0.0045	88	ENSG00000179750	APOBEC3B
IRF8.0.B	0.39	0.19	chr22:39020725-39021189	6468	0.72	1.2e-05	0.0035	ENSG00000244509	APOBEC3C
IRF8.0.B	0.37	0.19	chr22:39040347-39041191	58000	0.54	0.0028	71	ENSG00000179750	APOBEC3B
IRF8.0.B	0.37	0.19	chr22:39040347-39041191	26090	0.68	4.3e-05	8	ENSG00000244509	APOBEC3C
IRF8.0.B	0.48	0.15	chr22:39076849-39077523	94502	0.59	0.0007	37	ENSG00000179750	APOBEC3B
IRF8.0.B	0.48	0.15	chr22:39076849-39077523	62592	0.66	8.8e-05	12	ENSG00000244509	APOBEC3C
IRF8.0.B	0.65	0.12	chr22:41920599-41920870	17867	0.61	0.00048	0.03	ENSG00000100162	CENPM
IRF8.0.B	0.65	0.12	chr22:41920599-41920870	158821	0.59	0.00068	36	ENSG00000183172	SMDT1
IRF8.0.B	0.65	0.12	chr22:41920599-41920870	168760	0.58	1	44	ENSG00000270083	AL021878.2
IRF8.0.B	0.45	0.17	chr22:42172399-42172678	233662	0.56	0.0016	55	ENSG00000100162	CENPM
IRF8.0.B	0.41	0.17	chr22:46770794-46771051	8177	0.62	0.00037	25	ENSG00000054611	TBC1D22A
IRF8.0.B	0.43	0.17	chr22:50075723-50075856	187857	0.55	2	0.06	ENSG00000185386	MAPK11
IRF8.0.B	0.57	0.12	chr3:5205354-5205933	17708	0.65	0.00016	16	ENSG00000134109	EDEM1
IRF8.0.B	0.48	0.15	chr3:9087654-9088521	107063	0.62	0.0003	23	ENSG00000196220	SRGAP3
IRF8.0.B	0.4	0.17	chr3:9903121-9903710	31996	0.53	0.0032	75	ENSG00000269894	AC018809.1
IRF8.0.B	0.52	0.14	chr3:13125543-13125757	190478	0.58	0.00089	41	ENSG00000132182	NUP210
IRF8.0.B	0.51	0.14	chr3:14388087-14388545	209270	0.56	0.0016	56	ENSG00000170860	3,00 LSM
IRF8.0.B	0.44	0.17	chr3:16372433-16373055	107273	0.53	0.0033	77	ENSG00000154814	OXNAD1
IRF8.0.B	0.35	0.19	chr3:18157676-18158075	187302	0.58	1	44	ENSG00000182568	SATB1
IRF8.0.B	0.62	0.12	chr3:23857077-23857939	51122	0.59	0.00067	36	ENSG00000170142	UBE2E1
IRF8.0.B	0.44	0.17	chr3:28428646-28429098	79925	0.6	0.00055	32	ENSG00000206559	ZCWPW2
IRF8.0.B	0.42	0.17	chr3:32703681-32703891	222369	0.53	0.0029	72	ENSG00000091317	CMTM6
IRF8.0.B	0.5	0.14	chr3:37955975-37956422	182056	0.54	0.0027	0.07	ENSG00000172936	MYD88
IRF8.0.B	0.49	0.15	chr3:38950437-38951106	145553	0.55	0.0022	63	ENSG00000114745	GORASP1
IRF8.0.B	0.47	0.15	chr3:45011868-45012489	149964	0.56	0.0016	56	ENSG00000169964	TMEM42
IRF8.0.B	0.56	0.12	chr3:49523917-49524134	159813	0.54	0.0025	68	ENSG00000173531	MST1
IRF8.0.B	0.4	0.17	chr3:52062266-52062919	224170	0.5	0.0054	98	ENSG00000168237	GLYCTK
IRF8.0.B	0.42	0.17	chr3:52313741-52314201	26652	0.52	0.0041	85	ENSG00000168237	GLYCTK
IRF8.0.B	0.43	0.17	chr3:63927506-63927947	76075	0.55	0.0021	62	ENSG00000239653	PSMD6-AS2
IRF8.0.B	0.43	0.17	chr3:63927506-63927947	84017	0.62	0.00032	23	ENSG00000243410	PSMD6-AS1
IRF8.0.B	0.43	0.17	chr3:63927506-63927947	91561	0.53	0.0033	76	ENSG00000272181	AC012557.2
IRF8.0.B	0.42	0.17	chr3:63992524-63992887	94125	0.73	7e-06	0.0025	ENSG00000163635	ATXN7
IRF8.0.B	0.47	0.15	chr3:72836425-72836848	159955	0.6	0.00058	32	ENSG00000163605	PPP4R2
IRF8.0.B	0.47	0.15	chr3:72836425-72836848	224811	0.5	0.0055	98	ENSG00000255423	EBLN2
IRF8.0.B	0.61	0.12	chr3:73044445-73044701	47642	0.54	0.0025	68	ENSG00000163605	PPP4R2
IRF8.0.B	0.61	0.12	chr3:73044445-73044701	16958	0.62	0.00035	25	ENSG00000255423	EBLN2
IRF8.0.B	0.43	0.17	chr3:87997957-87998321	53623	0.63	0.00025	21	ENSG00000163320	CGGBP1
IRF8.0.B	0.43	0.17	chr3:87997957-87998321	60934	0.52	0.0037	81	ENSG00000175105	ZNF654
IRF8.0.B	0.51	0.14	chr3:88046438-88046696	103263	0.56	0.0015	53	ENSG00000179021	C3orf38
IRF8.0.B	0.57	0.12	chr3:108747588-108747770	157883	0.57	0.0012	49	ENSG00000198919	DZIP3
IRF8.0.B	0.36	0.19	chr3:111071073-111071971	1002	0.59	0.00076	38	ENSG00000177707	NECTIN3
IRF8.0.B	0.39	0.19	chr3:112539857-112540431	7347	0.54	0.0024	66	ENSG00000144848	ATG3
IRF8.0.B	0.49	0.15	chr3:113275965-113276811	64962	0.54	0.0027	0.07	ENSG00000144857	BOC
IRF8.0.B	0.53	0.14	chr3:119343769-119344075	124888	0.53	0.0029	72	ENSG00000163389	POGLUT1
IRF8.0.B	0.37	0.19	chr3:119352124-119352740	144938	0.53	0.0032	75	ENSG00000272662	AC073352.1
IRF8.0.B	0.69	0.12	chr3:119548343-119548736	79380	0.61	0.00044	28	ENSG00000163389	POGLUT1
IRF8.0.B	0.69	0.12	chr3:119548343-119548736	49796	0.69	2.9e-05	0.0063	ENSG00000113845	TIMMDC1
IRF8.0.B	0.69	0.12	chr3:119548343-119548736	30532	0.56	0.0015	53	ENSG00000144843	ADPRH
IRF8.0.B	0.69	0.12	chr3:119548343-119548736	87721	0.53	0.0031	74	ENSG00000121577	POPDC2
IRF8.0.B	0.46	0.15	chr3:119570166-119570859	141217	0.5	0.0052	96	ENSG00000176142	TMEM39A
IRF8.0.B	0.46	0.15	chr3:119570166-119570859	101203	0.52	0.0041	85	ENSG00000163389	POGLUT1
IRF8.0.B	0.46	0.15	chr3:119570166-119570859	71619	0.59	0.00077	38	ENSG00000113845	TIMMDC1
IRF8.0.B	0.46	0.15	chr3:119570166-119570859	8409	0.59	0.00079	39	ENSG00000144843	ADPRH
IRF8.0.B	0.46	0.15	chr3:119570166-119570859	27016	0.51	0.0051	95	ENSG00000144837	PLA1A
IRF8.0.B	0.46	0.15	chr3:119570166-119570859	65598	0.63	0.00028	22	ENSG00000121577	POPDC2
IRF8.0.B	0.46	0.15	chr3:119570166-119570859	83654	0.58	0.00099	44	ENSG00000138495	COX17
IRF8.0.B	0.44	0.17	chr3:119702740-119703221	123472	0.51	0.0045	88	ENSG00000144843	ADPRH
IRF8.0.B	0.44	0.17	chr3:119702740-119703221	48227	0.59	0.00083	0.04	ENSG00000138495	COX17
IRF8.0.B	0.45	0.17	chr3:120569389-120569926	26402	0.53	0.0031	74	ENSG00000065518	NDUFB4
IRF8.0.B	0.45	0.17	chr3:120569389-120569926	172711	0.58	0.0011	45	ENSG00000153767	GTF2E1
IRF8.0.B	0.39	0.19	chr3:122100787-122101391	206386	0.55	0.0021	62	ENSG00000163406	SLC15A2
IRF8.0.B	0.5	0.15	chr3:122299270-122299488	84688	0.58	1	45	ENSG00000114023	FAM162A
IRF8.0.B	0.44	0.17	chr3:138842287-138843038	162768	0.59	0.00079	39	ENSG00000175110	MRPS22
IRF8.0.B	0.44	0.17	chr3:156951320-156951495	211957	0.52	0.0042	86	ENSG00000241770	AC104411.2
IRF8.0.B	0.35	0.19	chr3:158519719-158520136	176756	0.59	0.00083	0.04	ENSG00000118849	RARRES1
IRF8.0.B	0.53	0.14	chr3:159929439-159930124	58711	0.52	4	85	ENSG00000168811	IL12A
IRF8.0.B	0.62	0.12	chr3:172523006-172523828	37060	0.54	0.0024	66	ENSG00000223387	LINC02068
IRF8.0.B	0.43	0.17	chr3:172586416-172586922	80908	0.58	0.00092	42	ENSG00000121858	TNFSF10
IRF8.0.B	0.37	0.19	chr3:172630522-172630626	120056	0.66	9.8e-05	12	ENSG00000114346	ECT2
IRF8.0.B	0.45	0.17	chr3:179316059-179316427	79661	0.54	0.0026	69	ENSG00000114450	GNB4
IRF8.0.B	0.37	0.19	chr3:183098866-183100048	160792	0.55	2	61	ENSG00000043093	DCUN1D1
IRF8.0.B	0.37	0.19	chr3:183098866-183100048	153205	0.81	1.1e-07	0.00012	ENSG00000176597	B3GNT5
IRF8.0.B	0.44	0.17	chr3:183128096-183128348	5881	0.53	3	73	ENSG00000078081	LAMP3
IRF8.0.B	0.48	0.15	chr3:189571027-189571260	60129	0.51	0.0043	87	ENSG00000073282	TP63
IRF8.0.B	0.48	0.15	chr3:190048952-190049257	92224	0.63	0.00027	22	ENSG00000090530	P3H2
IRF8.0.B	0.36	0.19	chr3:190532548-190533204	18497	0.65	0.00014	15	ENSG00000196083	IL1RAP
IRF8.0.B	0.48	0.15	chr3:194309119-194309361	172971	0.52	4	84	ENSG00000114315	HES1
IRF8.0.B	0.47	0.15	chr3:195269831-195270213	244215	0.59	0.00073	37	ENSG00000184203	PPP1R2
IRF8.0.B	0.58	0.12	chr3:195749349-195749610	91287	0.5	0.0055	98	ENSG00000242086	MUC20-OT1
IRF8.0.B	0.73	0.13	chr3:195790735-195791479	246687	0.56	0.0018	58	ENSG00000223711	AC069213.1
IRF8.0.B	0.35	0.19	chr3:196219166-196219835	7679	0.52	0.0041	85	ENSG00000163959	SLC51A
IRF8.0.B	0.48	0.15	chr3:196886024-196886501	246249	0.6	0.00056	32	ENSG00000163964	PIGX
IRF8.0.B	0.41	0.17	chr4:2634820-2635068	158003	0.66	8.7e-05	12	ENSG00000087266	SH3BP2
IRF8.0.B	0.64	0.12	chr4:2862011-2862354	68940	0.59	0.00072	37	ENSG00000087266	SH3BP2
IRF8.0.B	0.61	0.12	chr4:3062512-3062899	131951	0.53	0.0033	77	ENSG00000109736	MFSD10
IRF8.0.B	0.39	0.19	chr4:8221478-8221888	214252	0.55	0.0018	59	ENSG00000155275	TRMT44
IRF8.0.B	0.49	0.15	chr4:15778155-15778602	0	0.61	0.0004	26	ENSG00000004468	CD38
IRF8.0.B	0.55	0.12	chr4:15781711-15782143	3436	0.61	0.00046	29	ENSG00000004468	CD38
IRF8.0.B	0.62	0.12	chr4:25242263-25242576	122249	0.51	0.0044	88	ENSG00000109618	SEPSECS
IRF8.0.B	0.62	0.12	chr4:25242263-25242576	81622	0.53	0.0033	77	ENSG00000281501	SEPSECS-AS1
IRF8.0.B	0.62	0.12	chr4:25242263-25242576	81600	0.66	0.00011	13	ENSG00000038210	PI4K2B
IRF8.0.B	0.62	0.12	chr4:25242263-25242576	70198	0.54	0.0023	64	ENSG00000168228	ZCCHC4
IRF8.0.B	0.37	0.19	chr4:25955394-25955652	93564	0.63	0.00027	22	ENSG00000250317	SMIM20
IRF8.0.B	0.39	0.19	chr4:25967349-25967576	105519	0.53	0.0029	72	ENSG00000250317	SMIM20
IRF8.0.B	0.68	0.12	chr4:36081225-36081631	133004	0.64	0.00021	19	ENSG00000047365	ARAP2
IRF8.0.B	0.51	0.14	chr4:36179564-36179814	231343	0.57	0.0011	46	ENSG00000047365	ARAP2
IRF8.0.B	0.39	0.19	chr4:82373719-82374647	21221	0.52	0.0039	84	ENSG00000138668	HNRNPD
IRF8.0.B	0.39	0.19	chr4:82373719-82374647	55943	0.62	0.00032	23	ENSG00000145293	ENOPH1
IRF8.0.B	0.42	0.17	chr4:83240217-83240911	205770	0.54	0.0025	67	ENSG00000138663	COPS4
IRF8.0.B	0.42	0.17	chr4:83240217-83240911	166432	0.55	0.0019	59	ENSG00000163312	HELQ
IRF8.0.B	0.49	0.15	chr4:86957237-86957649	81032	0.52	0.0041	85	ENSG00000163633	C4orf36
IRF8.0.B	0.52	0.14	chr4:86998952-86999538	122747	0.72	8.9e-06	0.0029	ENSG00000163633	C4orf36
IRF8.0.B	0.4	0.17	chr4:87093601-87094124	158599	0.52	0.0039	83	ENSG00000172493	AFF1
IRF8.0.B	0.46	0.15	chr4:87851299-87851824	238326	0.55	0.0018	58	ENSG00000118777	ABCG2
IRF8.0.B	0.37	0.19	chr4:88320539-88321236	36032	0.5	0.0056	0.1	ENSG00000246375	PPM1K-DT
IRF8.0.B	0.53	0.14	chr4:88439147-88439613	181527	0.6	0.00054	32	ENSG00000163644	PPM1K
IRF8.0.B	0.41	0.17	chr4:89889222-89889785	9690	0.51	0.0045	89	ENSG00000138722	MMRN1
IRF8.0.B	0.44	0.17	chr4:109559669-109561451	0	0.65	0.00015	16	ENSG00000005059	MCUB
IRF8.0.B	0.44	0.17	chr4:109559669-109561451	130553	0.52	0.0041	85	ENSG00000273447	AC004067.1
IRF8.0.B	0.54	0.14	chr4:112284608-112284841	55047	0.67	8.2e-05	11	ENSG00000260526	AC109347.1
IRF8.0.B	0.54	0.14	chr4:112284608-112284841	10071	0.55	2	0.06	ENSG00000145365	TIFA
IRF8.0.B	0.58	0.12	chr4:121799287-121799533	1784	0.77	1.1e-06	0.00072	ENSG00000123737	EXOSC9
IRF8.0.B	0.43	0.17	chr4:122705683-122706208	182489	0.54	0.0027	0.07	ENSG00000170917	NUDT6
IRF8.0.B	0.55	0.14	chr4:127832630-127832942	47951	0.53	0.0032	76	ENSG00000142731	PLK4
IRF8.0.B	0.42	0.17	chr4:139014301-139016493	0	0.75	2.4e-06	0.0012	ENSG00000151014	NOCT
IRF8.0.B	0.42	0.17	chr4:139014301-139016493	11619	0.61	0.00047	29	ENSG00000109381	ELF2
IRF8.0.B	0.37	0.19	chr4:139188827-139189635	77245	0.52	0.0042	86	ENSG00000109390	NDUFC1
IRF8.0.B	0.56	0.12	chr4:139503669-139504014	236789	0.55	0.0021	62	ENSG00000109390	NDUFC1
IRF8.0.B	0.49	0.15	chr4:142098508-142098800	75348	0.58	0.0011	46	ENSG00000109452	INPP4B
IRF8.0.B	0.62	0.12	chr4:158521578-158522032	206267	0.62	0.0003	23	ENSG00000171509	RXFP1
IRF8.0.B	0.62	0.12	chr4:158521578-158522032	30812	0.62	0.00031	23	ENSG00000249901	AC121161.2
IRF8.0.B	0.62	0.12	chr4:158521578-158522032	150093	0.73	6.9e-06	0.0025	ENSG00000171503	ETFDH
IRF8.0.B	0.62	0.12	chr4:158521578-158522032	187095	0.56	0.0015	54	ENSG00000171497	PPID
IRF8.0.B	0.58	0.12	chr4:158860931-158861114	194256	0.67	7.5e-05	0.01	ENSG00000205208	C4orf46
IRF8.0.B	0.58	0.12	chr4:158860931-158861114	241899	0.51	0.0046	0.09	ENSG00000109756	RAPGEF2
IRF8.0.B	0.41	0.17	chr4:158933171-158933597	169416	0.63	0.00027	22	ENSG00000109756	RAPGEF2
IRF8.0.B	0.5	0.15	chr4:159206325-159206885	103312	0.51	0.0049	93	ENSG00000109756	RAPGEF2
IRF8.0.B	0.39	0.19	chr4:159240446-159241383	137433	0.57	0.0012	48	ENSG00000109756	RAPGEF2
IRF8.0.B	0.44	0.17	chr4:184375663-184376061	127210	0.56	0.0016	55	ENSG00000271538	LINC02427
IRF8.0.B	0.45	0.15	chr4:184392775-184393617	27595	0.5	0.0052	96	ENSG00000249096	LINC02362
IRF8.0.B	0.45	0.15	chr4:184392775-184393617	5046	0.53	0.0033	77	ENSG00000168310	IRF2
IRF8.0.B	0.45	0.15	chr4:184392775-184393617	78307	0.67	6.2e-05	0.0097	ENSG00000270426	AC099343.3
IRF8.0.B	0.45	0.15	chr4:184392775-184393617	81185	0.64	0.00018	17	ENSG00000271646	AC099343.4
IRF8.0.B	0.51	0.14	chr4:184437664-184438312	33612	0.54	0.0025	67	ENSG00000270426	AC099343.3
IRF8.0.B	0.51	0.14	chr4:184437664-184438312	36490	0.61	0.0004	27	ENSG00000271646	AC099343.4
IRF8.0.B	0.49	0.15	chr4:184448719-184449175	25627	0.67	7.5e-05	0.01	ENSG00000271646	AC099343.4
IRF8.0.B	0.49	0.15	chr4:184448719-184449175	244910	0.54	0.0026	68	ENSG00000151725	CENPU
IRF8.0.B	0.38	0.19	chr4:184762092-184762854	68007	0.53	0.0031	74	ENSG00000151725	CENPU
IRF8.0.B	0.43	0.17	chr4:184802640-184802812	108555	0.71	1.5e-05	0.0042	ENSG00000151725	CENPU
IRF8.0.B	0.37	0.19	chr4:184817078-184817260	122993	0.57	0.0012	49	ENSG00000151725	CENPU
IRF8.0.B	0.45	0.15	chr5:1488886-1489605	32406	0.55	0.0021	62	ENSG00000153395	LPCAT1
IRF8.0.B	0.49	0.15	chr5:6737274-6737772	23842	0.68	4.8e-05	0.0085	ENSG00000112941	TENT4A
IRF8.0.B	0.46	0.15	chr5:10584804-10585292	20734	0.66	0.00011	13	ENSG00000164236	ANKRD33B
IRF8.0.B	0.55	0.12	chr5:31417422-31417970	16925	0.54	0.0027	0.07	ENSG00000113360	DROSHA
IRF8.0.B	0.38	0.19	chr5:40776068-40776390	64918	0.57	0.0013	49	ENSG00000132357	CARD6
IRF8.0.B	0.43	0.17	chr5:43306056-43306437	18586	0.55	2	61	ENSG00000112972	HMGCS1
IRF8.0.B	0.35	0.19	chr5:57243232-57243990	69284	0.54	0.0023	64	ENSG00000062194	GPBP1
IRF8.0.B	0.51	0.14	chr5:69450174-69450596	99190	0.53	0.0029	72	ENSG00000085231	AK6
IRF8.0.B	0.51	0.14	chr5:69450174-69450596	85431	0.57	0.0012	49	ENSG00000273841	TAF9
IRF8.0.B	0.53	0.14	chr5:96615299-96615483	198545	0.65	0.00013	14	ENSG00000247121	AC009126.1
IRF8.0.B	0.55	0.14	chr5:96647874-96648386	165642	0.54	0.0026	68	ENSG00000247121	AC009126.1
IRF8.0.B	0.39	0.19	chr5:112959193-112959397	17305	0.51	0.0043	87	ENSG00000172795	DCP2
IRF8.0.B	0.4	0.17	chr5:121962930-121963369	955	0.64	0.00018	17	ENSG00000151304	SRFBP1
IRF8.0.B	0.47	0.15	chr5:126659914-126660553	116070	0.63	0.00026	21	ENSG00000113368	LMNB1
IRF8.0.B	0.36	0.19	chr5:132464303-132464690	16919	0.57	0.0014	51	ENSG00000125347	IRF1
IRF8.0.B	0.72	0.13	chr5:132763084-132763654	102976	0.56	0.0017	57	ENSG00000164405	UQCRQ
IRF8.0.B	0.72	0.13	chr5:132763084-132763654	109790	0.56	0.0016	56	ENSG00000164406	LEAP2
IRF8.0.B	0.72	0.13	chr5:132763084-132763654	233331	0.6	0.00057	32	ENSG00000155329	ZCCHC10
IRF8.0.B	0.59	0.12	chr5:140677832-140678345	7038	0.53	0.0031	74	ENSG00000256453	DND1
IRF8.0.B	0.38	0.19	chr5:148831545-148831985	6300	0.64	0.00019	17	ENSG00000169252	ADRB2
IRF8.0.B	0.56	0.12	chr5:149680334-149681238	186020	0.54	0.0026	68	ENSG00000230551	AC021078.1
IRF8.0.B	0.37	0.19	chr5:150793405-150793678	102613	0.52	0.0042	86	ENSG00000086589	RBM22
IRF8.0.B	0.36	0.19	chr5:151067705-151068756	112296	0.52	0.0035	78	ENSG00000198624	CCDC69
IRF8.0.B	0.51	0.14	chr5:151098229-151098487	77791	0.53	0.0034	78	ENSG00000211445	GPX3
IRF8.0.B	0.36	0.19	chr5:151244512-151244730	214567	0.52	0.0036	0.08	ENSG00000145901	TNIP1
IRF8.0.B	0.56	0.12	chr5:157570621-157570961	160459	0.64	0.00018	17	ENSG00000113272	THG1L
IRF8.0.B	0.41	0.17	chr5:157581852-157582401	149019	0.6	0.00051	31	ENSG00000113272	THG1L
IRF8.0.B	0.62	0.12	chr5:157599584-157599858	131562	0.53	0.0032	75	ENSG00000113272	THG1L
IRF8.0.B	0.48	0.15	chr5:160507245-160507745	68651	0.56	0.0016	55	ENSG00000253522	MIR3142HG
IRF8.0.B	0.47	0.15	chr5:163342398-163342696	160418	0.51	0.0044	88	ENSG00000038274	MAT2B
IRF8.0.B	0.36	0.19	chr5:169650670-169651451	13402	0.58	0.00086	0.04	ENSG00000134516	DOCK2
IRF8.0.B	0.51	0.14	chr5:170393344-170393693	18673	0.67	7.5e-05	0.01	ENSG00000145936	KCNMB1
IRF8.0.B	0.39	0.19	chr5:177128470-177128889	223465	0.6	0.00055	32	ENSG00000087206	UIMC1
IRF8.0.B	0.36	0.19	chr5:177389163-177390144	164680	0.54	0.0024	66	ENSG00000272459	AC139795.3
IRF8.0.B	0.4	0.19	chr6:6086026-6086795	88027	0.62	0.00032	23	ENSG00000124785	NRN1
IRF8.0.B	0.42	0.17	chr6:7201601-7202632	187161	0.55	0.0022	63	ENSG00000124784	RIOK1
IRF8.0.B	0.55	0.12	chr6:10901618-10902308	138895	0.59	0.00077	38	ENSG00000111837	MAK
IRF8.0.B	0.6	0.12	chr6:15299517-15299976	222825	0.55	0.0021	62	ENSG00000047579	DTNBP1
IRF8.0.B	0.55	0.14	chr6:15305406-15305697	59337	0.59	0.0008	39	ENSG00000008083	JARID2
IRF8.0.B	0.39	0.19	chr6:15340814-15341115	96891	0.52	0.0037	81	ENSG00000271888	AL136162.1
IRF8.0.B	0.45	0.15	chr6:18234390-18234635	10530	0.51	0.0043	87	ENSG00000124795	DEK
IRF8.0.B	0.4	0.19	chr6:18260490-18261058	36630	0.51	0.0051	95	ENSG00000124795	DEK
IRF8.0.B	0.52	0.14	chr6:20319479-20320433	219795	0.57	0.0013	49	ENSG00000172197	MBOAT1
IRF8.0.B	0.47	0.15	chr6:26244546-26244718	88192	0.62	0.00038	26	ENSG00000168298	H1-4
IRF8.0.B	0.45	0.17	chr6:30107983-30108309	5086	0.55	0.0022	64	ENSG00000204616	TRIM31
IRF8.0.B	0.51	0.14	chr6:31587969-31588265	15915	0.53	0.0028	71	ENSG00000226979	LTA
IRF8.0.B	0.52	0.14	chr6:31676428-31676614	70	0.57	0.0014	52	ENSG00000204428	LY6G5C
IRF8.0.B	0.43	0.17	chr6:31702263-31702464	157801	0.51	0.0045	88	ENSG00000213760	ATP6V1G2
IRF8.0.B	0.43	0.17	chr6:31702263-31702464	15308	0.5	0.0055	98	ENSG00000204427	ABHD16A
IRF8.0.B	0.43	0.17	chr6:31702263-31702464	243186	0.53	0.0028	71	ENSG00000243649	CFB
IRF8.0.B	0.38	0.19	chr6:31737468-31737737	10430	0.52	0.0036	0.08	ENSG00000213722	DDAH2
IRF8.0.B	0.38	0.19	chr6:31737468-31737737	6887	0.56	0.0017	57	ENSG00000213719	CLIC1
IRF8.0.B	0.38	0.19	chr6:31737468-31737737	207913	0.52	4	84	ENSG00000243649	CFB
IRF8.0.B	0.47	0.15	chr6:36628890-36629417	34537	0.53	0.0029	72	ENSG00000112081	SRSF3
IRF8.0.B	0.67	0.12	chr6:36753012-36753441	158659	0.59	0.00077	38	ENSG00000112081	SRSF3
IRF8.0.B	0.69	0.12	chr6:41572735-41572917	207432	0.53	0.0034	78	ENSG00000124593	AL365205.1
IRF8.0.B	0.69	0.12	chr6:41572735-41572917	214745	0.68	4.6e-05	0.0083	ENSG00000214736	TOMM6
IRF8.0.B	0.43	0.17	chr6:43790882-43791029	204694	0.62	0.00034	24	ENSG00000237686	AL109615.3
IRF8.0.B	0.43	0.17	chr6:52305052-52305381	56040	0.64	0.00019	18	ENSG00000170915	PAQR8
IRF8.0.B	0.53	0.14	chr6:73471943-73472218	58428	0.62	0.00034	24	ENSG00000164430	CGAS
IRF8.0.B	0.39	0.19	chr6:73515238-73515462	146683	0.57	0.0013	49	ENSG00000203907	OOEP
IRF8.0.B	0.37	0.19	chr6:82066908-82067458	222306	0.57	0.0013	49	ENSG00000226453	LINC02542
IRF8.0.B	0.48	0.15	chr6:84554714-84555152	133686	0.53	3	72	ENSG00000231776	LINC01611
IRF8.0.B	0.68	0.12	chr6:108453679-108454211	242457	0.5	0.0055	98	ENSG00000112335	SNX3
IRF8.0.B	0.68	0.12	chr6:108453679-108454211	158688	0.74	4.5e-06	0.0019	ENSG00000135537	AFG1L
IRF8.0.B	0.47	0.15	chr6:113662187-113662543	241589	0.53	0.0028	71	ENSG00000175967	FO393415.1
IRF8.0.B	0.37	0.19	chr6:116409797-116410103	161306	0.56	0.0017	58	ENSG00000111832	RWDD1
IRF8.0.B	0.37	0.19	chr6:116409797-116410103	225515	0.64	0.00017	17	ENSG00000153975	ZUP1
IRF8.0.B	0.44	0.17	chr6:116461257-116462518	0	0.75	3.2e-06	0.0014	ENSG00000188820	CALHM6
IRF8.0.B	0.52	0.14	chr6:116465200-116465746	3830	0.58	0.00098	44	ENSG00000188820	CALHM6
IRF8.0.B	0.52	0.14	chr6:116465200-116465746	105663	0.56	0.0014	52	ENSG00000111832	RWDD1
IRF8.0.B	0.44	0.17	chr6:125714433-125714927	66234	0.52	0.0036	0.08	ENSG00000111912	NCOA7
IRF8.0.B	0.49	0.15	chr6:125773758-125774025	212454	0.56	0.0016	56	ENSG00000066651	TRMT11
IRF8.0.B	0.66	0.12	chr6:125832474-125833039	51313	0.52	0.0041	85	ENSG00000111912	NCOA7
IRF8.0.B	0.41	0.17	chr6:125946213-125946629	165052	0.53	0.0034	77	ENSG00000111912	NCOA7
IRF8.0.B	0.5	0.15	chr6:125989809-125989922	208648	0.51	0.0047	0.09	ENSG00000111912	NCOA7
IRF8.0.B	0.4	0.17	chr6:136930769-136931053	8468	0.76	1.6e-06	0.00093	ENSG00000182747	SLC35D3
IRF8.0.B	0.68	0.12	chr6:139648556-139649043	28596	0.5	0.0054	98	ENSG00000231426	FILNC1
IRF8.0.B	0.35	0.19	chr6:140825736-140826075	19883	0.66	9e-05	12	ENSG00000234147	AL035446.1
IRF8.0.B	0.57	0.12	chr6:142846909-142847323	99083	0.68	4.3e-05	8	ENSG00000232618	AL355304.1
IRF8.0.B	0.59	0.12	chr6:148866917-148867173	119887	0.57	0.0013	51	ENSG00000111962	UST
IRF8.0.B	0.38	0.19	chr6:149230701-149231072	215723	0.63	0.00022	19	ENSG00000178199	ZC3H12D
IRF8.0.B	0.49	0.15	chr6:149246630-149247250	199545	0.54	0.0024	66	ENSG00000178199	ZC3H12D
IRF8.0.B	0.4	0.19	chr6:149373560-149373807	26455	0.53	0.0028	71	ENSG00000177688	SUMO4
IRF8.0.B	0.4	0.19	chr6:149373560-149373807	221066	0.51	5	94	ENSG00000186625	KATNA1
IRF8.0.B	0.46	0.15	chr6:149628923-149629516	62629	0.54	0.0023	64	ENSG00000055211	GINM1
IRF8.0.B	0.76	0.12	chr6:149643028-149643378	242766	0.54	0.0025	68	ENSG00000177688	SUMO4
IRF8.0.B	0.76	0.12	chr6:149643028-149643378	196233	0.52	0.0038	82	ENSG00000178199	ZC3H12D
IRF8.0.B	0.76	0.12	chr6:149643028-149643378	76734	0.66	9.8e-05	12	ENSG00000055211	GINM1
IRF8.0.B	0.76	0.12	chr6:149643028-149643378	106065	0.53	0.0029	72	ENSG00000120265	PCMT1
IRF8.0.B	0.45	0.15	chr6:154604094-154604568	216579	0.53	0.0028	72	ENSG00000153721	CNKSR3
IRF8.0.B	0.51	0.14	chr6:159811485-159811778	224530	0.52	0.0041	85	ENSG00000237927	AL078604.2
IRF8.0.B	0.66	0.12	chr6:160986832-160987274	3044	0.5	0.0052	96	ENSG00000272841	AL139393.3
IRF8.0.B	0.72	0.13	chr6:167079833-167080367	110207	0.63	0.00022	19	ENSG00000227598	Z94721.1
IRF8.0.B	0.72	0.13	chr6:167079833-167080367	80516	0.69	3.9e-05	0.0076	ENSG00000213066	FGFR1OP
IRF8.0.B	0.72	0.13	chr6:167079833-167080367	80428	0.57	0.0012	48	ENSG00000272980	Z94721.2
IRF8.0.B	0.72	0.13	chr6:167079833-167080367	75904	0.62	0.00037	25	ENSG00000120436	GPR31
IRF8.0.B	0.36	0.19	chr6:167094963-167095163	95646	0.51	0.0044	88	ENSG00000213066	FGFR1OP
IRF8.0.B	0.62	0.12	chr6:167103233-167103750	133607	0.66	0.00011	13	ENSG00000227598	Z94721.1
IRF8.0.B	0.62	0.12	chr6:167103233-167103750	103916	0.61	0.00042	28	ENSG00000213066	FGFR1OP
IRF8.0.B	0.62	0.12	chr6:167103233-167103750	103828	0.53	0.0034	78	ENSG00000272980	Z94721.2
IRF8.0.B	0.62	0.12	chr6:167103233-167103750	52521	0.54	0.0026	69	ENSG00000120436	GPR31
IRF8.0.B	0.51	0.14	chr6:167153260-167154000	223756	0.66	0.0001	12	ENSG00000026297	RNASET2
IRF8.0.B	0.51	0.14	chr6:167153260-167154000	183634	0.71	1.8e-05	0.0047	ENSG00000227598	Z94721.1
IRF8.0.B	0.51	0.14	chr6:167153260-167154000	153943	0.63	0.00023	0.02	ENSG00000213066	FGFR1OP
IRF8.0.B	0.51	0.14	chr6:167153260-167154000	153855	0.67	8.3e-05	11	ENSG00000272980	Z94721.2
IRF8.0.B	0.5	0.15	chr6:170011966-170012264	241553	0.54	0.0025	68	ENSG00000266896	AL354892.3
IRF8.0.B	0.64	0.12	chr7:20367739-20367958	39440	0.52	0.0036	0.08	ENSG00000271133	AC004130.2
IRF8.0.B	0.41	0.17	chr7:20474255-20474633	145956	0.61	0.00045	29	ENSG00000271133	AC004130.2
IRF8.0.B	0.41	0.17	chr7:20474255-20474633	143553	0.63	0.00026	21	ENSG00000105855	ITGB8
IRF8.0.B	0.41	0.17	chr7:20474255-20474633	140574	0.53	0.0032	76	ENSG00000004846	ABCB5
IRF8.0.B	0.55	0.14	chr7:20508050-20508687	179751	0.56	0.0015	54	ENSG00000271133	AC004130.2
IRF8.0.B	0.41	0.17	chr7:21945398-21946006	44499	0.53	0.0029	72	ENSG00000164649	CDCA7L
IRF8.0.B	0.59	0.12	chr7:23545014-23545683	40234	0.62	0.0003	23	ENSG00000164548	TRA2A
IRF8.0.B	0.35	0.19	chr7:24155645-24155910	40752	0.57	0.0012	47	ENSG00000228944	AC004485.1
IRF8.0.B	0.41	0.17	chr7:30160362-30160666	201734	0.54	0.0026	69	ENSG00000281593	AC006978.2
IRF8.0.B	0.41	0.17	chr7:30160362-30160666	230219	0.56	0.0016	56	ENSG00000281404	LINC01176
IRF8.0.B	0.51	0.14	chr7:30389692-30390121	126188	0.53	0.0033	77	ENSG00000196295	GARS-DT
IRF8.0.B	0.49	0.15	chr7:42945755-42946919	28894	0.64	0.00019	17	ENSG00000106588	PSMA2
IRF8.0.B	0.49	0.15	chr7:42945755-42946919	13379	0.55	0.0019	0.06	ENSG00000106591	MRPL32
IRF8.0.B	0.37	0.19	chr7:44980309-44981374	183629	0.57	0.0011	47	ENSG00000196262	PPIA
IRF8.0.B	0.37	0.19	chr7:44980309-44981374	153518	0.7	2.3e-05	0.0054	ENSG00000105968	H2AZ2
IRF8.0.B	0.7	0.13	chr7:50329633-50330156	25565	0.5	0.0056	0.1	ENSG00000185811	IKZF1
IRF8.0.B	0.38	0.19	chr7:50416351-50417397	26731	0.52	0.0036	0.08	ENSG00000132436	FIGNL1
IRF8.0.B	0.38	0.19	chr7:76984464-76985123	24629	0.53	0.0029	72	ENSG00000265479	DTX2P1-UPK3BP1-PMS2P11
IRF8.0.B	0.39	0.19	chr7:77193011-77193376	70577	0.55	2	61	ENSG00000135205	CCDC146
IRF8.0.B	0.4	0.19	chr7:92294327-92294512	94313	0.55	0.0019	0.06	ENSG00000243107	AC000120.2
IRF8.0.B	0.56	0.12	chr7:92320060-92320433	208340	0.59	0.00084	0.04	ENSG00000127993	RBM48
IRF8.0.B	0.54	0.14	chr7:99516268-99516508	67793	0.5	0.0054	98	ENSG00000241468	ATP5MF
IRF8.0.B	0.55	0.14	chr7:99560826-99561147	112351	0.63	0.00029	22	ENSG00000241468	ATP5MF
IRF8.0.B	0.41	0.17	chr7:100199932-100200551	22369	0.62	0.00035	24	ENSG00000066923	STAG3
IRF8.0.B	0.45	0.15	chr7:101982021-101982318	21905	0.53	3	73	ENSG00000272219	AC005072.1
IRF8.0.B	0.46	0.15	chr7:101991026-101991460	30910	0.57	0.0012	49	ENSG00000272219	AC005072.1
IRF8.0.B	0.57	0.12	chr7:102426376-102426947	6159	0.6	0.00052	31	ENSG00000160991	ORAI2
IRF8.0.B	0.44	0.17	chr7:102613398-102614284	75480	0.58	0.0009	41	ENSG00000168255	POLR2J3
IRF8.0.B	0.44	0.17	chr7:102613398-102614284	39591	0.58	0.00087	0.04	ENSG00000105808	RASA4
IRF8.0.B	0.44	0.17	chr7:102613398-102614284	22741	0.61	0.00043	28	ENSG00000267368	UPK3BL1
IRF8.0.B	0.49	0.15	chr7:105514401-105515008	74740	0.53	0.0033	76	ENSG00000091127	PUS7
IRF8.0.B	0.56	0.12	chr7:116111369-116111826	176221	0.6	0.00064	34	ENSG00000105967	TFEC
IRF8.0.B	0.5	0.14	chr7:116979186-116979464	25948	0.54	0.0028	71	ENSG00000004866	ST7
IRF8.0.B	0.4	0.19	chr7:129146462-129146911	1755	0.56	0.0018	58	ENSG00000158457	TSPAN33
IRF8.0.B	0.6	0.12	chr7:129186200-129186362	41493	0.62	0.00037	25	ENSG00000158457	TSPAN33
IRF8.0.B	0.68	0.12	chr7:135440340-135440597	117320	0.69	3.5e-05	0.0072	ENSG00000155561	NUP205
IRF8.0.B	0.42	0.17	chr7:135575190-135575762	17273	0.5	0.0053	97	ENSG00000155561	NUP205
IRF8.0.B	0.66	0.12	chr7:139131468-139132152	208207	0.68	4.5e-05	0.0083	ENSG00000146963	LUC7L2
IRF8.0.B	0.41	0.17	chr7:139992540-139992974	30775	0.64	0.00017	17	ENSG00000059378	PARP12
IRF8.0.B	0.44	0.17	chr7:140883510-140883698	192733	0.53	0.0029	72	ENSG00000090266	NDUFB2
IRF8.0.B	0.51	0.14	chr7:141949538-141949841	41725	0.58	1	44	ENSG00000257335	MGAM
IRF8.0.B	0.47	0.15	chr7:141987039-141987208	248705	0.55	0.0018	58	ENSG00000106028	SSBP1
IRF8.0.B	0.4	0.17	chr7:143327990-143328123	79690	0.6	0.00059	33	ENSG00000229153	EPHA1-AS1
IRF8.0.B	0.41	0.17	chr7:148581642-148582279	115635	0.53	0.0028	71	ENSG00000055130	CUL1
IRF8.0.B	0.42	0.17	chr7:148630159-148630433	67481	0.52	0.0038	82	ENSG00000055130	CUL1
IRF8.0.B	0.44	0.17	chr7:149846661-149847057	82479	0.52	0.0038	82	ENSG00000181444	ZNF467
IRF8.0.B	0.61	0.12	chr7:155677047-155677311	65816	0.51	0.0043	87	ENSG00000216895	AC009403.1
IRF8.0.B	0.38	0.19	chr8:22553690-22554255	72102	0.53	0.0034	78	ENSG00000251034	AC087854.1
IRF8.0.B	0.39	0.19	chr8:26335099-26335426	43591	0.5	0.0055	98	ENSG00000221914	PPP2R2A
IRF8.0.B	0.36	0.19	chr8:37591411-37592064	75012	0.69	2.9e-05	0.0063	ENSG00000253414	AC124067.2
IRF8.0.B	0.5	0.15	chr8:53844361-53844635	7160	0.56	0.0017	57	ENSG00000147509	RGS20
IRF8.0.B	0.55	0.14	chr8:54070769-54071555	218974	0.55	2	61	ENSG00000147509	RGS20
IRF8.0.B	0.55	0.14	chr8:54070769-54071555	104217	0.73	6.6e-06	0.0025	ENSG00000187735	TCEA1
IRF8.0.B	0.55	0.14	chr8:54070769-54071555	24402	0.59	0.00077	38	ENSG00000120992	LYPLA1
IRF8.0.B	0.56	0.12	chr8:54242839-54243740	107598	0.58	0.0011	45	ENSG00000137547	MRPL15
IRF8.0.B	0.47	0.15	chr8:54304090-54304633	168849	0.56	0.0014	52	ENSG00000137547	MRPL15
IRF8.0.B	0.57	0.12	chr8:55924406-55924933	30811	0.67	7e-05	0.01	ENSG00000254325	AC018607.1
IRF8.0.B	0.37	0.19	chr8:55933641-55933784	40046	0.72	1.1e-05	0.0033	ENSG00000254325	AC018607.1
IRF8.0.B	0.5	0.15	chr8:55936166-55936327	42571	0.68	4.4e-05	0.0082	ENSG00000254325	AC018607.1
IRF8.0.B	0.48	0.15	chr8:80377430-80377904	163396	0.5	0.0055	99	ENSG00000260317	AC009812.4
IRF8.0.B	0.6	0.12	chr8:95117569-95117903	127010	0.55	0.0021	62	ENSG00000156172	C8orf37
IRF8.0.B	0.36	0.19	chr8:103499747-103500927	18481	0.71	1.5e-05	0.0041	ENSG00000271830	AC012213.4
IRF8.0.B	0.36	0.19	chr8:103499747-103500927	16349	0.64	0.00018	17	ENSG00000253477	AC012213.1
IRF8.0.B	0.61	0.12	chr8:119952539-119952894	221765	0.51	5	94	ENSG00000064313	TAF2
IRF8.0.B	0.46	0.15	chr8:119962305-119962648	231531	0.51	0.0045	88	ENSG00000064313	TAF2
IRF8.0.B	0.56	0.12	chr8:120773375-120773615	237630	0.54	0.0025	68	ENSG00000172164	SNTB1
IRF8.0.B	0.49	0.15	chr8:122828222-122828660	20476	0.53	0.0028	71	ENSG00000253372	AC016405.1
IRF8.0.B	0.57	0.12	chr8:123386154-123386643	159965	0.6	0.00063	34	ENSG00000259305	ZHX1-C8orf76
IRF8.0.B	0.58	0.12	chr8:129988577-129989175	240381	0.62	0.00032	23	ENSG00000147697	GSDMC
IRF8.0.B	0.39	0.19	chr8:130008712-130009243	169119	0.73	7.8e-06	0.0027	ENSG00000153310	FAM49B
IRF8.0.B	0.44	0.17	chr8:131810115-131810467	93626	0.51	0.0046	0.09	ENSG00000132294	EFR3A
IRF8.0.B	0.65	0.12	chr8:140518470-140518925	7159	0.53	3	73	ENSG00000104472	CHRAC1
IRF8.0.B	0.45	0.15	chr8:141294814-141295438	177536	0.52	0.0038	82	ENSG00000105339	DENND3
IRF8.0.B	0.68	0.12	chr8:143470845-143471122	70851	0.52	0.0041	85	ENSG00000254859	AC067930.3
IRF8.0.B	0.51	0.14	chr8:143546309-143546750	4336	0.71	1.7e-05	0.0046	ENSG00000254859	AC067930.3
IRF8.0.B	0.51	0.14	chr8:143546309-143546750	6457	0.51	0.0051	95	ENSG00000104518	GSDMD
IRF8.0.B	0.38	0.19	chr9:242511-242746	126280	0.53	0.0034	77	ENSG00000170122	FOXD4
IRF8.0.B	0.38	0.19	chr9:242511-242746	121473	0.52	0.0035	79	ENSG00000172785	CBWD1
IRF8.0.B	0.6	0.12	chr9:4663999-4664286	128658	0.51	0.0049	93	ENSG00000120158	RCL1
IRF8.0.B	0.46	0.15	chr9:5061613-5061894	77223	0.53	0.0032	75	ENSG00000096968	JAK2
IRF8.0.B	0.47	0.15	chr9:5074501-5075089	90111	0.6	0.00058	32	ENSG00000096968	JAK2
IRF8.0.B	0.38	0.19	chr9:6683119-6683562	37301	0.5	0.0055	99	ENSG00000107077	KDM4C
IRF8.0.B	0.72	0.13	chr9:17448355-17448701	130365	0.6	0.00055	32	ENSG00000107295	SH3GL2
IRF8.0.B	0.39	0.19	chr9:19030842-19031201	199234	0.52	0.0038	82	ENSG00000137145	DENND4C
IRF8.0.B	0.47	0.15	chr9:21144356-21145126	4142	0.6	0.00063	34	ENSG00000177047	IFNW1
IRF8.0.B	0.52	0.14	chr9:33295683-33295889	47863	0.5	0.0055	98	ENSG00000107262	BAG1
IRF8.0.B	0.44	0.17	chr9:36575513-36575591	2651	0.58	0.0011	46	ENSG00000165304	MELK
IRF8.0.B	0.59	0.12	chr9:41209844-41210383	109051	0.74	5.5e-06	0.0022	ENSG00000276462	BX255923.2
IRF8.0.B	0.37	0.19	chr9:89405738-89406382	44951	0.72	1e-05	0.0031	ENSG00000187764	SEMA4D
IRF8.0.B	0.51	0.14	chr9:99762354-99763028	143626	0.5	0.0055	99	ENSG00000136874	STX17
IRF8.0.B	0.58	0.12	chr9:104784159-104784457	186136	0.53	0.0033	77	ENSG00000230013	CT70
IRF8.0.B	0.36	0.19	chr9:107637424-107638348	152572	0.72	1e-05	0.0032	ENSG00000136826	KLF4
IRF8.0.B	0.6	0.12	chr9:112140391-112140895	239185	0.58	0.0009	41	ENSG00000119471	HSDL2
IRF8.0.B	0.54	0.14	chr9:122286838-122287071	22235	0.6	0.00062	34	ENSG00000148187	MRRF
IRF8.0.B	0.6	0.12	chr9:123764569-123765109	236561	0.53	0.0032	75	ENSG00000106689	LHX2
IRF8.0.B	0.4	0.17	chr9:128473165-128473351	150621	0.55	0.0022	63	ENSG00000167113	COQ4
IRF8.0.B	0.55	0.12	chrX:1330516-1331032	5584	0.52	4	84	ENSG00000185291	IL3RA
IRF8.0.B	0.55	0.12	chrX:1330516-1331032	5584	0.52	4	84	ENSG00000185291	IL3RA
IRF8.0.B	0.45	0.15	chrX:1684918-1685192	47392	0.67	6.3e-05	0.0097	ENSG00000223511	AL683807.1
IRF8.0.B	0.45	0.15	chrX:1684918-1685192	47392	0.67	6.3e-05	0.0097	ENSG00000223511	AL683807.1
IRF8.0.B	0.5	0.14	chrX:101371042-101371420	21595	0.55	0.0021	62	ENSG00000010671	BTK
JDP2.0.D	0.76	0.15	chr8:94261944-94262519	12691	0.7	2e-05	5	ENSG00000164949	GEM
KAISO.0.A	0.78	0.14	chrX:13734325-13735196	22081	0.84	9.4e-09	1.8e-05	ENSG00000196459	TRAPPC2
KAISO.0.A	0.78	0.14	chrX:13734325-13735196	0	0.72	1e-05	0.0031	ENSG00000046651	OFD1
KAISO.0.A	0.76	0.14	chrX:41922924-41923902	198743	0.52	0.0041	85	ENSG00000171657	GPR82
KAISO.0.A	0.82	0.12	chrX:44542688-44543331	19049	0.85	6e-09	1.4e-05	ENSG00000069509	FUNDC1
KAISO.0.A	0.81	0.12	chrX:118345779-118346841	0	0.8	1.8e-07	0.00017	ENSG00000131725	WDR44
KAISO.0.A	0.81	0.12	chrX:118345779-118346841	149057	0.79	2.6e-07	0.00023	ENSG00000147251	DOCK11
KAISO.0.A	0.85	48	chrX:118593328-118593753	247255	0.6	0.00064	35	ENSG00000131725	WDR44
KAISO.0.A	0.85	48	chrX:118593328-118593753	97430	0.6	0.00061	34	ENSG00000147251	DOCK11
KAISO.0.A	0.85	48	chrX:118593328-118593753	133380	0.75	3.2e-06	0.0014	ENSG00000131724	IL13RA1
KAISO.0.A	0.76	0.14	chrX:134671347-134671704	211182	0.56	0.0016	56	ENSG00000165704	HPRT1
KAISO.0.A	0.76	0.14	chrX:134671347-134671704	97862	0.66	8.5e-05	11	ENSG00000156504	FAM122B
KAISO.0.A	0.76	0.14	chrX:134671347-134671704	215928	0.67	6.3e-05	0.0097	ENSG00000101928	MOSPD1
KAISO.0.A	0.8	0.14	chrX:150898339-150899208	132003	0.76	1.5e-06	0.00088	ENSG00000102181	CD99L2
KAISO.1.A	0.78	0.13	chrX:13734325-13735196	22081	0.84	9.4e-09	1.8e-05	ENSG00000196459	TRAPPC2
KAISO.1.A	0.78	0.13	chrX:13734325-13735196	0	0.72	1e-05	0.0031	ENSG00000046651	OFD1
KAISO.1.A	0.74	0.16	chrX:23667211-23668167	2949	0.68	4.7e-05	0.0083	ENSG00000123131	PRDX4
KAISO.1.A	0.74	0.16	chrX:23667211-23668167	115006	0.65	0.00014	15	ENSG00000130066	SAT1
KAISO.1.A	0.74	0.16	chrX:23667211-23668167	165186	0.71	1.3e-05	0.0037	ENSG00000184831	APOO
KAISO.1.A	0.74	0.16	chrX:30888648-30889837	61206	0.82	4.4e-08	6.4e-05	ENSG00000157625	TAB3
KAISO.1.A	0.82	75	chrX:44542688-44543331	19049	0.85	6e-09	1.4e-05	ENSG00000069509	FUNDC1
KAISO.1.A	0.81	75	chrX:118345779-118346841	0	0.8	1.8e-07	0.00017	ENSG00000131725	WDR44
KAISO.1.A	0.81	75	chrX:118345779-118346841	149057	0.79	2.6e-07	0.00023	ENSG00000147251	DOCK11
KAISO.1.A	0.72	0.16	chrX:119852449-119853345	236725	0.62	0.0003	23	ENSG00000125354	SEPTIN6
KAISO.1.A	0.72	0.16	chrX:119852449-119853345	47138	0.6	0.00055	32	ENSG00000125351	UPF3B
KAISO.1.A	0.72	0.16	chrX:119852449-119853345	67327	0.68	4.7e-05	0.0083	ENSG00000101882	NKAP
KAISO.1.A	0.8	0.13	chrX:150898339-150899208	132003	0.76	1.5e-06	0.00088	ENSG00000102181	CD99L2
KLF4.0.A	0.56	0.2	chr1:941655-942051	227306	0.6	0.00052	31	ENSG00000272141	AL390719.2
KLF4.0.A	0.62	0.18	chr1:998997-999237	3031	0.59	0.0007	37	ENSG00000272512	AL645608.7
KLF4.0.A	0.62	0.18	chr1:2300904-2301555	228509	0.53	0.0033	76	ENSG00000272449	AL139246.5
KLF4.0.A	0.72	0.15	chr1:34918939-34919616	125940	0.51	0.0046	0.09	ENSG00000187513	GJA4
KLF4.0.A	0.57	0.2	chr1:36123125-36123809	215815	0.51	0.0048	92	ENSG00000196182	STK40
KLF4.0.A	0.58	0.2	chr10:3067914-3069203	72429	0.55	0.0019	59	ENSG00000237399	PITRM1-AS1
KLF4.0.A	0.61	0.18	chr10:43076863-43077465	0	0.58	1	44	ENSG00000165731	RET
KLF4.0.A	0.6	0.18	chr10:79419813-79420247	92354	0.52	0.0036	0.08	ENSG00000253626	EIF5AL1
KLF4.0.A	0.59	0.2	chr10:93386699-93387273	109339	0.54	0.0023	64	ENSG00000138180	CEP55
KLF4.0.A	0.59	0.2	chr10:127195842-127196897	60416	0.64	0.00017	17	ENSG00000188916	INSYN2A
KLF4.0.A	0.56	0.2	chr12:19482519-19483345	78474	0.58	0.00094	42	ENSG00000139154	AEBP2
KLF4.0.A	0.77	0.11	chr12:47900923-47901528	166560	0.54	0.0023	64	ENSG00000079337	RAPGEF3
KLF4.0.A	0.77	0.11	chr12:47900923-47901528	132394	0.51	0.0045	88	ENSG00000277173	AC004241.4
KLF4.0.A	0.77	0.11	chr12:47900923-47901528	116000	0.6	0.00059	33	ENSG00000268069	AC004466.1
KLF4.0.A	0.77	0.11	chr12:47900923-47901528	141369	0.52	0.0037	81	ENSG00000079387	SENP1
KLF4.0.A	0.68	0.14	chr12:55933185-55933474	217148	0.54	0.0028	71	ENSG00000135441	BLOC1S1
KLF4.0.A	0.68	0.14	chr12:55933185-55933474	180722	0.55	0.0021	62	ENSG00000205323	SARNP
KLF4.0.A	0.68	0.14	chr12:55933185-55933474	115144	0.55	0.0019	59	ENSG00000123353	ORMDL2
KLF4.0.A	0.68	0.14	chr12:55933185-55933474	112225	0.52	4	84	ENSG00000135392	DNAJC14
KLF4.0.A	0.68	0.14	chr12:55933185-55933474	31772	0.57	0.0013	49	ENSG00000170473	PYM1
KLF4.0.A	0.68	0.14	chr12:55933185-55933474	74185	0.6	0.00057	32	ENSG00000123411	IKZF4
KLF4.0.A	0.56	0.2	chr12:110661338-110662022	159683	0.58	0.00088	41	ENSG00000151164	RAD9B
KLF4.0.A	0.77	0.11	chr13:77026173-77026852	77662	0.52	0.0039	83	ENSG00000102794	ACOD1
KLF4.0.A	0.58	0.2	chr14:30874142-30874900	150206	0.57	0.0011	47	ENSG00000100478	AP4S1
KLF4.0.A	0.56	0.2	chr14:90081884-90082229	19890	0.56	0.0016	55	ENSG00000152315	KCNK13
KLF4.0.A	0.64	0.18	chr14:93007255-93007870	195024	0.52	0.0036	0.08	ENSG00000170270	GON7
KLF4.0.A	0.63	0.18	chr14:95480090-95480559	72824	0.51	0.0048	91	ENSG00000176438	SYNE3
KLF4.0.A	0.61	0.18	chr14:100166441-100167118	40289	0.52	0.0037	81	ENSG00000258982	AL133523.1
KLF4.0.A	0.61	0.18	chr14:100166441-100167118	166672	0.62	0.00032	23	ENSG00000258666	AL157871.4
KLF4.0.A	0.56	0.2	chr15:40055127-40055415	19789	0.56	0.0016	55	ENSG00000259584	AC021755.2
KLF4.0.A	0.58	0.2	chr15:90869532-90870112	84758	0.55	2	0.06	ENSG00000166965	RCCD1
KLF4.0.A	0.55	0.2	chr16:11349678-11350331	100059	0.61	0.00047	29	ENSG00000175643	RMI2
KLF4.0.A	0.55	0.2	chr16:48365632-48366299	172427	0.53	0.0029	72	ENSG00000102921	N4BP1
KLF4.0.A	0.56	0.2	chr17:76585705-76586331	149534	0.64	0.00021	19	ENSG00000092931	MFSD11
KLF4.0.A	0.56	0.2	chr19:2494640-2495161	204856	0.61	0.00045	29	ENSG00000220008	LINGO3
KLF4.0.A	0.63	0.18	chr19:35710816-35711735	6258	0.6	0.00054	32	ENSG00000011590	ZBTB32
KLF4.0.A	0.63	0.18	chr19:35710816-35711735	6238	0.53	0.0029	72	ENSG00000272333	KMT2B
KLF4.0.A	0.63	0.18	chr19:35710816-35711735	46408	0.57	0.0012	49	ENSG00000167595	PROSER3
KLF4.0.A	0.71	0.15	chr2:24083787-24084949	34086	0.52	4	85	ENSG00000119782	FKBP1B
KLF4.0.A	0.71	0.15	chr2:24083787-24084949	16201	0.53	0.0028	71	ENSG00000115128	SF3B6
KLF4.0.A	0.71	0.15	chr2:24083787-24084949	7261	0.56	0.0015	54	ENSG00000219626	FAM228B
KLF4.0.A	0.71	0.15	chr2:24083787-24084949	90104	0.54	0.0024	66	ENSG00000186453	FAM228A
KLF4.0.A	0.6	0.18	chr2:96501413-96502028	165647	0.66	9.2e-05	12	ENSG00000121152	NCAPH
KLF4.0.A	0.6	0.18	chr2:96501413-96502028	3767	0.67	6.7e-05	0.0099	ENSG00000163121	NEURL3
KLF4.0.A	0.6	0.18	chr2:96501413-96502028	34715	0.68	4.8e-05	0.0084	ENSG00000196843	ARID5A
KLF4.0.A	0.62	0.18	chr2:96502700-96503265	166934	0.64	0.00017	17	ENSG00000121152	NCAPH
KLF4.0.A	0.62	0.18	chr2:96502700-96503265	5054	0.7	2.3e-05	0.0054	ENSG00000163121	NEURL3
KLF4.0.A	0.62	0.18	chr2:96502700-96503265	33478	0.64	0.00019	17	ENSG00000196843	ARID5A
KLF4.0.A	0.56	0.2	chr2:113502689-113503644	4024	0.55	2	0.06	ENSG00000184492	FOXD4L1
KLF4.0.A	0.6	0.2	chr2:127086874-127087473	38847	0.6	0.00065	35	ENSG00000136717	BIN1
KLF4.0.A	0.55	0.2	chr2:201220097-201220539	103943	0.54	0.0026	69	ENSG00000003402	CFLAR
KLF4.0.A	0.55	0.2	chr2:201220097-201220539	67732	0.71	1.8e-05	0.0047	ENSG00000155749	FLACC1
KLF4.0.A	0.59	0.2	chr2:218286530-218287473	31211	0.62	0.00037	25	ENSG00000261338	AC021016.2
KLF4.0.A	0.67	0.14	chr2:218291628-218292721	73944	0.53	3	73	ENSG00000225062	CATIP-AS1
KLF4.0.A	0.57	0.2	chr21:36297984-36298517	162905	0.55	0.0018	59	ENSG00000159231	CBR3
KLF4.0.A	0.57	0.2	chr21:36297984-36298517	21672	0.5	0.0055	99	ENSG00000159256	MORC3
KLF4.0.A	0.57	0.2	chr21:36297984-36298517	62113	0.57	0.0011	46	ENSG00000228107	AP000692.1
KLF4.0.A	0.57	0.2	chr3:4983970-4984480	172425	0.55	0.0021	62	ENSG00000233912	AC026202.2
KLF4.0.A	0.57	0.2	chr3:9946175-9947529	188828	0.54	0.0025	67	ENSG00000134072	CAMK1
KLF4.0.A	0.57	0.2	chr3:9946175-9947529	0	0.57	0.0013	49	ENSG00000230082	PRRT3-AS1
KLF4.0.A	0.55	0.2	chr3:37590708-37591098	138593	0.5	0.0053	97	ENSG00000144668	ITGA9
KLF4.0.A	0.56	0.2	chr3:39177738-39178334	35883	0.6	0.00056	32	ENSG00000144655	CSRNP1
KLF4.0.A	0.59	0.2	chr3:122295168-122295707	116139	0.6	0.00052	31	ENSG00000196981	WDR5B
KLF4.0.A	0.59	0.2	chr3:122295168-122295707	126195	0.54	0.0027	71	ENSG00000114030	KPNA1
KLF4.0.A	0.55	0.2	chr3:172523006-172523828	37060	0.54	0.0024	66	ENSG00000223387	LINC02068
KLF4.0.A	0.55	0.2	chr3:183098866-183100048	160792	0.55	2	61	ENSG00000043093	DCUN1D1
KLF4.0.A	0.55	0.2	chr3:183098866-183100048	153205	0.81	1.1e-07	0.00012	ENSG00000176597	B3GNT5
KLF4.0.A	0.56	0.2	chr4:15001977-15003408	0	0.51	0.0049	93	ENSG00000137449	CPEB2
KLF4.0.A	0.62	0.18	chr4:82373719-82374647	21221	0.52	0.0039	84	ENSG00000138668	HNRNPD
KLF4.0.A	0.62	0.18	chr4:82373719-82374647	55943	0.62	0.00032	23	ENSG00000145293	ENOPH1
KLF4.0.A	0.57	0.2	chr4:83320583-83320997	59047	0.61	0.00049	0.03	ENSG00000173085	COQ2
KLF4.0.A	0.56	0.2	chr5:38556310-38557334	0	0.62	0.00033	24	ENSG00000244968	LIFR-AS1
KLF4.0.A	0.59	0.2	chr5:95961031-95962454	0	0.51	0.0049	93	ENSG00000251314	AC104123.1
KLF4.0.A	0.59	0.2	chr5:95961031-95962454	87661	0.6	0.00058	33	ENSG00000250551	MIR583HG
KLF4.0.A	0.56	0.2	chr5:132495710-132497352	14101	0.57	0.0012	49	ENSG00000125347	IRF1
KLF4.0.A	0.56	0.2	chr6:7260792-7261597	128196	0.51	0.0049	93	ENSG00000124784	RIOK1
KLF4.0.A	0.57	0.2	chr7:128409521-128410528	113488	0.63	0.00022	19	ENSG00000273270	AC090114.2
KLF4.0.A	0.56	0.2	chr8:90984721-90985835	26250	0.52	0.0042	86	ENSG00000253250	C8orf88
KLF4.0.A	0.59	0.2	chr8:141206521-141206971	89243	0.62	0.00036	25	ENSG00000105339	DENND3
KLF4.0.A	0.59	0.2	chr8:141206521-141206971	81804	0.66	0.00011	13	ENSG00000253210	AC040970.1
KLF4.0.A	0.64	0.18	chr8:141294814-141295438	177536	0.52	0.0038	82	ENSG00000105339	DENND3
KLF4.0.A	0.67	0.14	chr8:143558188-143558762	4981	0.63	0.00028	22	ENSG00000104518	GSDMD
KLF4.0.A	0.6	0.2	chr9:107465451-107466427	18425	0.6	0.0006	33	ENSG00000136826	KLF4
KLF8.0.C	0.79	51	chr11:117199135-117199309	61	0.84	1.2e-08	2.2e-05	ENSG00000149591	TAGLN
KLF8.0.C	0.79	51	chr11:117199135-117199309	5028	0.55	2	61	ENSG00000160613	PCSK7
KLF8.0.C	0.79	51	chr11:117199135-117199309	85898	0.71	1.4e-05	0.0038	ENSG00000186318	BACE1
MBD2.0.B	0.59	0.17	chr1:999904-1000580	11417	0.52	0.0041	85	ENSG00000224969	AL645608.1
MBD2.0.B	0.45	0.19	chr1:5992141-5992783	1214	0.56	0.0016	56	ENSG00000069424	KCNAB2
MBD2.0.B	0.56	0.17	chr1:20787231-20787637	144574	0.55	0.0018	58	ENSG00000117242	PINK1-AS
MBD2.0.B	0.47	0.19	chr1:22143025-22143510	117514	0.68	4.4e-05	0.0082	ENSG00000070831	CDC42
MBD2.0.B	0.57	0.17	chr1:24928667-24929029	29156	0.53	0.0033	76	ENSG00000020633	RUNX3
MBD2.0.B	0.63	0.17	chr1:24929623-24930769	30112	0.56	0.0018	58	ENSG00000020633	RUNX3
MBD2.0.B	0.43	0.19	chr1:25616193-25617099	185335	0.52	0.0037	81	ENSG00000204178	MACO1
MBD2.0.B	0.6	0.17	chr1:26864986-26865568	172854	0.51	0.0044	87	ENSG00000260063	AL512408.1
MBD2.0.B	0.53	0.18	chr1:34984456-34985639	526	0.61	0.0005	0.03	ENSG00000163867	ZMYM6
MBD2.0.B	0.48	0.19	chr1:38990999-38991575	128506	0.57	0.0012	48	ENSG00000214114	MYCBP
MBD2.0.B	0.42	0.19	chr1:53196507-53197243	45121	0.55	2	61	ENSG00000157193	LRP8
MBD2.0.B	0.41	0.19	chr1:53325960-53326806	83596	0.66	9.1e-05	12	ENSG00000157193	LRP8
MBD2.0.B	0.56	0.17	chr1:54053122-54053855	136548	0.52	0.0039	84	ENSG00000081870	HSPB11
MBD2.0.B	0.51	0.18	chr1:54886749-54887651	0	0.55	0.0021	62	ENSG00000233203	DHCR24-DT
MBD2.0.B	0.48	0.19	chr1:62435896-62437285	0	0.55	0.0018	59	ENSG00000162607	USP1
MBD2.0.B	0.42	0.19	chr1:149842261-149843018	224261	0.55	0.0021	62	ENSG00000136631	VPS45
MBD2.0.B	0.42	0.19	chr1:212284955-212286004	0	0.53	0.0029	72	ENSG00000066027	PPP2R5A
MBD2.0.B	0.58	0.17	chr1:212432724-212433601	147314	0.57	0.0013	0.05	ENSG00000066027	PPP2R5A
MBD2.0.B	0.43	0.19	chr1:229557957-229559305	33806	0.56	0.0014	52	ENSG00000135801	TAF5L
MBD2.0.B	0.48	0.19	chr1:231626418-231627043	97877	0.58	0.00091	41	ENSG00000116918	TSNAX
MBD2.0.B	0.46	0.19	chr1:244652628-244653483	182133	0.61	0.00047	29	ENSG00000203667	COX20
MBD2.0.B	0.4	0.19	chr1:244971262-244971423	106524	0.52	0.0039	83	ENSG00000273175	BX323046.1
MBD2.0.B	0.55	0.17	chr10:3784924-3786121	8928	0.54	0.0024	66	ENSG00000067082	KLF6
MBD2.0.B	0.5	0.19	chr10:5976965-5978176	162980	0.52	0.0041	85	ENSG00000272764	AL596094.1
MBD2.0.B	0.49	0.19	chr10:13659340-13659594	72401	0.51	5	94	ENSG00000165630	PRPF18
MBD2.0.B	0.46	0.19	chr10:43436363-43437389	50746	0.53	0.0028	71	ENSG00000169813	HNRNPF
MBD2.0.B	0.63	0.17	chr10:48471196-48471678	25162	0.54	0.0027	0.07	ENSG00000128805	ARHGAP22
MBD2.0.B	0.47	0.19	chr10:68406337-68407628	70370	0.51	0.0047	91	ENSG00000122912	SLC25A16
MBD2.0.B	0.5	0.19	chr10:68827088-68828383	0	0.55	2	61	ENSG00000165730	STOX1
MBD2.0.B	0.49	0.19	chr10:68900730-68901798	221714	0.51	0.0047	0.09	ENSG00000122958	VPS26A
MBD2.0.B	0.46	0.19	chr10:73785173-73785882	124087	0.52	0.0042	86	ENSG00000222047	C10orf55
MBD2.0.B	0.46	0.19	chr10:73874275-73874790	242663	0.51	0.0045	88	ENSG00000177791	MYOZ1
MBD2.0.B	0.44	0.19	chr10:86710944-86711912	246687	0.54	0.0028	71	ENSG00000173267	SNCG
MBD2.0.B	0.49	0.19	chr10:91220448-91221447	222968	0.57	0.0013	0.05	ENSG00000273124	AL365434.2
MBD2.0.B	0.49	0.19	chr10:91220448-91221447	187833	0.53	0.0031	75	ENSG00000165338	HECTD2
MBD2.0.B	0.47	0.19	chr10:91923400-91924477	140565	0.59	0.00073	37	ENSG00000228701	TNKS2-AS1
MBD2.0.B	0.48	0.19	chr10:99620371-99621771	80787	0.55	0.0019	59	ENSG00000119929	CUTC
MBD2.0.B	0.5	0.18	chr10:110918476-110920014	0	0.51	0.0044	88	ENSG00000108061	SHOC2
MBD2.0.B	0.48	0.19	chr10:119596592-119597448	231956	0.54	0.0024	66	ENSG00000197771	MCMBP
MBD2.0.B	0.58	0.17	chr10:124743885-124744724	3425	0.52	0.0035	78	ENSG00000203791	EEF1AKMT2
MBD2.0.B	0.51	0.18	chr10:124801462-124802893	53313	0.58	0.00096	43	ENSG00000203791	EEF1AKMT2
MBD2.0.B	0.55	0.18	chr11:9460560-9461635	218112	0.53	3	74	ENSG00000255097	AP006259.1
MBD2.0.B	0.55	0.18	chr11:9460560-9461635	202442	0.61	0.00039	26	ENSG00000133789	SWAP70
MBD2.0.B	0.49	0.19	chr11:10307539-10308499	203174	0.56	0.0018	58	ENSG00000110315	RNF141
MBD2.0.B	0.63	0.17	chr11:47407895-47408865	26386	0.56	0.0016	56	ENSG00000255197	AC090559.1
MBD2.0.B	0.63	0.17	chr11:47407895-47408865	156471	0.57	0.0012	49	ENSG00000213619	NDUFS3
MBD2.0.B	0.63	0.17	chr11:47407895-47408865	156565	0.58	0.00092	42	ENSG00000110536	PTPMT1
MBD2.0.B	0.63	0.17	chr11:47407895-47408865	208450	0.57	0.0012	48	ENSG00000109919	MTCH2
MBD2.0.B	0.52	0.18	chr11:47766480-47766826	201144	0.57	0.0014	51	ENSG00000213619	NDUFS3
MBD2.0.B	0.52	0.18	chr11:47766480-47766826	49986	0.64	0.00019	17	ENSG00000109920	FNBP4
MBD2.0.B	0.53	0.18	chr11:47848244-47848968	230929	0.53	0.0029	72	ENSG00000109919	MTCH2
MBD2.0.B	0.42	0.19	chr11:62573776-62574636	137994	0.55	0.0018	59	ENSG00000214753	HNRNPUL2
MBD2.0.B	0.46	0.19	chr11:63671171-63671919	165087	0.59	0.00076	38	ENSG00000133317	LGALS12
MBD2.0.B	0.52	0.18	chr11:64317906-64318301	21903	0.54	0.0027	0.07	ENSG00000168071	CCDC88B
MBD2.0.B	0.48	0.19	chr11:64358872-64359414	18668	0.52	0.0042	86	ENSG00000168071	CCDC88B
MBD2.0.B	0.6	0.17	chr11:65261661-65262513	235175	0.58	0.00088	41	ENSG00000251562	MALAT1
MBD2.0.B	0.57	0.17	chr11:66051780-66052467	39772	0.5	0.0054	98	ENSG00000175315	CST6
MBD2.0.B	0.57	0.17	chr11:66051780-66052467	35028	0.51	5	93	ENSG00000175294	CATSPER1
MBD2.0.B	0.46	0.19	chr11:67508012-67508530	72502	0.54	0.0025	68	ENSG00000172725	CORO1B
MBD2.0.B	0.47	0.19	chr11:76860585-76861289	0	0.51	0.0048	92	ENSG00000078124	ACER3
MBD2.0.B	0.52	0.18	chr11:117985937-117986851	185093	0.54	0.0025	68	ENSG00000137731	FXYD2
MBD2.0.B	0.52	0.18	chr11:117985937-117986851	0	0.57	0.0012	47	ENSG00000110324	IL10RA
MBD2.0.B	0.47	0.19	chr12:12356764-12357752	115530	0.53	0.0028	71	ENSG00000111266	DUSP16
MBD2.0.B	0.43	0.19	chr12:76878670-76879813	141435	0.63	0.00025	21	ENSG00000165891	E2F7
MBD2.0.B	0.42	0.19	chr12:89708492-89710212	0	0.58	0.0011	45	ENSG00000271614	ATP2B1-AS1
MBD2.0.B	0.6	0.17	chr12:104137291-104138617	165122	0.55	0.0019	59	ENSG00000255150	EID3
MBD2.0.B	0.5	0.19	chr12:121626180-121626889	173908	0.54	0.0027	0.07	ENSG00000274292	AC084018.2
MBD2.0.B	0.4	0.19	chr12:132828270-132829294	157071	0.55	0.0019	0.06	ENSG00000198393	ZNF26
MBD2.0.B	0.51	0.18	chr13:51452447-51453893	130562	0.54	0.0027	0.07	ENSG00000139668	WDFY2
MBD2.0.B	0.41	0.19	chr13:77027074-77027618	34476	0.54	0.0026	69	ENSG00000005812	FBXL3
MBD2.0.B	0.57	0.17	chr14:21476557-21477469	92265	0.66	0.00011	13	ENSG00000260830	AL135744.1
MBD2.0.B	0.53	0.18	chr14:34873359-34874624	0	0.62	0.00032	23	ENSG00000258738	AL121603.2
MBD2.0.B	0.41	0.19	chr14:52552173-52552951	86964	0.6	0.00056	32	ENSG00000197930	ERO1A
MBD2.0.B	0.41	0.19	chr14:52552173-52552951	222242	0.61	0.00041	27	ENSG00000100522	GNPNAT1
MBD2.0.B	0.49	0.19	chr14:54488473-54489253	91624	0.54	0.0027	0.07	ENSG00000100526	CDKN3
MBD2.0.B	0.49	0.19	chr14:54488473-54489253	20559	0.55	0.0021	62	ENSG00000100532	CGRRF1
MBD2.0.B	0.55	0.17	chr14:54509533-54510368	112684	0.56	0.0016	54	ENSG00000100526	CDKN3
MBD2.0.B	0.55	0.17	chr14:54509533-54510368	35049	0.54	0.0026	69	ENSG00000197045	GMFB
MBD2.0.B	0.54	0.18	chr14:54901948-54903219	35730	0.52	0.0037	81	ENSG00000198554	WDHD1
MBD2.0.B	0.49	0.19	chr14:61694920-61695828	138647	0.54	0.0028	71	ENSG00000250548	LINC01303
MBD2.0.B	0.49	0.19	chr14:61694920-61695828	13879	0.53	0.0031	75	ENSG00000258777	HIF1A-AS1
MBD2.0.B	0.49	0.19	chr14:61694920-61695828	0	0.56	0.0017	57	ENSG00000100644	HIF1A
MBD2.0.B	0.45	0.19	chr14:73759986-73760708	91136	0.54	0.0025	67	ENSG00000140043	PTGR2
MBD2.0.B	0.44	0.19	chr14:93115046-93116047	68904	0.51	0.0051	95	ENSG00000153485	TMEM251
MBD2.0.B	0.56	0.17	chr14:99480615-99481500	82867	0.52	0.0042	86	ENSG00000183576	SETD3
MBD2.0.B	0.76	0.15	chr14:100376096-100376718	112315	0.57	0.0014	51	ENSG00000258904	AL157871.5
MBD2.0.B	0.42	0.19	chr15:23039045-23040088	55853	0.58	1	45	ENSG00000275835	TUBGCP5
MBD2.0.B	0.59	0.17	chr15:34969305-34970028	247317	0.64	0.00017	17	ENSG00000134146	DPH6
MBD2.0.B	0.42	0.19	chr15:40941450-40942186	177382	0.51	0.0052	95	ENSG00000137880	GCHFR
MBD2.0.B	0.55	0.17	chr15:45634594-45635590	47380	0.57	0.0013	49	ENSG00000104164	BLOC1S6
MBD2.0.B	0.46	0.19	chr15:58933018-58934266	181281	0.71	1.6e-05	0.0044	ENSG00000277144	AC092757.3
MBD2.0.B	0.42	0.19	chr15:59104704-59105768	225654	0.52	0.0036	81	ENSG00000137776	SLTM
MBD2.0.B	0.42	0.19	chr15:59104704-59105768	160952	0.55	0.0022	64	ENSG00000259771	AC092756.1
MBD2.0.B	0.42	0.19	chr15:59437791-59438546	171071	0.75	2.9e-06	0.0014	ENSG00000259771	AC092756.1
MBD2.0.B	0.42	0.19	chr15:59437791-59438546	220600	0.59	0.00075	38	ENSG00000140299	BNIP2
MBD2.0.B	0.41	0.19	chr15:59689233-59689645	716	0.53	0.0034	78	ENSG00000259238	AC092755.2
MBD2.0.B	0.53	0.18	chr15:76931365-76932170	61189	0.52	0.0039	83	ENSG00000140368	PSTPIP1
MBD2.0.B	0.53	0.18	chr15:76931365-76932170	135484	0.64	0.00016	16	ENSG00000269951	AC090181.2
MBD2.0.B	0.51	0.18	chr15:78299138-78299902	21303	0.5	0.0056	99	ENSG00000140395	WDR61
MBD2.0.B	0.43	0.19	chr15:89087780-89088543	155406	0.5	0.0056	0.1	ENSG00000140525	FANCI
MBD2.0.B	0.6	0.17	chr15:89665474-89666044	228962	0.54	0.0026	69	ENSG00000242498	ARPIN
MBD2.0.B	0.46	0.19	chr16:72558-72800	214640	0.5	0.0052	96	ENSG00000103126	AXIN1
MBD2.0.B	0.53	0.18	chr16:1782472-1783172	176366	0.51	0.0046	0.09	ENSG00000140990	NDUFB10
MBD2.0.B	0.46	0.19	chr16:2968785-2969473	85572	0.5	0.0054	98	ENSG00000162076	FLYWCH2
MBD2.0.B	0.52	0.18	chr16:11316416-11316810	66797	0.55	2	61	ENSG00000175643	RMI2
MBD2.0.B	0.4	0.19	chr16:16309463-16310780	160535	0.53	0.0034	77	ENSG00000091262	ABCC6
MBD2.0.B	0.44	0.19	chr16:30064998-30066164	834	0.51	0.0049	93	ENSG00000149925	ALDOA
MBD2.0.B	0.44	0.19	chr16:30064998-30066164	26150	0.55	0.0021	61	ENSG00000090238	YPEL3
MBD2.0.B	0.44	0.19	chr16:30064998-30066164	30266	0.59	0.00082	39	ENSG00000250616	AC012645.1
MBD2.0.B	0.44	0.19	chr16:30064998-30066164	41511	0.62	0.00036	25	ENSG00000261367	AC012645.2
MBD2.0.B	0.44	0.19	chr16:30064998-30066164	44731	0.68	5.4e-05	0.0092	ENSG00000275371	AC012645.4
MBD2.0.B	0.44	0.19	chr16:30064998-30066164	116663	0.52	0.0036	79	ENSG00000102879	CORO1A
MBD2.0.B	0.45	0.19	chr16:30334455-30335595	226780	0.52	0.0039	83	ENSG00000261367	AC012645.2
MBD2.0.B	0.45	0.19	chr16:30334455-30335595	223560	0.62	0.0003	23	ENSG00000275371	AC012645.4
MBD2.0.B	0.6	0.17	chr16:67561810-67562606	123796	0.59	0.00073	37	ENSG00000159720	ATP6V0D1
MBD2.0.B	0.52	0.18	chr16:83898732-83899920	186059	0.62	0.00031	23	ENSG00000274677	AC040169.3
MBD2.0.B	0.51	0.18	chr16:84116580-84117492	30601	0.56	0.0014	52	ENSG00000274677	AC040169.3
MBD2.0.B	0.62	0.17	chr16:85751012-85751399	183882	0.59	0.00074	38	ENSG00000268804	LINC02132
MBD2.0.B	0.43	0.19	chr16:88784897-88785359	88398	0.55	0.0021	62	ENSG00000158717	RNF166
MBD2.0.B	0.46	0.19	chr16:89507821-89508490	186688	0.51	0.0044	88	ENSG00000261253	AC137932.2
MBD2.0.B	0.47	0.19	chr17:751973-752629	4468	0.53	0.0029	72	ENSG00000167699	GLOD4
MBD2.0.B	0.42	0.19	chr17:7484561-7485197	63861	0.56	0.0017	57	ENSG00000239697	TNFSF12
MBD2.0.B	0.52	0.18	chr17:8172581-8173630	240480	0.51	5	94	ENSG00000170037	CNTROB
MBD2.0.B	0.52	0.18	chr17:8172581-8173630	31103	0.58	0.00098	44	ENSG00000178999	AURKB
MBD2.0.B	0.5	0.19	chr17:9002888-9003377	36992	0.59	0.00083	0.04	ENSG00000266389	AC002091.2
MBD2.0.B	0.5	0.19	chr17:9002888-9003377	35365	0.55	0.0019	59	ENSG00000265975	AC002091.1
MBD2.0.B	0.5	0.19	chr17:9002888-9003377	247094	0.55	0.0019	59	ENSG00000170310	STX8
MBD2.0.B	0.5	0.18	chr17:19111183-19112687	0	0.57	0.0012	47	ENSG00000262202	AC007952.4
MBD2.0.B	0.5	0.19	chr17:35808956-35809989	44957	0.59	0.00084	0.04	ENSG00000270379	HEATR9
MBD2.0.B	0.53	0.18	chr17:47895730-47896623	44883	0.58	0.00091	41	ENSG00000108439	PNPO
MBD2.0.B	0.46	0.19	chr17:73311913-73312538	146903	0.55	0.0019	59	ENSG00000180616	SSTR2
MBD2.0.B	0.46	0.19	chr17:74748307-74748739	207234	0.57	0.0012	48	ENSG00000167850	CD300C
MBD2.0.B	0.46	0.19	chr17:74748307-74748739	168942	0.63	0.00024	0.02	ENSG00000204345	CD300LD
MBD2.0.B	0.49	0.19	chr17:76868250-76868965	132385	0.55	0.0022	63	ENSG00000092931	MFSD11
MBD2.0.B	0.58	0.17	chr17:78341635-78342199	167544	0.52	0.0038	82	ENSG00000167900	TK1
MBD2.0.B	0.56	0.17	chr17:79074469-79075325	221492	0.51	0.0045	89	ENSG00000035862	TIMP2
MBD2.0.B	0.61	0.17	chr17:80035802-80036107	43858	0.53	0.0032	75	ENSG00000262172	AC116025.2
MBD2.0.B	0.61	0.17	chr17:80146988-80147854	167797	0.52	0.0036	0.08	ENSG00000262979	AC124319.1
MBD2.0.B	0.56	0.17	chr17:80260152-80261146	54505	0.54	0.0026	68	ENSG00000262979	AC124319.1
MBD2.0.B	0.65	0.17	chr17:80284687-80285040	30611	0.63	0.00022	19	ENSG00000262979	AC124319.1
MBD2.0.B	0.57	0.17	chr17:80414691-80415747	99040	0.57	0.0012	49	ENSG00000262979	AC124319.1
MBD2.0.B	0.57	0.17	chr17:81683638-81684243	27993	0.52	0.0038	82	ENSG00000183048	SLC25A10
MBD2.0.B	0.57	0.17	chr17:81683638-81684243	203592	0.55	0.0018	58	ENSG00000183684	ALYREF
MBD2.0.B	0.63	0.17	chr17:81860317-81861208	148081	0.52	0.0042	86	ENSG00000183048	SLC25A10
MBD2.0.B	0.63	0.17	chr17:81860317-81861208	17217	0.58	0.0011	45	ENSG00000263731	AC145207.5
MBD2.0.B	0.63	0.17	chr17:81860317-81861208	26627	0.65	0.00012	14	ENSG00000183684	ALYREF
MBD2.0.B	0.63	0.17	chr17:81860317-81861208	162097	0.51	0.0049	93	ENSG00000169683	LRRC45
MBD2.0.B	0.46	0.19	chr17:81917729-81918292	205493	0.5	0.0055	98	ENSG00000183048	SLC25A10
MBD2.0.B	0.49	0.19	chr17:82334846-82335365	19978	0.61	0.0005	31	ENSG00000173762	CD7
MBD2.0.B	0.49	0.19	chr17:82334846-82335365	13822	0.5	0.0053	97	ENSG00000141574	SECTM1
MBD2.0.B	0.49	0.19	chr17:82334846-82335365	90133	0.53	0.0029	72	ENSG00000279066	HEXD-IT1
MBD2.0.B	0.49	0.19	chr17:82334846-82335365	146733	0.54	0.0023	65	ENSG00000266236	NARF-IT1
MBD2.0.B	0.58	0.17	chr18:9707947-9708465	177261	0.57	0.0011	46	ENSG00000168454	TXNDC2
MBD2.0.B	0.58	0.17	chr18:9707947-9708465	205537	0.55	2	61	ENSG00000101558	VAPA
MBD2.0.B	0.46	0.19	chr18:9913491-9914386	0	0.54	0.0024	66	ENSG00000101558	VAPA
MBD2.0.B	0.49	0.19	chr18:24271537-24272244	112028	0.57	0.0011	47	ENSG00000265750	AC090772.3
MBD2.0.B	0.48	0.19	chr19:1592255-1593270	188805	0.56	0.0017	56	ENSG00000130270	ATP8B3
MBD2.0.B	0.43	0.19	chr19:4400392-4400838	43755	0.53	3	73	ENSG00000269318	AC007292.2
MBD2.0.B	0.49	0.19	chr19:8412937-8413400	76656	0.51	0.0044	88	ENSG00000133246	PRAM1
MBD2.0.B	0.47	0.19	chr19:13151557-13152232	7499	0.61	0.00045	29	ENSG00000104915	STX10
MBD2.0.B	0.52	0.18	chr19:17075362-17075850	150363	0.56	0.0015	53	ENSG00000099330	OCEL1
MBD2.0.B	0.5	0.19	chr19:18304451-18305211	1019	0.51	0.0045	88	ENSG00000130520	4,00 LSM
MBD2.0.B	0.49	0.19	chr19:41883941-41884603	87354	0.64	0.00016	16	ENSG00000170956	CEACAM3
MBD2.0.B	0.4	0.19	chr19:46493632-46493830	53226	0.51	5	94	ENSG00000268423	AC093503.1
MBD2.0.B	0.43	0.19	chr19:49676627-49677322	247226	0.52	0.0041	85	ENSG00000104888	SLC17A7
MBD2.0.B	0.46	0.19	chr19:49887565-49887884	40818	0.56	0.0018	58	ENSG00000169136	ATF5
MBD2.0.B	0.53	0.18	chr2:6865062-6866403	45351	0.54	0.0023	64	ENSG00000228203	RNF144A-AS1
MBD2.0.B	0.53	0.18	chr2:6865062-6866403	51009	0.56	0.0014	52	ENSG00000151692	RNF144A
MBD2.0.B	0.41	0.19	chr2:9843139-9844075	198774	0.51	5	93	ENSG00000172059	KLF11
MBD2.0.B	0.47	0.19	chr2:10122513-10122813	170820	0.53	0.0034	78	ENSG00000134317	GRHL1
MBD2.0.B	0.47	0.19	chr2:10122513-10122813	79664	0.51	0.0051	95	ENSG00000172059	KLF11
MBD2.0.B	0.51	0.18	chr2:32356450-32357491	169013	0.5	0.0055	99	ENSG00000276517	AL133243.3
MBD2.0.B	0.45	0.19	chr2:73779479-73780356	204776	0.58	0.00095	42	ENSG00000235499	AC073046.1
MBD2.0.B	0.54	0.18	chr2:85888835-85889634	0	0.59	0.00075	38	ENSG00000232504	ST3GAL5-AS1
MBD2.0.B	0.46	0.19	chr2:96144881-96145710	21031	0.57	0.0012	48	ENSG00000188886	ASTL
MBD2.0.B	0.46	0.19	chr2:96144881-96145710	1712	0.63	0.00025	0.02	ENSG00000158050	DUSP2
MBD2.0.B	0.46	0.19	chr2:101150977-101151737	193813	0.54	0.0023	64	ENSG00000175874	CREG2
MBD2.0.B	0.43	0.19	chr2:135741414-135742743	96883	0.59	0.00076	38	ENSG00000076003	MCM6
MBD2.0.B	0.53	0.18	chr2:152717318-152718941	0	0.5	0.0054	98	ENSG00000177917	ARL6IP6
MBD2.0.B	0.49	0.19	chr2:162317811-162319184	0	0.51	0.0048	91	ENSG00000115271	GCA
MBD2.0.B	0.42	0.19	chr2:177263380-177265569	152344	0.53	3	73	ENSG00000229337	AC079305.4
MBD2.0.B	0.41	0.19	chr2:178193900-178194843	81476	0.55	0.0019	59	ENSG00000155636	RBM45
MBD2.0.B	0.49	0.19	chr2:203014344-203015537	223440	0.54	0.0027	0.07	ENSG00000119004	CYP20A1
MBD2.0.B	0.52	0.18	chr2:206085418-206086331	91697	0.59	0.00077	38	ENSG00000114933	INO80D
MBD2.0.B	0.52	0.18	chr2:206085418-206086331	813	0.51	0.0048	92	ENSG00000227946	AC007383.2
MBD2.0.B	0.46	0.19	chr2:218291628-218292721	73944	0.53	3	73	ENSG00000225062	CATIP-AS1
MBD2.0.B	0.48	0.19	chr2:218406031-218406923	188890	0.58	0.0011	45	ENSG00000163466	ARPC2
MBD2.0.B	0.48	0.19	chr2:218406031-218406923	150712	0.54	0.0024	66	ENSG00000261338	AC021016.2
MBD2.0.B	0.44	0.19	chr20:32672407-32673486	146468	0.52	0.0035	79	ENSG00000101367	MAPRE1
MBD2.0.B	0.44	0.19	chr20:32672407-32673486	183135	0.61	0.00039	26	ENSG00000260257	AL035071.1
MBD2.0.B	0.62	0.17	chr20:36951613-36951993	44356	0.55	0.0018	59	ENSG00000080839	RBL1
MBD2.0.B	0.5	0.19	chr21:29072969-29074169	48714	0.57	0.0011	46	ENSG00000273254	AF129075.3
MBD2.0.B	0.62	0.17	chr21:43789305-43790022	70211	0.59	0.00072	37	ENSG00000160209	PDXK
MBD2.0.B	0.62	0.17	chr21:43789305-43790022	222287	0.6	0.00055	32	ENSG00000160218	TRAPPC10
MBD2.0.B	0.46	0.19	chr21:44012509-44013171	200	0.57	0.0011	46	ENSG00000160218	TRAPPC10
MBD2.0.B	0.53	0.18	chr21:46457963-46459223	3248	0.6	0.00053	31	ENSG00000223692	DIP2A-IT1
MBD2.0.B	0.41	0.19	chr22:19767082-19767317	108200	0.65	0.00013	15	ENSG00000184470	TXNRD2
MBD2.0.B	0.51	0.18	chr22:20916847-20917554	57840	0.53	0.0029	72	ENSG00000099940	SNAP29
MBD2.0.B	0.56	0.17	chr22:24592785-24593450	163579	0.55	0.0018	59	ENSG00000178803	ADORA2A-AS1
MBD2.0.B	0.53	0.18	chr22:38755923-38756264	226083	0.56	0.0016	55	ENSG00000179750	APOBEC3B
MBD2.0.B	0.42	0.19	chr22:41800206-41801181	100703	0.57	0.0012	49	ENSG00000167077	MEI1
MBD2.0.B	0.49	0.19	chr22:42856898-42857553	217095	0.52	4	84	ENSG00000249222	ATP5MGL
MBD2.0.B	0.63	0.17	chr22:44668287-44668785	0	0.52	0.0035	79	ENSG00000186654	PRR5
MBD2.0.B	0.58	0.17	chr22:49853217-49854126	48102	0.52	0.0038	82	ENSG00000273192	AL671710.1
MBD2.0.B	0.44	0.19	chr22:49960128-49960940	57900	0.55	0.0018	59	ENSG00000273192	AL671710.1
MBD2.0.B	0.46	0.19	chr22:49962101-49962737	59873	0.6	0.0006	33	ENSG00000273192	AL671710.1
MBD2.0.B	0.46	0.19	chr22:49962101-49962737	96654	0.52	0.0035	79	ENSG00000100427	MLC1
MBD2.0.B	0.54	0.18	chr22:50270011-50270226	210620	0.64	0.00017	17	ENSG00000100427	MLC1
MBD2.0.B	0.41	0.19	chr3:9749467-9750486	42009	0.57	0.0013	51	ENSG00000241553	ARPC4
MBD2.0.B	0.51	0.18	chr3:9843320-9844214	50825	0.52	4	84	ENSG00000241553	ARPC4
MBD2.0.B	0.42	0.19	chr3:12967116-12968238	70073	0.53	0.0032	75	ENSG00000144711	IQSEC1
MBD2.0.B	0.45	0.19	chr3:14124261-14126230	52587	0.54	0.0023	66	ENSG00000170860	3,00 LSM
MBD2.0.B	0.43	0.19	chr3:32502092-32502929	23045	0.57	0.0013	0.05	ENSG00000144635	DYNC1LI1
MBD2.0.B	0.52	0.18	chr3:49469621-49470917	57415	0.63	0.00027	22	ENSG00000145022	TCTA
MBD2.0.B	0.5	0.18	chr3:49539738-49540515	127532	0.51	0.0043	87	ENSG00000145022	TCTA
MBD2.0.B	0.63	0.17	chr3:50235650-50236362	23941	0.61	0.0005	0.03	ENSG00000230454	U73166.1
MBD2.0.B	0.43	0.19	chr3:50259792-50260383	0	0.53	3	73	ENSG00000230454	U73166.1
MBD2.0.B	0.43	0.19	chr3:50259792-50260383	7175	0.56	0.0014	52	ENSG00000012171	SEMA3B
MBD2.0.B	0.48	0.19	chr3:69012986-69014091	0	0.58	1	45	ENSG00000244513	AC109587.1
MBD2.0.B	0.52	0.18	chr3:98522516-98523320	182916	0.54	0.0023	64	ENSG00000239445	ST3GAL6-AS1
MBD2.0.B	0.52	0.18	chr3:98522516-98523320	208916	0.56	0.0017	57	ENSG00000064225	ST3GAL6
MBD2.0.B	0.46	0.19	chr3:120093851-120095856	228653	0.66	9e-05	12	ENSG00000163428	LRRC58
MBD2.0.B	0.46	0.19	chr3:126475318-126476125	48030	0.56	0.0014	52	ENSG00000180767	CHST13
MBD2.0.B	0.4	0.19	chr3:129249217-129249724	188450	0.7	2.1e-05	0.0051	ENSG00000169704	GP9
MBD2.0.B	0.41	0.19	chr3:129439667-129440716	0	0.51	5	94	ENSG00000163913	IFT122
MBD2.0.B	0.41	0.19	chr3:129439667-129440716	87923	0.59	0.00069	36	ENSG00000163914	RHO
MBD2.0.B	0.47	0.19	chr3:136752278-136753244	84094	0.53	0.0034	78	ENSG00000273486	AC096992.2
MBD2.0.B	0.46	0.19	chr3:179562585-179563752	0	0.59	0.00074	38	ENSG00000136518	ACTL6A
MBD2.0.B	0.42	0.19	chr3:183697471-183698213	131058	0.59	0.00068	36	ENSG00000175193	PARL
MBD2.0.B	0.52	0.18	chr3:183824665-183825921	3350	0.58	1	44	ENSG00000175193	PARL
MBD2.0.B	0.54	0.18	chr3:195658361-195659037	114313	0.59	0.00082	39	ENSG00000223711	AC069213.1
MBD2.0.B	0.54	0.18	chr3:195658361-195659037	2796	0.55	0.0019	0.06	ENSG00000229178	AC233280.1
MBD2.0.B	0.54	0.18	chr3:195658361-195659037	299	0.69	4.1e-05	0.0078	ENSG00000242086	MUC20-OT1
MBD2.0.B	0.44	0.19	chr3:196568459-196569428	249117	0.61	0.00039	26	ENSG00000145107	TM4SF19
MBD2.0.B	0.4	0.19	chr4:24912474-24913293	85554	0.61	0.00042	27	ENSG00000153012	LGI2
MBD2.0.B	0.48	0.19	chr4:39638704-39639262	110685	0.51	0.0045	89	ENSG00000249348	UGDH-AS1
MBD2.0.B	0.5	0.18	chr4:81471408-81472631	45015	0.51	0.0044	88	ENSG00000138670	RASGEF1B
MBD2.0.B	0.47	0.19	chr4:88592995-88593473	561	0.54	0.0026	69	ENSG00000138641	HERC3
MBD2.0.B	0.51	0.18	chr4:109433211-109434249	125960	0.51	0.0043	87	ENSG00000005059	MCUB
MBD2.0.B	0.4	0.19	chr4:128060726-128062482	0	0.51	0.0049	93	ENSG00000138709	LARP1B
MBD2.0.B	0.46	0.19	chr4:145179413-145181134	81125	0.62	0.00036	25	ENSG00000164163	ABCE1
MBD2.0.B	0.46	0.19	chr4:145179413-145181134	68575	0.68	4.6e-05	0.0083	ENSG00000164164	OTUD4
MBD2.0.B	0.42	0.19	chr4:183443824-183445423	59635	0.59	0.0008	39	ENSG00000168556	ING2
MBD2.0.B	0.5	0.19	chr4:183504041-183504850	208	0.67	7.8e-05	11	ENSG00000168556	ING2
MBD2.0.B	0.54	0.18	chr4:184472714-184473619	29652	0.63	0.00023	19	ENSG00000271538	LINC02427
MBD2.0.B	0.58	0.17	chr4:184648709-184650207	145438	0.56	0.0015	54	ENSG00000271538	LINC02427
MBD2.0.B	0.58	0.17	chr4:184648709-184650207	43878	0.51	0.0046	0.09	ENSG00000151725	CENPU
MBD2.0.B	0.61	0.17	chr4:184733709-184734582	39624	0.59	0.00068	36	ENSG00000151725	CENPU
MBD2.0.B	0.56	0.17	chr4:184825345-184826680	131260	0.55	0.0019	59	ENSG00000151725	CENPU
MBD2.0.B	0.42	0.19	chr5:60699458-60700336	102546	0.62	0.00031	23	ENSG00000035499	DEPDC1B
MBD2.0.B	0.42	0.19	chr5:60699458-60700336	173495	0.52	0.0035	79	ENSG00000049167	ERCC8
MBD2.0.B	0.49	0.19	chr5:73120434-73120862	0	0.51	0.0047	91	ENSG00000157111	TMEM171
MBD2.0.B	0.57	0.17	chr5:79689620-79690112	77500	0.56	0.0016	56	ENSG00000164329	TENT2
MBD2.0.B	0.47	0.19	chr5:122845210-122846071	12854	0.6	0.00056	32	ENSG00000260686	AC008669.1
MBD2.0.B	0.54	0.18	chr5:132410433-132411327	70282	0.53	0.0033	76	ENSG00000125347	IRF1
MBD2.0.B	0.59	0.17	chr5:132490197-132491248	8588	0.69	3.8e-05	0.0075	ENSG00000125347	IRF1
MBD2.0.B	0.55	0.18	chr5:132495710-132497352	14101	0.57	0.0012	49	ENSG00000125347	IRF1
MBD2.0.B	0.59	0.17	chr5:134845614-134846617	86843	0.63	0.00022	19	ENSG00000145833	DDX46
MBD2.0.B	0.53	0.18	chr5:139394105-139394426	3513	0.51	0.0044	87	ENSG00000228672	PROB1
MBD2.0.B	0.48	0.19	chr5:146203134-146204026	0	0.5	0.0054	98	ENSG00000091009	RBM27
MBD2.0.B	0.55	0.18	chr5:151020270-151020762	160290	0.6	0.00066	36	ENSG00000198624	CCDC69
MBD2.0.B	0.6	0.17	chr5:151080518-151081501	99551	0.67	7.1e-05	0.01	ENSG00000198624	CCDC69
MBD2.0.B	0.44	0.19	chr5:177599578-177600928	44754	0.67	6.5e-05	0.0098	ENSG00000272459	AC139795.3
MBD2.0.B	0.59	0.17	chr6:2764970-2766463	181696	0.51	0.0052	95	ENSG00000124570	SERPINB6
MBD2.0.B	0.45	0.19	chr6:15429735-15430081	185812	0.56	0.0016	55	ENSG00000271888	AL136162.1
MBD2.0.B	0.43	0.19	chr6:26156204-26156721	68923	0.56	0.0016	55	ENSG00000010704	HFE
MBD2.0.B	0.53	0.18	chr6:42984207-42984852	43843	0.6	0.00053	31	ENSG00000231113	AL035587.1
MBD2.0.B	0.51	0.18	chr6:85593341-85594595	13190	0.55	0.0018	59	ENSG00000135316	SYNCRIP
MBD2.0.B	0.53	0.18	chr6:89080278-89082086	114	0.65	0.00012	14	ENSG00000271931	AL353135.1
MBD2.0.B	0.53	0.18	chr6:89080278-89082086	0	0.51	0.0045	89	ENSG00000146278	PNRC1
MBD2.0.B	0.53	0.18	chr6:89080278-89082086	13873	0.51	0.0051	95	ENSG00000154548	SRSF12
MBD2.0.B	0.4	0.19	chr6:118894447-118895399	81005	0.54	0.0027	0.07	ENSG00000111877	MCM9
MBD2.0.B	0.44	0.19	chr6:142944472-142945398	1008	0.59	0.00081	39	ENSG00000232618	AL355304.1
MBD2.0.B	0.63	0.17	chr6:151389975-151391156	102861	0.51	0.0051	94	ENSG00000120262	CCDC170
MBD2.0.B	0.58	0.17	chr7:21945398-21946006	44499	0.53	0.0029	72	ENSG00000164649	CDCA7L
MBD2.0.B	0.48	0.19	chr7:23181512-23182361	81298	0.65	0.00016	16	ENSG00000230658	KLHL7-DT
MBD2.0.B	0.51	0.18	chr7:44885343-44886162	58552	0.66	9e-05	12	ENSG00000105968	H2AZ2
MBD2.0.B	0.59	0.17	chr7:73556858-73557464	20502	0.63	0.00022	19	ENSG00000106635	BCL7B
MBD2.0.B	0.52	0.18	chr7:102425634-102426138	6968	0.8	2.4e-07	0.00023	ENSG00000160991	ORAI2
MBD2.0.B	0.41	0.19	chr7:106111683-106112781	172699	0.51	0.0046	0.09	ENSG00000273320	AC007032.1
MBD2.0.B	0.51	0.18	chr7:106284752-106285697	0	0.62	0.00034	24	ENSG00000273320	AC007032.1
MBD2.0.B	0.51	0.18	chr7:107169442-107170067	124737	0.53	0.0028	71	ENSG00000005249	PRKAR2B
MBD2.0.B	0.55	0.18	chr7:127347562-127348250	772	0.5	0.0052	96	ENSG00000048405	ZNF800
MBD2.0.B	0.49	0.19	chr7:128530781-128532455	6765	0.72	9.9e-06	0.0031	ENSG00000273270	AC090114.2
MBD2.0.B	0.4	0.19	chr7:128940002-128940458	2545	0.64	0.00018	17	ENSG00000128604	IRF5
MBD2.0.B	0.43	0.19	chr7:131105818-131106594	166855	0.52	0.0038	82	ENSG00000231721	LINC-PINT
MBD2.0.B	0.43	0.19	chr7:131105818-131106594	202875	0.51	0.0048	91	ENSG00000236753	MKLN1-AS
MBD2.0.B	0.44	0.19	chr7:139035373-139036325	7190	0.53	0.0028	71	ENSG00000105939	ZC3HAV1
MBD2.0.B	0.44	0.19	chr7:139035373-139036325	194031	0.63	0.00025	0.02	ENSG00000157741	UBN2
MBD2.0.B	0.63	0.17	chr7:139109111-139110056	65596	0.59	0.00079	39	ENSG00000105939	ZC3HAV1
MBD2.0.B	0.49	0.19	chr7:140062463-140063364	21382	0.56	0.0017	57	ENSG00000006459	KDM7A
MBD2.0.B	0.47	0.19	chr7:140175246-140176023	90500	0.75	3e-06	0.0014	ENSG00000006459	KDM7A
MBD2.0.B	0.47	0.19	chr7:140175246-140176023	1161	0.72	9.7e-06	0.0031	ENSG00000260231	KDM7A-DT
MBD2.0.B	0.43	0.19	chr7:155297351-155298444	1433	0.68	5.7e-05	0.0095	ENSG00000273117	AC144652.1
MBD2.0.B	0.56	0.17	chr7:158829085-158830251	197916	0.55	0.0021	62	ENSG00000146918	NCAPG2
MBD2.0.B	0.59	0.17	chr8:55879529-55880194	13401	0.52	0.0039	83	ENSG00000254325	AC018607.1
MBD2.0.B	0.46	0.19	chr8:98116754-98117896	0	0.53	0.0031	74	ENSG00000104356	POP1
MBD2.0.B	0.51	0.18	chr8:123072389-123073195	246655	0.54	0.0025	67	ENSG00000156802	ATAD2
MBD2.0.B	0.4	0.19	chr8:123273953-123275431	141295	0.5	0.0056	99	ENSG00000156795	WDYHV1
MBD2.0.B	0.43	0.19	chr8:141137745-141138487	20467	0.6	0.00054	32	ENSG00000105339	DENND3
MBD2.0.B	0.43	0.19	chr8:141137745-141138487	13028	0.55	2	61	ENSG00000253210	AC040970.1
MBD2.0.B	0.49	0.19	chr8:142452781-142453055	49129	0.54	0.0023	64	ENSG00000261693	AC134682.1
MBD2.0.B	0.58	0.17	chr8:143484086-143484274	68933	0.54	0.0023	65	ENSG00000104518	GSDMD
MBD2.0.B	0.58	0.17	chr8:143484086-143484274	90511	0.55	2	0.06	ENSG00000147813	NAPRT
MBD2.0.B	0.64	0.17	chr8:143558188-143558762	4981	0.63	0.00028	22	ENSG00000104518	GSDMD
MBD2.0.B	0.42	0.19	chr9:36136203-36136918	77523	0.52	0.0037	81	ENSG00000159921	GNE
MBD2.0.B	0.42	0.19	chr9:36136203-36136918	199478	0.52	0.0037	81	ENSG00000137075	RNF38
MBD2.0.B	0.41	0.19	chr9:87497484-87498138	256	0.73	8e-06	0.0027	ENSG00000196730	DAPK1
MBD2.0.B	0.5	0.19	chr9:94165813-94167278	135019	0.59	0.00084	0.04	ENSG00000158079	PTPDC1
MBD2.0.B	0.5	0.19	chr9:94165813-94167278	207291	0.53	0.0031	75	ENSG00000148110	MFSD14B
MBD2.0.B	0.48	0.19	chr9:129111125-129111673	104089	0.5	0.0052	96	ENSG00000148341	SH3GLB2
MBD2.0.B	0.49	0.19	chr9:136118272-136119747	242156	0.51	0.0047	91	ENSG00000187796	CARD9
MBD2.0.B	0.54	0.18	chr9:136483684-136484156	121781	0.62	0.00032	23	ENSG00000187796	CARD9
MBD2.0.B	0.57	0.17	chrX:48801563-48802641	124967	0.59	0.00073	37	ENSG00000015285	WAS
MECP2.0.C	0.52	0.2	chr1:20485458-20485769	156888	0.64	0.00018	17	ENSG00000117242	PINK1-AS
MECP2.0.C	0.52	0.2	chr1:20717523-20718354	74866	0.52	0.0042	86	ENSG00000117242	PINK1-AS
MECP2.0.C	0.55	0.2	chr1:38818051-38818451	207867	0.52	0.0037	81	ENSG00000168653	NDUFS5
MECP2.0.C	0.54	0.2	chr1:110674458-110675069	20898	0.61	0.00039	26	ENSG00000259834	AL365361.1
MECP2.0.C	0.54	0.2	chr1:110674458-110675069	1993	0.67	5.9e-05	0.0097	ENSG00000177272	KCNA3
MECP2.0.C	0.57	0.2	chr1:153783276-153783946	197671	0.54	0.0025	67	ENSG00000143545	RAB13
MECP2.0.C	0.5	0.2	chr1:153946600-153947115	34502	0.5	0.0054	98	ENSG00000143545	RAB13
MECP2.0.C	0.54	0.2	chr1:155000746-155000965	44226	0.52	0.0035	79	ENSG00000232093	DCST1-AS1
MECP2.0.C	0.6	0.2	chr1:156500475-156501293	136490	0.55	0.0019	59	ENSG00000272068	AL365181.2
MECP2.0.C	0.6	0.2	chr1:156500475-156501293	140373	0.61	0.00045	29	ENSG00000272405	AL365181.3
MECP2.0.C	0.6	0.2	chr1:156500475-156501293	145214	0.58	0.00099	44	ENSG00000229953	AL590666.2
MECP2.0.C	0.58	0.2	chr1:156751593-156752078	109927	0.56	0.0015	53	ENSG00000272405	AL365181.3
MECP2.0.C	0.58	0.2	chr1:156751593-156752078	105086	0.6	0.0006	33	ENSG00000229953	AL590666.2
MECP2.0.C	0.5	0.2	chr1:201946354-201946925	57674	0.5	0.0054	98	ENSG00000198892	SHISA4
MECP2.0.C	0.5	0.2	chr1:201946354-201946925	48771	0.56	0.0015	54	ENSG00000234678	ELF3-AS1
MECP2.0.C	0.5	0.2	chr1:201946354-201946925	61020	0.52	0.0037	81	ENSG00000163435	ELF3
MECP2.0.C	0.58	0.2	chr1:205344124-205344370	8059	0.58	0.00086	0.04	ENSG00000162873	KLHDC8A
MECP2.0.C	0.58	0.2	chr1:205344124-205344370	160225	0.52	0.0038	82	ENSG00000117266	CDK18
MECP2.0.C	0.51	0.2	chr10:14604100-14604694	85543	0.59	0.00075	38	ENSG00000065809	FAM107B
MECP2.0.C	0.59	0.2	chr10:23438576-23440329	0	0.65	0.00016	16	ENSG00000165312	OTUD1
MECP2.0.C	0.5	0.2	chr10:31928253-31929014	235169	0.51	0.0048	92	ENSG00000237797	MACORIS
MECP2.0.C	0.52	0.2	chr10:33334240-33334735	122963	0.61	0.00043	28	ENSG00000238258	AL121748.1
MECP2.0.C	0.54	0.2	chr10:72328363-72328596	112363	0.53	3	73	ENSG00000166295	ANAPC16
MECP2.0.C	0.55	0.2	chr10:133124815-133125034	137386	0.63	0.00024	0.02	ENSG00000151651	ADAM8
MECP2.0.C	0.56	0.2	chr11:60906284-60906909	64771	0.51	0.0045	88	ENSG00000013725	CD6
MECP2.0.C	0.55	0.2	chr11:61161071-61161882	189391	0.75	2.5e-06	0.0012	ENSG00000013725	CD6
MECP2.0.C	0.57	0.2	chr11:63768687-63769362	44094	0.5	0.0054	98	ENSG00000168005	SPINDOC
MECP2.0.C	0.53	0.2	chr11:64305977-64306272	480	0.55	0.0019	59	ENSG00000173153	ESRRA
MECP2.0.C	0.58	0.2	chr11:125495157-125496564	52276	0.52	0.0035	78	ENSG00000149557	FEZ1
MECP2.0.C	0.54	0.2	chr12:56189261-56189894	32121	0.55	0.0022	63	ENSG00000139579	NABP2
MECP2.0.C	0.58	0.2	chr12:108857324-108858009	23603	0.5	0.0055	98	ENSG00000274598	AC087893.3
MECP2.0.C	0.56	0.2	chr12:110468602-110469121	64124	0.53	0.0031	75	ENSG00000196850	PPTC7
MECP2.0.C	0.57	0.2	chr12:120534159-120534618	162506	0.51	0.0043	87	ENSG00000256364	AC069234.2
MECP2.0.C	0.5	0.2	chr12:121888376-121889248	87579	0.51	0.0052	95	ENSG00000274292	AC084018.2
MECP2.0.C	0.51	0.2	chr14:92513348-92514087	190767	0.57	0.0013	51	ENSG00000140090	SLC24A4
MECP2.0.C	0.57	0.2	chr14:105528226-105528662	41909	0.54	0.0027	0.07	ENSG00000213145	CRIP1
MECP2.0.C	0.54	0.2	chr15:40941450-40942186	177382	0.51	0.0052	95	ENSG00000137880	GCHFR
MECP2.0.C	0.5	0.2	chr15:59437791-59438546	171071	0.75	2.9e-06	0.0014	ENSG00000259771	AC092756.1
MECP2.0.C	0.5	0.2	chr15:59437791-59438546	220600	0.59	0.00075	38	ENSG00000140299	BNIP2
MECP2.0.C	0.52	0.2	chr15:66701891-66702406	0	0.56	0.0018	58	ENSG00000137834	SMAD6
MECP2.0.C	0.53	0.2	chr15:74937443-74938358	47438	0.51	0.0049	93	ENSG00000178802	MPI
MECP2.0.C	0.53	0.2	chr16:29816290-29816683	153311	0.51	0.0047	0.09	ENSG00000197471	SPN
MECP2.0.C	0.54	0.2	chr16:30183249-30183685	72354	0.52	0.0036	0.08	ENSG00000275371	AC012645.4
MECP2.0.C	0.52	0.2	chr16:31117424-31117763	56581	0.51	0.0045	89	ENSG00000167394	ZNF668
MECP2.0.C	0.51	0.2	chr17:732054-732735	57009	0.51	0.0043	87	ENSG00000262434	AC087392.4
MECP2.0.C	0.6	0.2	chr17:8110327-8110512	178142	0.51	5	94	ENSG00000108961	RANGRF
MECP2.0.C	0.52	0.2	chr17:19004358-19005015	35569	0.51	0.0044	88	ENSG00000188522	FAM83G
MECP2.0.C	0.58	0.2	chr17:39636948-39637402	91094	0.51	0.0045	89	ENSG00000141741	MIEN1
MECP2.0.C	0.54	0.2	chr17:39927499-39927807	87554	0.5	0.0054	98	ENSG00000108342	CSF3
MECP2.0.C	0.57	0.2	chr17:41918278-41918682	119550	0.54	0.0022	64	ENSG00000267221	C17orf113
MECP2.0.C	0.52	0.2	chr17:44123527-44124240	195385	0.59	0.00086	0.04	ENSG00000013306	SLC25A39
MECP2.0.C	0.56	0.2	chr17:44324728-44325071	5103	0.52	0.0042	86	ENSG00000013306	SLC25A39
MECP2.0.C	0.51	0.2	chr17:44503118-44503810	183493	0.59	0.00082	39	ENSG00000013306	SLC25A39
MECP2.0.C	0.54	0.2	chr17:68101425-68102009	24657	0.65	0.00012	14	ENSG00000278730	AC005332.6
MECP2.0.C	0.51	0.2	chr17:78128690-78128951	18232	0.52	0.0041	85	ENSG00000141524	TMC6
MECP2.0.C	0.58	0.2	chr17:81552286-81552998	159238	0.56	0.0017	56	ENSG00000183048	SLC25A10
MECP2.0.C	0.52	0.2	chr17:83199488-83200143	119879	0.62	0.00036	25	ENSG00000176845	METRNL
MECP2.0.C	0.52	0.2	chr17:83199488-83200143	101111	0.61	0.00049	0.03	ENSG00000274370	AC130371.2
MECP2.0.C	0.52	0.2	chr17:83199488-83200143	95233	0.67	6.6e-05	0.0099	ENSG00000261888	AC144831.1
MECP2.0.C	0.51	0.2	chr18:811833-812111	214845	0.57	0.0011	46	ENSG00000079101	CLUL1
MECP2.0.C	0.52	0.2	chr19:1592255-1593270	188805	0.56	0.0017	56	ENSG00000130270	ATP8B3
MECP2.0.C	0.51	0.2	chr19:1652505-1652749	129326	0.51	0.0044	88	ENSG00000130270	ATP8B3
MECP2.0.C	0.57	0.2	chr19:1848386-1848906	66311	0.54	0.0026	68	ENSG00000130270	ATP8B3
MECP2.0.C	0.57	0.2	chr19:1848386-1848906	3493	0.51	0.0048	91	ENSG00000129911	KLF16
MECP2.0.C	0.55	0.2	chr19:2050950-2051496	238288	0.69	3.5e-05	0.0072	ENSG00000220008	LINGO3
MECP2.0.C	0.59	0.2	chr19:2236194-2237112	52672	0.53	0.0029	72	ENSG00000220008	LINGO3
MECP2.0.C	0.57	0.2	chr19:10502533-10503243	214836	0.55	0.0022	63	ENSG00000079805	DNM2
MECP2.0.C	0.57	0.2	chr19:13118044-13118578	25480	0.51	0.0044	87	ENSG00000104915	STX10
MECP2.0.C	0.58	0.2	chr19:14206724-14207465	225588	0.75	2.3e-06	0.0012	ENSG00000123143	PKN1
MECP2.0.C	0.56	0.2	chr19:35268359-35268648	113629	0.52	0.0041	85	ENSG00000089327	FXYD5
MECP2.0.C	0.53	0.2	chr19:41859499-41860468	62912	0.5	0.0055	99	ENSG00000170956	CEACAM3
MECP2.0.C	0.55	0.2	chr19:43639716-43639954	6141	0.58	0.0009	41	ENSG00000011422	PLAUR
MECP2.0.C	0.56	0.2	chr19:49057693-49057913	61631	0.64	0.00017	16	ENSG00000177380	PPFIA3
MECP2.0.C	0.51	0.2	chr19:49114529-49114638	242108	0.56	0.0017	56	ENSG00000087074	PPP1R15A
MECP2.0.C	0.51	0.2	chr19:49114529-49114638	220533	0.51	0.0051	95	ENSG00000104894	CD37
MECP2.0.C	0.58	0.2	chr19:49149315-49149572	29771	0.56	0.0016	56	ENSG00000177380	PPFIA3
MECP2.0.C	0.53	0.2	chr19:54901141-54901504	26906	0.67	7.8e-05	11	ENSG00000186431	FCAR
MECP2.0.C	0.53	0.2	chr19:54901141-54901504	10468	0.67	7.8e-05	11	ENSG00000268734	AC245128.3
MECP2.0.C	0.53	0.2	chr19:54901141-54901504	104689	0.54	0.0026	69	ENSG00000267265	AC011476.3
MECP2.0.C	0.6	0.2	chr19:55088674-55088998	135544	0.67	6e-05	0.0097	ENSG00000022556	NLRP2
MECP2.0.C	0.6	0.2	chr19:55088674-55088998	82481	0.66	0.0001	13	ENSG00000267265	AC011476.3
MECP2.0.C	0.59	0.2	chr19:55160614-55160989	154421	0.55	0.0022	64	ENSG00000267265	AC011476.3
MECP2.0.C	0.59	0.2	chr19:55160614-55160989	27916	0.51	0.0043	87	ENSG00000105048	TNNT1
MECP2.0.C	0.58	0.2	chr19:55369983-55370249	198787	0.53	0.0029	72	ENSG00000129990	SYT5
MECP2.0.C	0.58	0.2	chr19:55369983-55370249	118155	0.5	0.0053	97	ENSG00000179954	SSC5D
MECP2.0.C	0.5	0.2	chr2:8684912-8686040	6067	0.56	0.0016	55	ENSG00000115738	ID2
MECP2.0.C	0.52	0.2	chr2:9843139-9844075	198774	0.51	5	93	ENSG00000172059	KLF11
MECP2.0.C	0.55	0.2	chr2:222319569-222320316	2327	0.7	2.3e-05	0.0054	ENSG00000267034	AC010980.2
MECP2.0.C	0.55	0.2	chr2:222319569-222320316	104227	0.57	0.0014	52	ENSG00000163082	SGPP2
MECP2.0.C	0.53	0.2	chr2:232900888-232901280	203589	0.52	0.0042	86	ENSG00000204120	GIGYF2
MECP2.0.C	0.56	0.2	chr20:5504080-5504774	21344	0.93	4e-13	1.5e-08	ENSG00000205181	LINC00654
MECP2.0.C	0.53	0.2	chr20:63830938-63831092	87272	0.56	0.0015	54	ENSG00000130584	ZBTB46
MECP2.0.C	0.53	0.2	chr20:63978727-63979045	94136	0.52	4	84	ENSG00000171700	RGS19
MECP2.0.C	0.54	0.2	chr21:33403216-33403542	173315	0.56	0.0015	54	ENSG00000159110	IFNAR2
MECP2.0.C	0.52	0.2	chr21:43775842-43776845	56748	0.56	0.0015	53	ENSG00000160209	PDXK
MECP2.0.C	0.52	0.2	chr21:43775842-43776845	235464	0.58	0.0011	45	ENSG00000160218	TRAPPC10
MECP2.0.C	0.58	0.2	chr21:44817471-44818635	11854	0.58	1	44	ENSG00000184900	SUMO3
MECP2.0.C	0.51	0.2	chr22:21567901-21568282	74020	0.51	0.0048	91	ENSG00000128228	SDF2L1
MECP2.0.C	0.53	0.2	chr22:28799990-28800782	5435	0.51	0.0049	93	ENSG00000100219	XBP1
MECP2.0.C	0.51	0.2	chr22:42648641-42649833	8838	0.63	0.00028	22	ENSG00000249222	ATP5MGL
MECP2.0.C	0.5	0.2	chr22:49962101-49962737	59873	0.6	0.0006	33	ENSG00000273192	AL671710.1
MECP2.0.C	0.5	0.2	chr22:49962101-49962737	96654	0.52	0.0035	79	ENSG00000100427	MLC1
MECP2.0.C	0.53	0.2	chr3:15118719-15118941	135412	0.62	0.00036	25	ENSG00000131370	SH3BP5
MECP2.0.C	0.59	0.2	chr3:50272891-50273441	5333	0.53	0.0031	74	ENSG00000012171	SEMA3B
MECP2.0.C	0.6	0.2	chr3:129249778-129249887	189011	0.5	0.0053	97	ENSG00000169704	GP9
MECP2.0.C	0.6	0.2	chr3:129249778-129249887	65505	0.53	0.0032	75	ENSG00000206417	H1FX-AS1
MECP2.0.C	0.51	0.2	chr3:129316043-129316593	212046	0.63	0.00022	19	ENSG00000163914	RHO
MECP2.0.C	0.54	0.2	chr3:196081438-196082486	236856	0.67	7.8e-05	11	ENSG00000145107	TM4SF19
MECP2.0.C	0.53	0.2	chr3:196431752-196432921	112410	0.54	0.0025	67	ENSG00000145107	TM4SF19
MECP2.0.C	0.53	0.2	chr5:139293458-139294276	154284	0.67	6.3e-05	0.0097	ENSG00000249751	ECSCR
MECP2.0.C	0.51	0.2	chr5:139561050-139562174	112490	0.61	0.00041	27	ENSG00000249751	ECSCR
MECP2.0.C	0.5	0.2	chr5:139660912-139661481	212352	0.53	3	73	ENSG00000249751	ECSCR
MECP2.0.C	0.56	0.2	chr5:177404379-177404682	90313	0.52	0.0042	86	ENSG00000248996	AC145098.1
MECP2.0.C	0.56	0.2	chr5:177404379-177404682	150142	0.55	0.0019	59	ENSG00000272459	AC139795.3
MECP2.0.C	0.59	0.2	chr5:177446307-177447157	107667	0.55	0.0018	58	ENSG00000272459	AC139795.3
MECP2.0.C	0.6	0.2	chr5:177671352-177672381	176357	0.52	0.0038	82	ENSG00000248996	AC145098.1
MECP2.0.C	0.57	0.2	chr6:4775130-4776758	68971	0.51	0.0046	0.09	ENSG00000153046	CDYL
MECP2.0.C	0.6	0.2	chr6:30646900-30647930	94999	0.54	0.0027	0.07	ENSG00000272273	IER3-AS1
MECP2.0.C	0.53	0.2	chr6:42782517-42783621	106644	0.56	0.0016	56	ENSG00000221821	C6orf226
MECP2.0.C	0.57	0.2	chr7:1665715-1666150	135013	0.68	5.8e-05	0.0095	ENSG00000198517	MAFK
MECP2.0.C	0.55	0.2	chr7:27096885-27097405	1238	0.56	0.0014	52	ENSG00000233429	HOTAIRM1
MECP2.0.C	0.5	0.2	chr7:73311411-73311703	224653	0.51	0.0049	92	ENSG00000106635	BCL7B
MECP2.0.C	0.53	0.2	chr7:73521662-73522120	14236	0.51	0.0052	96	ENSG00000106635	BCL7B
MECP2.0.C	0.51	0.2	chr8:19939096-19940221	37379	0.6	0.00057	32	ENSG00000175445	LPL
MECP2.0.C	0.55	0.2	chr8:144787051-144787701	53341	0.5	0.0054	98	ENSG00000170619	COMMD5
MECP2.0.C	0.52	0.2	chr9:34457325-34457496	59141	0.5	0.0057	0.1	ENSG00000164970	FAM219A
MECP2.0.C	0.56	0.2	chr9:127450812-127451610	127760	0.52	4	84	ENSG00000136854	STXBP1
MECP2.0.C	0.56	0.2	chrX:12950154-12950653	24457	0.71	1.8e-05	0.0047	ENSG00000205542	TMSB4X
MECP2.0.C	0.53	0.2	chrX:23766683-23766944	66409	0.55	2	0.06	ENSG00000184831	APOO
MECP2.0.C	0.53	0.2	chrX:23766683-23766944	216776	0.56	0.0014	52	ENSG00000174010	KLHL15
MECP2.0.C	0.59	0.2	chrX:41086280-41086442	835	0.7	2.3e-05	0.0054	ENSG00000124486	USP9X
MECP2.0.C	0.59	0.2	chrX:41086280-41086442	246842	0.6	0.00061	33	ENSG00000215301	DDX3X
MECP2.0.C	0.5	0.2	chrX:41334792-41335155	249347	0.77	9.3e-07	0.00061	ENSG00000124486	USP9X
MECP2.0.C	0.5	0.2	chrX:41334792-41335155	1508	0.8	1.4e-07	0.00015	ENSG00000215301	DDX3X
MECP2.0.C	0.58	0.2	chrX:46912106-46913486	0	0.66	0.00011	13	ENSG00000102221	JADE3
MECP2.0.C	0.59	0.2	chrX:49186282-49186548	157556	0.54	0.0027	0.07	ENSG00000068323	TFE3
MECP2.0.C	0.5	0.2	chrX:103310628-103311306	247977	0.65	0.00013	15	ENSG00000133169	BEX1
MECP2.0.C	0.5	0.2	chrX:103310628-103311306	57633	0.63	0.00022	19	ENSG00000180964	TCEAL8
MECP2.0.C	0.5	0.2	chrX:103310628-103311306	1282	0.56	0.0015	52	ENSG00000133134	BEX2
MECP2.0.C	0.5	0.2	chrX:103310628-103311306	18923	0.67	6e-05	0.0097	ENSG00000182916	TCEAL7
MECP2.0.C	0.5	0.2	chrX:103310628-103311306	45183	0.7	2.2e-05	0.0054	ENSG00000185222	TCEAL9
MECP2.0.C	0.5	0.2	chrX:103310628-103311306	65089	0.75	2.9e-06	0.0014	ENSG00000166681	BEX3
MECP2.0.C	0.52	0.2	chrX:118727051-118727696	231153	0.73	5.6e-06	0.0022	ENSG00000147251	DOCK11
MECP2.0.C	0.52	0.2	chrX:118727051-118727696	0	0.64	0.00017	17	ENSG00000131724	IL13RA1
MECP2.0.C	0.52	0.2	chrX:118727051-118727696	246918	0.69	3.6e-05	0.0073	ENSG00000175556	LONRF3
MECP2.0.C	0.6	0.2	chrX:118974430-118974809	0	0.56	0.0016	55	ENSG00000175556	LONRF3
MECP2.0.C	0.51	0.2	chrX:129605536-129605725	159035	0.54	0.0024	66	ENSG00000102038	SMARCA1
MECP2.0.C	0.51	0.2	chrX:129605536-129605725	65687	0.78	7.2e-07	0.0005	ENSG00000122126	OCRL
MECP2.0.C	0.51	0.2	chrX:129605536-129605725	133249	0.71	1.8e-05	0.0047	ENSG00000122121	XPNPEP2
MECP2.0.C	0.51	0.2	chrX:129605536-129605725	174224	0.55	0.0019	59	ENSG00000122122	SASH3
MECP2.0.C	0.51	0.2	chrX:129605536-129605725	197563	0.69	2.9e-05	0.0063	ENSG00000188706	ZDHHC9
MECP2.0.C	0.57	0.2	chrX:133414829-133415814	114726	0.67	6.2e-05	0.0097	ENSG00000076716	GPC4
MECP2.0.C	0.53	0.2	chrX:134549187-134550023	175934	0.59	0.00082	39	ENSG00000156531	PHF6
MECP2.0.C	0.53	0.2	chrX:134549187-134550023	89022	0.71	1.8e-05	0.0047	ENSG00000165704	HPRT1
MECP2.0.C	0.53	0.2	chrX:134549187-134550023	219543	0.83	2.6e-08	4e-05	ENSG00000156504	FAM122B
MECP2.0.C	0.54	0.2	chrX:135051459-135052560	527	0.57	0.0011	47	ENSG00000203950	RTL8A
MECP2.0.C	0.51	0.2	chrX:136909044-136909716	243497	0.52	0.0035	79	ENSG00000129675	ARHGEF6
MEF2C.0.A	0.77	0.17	chr9:113548191-113549231	161879	0.59	0.00082	39	ENSG00000148218	ALAD
MEIS1.1.B	-0.79	31	chr2:11388284-11388715	55660	0.65	0.00015	16	ENSG00000169016	E2F6
MEIS1.1.B	-0.77	31	chr5:151257706-151257993	227761	0.51	0.0047	0.09	ENSG00000145901	TNIP1
MEIS3.0.D	0.82	82	chr8:17082933-17083359	55695	0.79	4.2e-07	0.00033	ENSG00000155970	MICU3
MEIS3.0.D	0.82	82	chr8:17082933-17083359	141607	0.67	6.8e-05	0.0099	ENSG00000198791	CNOT7
NFAC1.1.B	-0.67	0.2	chr18:35159024-35159514	81516	0.57	0.0013	49	ENSG00000186812	ZNF397
NFIL3.0.D	-0.41	0.18	chr11:4571019-4571266	27406	0.59	0.00067	36	ENSG00000167333	TRIM68
NFIL3.0.D	-0.43	0.18	chr11:47241679-47242477	5823	0.66	0.00011	13	ENSG00000025434	NR1H3
NFIL3.0.D	-0.53	0.13	chr11:116906462-116906738	63060	0.52	0.0039	83	ENSG00000160584	SIK3
NFIL3.0.D	-0.58	0.11	chr12:26244555-26244950	33391	0.53	0.0031	75	ENSG00000256234	AC022509.2
NFIL3.0.D	-0.57	0.11	chr13:48236582-48236975	152592	0.6	0.00061	34	ENSG00000139679	LPAR6
NFIL3.0.D	-0.53	0.13	chr15:43107890-43108033	215616	0.52	0.0037	81	ENSG00000168806	LCMT2
NFIL3.0.D	-0.4	0.18	chr16:57160648-57160790	228506	0.59	0.0007	37	ENSG00000051108	HERPUD1
NFIL3.0.D	-0.47	0.16	chr19:42567967-42568372	242358	0.51	0.0043	86	ENSG00000105429	MEGF8
NFIL3.0.D	-0.58	0.11	chr19:46073295-46073518	189687	0.77	1.2e-06	0.00072	ENSG00000170604	IRF2BP1
NFIL3.0.D	-0.58	0.11	chr19:46073295-46073518	223528	0.5	0.0055	98	ENSG00000124440	HIF3A
NFIL3.0.D	-0.46	0.16	chr19:51586160-51586443	165583	0.5	0.0053	97	ENSG00000171049	FPR2
NFIL3.0.D	-0.4	0.18	chr20:35144718-35145059	27013	0.71	1.6e-05	0.0044	ENSG00000101000	PROCR
NFIL3.0.D	-0.46	0.16	chr21:29157153-29157369	36702	0.52	0.0035	79	ENSG00000156273	BACH1
NFIL3.0.D	-0.58	0.11	chr22:26649057-26649322	157832	0.51	0.0048	92	ENSG00000100109	TFIP11
NFIL3.0.D	-0.41	0.18	chr4:8221478-8221888	214252	0.55	0.0018	59	ENSG00000155275	TRMT44
NFIL3.0.D	-0.49	0.16	chr4:105106426-105106756	39119	0.61	0.0005	31	ENSG00000168769	TET2
NFIL3.0.D	-0.54	0.13	chr5:40628436-40628771	212537	0.55	0.0021	61	ENSG00000132357	CARD6
NFIL3.0.D	-0.55	0.13	chr6:116437764-116437938	183591	0.53	0.0031	74	ENSG00000111817	DSE
NFIL3.0.D	-0.42	0.18	chrX:41317520-41317864	232075	0.64	0.00021	18	ENSG00000124486	USP9X
NFIL3.0.D	-0.41	0.18	chrX:139893675-139893881	167329	0.53	0.0029	72	ENSG00000101974	ATP11C
NFYA.0.A	-0.57	0.19	chr1:24929623-24930769	30112	0.56	0.0018	58	ENSG00000020633	RUNX3
NFYA.0.A	-0.59	0.19	chr1:36411890-36412304	3523	0.53	0.0034	77	ENSG00000116885	OSCP1
NFYA.0.A	-0.59	0.19	chr1:149842261-149843018	224261	0.55	0.0021	62	ENSG00000136631	VPS45
NFYA.0.A	-0.56	0.19	chr1:151254337-151255127	203366	0.59	0.00077	38	ENSG00000197622	CDC42SE1
NFYA.0.A	-0.56	0.19	chr1:151346840-151347789	55043	0.5	0.0056	99	ENSG00000143393	PI4KB
NFYA.0.A	-0.57	0.19	chr1:184161200-184161688	109549	0.54	0.0026	69	ENSG00000198860	TSEN15
NFYA.0.A	-0.56	0.19	chr10:3784924-3786121	8928	0.54	0.0024	66	ENSG00000067082	KLF6
NFYA.0.A	-0.59	0.19	chr10:102393974-102394779	66616	0.56	0.0016	54	ENSG00000138111	MFSD13A
NFYA.0.A	-0.56	0.19	chr11:62727847-62728181	15217	0.53	0.0029	72	ENSG00000214753	HNRNPUL2
NFYA.0.A	-0.55	0.19	chr11:64185316-64186329	48209	0.6	0.0006	33	ENSG00000173511	VEGFB
NFYA.0.A	-0.6	0.19	chr11:118619473-118620105	16515	0.75	2.3e-06	0.0012	ENSG00000255176	AP000941.1
NFYA.0.A	-0.59	0.19	chr15:44711170-44712216	183913	0.65	0.00016	16	ENSG00000179523	EIF3J-DT
NFYA.0.A	-0.56	0.19	chr16:1782472-1783172	176366	0.51	0.0046	0.09	ENSG00000140990	NDUFB10
NFYA.0.A	-0.57	0.19	chr16:84423570-84423863	141733	0.54	0.0027	0.07	ENSG00000103187	COTL1
NFYA.0.A	-0.56	0.19	chr16:88662889-88663423	33076	0.53	0.0032	75	ENSG00000158717	RNF166
NFYA.0.A	-0.55	0.19	chr17:81683638-81684243	27993	0.52	0.0038	82	ENSG00000183048	SLC25A10
NFYA.0.A	-0.55	0.19	chr17:81683638-81684243	203592	0.55	0.0018	58	ENSG00000183684	ALYREF
NFYA.0.A	-0.56	0.19	chr19:10568701-10569340	148739	0.54	0.0023	64	ENSG00000079805	DNM2
NFYA.0.A	-0.55	0.19	chr19:19138194-19138688	6879	0.52	0.0042	86	ENSG00000213999	MEF2B
NFYA.0.A	-0.58	0.19	chr21:33542760-33543127	46214	0.54	0.0026	68	ENSG00000205758	CRYZL1
NFYA.0.A	-0.65	0.18	chr21:33642150-33642715	209665	0.55	0.0022	62	ENSG00000142188	TMEM50B
NFYA.0.A	-0.58	0.19	chr21:41136868-41137005	30796	0.7	2.6e-05	0.0059	ENSG00000182240	BACE2
NFYA.0.A	-0.57	0.19	chr22:20916847-20917554	57840	0.53	0.0029	72	ENSG00000099940	SNAP29
NFYA.0.A	-0.67	0.18	chr22:42614330-42615070	233923	0.55	0.0019	0.06	ENSG00000235568	NFAM1
NFYA.0.A	-0.67	0.18	chr22:42614330-42615070	24733	0.55	2	61	ENSG00000249222	ATP5MGL
NFYA.0.A	-0.67	0.18	chr22:42614330-42615070	220342	0.58	0.00091	41	ENSG00000100266	PACSIN2
NFYA.0.A	-0.59	0.19	chr6:26157107-26158568	164466	0.55	2	61	ENSG00000272462	U91328.1
NKX23.0.D	-0.58	0.15	chr1:209626080-209626806	42366	0.6	0.00054	32	ENSG00000008118	CAMK1G
NKX23.0.D	-0.58	0.15	chr1:209626080-209626806	152402	0.69	3.8e-05	0.0075	ENSG00000162757	C1orf74
NKX23.0.D	-0.58	0.15	chr3:192876375-192876914	79560	0.59	0.00073	37	ENSG00000180611	MB21D2
NR1I2.0.C	0.67	0.13	chr12:25529816-25530029	144146	0.54	0.0027	71	ENSG00000278743	AC087239.1
NR6A1.0.B	-0.65	0.15	chr2:163386019-163386103	207293	0.62	0.00033	24	ENSG00000182263	FIGN
NRF1.0.A	0.41	0.2	chr1:1014357-1014611	18391	0.54	0.0027	71	ENSG00000272512	AL645608.7
NRF1.0.A	0.41	0.2	chr1:1014357-1014611	2360	0.56	0.0015	52	ENSG00000224969	AL645608.1
NRF1.0.A	0.44	0.2	chr1:9687136-9687830	147671	0.57	0.0013	49	ENSG00000171612	SLC25A33
NRF1.0.A	0.42	0.2	chr1:20786299-20787146	143642	0.59	0.00073	37	ENSG00000117242	PINK1-AS
NRF1.0.A	0.42	0.2	chr1:27772709-27773537	321	0.51	5	94	ENSG00000269971	AL020997.2
NRF1.0.A	0.43	0.2	chr1:62435896-62437285	0	0.55	0.0018	59	ENSG00000162607	USP1
NRF1.0.A	0.44	0.2	chr1:193121533-193122552	109283	0.55	0.0019	59	ENSG00000116750	UCHL5
NRF1.0.A	0.44	0.2	chr1:193121533-193122552	30667	0.67	7.1e-05	0.01	ENSG00000023572	GLRX2
NRF1.0.A	0.45	0.2	chr1:211613187-211613840	129617	0.53	3	73	ENSG00000123684	LPGAT1
NRF1.0.A	0.42	0.2	chr1:212284955-212286004	0	0.53	0.0029	72	ENSG00000066027	PPP2R5A
NRF1.0.A	0.43	0.2	chr1:212414477-212415266	129067	0.68	4.5e-05	0.0083	ENSG00000066027	PPP2R5A
NRF1.0.A	0.43	0.2	chr1:212414477-212415266	17654	0.56	0.0017	57	ENSG00000117691	NENF
NRF1.0.A	0.54	0.2	chr10:3784924-3786121	8928	0.54	0.0024	66	ENSG00000067082	KLF6
NRF1.0.A	0.43	0.2	chr10:5976965-5978176	162980	0.52	0.0041	85	ENSG00000272764	AL596094.1
NRF1.0.A	0.44	0.2	chr10:43396670-43397623	11053	0.64	0.00021	19	ENSG00000169813	HNRNPF
NRF1.0.A	0.44	0.2	chr10:43396670-43397623	39218	0.52	0.0041	85	ENSG00000243660	ZNF487
NRF1.0.A	0.49	0.19	chr10:68900730-68901798	221714	0.51	0.0047	0.09	ENSG00000122958	VPS26A
NRF1.0.A	0.55	0.2	chr10:71713266-71714137	33419	0.61	0.00042	27	ENSG00000107738	VSIR
NRF1.0.A	0.44	0.2	chr10:99620371-99621771	80787	0.55	0.0019	59	ENSG00000119929	CUTC
NRF1.0.A	0.51	0.2	chr10:119596592-119597448	231956	0.54	0.0024	66	ENSG00000197771	MCMBP
NRF1.0.A	0.45	0.19	chr11:47355297-47355680	209750	0.57	0.0013	0.05	ENSG00000110536	PTPMT1
NRF1.0.A	0.49	0.19	chr11:47766863-47767769	201527	0.67	6.5e-05	0.0098	ENSG00000213619	NDUFS3
NRF1.0.A	0.49	0.19	chr11:47766863-47767769	201433	0.57	0.0014	52	ENSG00000110536	PTPMT1
NRF1.0.A	0.49	0.19	chr11:47766863-47767769	149548	0.67	7.2e-05	0.01	ENSG00000109919	MTCH2
NRF1.0.A	0.49	0.19	chr11:47766863-47767769	50369	0.62	0.00037	25	ENSG00000109920	FNBP4
NRF1.0.A	0.51	0.2	chr11:59668201-59669426	44030	0.53	0.0032	76	ENSG00000166900	STX3
NRF1.0.A	0.53	0.2	chr11:65261661-65262513	235175	0.58	0.00088	41	ENSG00000251562	MALAT1
NRF1.0.A	0.55	0.2	chr11:65497242-65497886	94969	0.56	0.0016	55	ENSG00000173338	KCNK7
NRF1.0.A	0.51	0.2	chr11:65615205-65615870	117517	0.58	0.0011	46	ENSG00000251562	MALAT1
NRF1.0.A	0.51	0.2	chr11:65615205-65615870	22350	0.52	0.0036	81	ENSG00000173338	KCNK7
NRF1.0.A	0.4	0.2	chr11:67508598-67508822	242125	0.61	0.00041	27	ENSG00000173020	GRK2
NRF1.0.A	0.4	0.2	chr11:67508598-67508822	104683	0.51	0.0052	96	ENSG00000175463	TBC1D10C
NRF1.0.A	0.4	0.2	chr11:67508598-67508822	73088	0.6	0.00061	34	ENSG00000172725	CORO1B
NRF1.0.A	0.45	0.19	chr11:68030363-68030999	21785	0.52	4	85	ENSG00000006534	ALDH3B1
NRF1.0.A	0.51	0.2	chr11:73660970-73661609	98954	0.56	0.0015	54	ENSG00000256034	AP002770.1
NRF1.0.A	0.51	0.2	chr11:73660970-73661609	126263	0.6	0.00056	32	ENSG00000175581	MRPL48
NRF1.0.A	0.48	0.19	chr11:117985937-117986851	185093	0.54	0.0025	68	ENSG00000137731	FXYD2
NRF1.0.A	0.48	0.19	chr11:117985937-117986851	0	0.57	0.0012	47	ENSG00000110324	IL10RA
NRF1.0.A	0.42	0.2	chr12:12562556-12563009	207150	0.55	0.0019	59	ENSG00000205791	LOH12CR2
NRF1.0.A	0.48	0.19	chr12:50283294-50283937	171212	0.58	1	44	ENSG00000178449	COX14
NRF1.0.A	0.51	0.2	chr12:89708492-89710212	0	0.58	0.0011	45	ENSG00000271614	ATP2B1-AS1
NRF1.0.A	0.42	0.2	chr12:123941393-123942022	24055	0.64	0.00017	17	ENSG00000269997	AC068790.3
NRF1.0.A	0.42	0.2	chr12:123941393-123942022	29823	0.61	0.0005	0.03	ENSG00000179195	ZNF664
NRF1.0.A	0.4	0.2	chr13:51452447-51453893	130562	0.54	0.0027	0.07	ENSG00000139668	WDFY2
NRF1.0.A	0.41	0.2	chr14:21103931-21104431	104676	0.65	0.00012	14	ENSG00000165794	SLC39A2
NRF1.0.A	0.4	0.2	chr14:22919072-22919605	205690	0.57	0.0013	0.05	ENSG00000092068	SLC7A8
NRF1.0.A	0.42	0.2	chr14:30874142-30874900	150206	0.57	0.0011	47	ENSG00000100478	AP4S1
NRF1.0.A	0.52	0.2	chr14:35121682-35122357	239875	0.59	0.00076	38	ENSG00000258860	AL133163.2
NRF1.0.A	0.43	0.2	chr14:93115046-93116047	68904	0.51	0.0051	95	ENSG00000153485	TMEM251
NRF1.0.A	0.43	0.2	chr15:22785822-22786874	196318	0.67	6.9e-05	0.01	ENSG00000275835	TUBGCP5
NRF1.0.A	0.42	0.2	chr15:41834045-41834703	5953	0.53	3	73	ENSG00000243789	JMJD7
NRF1.0.A	0.44	0.2	chr15:45466003-45466243	92355	0.54	0.0027	0.07	ENSG00000259681	AC090527.2
NRF1.0.A	0.47	0.19	chr15:58933018-58934266	181281	0.71	1.6e-05	0.0044	ENSG00000277144	AC092757.3
NRF1.0.A	0.44	0.2	chr15:74842603-74843568	46437	0.63	0.00024	0.02	ENSG00000178802	MPI
NRF1.0.A	0.4	0.2	chr16:16309463-16310780	160535	0.53	0.0034	77	ENSG00000091262	ABCC6
NRF1.0.A	0.47	0.19	chr16:29805398-29806190	142419	0.56	0.0016	55	ENSG00000197471	SPN
NRF1.0.A	0.42	0.2	chr16:29973423-29973965	136930	0.56	0.0017	57	ENSG00000275371	AC012645.4
NRF1.0.A	0.55	0.2	chr16:30064998-30066164	834	0.51	0.0049	93	ENSG00000149925	ALDOA
NRF1.0.A	0.55	0.2	chr16:30064998-30066164	26150	0.55	0.0021	61	ENSG00000090238	YPEL3
NRF1.0.A	0.55	0.2	chr16:30064998-30066164	30266	0.59	0.00082	39	ENSG00000250616	AC012645.1
NRF1.0.A	0.55	0.2	chr16:30064998-30066164	41511	0.62	0.00036	25	ENSG00000261367	AC012645.2
NRF1.0.A	0.55	0.2	chr16:30064998-30066164	44731	0.68	5.4e-05	0.0092	ENSG00000275371	AC012645.4
NRF1.0.A	0.55	0.2	chr16:30064998-30066164	116663	0.52	0.0036	79	ENSG00000102879	CORO1A
NRF1.0.A	0.52	0.2	chr16:67480212-67481519	42198	0.52	4	84	ENSG00000159720	ATP6V0D1
NRF1.0.A	0.49	0.19	chr16:67561810-67562606	123796	0.59	0.00073	37	ENSG00000159720	ATP6V0D1
NRF1.0.A	0.46	0.19	chr16:78099218-78100234	0	0.67	7.9e-05	11	ENSG00000186153	WWOX
NRF1.0.A	0.46	0.19	chr16:88662889-88663423	33076	0.53	0.0032	75	ENSG00000158717	RNF166
NRF1.0.A	0.5	0.19	chr17:409889-410506	29472	0.57	0.0013	0.05	ENSG00000183688	RFLNB
NRF1.0.A	0.42	0.2	chr17:491268-491552	51290	0.51	0.0051	95	ENSG00000183688	RFLNB
NRF1.0.A	0.5	0.19	chr17:9003466-9003713	37570	0.5	0.0054	98	ENSG00000266389	AC002091.2
NRF1.0.A	0.48	0.19	chr17:18183232-18183954	205823	0.62	0.00031	23	ENSG00000171953	ATPAF2
NRF1.0.A	0.48	0.19	chr17:18183232-18183954	143906	0.66	0.0001	13	ENSG00000176974	SHMT1
NRF1.0.A	0.45	0.2	chr17:80280847-80281650	34001	0.73	5.9e-06	0.0023	ENSG00000262979	AC124319.1
NRF1.0.A	0.48	0.19	chr17:81552286-81552998	159238	0.56	0.0017	56	ENSG00000183048	SLC25A10
NRF1.0.A	0.41	0.2	chr17:81636364-81637393	241032	0.52	0.0042	86	ENSG00000263731	AC145207.5
NRF1.0.A	0.45	0.2	chr17:81683638-81684243	27993	0.52	0.0038	82	ENSG00000183048	SLC25A10
NRF1.0.A	0.45	0.2	chr17:81683638-81684243	203592	0.55	0.0018	58	ENSG00000183684	ALYREF
NRF1.0.A	0.52	0.2	chr17:81860317-81861208	148081	0.52	0.0042	86	ENSG00000183048	SLC25A10
NRF1.0.A	0.52	0.2	chr17:81860317-81861208	17217	0.58	0.0011	45	ENSG00000263731	AC145207.5
NRF1.0.A	0.52	0.2	chr17:81860317-81861208	26627	0.65	0.00012	14	ENSG00000183684	ALYREF
NRF1.0.A	0.52	0.2	chr17:81860317-81861208	162097	0.51	0.0049	93	ENSG00000169683	LRRC45
NRF1.0.A	0.52	0.2	chr17:81917729-81918292	205493	0.5	0.0055	98	ENSG00000183048	SLC25A10
NRF1.0.A	0.46	0.19	chr17:82318479-82320042	3611	0.77	8e-07	0.00055	ENSG00000173762	CD7
NRF1.0.A	0.46	0.19	chr17:82318479-82320042	982	0.59	0.00072	37	ENSG00000141574	SECTM1
NRF1.0.A	0.46	0.19	chr17:82318479-82320042	105456	0.63	0.00022	19	ENSG00000279066	HEXD-IT1
NRF1.0.A	0.46	0.19	chr17:82318479-82320042	162056	0.62	0.0003	23	ENSG00000266236	NARF-IT1
NRF1.0.A	0.47	0.19	chr18:9707947-9708465	177261	0.57	0.0011	46	ENSG00000168454	TXNDC2
NRF1.0.A	0.47	0.19	chr18:9707947-9708465	205537	0.55	2	61	ENSG00000101558	VAPA
NRF1.0.A	0.45	0.2	chr18:9913491-9914386	0	0.54	0.0024	66	ENSG00000101558	VAPA
NRF1.0.A	0.45	0.2	chr19:1592255-1593270	188805	0.56	0.0017	56	ENSG00000130270	ATP8B3
NRF1.0.A	0.55	0.2	chr19:1848386-1848906	66311	0.54	0.0026	68	ENSG00000130270	ATP8B3
NRF1.0.A	0.55	0.2	chr19:1848386-1848906	3493	0.51	0.0048	91	ENSG00000129911	KLF16
NRF1.0.A	0.45	0.2	chr19:2060952-2061803	227981	0.65	0.00015	16	ENSG00000220008	LINGO3
NRF1.0.A	0.49	0.19	chr19:2096224-2097070	192714	0.5	0.0052	96	ENSG00000220008	LINGO3
NRF1.0.A	0.51	0.2	chr19:10568701-10569340	148739	0.54	0.0023	64	ENSG00000079805	DNM2
NRF1.0.A	0.41	0.2	chr19:13152679-13153307	2268	0.56	0.0017	56	ENSG00000160888	IER2
NRF1.0.A	0.41	0.2	chr19:13152679-13153307	0	0.53	0.0032	75	ENSG00000267598	AC011446.2
NRF1.0.A	0.44	0.2	chr19:17074876-17075284	150929	0.57	0.0011	47	ENSG00000099330	OCEL1
NRF1.0.A	0.49	0.19	chr19:17305367-17305935	79154	0.7	2.5e-05	0.0058	ENSG00000099330	OCEL1
NRF1.0.A	0.52	0.2	chr19:38618626-38619483	215491	0.57	0.0014	51	ENSG00000130244	FAM98C
NRF1.0.A	0.52	0.2	chr19:38618626-38619483	248347	0.51	0.0043	87	ENSG00000187994	RINL
NRF1.0.A	0.53	0.2	chr19:43753944-43755381	146720	0.52	0.0041	85	ENSG00000131116	ZNF428
NRF1.0.A	0.41	0.2	chr19:47514921-47515689	224898	0.53	0.0034	77	ENSG00000197405	C5AR1
NRF1.0.A	0.51	0.2	chr2:6865062-6866403	45351	0.54	0.0023	64	ENSG00000228203	RNF144A-AS1
NRF1.0.A	0.51	0.2	chr2:6865062-6866403	51009	0.56	0.0014	52	ENSG00000151692	RNF144A
NRF1.0.A	0.49	0.19	chr2:6917245-6918201	0	0.53	0.0029	72	ENSG00000151692	RNF144A
NRF1.0.A	0.5	0.2	chr2:9843139-9844075	198774	0.51	5	93	ENSG00000172059	KLF11
NRF1.0.A	0.49	0.19	chr2:32356450-32357491	169013	0.5	0.0055	99	ENSG00000276517	AL133243.3
NRF1.0.A	0.46	0.19	chr2:39124066-39124600	248104	0.58	0.00093	42	ENSG00000188010	MORN2
NRF1.0.A	0.47	0.19	chr2:96815823-96817138	19473	0.55	0.0021	62	ENSG00000213337	ANKRD39
NRF1.0.A	0.42	0.2	chr2:113626687-113627564	0	0.53	0.0033	77	ENSG00000144134	RABL2A
NRF1.0.A	0.55	0.2	chr2:177263380-177265569	152344	0.53	3	73	ENSG00000229337	AC079305.4
NRF1.0.A	0.44	0.2	chr2:178193900-178194843	81476	0.55	0.0019	59	ENSG00000155636	RBM45
NRF1.0.A	0.51	0.2	chr2:218286530-218287473	31211	0.62	0.00037	25	ENSG00000261338	AC021016.2
NRF1.0.A	0.44	0.2	chr20:32018394-32019462	199086	0.59	0.00071	37	ENSG00000101306	MYLK2
NRF1.0.A	0.5	0.2	chr20:32357810-32358668	0	0.56	0.0017	56	ENSG00000171456	ASXL1
NRF1.0.A	0.5	0.19	chr20:32536048-32536647	177718	0.6	0.00058	32	ENSG00000171456	ASXL1
NRF1.0.A	0.51	0.2	chr20:32570481-32570737	212151	0.65	0.00014	15	ENSG00000171456	ASXL1
NRF1.0.A	0.5	0.19	chr20:36951613-36951993	44356	0.55	0.0018	59	ENSG00000080839	RBL1
NRF1.0.A	0.49	0.19	chr21:29072969-29074169	48714	0.57	0.0011	46	ENSG00000273254	AF129075.3
NRF1.0.A	0.53	0.2	chr21:42879445-42879757	213199	0.51	0.0044	87	ENSG00000160201	U2AF1
NRF1.0.A	0.43	0.2	chr21:43107505-43107842	14549	0.67	6.3e-05	0.0097	ENSG00000160201	U2AF1
NRF1.0.A	0.54	0.2	chr21:43789305-43790022	70211	0.59	0.00072	37	ENSG00000160209	PDXK
NRF1.0.A	0.54	0.2	chr21:43789305-43790022	222287	0.6	0.00055	32	ENSG00000160218	TRAPPC10
NRF1.0.A	0.47	0.19	chr21:43864253-43864739	147570	0.54	0.0027	0.07	ENSG00000160218	TRAPPC10
NRF1.0.A	0.48	0.19	chr21:44106830-44107572	94521	0.58	1	44	ENSG00000160218	TRAPPC10
NRF1.0.A	0.48	0.19	chr21:44106830-44107572	26038	0.51	0.0043	86	ENSG00000160221	GATD3A
NRF1.0.A	0.42	0.2	chr21:44175205-44175543	41595	0.52	4	84	ENSG00000160221	GATD3A
NRF1.0.A	0.44	0.2	chr21:46228300-46229259	233212	0.64	0.00021	18	ENSG00000223692	DIP2A-IT1
NRF1.0.A	0.45	0.2	chr21:46457963-46459223	3248	0.6	0.00053	31	ENSG00000223692	DIP2A-IT1
NRF1.0.A	0.4	0.2	chr21:46635399-46636173	172928	0.56	0.0016	55	ENSG00000223692	DIP2A-IT1
NRF1.0.A	0.44	0.2	chr22:20916847-20917554	57840	0.53	0.0029	72	ENSG00000099940	SNAP29
NRF1.0.A	0.47	0.19	chr22:38843209-38844176	170081	0.57	0.0014	51	ENSG00000244509	APOBEC3C
NRF1.0.A	0.44	0.2	chr22:41544168-41544762	154741	0.64	0.0002	18	ENSG00000167077	MEI1
NRF1.0.A	0.52	0.2	chr22:42856898-42857553	217095	0.52	4	84	ENSG00000249222	ATP5MGL
NRF1.0.A	0.43	0.2	chr22:49853217-49854126	48102	0.52	0.0038	82	ENSG00000273192	AL671710.1
NRF1.0.A	0.44	0.2	chr22:49960128-49960940	57900	0.55	0.0018	59	ENSG00000273192	AL671710.1
NRF1.0.A	0.46	0.19	chr3:14124261-14126230	52587	0.54	0.0023	66	ENSG00000170860	3,00 LSM
NRF1.0.A	0.45	0.19	chr3:16264493-16265488	0	0.63	0.00028	22	ENSG00000154814	OXNAD1
NRF1.0.A	0.47	0.19	chr3:23945742-23946678	456	0.54	0.0026	68	ENSG00000174738	NR1D2
NRF1.0.A	0.54	0.2	chr3:39153309-39153856	11454	0.55	0.0022	64	ENSG00000144655	CSRNP1
NRF1.0.A	0.47	0.19	chr3:52197726-52198420	30192	0.51	0.0046	0.09	ENSG00000247596	TWF2
NRF1.0.A	0.52	0.2	chr3:101848957-101850206	20966	0.63	0.00024	0.02	ENSG00000144802	NFKBIZ
NRF1.0.A	0.42	0.2	chr3:128680567-128681493	44690	0.58	0.00092	42	ENSG00000075785	RAB7A
NRF1.0.A	0.52	0.2	chr3:128878561-128879893	180874	0.59	0.00084	0.04	ENSG00000169704	GP9
NRF1.0.A	0.55	0.2	chr3:129599421-129600114	159385	0.55	0.0018	58	ENSG00000163913	IFT122
NRF1.0.A	0.55	0.2	chr3:129599421-129600114	70782	0.55	0.0021	62	ENSG00000163914	RHO
NRF1.0.A	0.55	0.2	chr3:129599421-129600114	246934	0.64	0.00019	17	ENSG00000203644	AC083799.1
NRF1.0.A	0.53	0.2	chr3:133574170-133574866	23309	0.57	0.0013	0.05	ENSG00000163781	TOPBP1
NRF1.0.A	0.48	0.19	chr3:136752278-136753244	84094	0.53	0.0034	78	ENSG00000273486	AC096992.2
NRF1.0.A	0.47	0.19	chr3:179322508-179323861	73100	0.56	0.0016	56	ENSG00000242539	AC007620.2
NRF1.0.A	0.47	0.19	chr3:179322508-179323861	239025	0.62	0.0003	23	ENSG00000136518	ACTL6A
NRF1.0.A	0.4	0.2	chr3:195747911-195748326	233483	0.53	0.0032	75	ENSG00000184203	PPP1R2
NRF1.0.A	0.4	0.2	chr3:196219166-196219835	7679	0.52	0.0041	85	ENSG00000163959	SLC51A
NRF1.0.A	0.48	0.19	chr3:196568459-196569428	249117	0.61	0.00039	26	ENSG00000145107	TM4SF19
NRF1.0.A	0.41	0.2	chr4:1711859-1712466	137797	0.52	0.0042	86	ENSG00000244459	AC147067.1
NRF1.0.A	0.43	0.2	chr4:17511520-17512372	51259	0.64	0.00021	19	ENSG00000151552	QDPR
NRF1.0.A	0.42	0.2	chr4:17810253-17811264	0	0.5	0.0053	97	ENSG00000109805	NCAPG
NRF1.0.A	0.42	0.2	chr4:17810253-17811264	29935	0.57	0.0014	51	ENSG00000178177	LCORL
NRF1.0.A	0.45	0.2	chr4:24912474-24913293	85554	0.61	0.00042	27	ENSG00000153012	LGI2
NRF1.0.A	0.43	0.2	chr4:39638704-39639262	110685	0.51	0.0045	89	ENSG00000249348	UGDH-AS1
NRF1.0.A	0.42	0.2	chr4:120066362-120067576	10739	0.57	0.0013	51	ENSG00000164109	MAD2L1
NRF1.0.A	0.44	0.2	chr4:127964491-127965857	95429	0.53	0.0028	71	ENSG00000138709	LARP1B
NRF1.0.A	0.43	0.2	chr4:128060726-128062482	0	0.51	0.0049	93	ENSG00000138709	LARP1B
NRF1.0.A	0.51	0.2	chr4:183504041-183504850	208	0.67	7.8e-05	11	ENSG00000168556	ING2
NRF1.0.A	0.52	0.2	chr4:183658668-183659868	153610	0.51	0.0046	0.09	ENSG00000168556	ING2
NRF1.0.A	0.49	0.19	chr4:184648709-184650207	145438	0.56	0.0015	54	ENSG00000271538	LINC02427
NRF1.0.A	0.49	0.19	chr4:184648709-184650207	43878	0.51	0.0046	0.09	ENSG00000151725	CENPU
NRF1.0.A	0.45	0.2	chr5:32444430-32445067	86566	0.52	0.0042	86	ENSG00000113387	SUB1
NRF1.0.A	0.4	0.2	chr5:96934690-96936202	149913	0.64	0.0002	18	ENSG00000248734	AC008906.1
NRF1.0.A	0.5	0.19	chr5:122845210-122846071	12854	0.6	0.00056	32	ENSG00000260686	AC008669.1
NRF1.0.A	0.44	0.2	chr5:134225439-134226767	175298	0.54	0.0023	66	ENSG00000237190	CDKN2AIPNL
NRF1.0.A	0.5	0.19	chr5:134904534-134905465	145763	0.59	0.00084	0.04	ENSG00000145833	DDX46
NRF1.0.A	0.51	0.2	chr5:151157468-151158078	22974	0.51	0.0043	87	ENSG00000198624	CCDC69
NRF1.0.A	0.52	0.2	chr5:151252454-151253406	71402	0.54	0.0026	69	ENSG00000198624	CCDC69
NRF1.0.A	0.51	0.2	chr6:3118254-3119239	170095	0.58	0.00086	0.04	ENSG00000124570	SERPINB6
NRF1.0.A	0.51	0.2	chr6:3118254-3119239	54263	0.56	0.0016	56	ENSG00000137275	RIPK1
NRF1.0.A	0.4	0.2	chr6:4775130-4776758	68971	0.51	0.0046	0.09	ENSG00000153046	CDYL
NRF1.0.A	0.41	0.2	chr6:41071788-41073457	75885	0.52	0.0037	81	ENSG00000161911	TREML1
NRF1.0.A	0.42	0.2	chr6:42984207-42984852	43843	0.6	0.00053	31	ENSG00000231113	AL035587.1
NRF1.0.A	0.41	0.2	chr6:73653621-73654648	39255	0.57	0.0012	48	ENSG00000231652	AL590428.1
NRF1.0.A	0.41	0.2	chr6:89145851-89146964	65687	0.57	0.0014	52	ENSG00000271931	AL353135.1
NRF1.0.A	0.41	0.2	chr6:142944472-142945398	1008	0.59	0.00081	39	ENSG00000232618	AL355304.1
NRF1.0.A	0.46	0.19	chr6:143450070-143451142	27238	0.53	0.0034	78	ENSG00000189007	ADAT2
NRF1.0.A	0.46	0.19	chr6:151389975-151391156	102861	0.51	0.0051	94	ENSG00000120262	CCDC170
NRF1.0.A	0.52	0.2	chr6:159761795-159763028	36210	0.5	0.0054	98	ENSG00000146457	WTAP
NRF1.0.A	0.52	0.2	chr6:159761795-159763028	0	0.55	0.0019	0.06	ENSG00000120437	ACAT2
NRF1.0.A	0.47	0.19	chr7:81741-82116	79649	0.75	3.3e-06	0.0014	ENSG00000261795	AC093627.7
NRF1.0.A	0.47	0.19	chr7:81741-82116	110455	0.75	2.6e-06	0.0013	ENSG00000177706	FAM20C
NRF1.0.A	0.44	0.2	chr7:21945398-21946006	44499	0.53	0.0029	72	ENSG00000164649	CDCA7L
NRF1.0.A	0.45	0.19	chr7:44019067-44019496	197654	0.59	0.00074	38	ENSG00000058404	CAMK2B
NRF1.0.A	0.43	0.2	chr7:99325573-99326301	47948	0.52	0.0035	79	ENSG00000130429	ARPC1B
NRF1.0.A	0.45	0.2	chr7:106111683-106112781	172699	0.51	0.0046	0.09	ENSG00000273320	AC007032.1
NRF1.0.A	0.54	0.2	chr7:116953151-116954570	705	0.75	3.2e-06	0.0014	ENSG00000227199	ST7-AS1
NRF1.0.A	0.46	0.19	chr7:140062463-140063364	21382	0.56	0.0017	57	ENSG00000006459	KDM7A
NRF1.0.A	0.44	0.2	chr7:155297351-155298444	1433	0.68	5.7e-05	0.0095	ENSG00000273117	AC144652.1
NRF1.0.A	0.5	0.19	chr7:158829085-158830251	197916	0.55	0.0021	62	ENSG00000146918	NCAPG2
NRF1.0.A	0.41	0.2	chr8:41577651-41578743	249422	0.51	0.0052	95	ENSG00000260588	AC027702.2
NRF1.0.A	0.4	0.2	chr8:53880566-53881102	28771	0.57	0.0012	49	ENSG00000147509	RGS20
NRF1.0.A	0.4	0.2	chr8:53880566-53881102	85450	0.54	0.0027	0.07	ENSG00000187735	TCEA1
NRF1.0.A	0.4	0.2	chr8:91069968-91070732	0	0.51	5	94	ENSG00000155100	OTUD6B
NRF1.0.A	0.4	0.2	chr8:123156921-123158000	143751	0.54	0.0026	69	ENSG00000136986	DERL1
NRF1.0.A	0.46	0.19	chr8:143540868-143541736	237	0.57	0.0013	49	ENSG00000254859	AC067930.3
NRF1.0.A	0.43	0.2	chr9:36136203-36136918	77523	0.52	0.0037	81	ENSG00000159921	GNE
NRF1.0.A	0.43	0.2	chr9:36136203-36136918	199478	0.52	0.0037	81	ENSG00000137075	RNF38
NRF1.0.A	0.47	0.19	chr9:97633029-97633906	41003	0.68	4.6e-05	0.0083	ENSG00000136936	XPA
NRF1.0.A	0.48	0.19	chr9:104747360-104748581	0	0.5	0.0055	99	ENSG00000136783	NIPSNAP3A
NRF1.0.A	0.5	0.19	chr9:136118272-136119747	242156	0.51	0.0047	91	ENSG00000187796	CARD9
NRF1.0.A	0.53	0.2	chr9:136483684-136484156	121781	0.62	0.00032	23	ENSG00000187796	CARD9
NRF1.0.A	0.42	0.2	chrX:15335265-15335900	99977	0.61	0.0005	0.03	ENSG00000102048	ASB9
NRF1.0.A	0.42	0.2	chrX:15335265-15335900	15814	0.8	1.8e-07	0.00018	ENSG00000165195	PIGA
NRF1.0.A	0.41	0.2	chrX:123859647-123860766	0	0.66	0.00011	13	ENSG00000101966	XIAP
NRF1.0.A	0.41	0.2	chrX:123859647-123860766	99446	0.67	8.3e-05	11	ENSG00000101972	STAG2
OLIG2.0.B	0.77	0.14	chr10:4002858-4003136	21767	0.69	3.5e-05	0.0072	ENSG00000227101	AC025822.1
P53.1.A	-0.66	0.14	chr3:9946175-9947529	188828	0.54	0.0025	67	ENSG00000134072	CAMK1
P53.1.A	-0.66	0.14	chr3:9946175-9947529	0	0.57	0.0013	49	ENSG00000230082	PRRT3-AS1
P73.0.A	0.76	0.17	chrX:1184099-1184201	3348	0.58	0.00091	41	ENSG00000205755	CRLF2
P73.0.A	0.76	0.17	chrX:1184099-1184201	3348	0.58	0.00091	41	ENSG00000205755	CRLF2
P73.1.A	0.87	0	chr10:12594448-12595059	244966	0.56	0.0014	52	ENSG00000183049	CAMK1D
PBX1.1.C	-0.67	91	chr6:10655530-10656181	91578	0.5	0.0054	98	ENSG00000137210	TMEM14B
PBX1.1.C	-0.67	91	chr6:10655530-10656181	106542	0.5	0.0053	97	ENSG00000111837	MAK
PLAL1.0.D	0.74	0.18	chr6:142842824-142843128	103278	0.63	0.00025	0.02	ENSG00000232618	AL355304.1
PPARG.1.A	0.71	0.12	chr1:193058514-193060207	30659	0.65	0.00014	15	ENSG00000023572	GLRX2
PPARG.1.A	0.75	0.12	chr9:104775226-104775624	151929	0.7	2.7e-05	6	ENSG00000226334	AL359182.1
PRGR.1.A	-0.65	0.14	chr2:11388284-11388715	55660	0.65	0.00015	16	ENSG00000169016	E2F6
RFX5.1.A	0.75	0.18	chr16:81748491-81748846	9394	0.55	0.0022	63	ENSG00000197943	PLCG2
RFX5.1.A	0.78	0.18	chr18:47036392-47036565	233174	0.5	0.0053	97	ENSG00000078043	PIAS2
RXRA.0.A	0.77	83	chr19:54855342-54855558	238184	0.6	0.0006	33	ENSG00000104972	LILRB1
RXRA.0.A	0.77	83	chr19:54855342-54855558	211453	0.57	0.0012	47	ENSG00000186818	LILRB4
RXRA.0.A	0.77	83	chr19:54855342-54855558	18677	0.7	2.7e-05	6	ENSG00000186431	FCAR
RXRA.0.A	0.77	83	chr19:54855342-54855558	35115	0.69	3.9e-05	0.0075	ENSG00000268734	AC245128.3
SMCA1.0.C	-0.74	0.19	chr4:159205455-159205981	102442	0.71	1.8e-05	0.0047	ENSG00000109756	RAPGEF2
SOX2.1.A	-0.66	86	chr15:75254452-75254906	114473	0.61	0.00044	28	ENSG00000169375	SIN3A
SOX4.0.B	-0.72	0.13	chr2:85585019-85585282	23457	0.53	3	73	ENSG00000118640	VAMP8
SOX4.0.B	-0.72	0.13	chr2:85585019-85585282	10443	0.58	1	44	ENSG00000168894	RNF181
SOX4.0.B	-0.7	0.13	chr8:122780058-122780436	27310	0.65	0.00013	15	ENSG00000253372	AC016405.1
SOX4.0.B	-0.7	0.13	chr8:122780058-122780436	232734	0.58	0.00088	41	ENSG00000136986	DERL1
SP1.1.A	0.66	0.15	chr1:47229037-47229157	12747	0.52	0.0039	83	ENSG00000162367	TAL1
SP4.0.A	0.68	0.18	chr1:1692366-1693596	78608	0.61	0.00049	0.03	ENSG00000272106	AL691432.2
SP4.0.A	0.71	94	chr1:2300904-2301555	228509	0.53	0.0033	76	ENSG00000272449	AL139246.5
SP4.0.A	0.68	0.18	chr1:207644898-207645530	0	0.75	2.4e-06	0.0012	ENSG00000197721	CR1L
SP4.0.A	0.69	0.18	chr13:32426134-32426489	111048	0.59	0.00078	38	ENSG00000139618	BRCA2
SP4.0.A	0.69	0.18	chr13:32426134-32426489	776	0.53	3	73	ENSG00000270008	AL137247.2
SP4.0.A	0.68	0.18	chr13:32427816-32428592	2458	0.73	6.9e-06	0.0025	ENSG00000270008	AL137247.2
SP4.0.A	0.68	0.18	chr13:32427816-32428592	75914	0.65	0.00014	15	ENSG00000281026	N4BP2L2-IT2
SP4.0.A	0.66	0.18	chr14:100376096-100376718	112315	0.57	0.0014	51	ENSG00000258904	AL157871.5
SP4.0.A	0.66	0.18	chr14:104985487-104986385	232340	0.54	0.0028	71	ENSG00000184990	SIVA1
SP4.0.A	0.68	0.18	chr17:43917321-43917600	116522	0.65	0.00015	16	ENSG00000161647	MPP3
SP4.0.A	0.66	0.18	chr2:96502700-96503265	166934	0.64	0.00017	17	ENSG00000121152	NCAPH
SP4.0.A	0.66	0.18	chr2:96502700-96503265	5054	0.7	2.3e-05	0.0054	ENSG00000163121	NEURL3
SP4.0.A	0.66	0.18	chr2:96502700-96503265	33478	0.64	0.00019	17	ENSG00000196843	ARID5A
SP4.0.A	0.7	94	chr2:206085418-206086331	91697	0.59	0.00077	38	ENSG00000114933	INO80D
SP4.0.A	0.7	94	chr2:206085418-206086331	813	0.51	0.0048	92	ENSG00000227946	AC007383.2
SP4.0.A	0.72	94	chr3:9946175-9947529	188828	0.54	0.0025	67	ENSG00000134072	CAMK1
SP4.0.A	0.72	94	chr3:9946175-9947529	0	0.57	0.0013	49	ENSG00000230082	PRRT3-AS1
SP4.0.A	0.67	0.18	chr3:39146980-39147565	5125	0.63	0.00028	22	ENSG00000144655	CSRNP1
SP4.0.A	0.67	0.18	chr6:73523476-73523649	109961	0.57	0.0014	52	ENSG00000164430	CGAS
SP4.0.A	0.74	94	chr7:21945398-21946006	44499	0.53	0.0029	72	ENSG00000164649	CDCA7L
SP4.0.A	0.67	0.18	chr7:44986152-44987072	189472	0.57	0.0013	0.05	ENSG00000196262	PPIA
SP4.0.A	0.67	0.18	chr7:44986152-44987072	159361	0.6	0.00051	31	ENSG00000105968	H2AZ2
SP4.0.A	0.65	0.18	chr7:116953151-116954570	705	0.75	3.2e-06	0.0014	ENSG00000227199	ST7-AS1
SP4.0.A	0.66	0.18	chr8:55772735-55773912	119683	0.57	0.0013	51	ENSG00000254325	AC018607.1
SP4.1.A	0.66	0.17	chr1:1012990-1013981	17024	0.67	7.4e-05	0.01	ENSG00000272512	AL645608.7
SP4.1.A	0.66	0.17	chr1:1012990-1013981	993	0.54	0.0023	64	ENSG00000224969	AL645608.1
SP4.1.A	0.68	0.17	chr1:1692366-1693596	78608	0.61	0.00049	0.03	ENSG00000272106	AL691432.2
SP4.1.A	0.71	0.17	chr1:2300904-2301555	228509	0.53	0.0033	76	ENSG00000272449	AL139246.5
SP4.1.A	0.69	0.17	chr13:32426134-32426489	111048	0.59	0.00078	38	ENSG00000139618	BRCA2
SP4.1.A	0.69	0.17	chr13:32426134-32426489	776	0.53	3	73	ENSG00000270008	AL137247.2
SP4.1.A	0.68	0.17	chr13:32427816-32428592	2458	0.73	6.9e-06	0.0025	ENSG00000270008	AL137247.2
SP4.1.A	0.68	0.17	chr13:32427816-32428592	75914	0.65	0.00014	15	ENSG00000281026	N4BP2L2-IT2
SP4.1.A	0.66	0.17	chr14:100376096-100376718	112315	0.57	0.0014	51	ENSG00000258904	AL157871.5
SP4.1.A	0.66	0.17	chr14:104985487-104986385	232340	0.54	0.0028	71	ENSG00000184990	SIVA1
SP4.1.A	0.66	0.17	chr2:96502700-96503265	166934	0.64	0.00017	17	ENSG00000121152	NCAPH
SP4.1.A	0.66	0.17	chr2:96502700-96503265	5054	0.7	2.3e-05	0.0054	ENSG00000163121	NEURL3
SP4.1.A	0.66	0.17	chr2:96502700-96503265	33478	0.64	0.00019	17	ENSG00000196843	ARID5A
SP4.1.A	0.67	0.17	chr3:39146980-39147565	5125	0.63	0.00028	22	ENSG00000144655	CSRNP1
SP4.1.A	0.67	0.17	chr6:73523476-73523649	109961	0.57	0.0014	52	ENSG00000164430	CGAS
SP4.1.A	0.74	0.17	chr7:21945398-21946006	44499	0.53	0.0029	72	ENSG00000164649	CDCA7L
SP4.1.A	0.67	0.17	chr7:44986152-44987072	189472	0.57	0.0013	0.05	ENSG00000196262	PPIA
SP4.1.A	0.67	0.17	chr7:44986152-44987072	159361	0.6	0.00051	31	ENSG00000105968	H2AZ2
SP4.1.A	0.65	0.17	chr7:116953151-116954570	705	0.75	3.2e-06	0.0014	ENSG00000227199	ST7-AS1
SP4.1.A	0.66	0.17	chr8:55772735-55773912	119683	0.57	0.0013	51	ENSG00000254325	AC018607.1
SP4.1.A	0.66	0.17	chr8:122780058-122780436	27310	0.65	0.00013	15	ENSG00000253372	AC016405.1
SP4.1.A	0.66	0.17	chr8:122780058-122780436	232734	0.58	0.00088	41	ENSG00000136986	DERL1
TBX20.0.D	-0.71	0	chr2:11388284-11388715	55660	0.65	0.00015	16	ENSG00000169016	E2F6
TBX21.0.A	0.81	0.17	chr15:88895301-88895724	18013	0.72	1.1e-05	0.0033	ENSG00000140511	HAPLN3
TBX4.0.D	0.81	84	chr8:22178753-22179283	129758	0.67	6.3e-05	0.0097	ENSG00000158856	DMTN
TBX4.0.D	0.81	84	chr8:22178753-22179283	13613	0.76	1.6e-06	0.00092	ENSG00000168487	BMP1
TEAD1.0.A	0.83	0.15	chr1:85607179-85607596	26418	0.89	1.1e-10	5.4e-07	ENSG00000142871	CCN1
TEAD1.0.A	0.78	0.15	chr10:47462618-47462957	97122	0.54	0.0028	71	ENSG00000265763	ZNF488
TEAD1.0.A	0.79	0.15	chr10:47987983-47988225	237119	0.61	0.00048	0.03	ENSG00000277758	FO681492.1
TEAD1.0.A	0.79	0.15	chr10:47987983-47988225	79919	0.52	4	84	ENSG00000276850	AC245041.2
TEAD1.0.A	0.84	0.15	chr11:32034165-32034561	56343	0.69	3e-05	0.0063	ENSG00000049449	RCN1
TEAD1.0.A	0.72	0.18	chr12:103647332-103647535	122918	0.61	0.00043	28	ENSG00000111696	NT5DC3
TEAD1.0.A	0.78	0.15	chr15:57485958-57486194	109991	0.67	6.1e-05	0.0097	ENSG00000128849	CGNL1
TEAD1.0.A	0.76	0.15	chr2:5915104-5915593	222720	0.56	0.0016	56	ENSG00000176887	SOX11
TEAD1.0.A	0.76	0.15	chr2:31360591-31360944	126439	0.62	0.00031	23	ENSG00000013016	EHD3
TEAD1.0.A	0.76	0.15	chr2:31360591-31360944	26270	0.54	0.0027	71	ENSG00000158125	XDH
TEAD1.0.A	0.72	0.18	chr2:95434514-95434907	137187	0.72	1.1e-05	0.0034	ENSG00000115041	KCNIP3
TEAD1.0.A	0.84	0.15	chr21:29130220-29130684	52749	0.65	0.00014	15	ENSG00000156265	MAP3K7CL
TEAD1.0.A	0.73	0.18	chr3:134427435-134427702	71561	0.7	2.2e-05	0.0053	ENSG00000114019	AMOTL2
TEAD1.0.A	0.78	0.15	chr3:169112236-169112451	28737	0.54	0.0026	69	ENSG00000085276	MECOM
TEAD1.0.A	0.74	0.18	chr3:181052236-181052645	184095	0.73	7.4e-06	0.0026	ENSG00000114416	FXR1
TEAD1.0.A	0.74	0.18	chr4:120801300-120801748	116381	0.66	0.0001	12	ENSG00000138738	PRDM5
TEAD1.0.A	0.83	0.15	chr5:93189707-93190127	170652	0.78	5.2e-07	0.00039	ENSG00000237187	NR2F1-AS1
TEAD1.0.A	0.79	0.15	chr6:166466218-166466476	56854	0.54	0.0026	69	ENSG00000071242	RPS6KA2
TEAD1.0.A	0.79	0.15	chr7:33979804-33980103	75496	0.68	5.8e-05	0.0095	ENSG00000164619	BMPER
TEAD1.0.A	0.79	0.15	chr7:121961087-121961406	112143	0.82	4.7e-08	6.4e-05	ENSG00000008311	AASS
TEAD1.0.A	0.74	0.18	chr8:15356553-15356875	60340	0.73	8.4e-06	0.0027	ENSG00000104723	TUSC3
TEAD2.0.D	0.71	0.14	chr1:43206837-43207349	42662	0.56	0.0014	52	ENSG00000117395	EBNA1BP2
TEAD2.0.D	0.71	0.14	chr1:43206837-43207349	34688	0.53	3	73	ENSG00000243710	CFAP57
TEAD2.0.D	0.71	0.14	chr1:43206837-43207349	151632	0.52	0.0038	82	ENSG00000117399	CDC20
TEAD2.0.D	0.68	0.18	chr1:85527191-85527521	208710	0.64	0.00017	16	ENSG00000153904	DDAH1
TEAD2.0.D	0.68	0.18	chr1:85527191-85527521	53240	0.66	9e-05	12	ENSG00000142871	CCN1
TEAD2.0.D	0.83	0.17	chr1:85607179-85607596	26418	0.89	1.1e-10	5.4e-07	ENSG00000142871	CCN1
TEAD2.0.D	0.77	0.13	chr10:47462618-47462957	97122	0.54	0.0028	71	ENSG00000265763	ZNF488
TEAD2.0.D	0.75	0.13	chr10:47987983-47988225	237119	0.61	0.00048	0.03	ENSG00000277758	FO681492.1
TEAD2.0.D	0.75	0.13	chr10:47987983-47988225	79919	0.52	4	84	ENSG00000276850	AC245041.2
TEAD2.0.D	0.8	0.17	chr12:71556953-71557270	52202	0.58	1	44	ENSG00000133858	ZFC3H1
TEAD2.0.D	0.76	0.13	chr15:57485958-57486194	109991	0.67	6.1e-05	0.0097	ENSG00000128849	CGNL1
TEAD2.0.D	0.77	0.13	chr16:24508852-24508953	101256	0.57	0.0014	51	ENSG00000090905	TNRC6A
TEAD2.0.D	0.74	0.14	chr2:5915104-5915593	222720	0.56	0.0016	56	ENSG00000176887	SOX11
TEAD2.0.D	0.69	0.18	chr2:108734912-108735340	51417	0.51	0.0052	95	ENSG00000163006	CCDC138
TEAD2.0.D	0.74	0.14	chr2:223744584-223744819	230226	0.61	0.00039	26	ENSG00000135919	SERPINE2
TEAD2.0.D	0.7	0.18	chr2:234981234-234981586	29217	0.73	7e-06	0.0025	ENSG00000130147	SH3BP4
[truncated: 129 more rows]
