# Supplementary material for: GRaNIE and GRaNPA: inference and evaluation of enhancer‐mediated gene regulatory networks
Source: Mol Syst Biol. 2023 Apr 19;19(6):e11627. doi: 10.15252/msb.202311627 (PMC10258561; doi:10.15252/msb.202311627)
Supplement: Supplementary file 5 — Dataset EV4 [file MSB-19-e11627-s010.xlsx]

## Sheet: Description
eGRN for macrophages union naive infected using the default parameters as described in the main text.
Description of columns
	TF.name	Name of TF
	TF_peak.r	Pearson correlation of TF and peak
	TF_peak.fdr	TF-peak FDR
	peak.ID	peak ID (coordinates)
	peak_gene.distance	Genomic distance between peak and gene (in bp)
	peak_gene.r	peak-gene Pearson correlation
	peak_gene.p_raw	peak-gene raw p-value
	peak_gene.p_adj	peak-gene adjusted p-value (FDR)
	gene.ENSEMBL	Ensembl ID of gene
	gene.name	Name of gene

## Sheet: eGRN
TF.name	TF_peak.r	TF_peak.fdr	peak.ID	peak_gene.distance	peak_gene.r	peak_gene.p_raw	peak_gene.p_adj	gene.ENSEMBL	gene.name
ALX1.0.B	-0.55	0.15	chr6:24757505-24758079	16852	0.52	0.00043	0.014	ENSG00000112312	GMNN
ASCL2.0.D	0.63	0.11	chr8:141401523-141401927	9528	0.42	0.0051	0.071	ENSG00000184489	PTP4A3
BATF.0.A	0.57	0.18	chrX:20322733-20322964	198208	0.47	0.0017	0.036	ENSG00000173674	EIF1AX
BATF.0.A	0.57	0.18	chrX:20322733-20322964	172822	0.6	3.1e-05	0.0018	ENSG00000177189	RPS6KA3
CEBPB.0.A	0.65	0.18	chr19:8540624-8541142	177335	0.56	0.00011	0.005	ENSG00000167772	ANGPTL4
CEBPB.0.A	0.61	0.18	chr19:14589455-14589899	29218	0.41	0.0072	0.088	ENSG00000131355	ADGRE3
COT1.1.C	0.82	0.15	chr1:181255561-181255859	222136	0.42	0.0061	0.079	ENSG00000153029	MR1
COT2.1.A	-0.66	0.18	chr10:127880444-127881176	2603	0.5	0.00078	0.021	ENSG00000180745	CLRN3
COT2.1.A	-0.66	0.18	chr10:127880444-127881176	53522	0.69	3.9e-07	4.6e-05	ENSG00000227076	AL158166.1
COT2.1.A	-0.66	0.18	chr10:127880444-127881176	215483	0.65	3.7e-06	0.00031	ENSG00000148773	MKI67
CREM.0.C	0.52	0.15	chr1:156816678-156817058	10435	0.64	6.2e-06	0.00048	ENSG00000027869	SH2D2A
CREM.0.C	0.52	0.15	chr10:6409869-6410627	138700	0.4	0.0085	0.098	ENSG00000215244	LINC02649
CREM.0.C	0.51	0.15	chr15:89367472-89367722	5893	0.5	0.00067	0.019	ENSG00000255571	MIR9-3HG
CREM.0.C	0.46	0.19	chr17:78493426-78493885	69729	0.47	0.0019	0.038	ENSG00000187775	DNAH17
CREM.0.C	0.45	0.19	chr19:10416346-10417115	0	0.49	0.0011	0.027	ENSG00000065989	PDE4A
CREM.0.C	0.56	0.14	chr19:48230797-48231102	163773	0.41	0.0071	0.088	ENSG00000105464	GRIN2D
CREM.0.C	0.46	0.19	chr3:50299086-50299901	38783	0.4	0.0083	0.096	ENSG00000230454	U73166.1
CREM.0.C	0.46	0.19	chr3:50299086-50299901	0	0.4	0.0084	0.097	ENSG00000114378	HYAL1
E2F1.0.A	0.7	0.19	chr11:19241653-19241801	17590	0.76	4.7e-09	1.1e-06	ENSG00000129173	E2F8
E2F1.0.A	0.74	0.19	chr12:69359611-69360485	0	0.59	3.8e-05	0.002	ENSG00000127337	YEATS4
E2F1.0.A	0.73	0.19	chr2:168890001-168890667	118050	0.43	0.0044	0.064	ENSG00000227617	CERS6-AS1
E2F1.0.A	0.73	0.19	chr2:168890001-168890667	55869	0.66	1.9e-06	0.00017	ENSG00000152253	SPC25
E2F1.0.A	0.71	0.19	chr4:128811201-128811362	1501	0.42	0.0061	0.079	ENSG00000077684	JADE1
E2F1.0.A	0.71	0.19	chr4:128811201-128811362	53559	0.47	0.0019	0.038	ENSG00000151466	SCLT1
E2F1.0.A	0.73	0.19	chr5:126776505-126777262	0	0.69	4.5e-07	5e-05	ENSG00000113368	LMNB1
E2F2.0.B	0.67	0.07	chr11:19240815-19241335	16752	0.61	2e-05	0.0012	ENSG00000129173	E2F8
E2F2.0.B	0.65	0.07	chr11:59144611-59145100	37426	0.52	0.00037	0.012	ENSG00000189057	FAM111B
E2F2.0.B	0.65	0.07	chr11:59144611-59145100	14478	0.6	2.9e-05	0.0016	ENSG00000245571	FAM111A-DT
E2F2.0.B	0.65	0.07	chr11:59144611-59145100	1863	0.6	2.9e-05	0.0016	ENSG00000166801	FAM111A
E2F2.0.B	0.56	0.18	chr11:125625345-125626613	0	0.6	2.5e-05	0.0015	ENSG00000149554	CHEK1
E2F2.0.B	0.65	0.07	chr12:69359611-69360485	0	0.59	3.8e-05	0.002	ENSG00000127337	YEATS4
E2F2.0.B	0.58	0.18	chr14:49598438-49599384	0	0.49	0.00094	0.024	ENSG00000165501	LRR1
E2F2.0.B	0.58	0.18	chr14:49598438-49599384	21431	0.51	0.00051	0.015	ENSG00000258377	AL139099.2
E2F2.0.B	0.58	0.18	chr14:49598438-49599384	44171	0.52	0.00046	0.014	ENSG00000100479	POLE2
E2F2.0.B	0.58	0.18	chr17:21099272-21099549	114773	0.47	0.0015	0.033	ENSG00000235530	AC087294.1
E2F2.0.B	0.71	0.12	chr2:168890001-168890667	118050	0.43	0.0044	0.064	ENSG00000227617	CERS6-AS1
E2F2.0.B	0.71	0.12	chr2:168890001-168890667	55869	0.66	1.9e-06	0.00017	ENSG00000152253	SPC25
E2F2.0.B	0.65	0.07	chr6:27807739-27808607	84150	0.42	0.006	0.079	ENSG00000278677	H2AC17
E2F2.0.B	0.58	0.18	chr6:159789369-159789994	10871	0.46	0.0021	0.041	ENSG00000120438	TCP1
E2F2.0.B	0.58	0.18	chr6:159789369-159789994	0	0.55	0.00015	0.0063	ENSG00000112110	MRPL18
E2F2.0.B	0.62	0.14	chr7:23474210-23474851	29929	0.46	0.0023	0.044	ENSG00000164548	TRA2A
E2F2.0.B	0.62	0.14	chr7:23474210-23474851	205279	0.47	0.0015	0.033	ENSG00000188732	FAM221A
E2F2.0.B	0.62	0.14	chr7:23474210-23474851	235352	0.44	0.0038	0.059	ENSG00000196335	STK31
E2F2.0.B	0.65	0.14	chr9:120877275-120877919	21624	0.66	2e-06	0.00018	ENSG00000119403	PHF19
E2F2.0.B	0.65	0.14	chr9:120877275-120877919	74416	0.45	0.0027	0.048	ENSG00000106804	C5
E2F2.0.B	0.65	0.14	chr9:120877275-120877919	196944	0.6	2.4e-05	0.0014	ENSG00000119397	CNTRL
E2F7.0.B	0.57	0.18	chr1:61076906-61077433	211647	0.53	0.00033	0.011	ENSG00000162599	NFIA
E2F7.0.B	0.58	0.18	chr1:61079981-61080140	214722	0.58	4.9e-05	0.0025	ENSG00000162599	NFIA
E2F7.0.B	0.57	0.18	chr1:89820620-89821925	446	0.49	0.00093	0.024	ENSG00000272931	AC099568.2
E2F7.0.B	0.63	0.19	chr10:68471538-68472250	140364	0.67	1.2e-06	0.00012	ENSG00000096746	HNRNPH3
E2F7.0.B	0.63	0.19	chr10:68471538-68472250	57474	0.76	4.5e-09	1.1e-06	ENSG00000138346	DNA2
E2F7.0.B	0.56	0.18	chr10:103763823-103764324	113050	0.4	0.0078	0.093	ENSG00000260461	AL133355.1
E2F7.0.B	0.56	0.18	chr10:103763823-103764324	113245	0.41	0.0065	0.082	ENSG00000107960	STN1
E2F7.0.B	0.6	0.18	chr11:19240815-19241335	16752	0.61	2e-05	0.0012	ENSG00000129173	E2F8
E2F7.0.B	0.64	0.19	chr11:19241653-19241801	17590	0.76	4.7e-09	1.1e-06	ENSG00000129173	E2F8
E2F7.0.B	0.65	0.19	chr11:59144611-59145100	37426	0.52	0.00037	0.012	ENSG00000189057	FAM111B
E2F7.0.B	0.65	0.19	chr11:59144611-59145100	14478	0.6	2.9e-05	0.0016	ENSG00000245571	FAM111A-DT
E2F7.0.B	0.65	0.19	chr11:59144611-59145100	1863	0.6	2.9e-05	0.0016	ENSG00000166801	FAM111A
E2F7.0.B	0.58	0.18	chr11:85663798-85665292	4090	0.43	0.0049	0.069	ENSG00000137504	CREBZF
E2F7.0.B	0.56	0.18	chr11:86068874-86070128	174625	0.48	0.0015	0.032	ENSG00000074266	EED
E2F7.0.B	0.57	0.18	chr11:125625345-125626613	0	0.6	2.5e-05	0.0015	ENSG00000149554	CHEK1
E2F7.0.B	0.59	0.18	chr12:15788921-15790185	121117	0.44	0.0034	0.056	ENSG00000023697	DERA
E2F7.0.B	0.62	0.19	chr12:77065140-77066197	43892	0.62	1.2e-05	0.00082	ENSG00000165891	E2F7
E2F7.0.B	0.61	0.19	chr12:98593393-98594490	80420	0.53	0.00029	0.01	ENSG00000257167	TMPO-AS1
E2F7.0.B	0.63	0.19	chr13:30690189-30691063	233485	0.58	5.3e-05	0.0027	ENSG00000189403	HMGB1
E2F7.0.B	0.58	0.18	chr13:30696273-30696988	239569	0.61	1.5e-05	0.00099	ENSG00000189403	HMGB1
E2F7.0.B	0.6	0.19	chr14:49598438-49599384	0	0.49	0.00094	0.024	ENSG00000165501	LRR1
E2F7.0.B	0.6	0.19	chr14:49598438-49599384	21431	0.51	0.00051	0.015	ENSG00000258377	AL139099.2
E2F7.0.B	0.6	0.19	chr14:49598438-49599384	44171	0.52	0.00046	0.014	ENSG00000100479	POLE2
E2F7.0.B	0.56	0.18	chr14:105489998-105490124	143	0.45	0.0029	0.05	ENSG00000185347	TEDC1
E2F7.0.B	0.57	0.18	chr16:46620623-46621542	42032	0.49	0.0011	0.026	ENSG00000171241	SHCBP1
E2F7.0.B	0.57	0.18	chr16:46620623-46621542	68101	0.44	0.0037	0.058	ENSG00000091651	ORC6
E2F7.0.B	0.55	0.18	chr17:57874497-57875113	113926	0.45	0.003	0.051	ENSG00000264112	AC015813.1
E2F7.0.B	0.55	0.18	chr17:57874497-57875113	125806	0.57	7.7e-05	0.0036	ENSG00000136450	SRSF1
E2F7.0.B	0.6	0.19	chr18:657354-658508	26468	0.51	0.00056	0.017	ENSG00000176912	TYMSOS
E2F7.0.B	0.6	0.19	chr18:657354-658508	0	0.65	3.8e-06	0.00031	ENSG00000176890	TYMS
E2F7.0.B	0.59	0.18	chr18:2571817-2572018	34292	0.54	0.0002	0.0077	ENSG00000101574	METTL4
E2F7.0.B	0.59	0.18	chr18:2571817-2572018	260	0.69	3.5e-07	4.2e-05	ENSG00000080986	NDC80
E2F7.0.B	0.59	0.18	chr18:2571817-2572018	83720	0.48	0.0012	0.028	ENSG00000101596	SMCHD1
E2F7.0.B	0.55	0.18	chr18:24019748-24020267	26975	0.43	0.0045	0.065	ENSG00000168234	TTC39C
E2F7.0.B	0.59	0.18	chr2:20051379-20052241	154748	0.5	0.00077	0.021	ENSG00000183891	TTC32
E2F7.0.B	0.57	0.18	chr2:113756109-113757257	128880	0.42	0.0053	0.072	ENSG00000144134	RABL2A
E2F7.0.B	0.58	0.18	chr2:156341517-156342301	17080	0.54	0.00023	0.0085	ENSG00000153234	NR4A2
E2F7.0.B	0.67	0.17	chr2:168890001-168890667	118050	0.43	0.0044	0.064	ENSG00000227617	CERS6-AS1
E2F7.0.B	0.67	0.17	chr2:168890001-168890667	55869	0.66	1.9e-06	0.00017	ENSG00000152253	SPC25
E2F7.0.B	0.58	0.18	chr2:207624552-207625875	43921	0.5	0.00075	0.02	ENSG00000144401	METTL21A
E2F7.0.B	0.58	0.18	chr2:207624552-207625875	242707	0.5	0.00081	0.021	ENSG00000225111	AC083900.1
E2F7.0.B	0.63	0.19	chr2:208254837-208255611	0	0.56	0.0001	0.0046	ENSG00000231908	IDH1-AS1
E2F7.0.B	0.58	0.18	chr2:217913473-217913984	120976	0.44	0.0032	0.054	ENSG00000188282	RUFY4
E2F7.0.B	0.63	0.19	chr2:227370648-227371274	149596	0.46	0.002	0.04	ENSG00000236432	MFF-DT
E2F7.0.B	0.55	0.18	chr20:33685731-33685940	30030	0.44	0.0038	0.059	ENSG00000275223	AL121906.2
E2F7.0.B	0.55	0.18	chr20:33685731-33685940	10254	0.49	0.0011	0.026	ENSG00000101412	E2F1
E2F7.0.B	0.64	0.19	chr3:194486607-194487767	0	0.54	0.00025	0.0092	ENSG00000233058	LINC00884
E2F7.0.B	0.64	0.19	chr3:194486607-194487767	96237	0.47	0.0016	0.034	ENSG00000231770	TMEM44-AS1
E2F7.0.B	0.59	0.18	chr4:37826332-37827303	0	0.48	0.0013	0.029	ENSG00000169299	PGM2
E2F7.0.B	0.67	0.17	chr4:82373123-82373390	20625	0.4	0.0085	0.098	ENSG00000138668	HNRNPD
E2F7.0.B	0.67	0.17	chr4:82373123-82373390	49174	0.43	0.0049	0.069	ENSG00000152795	HNRNPDL
E2F7.0.B	0.56	0.18	chr4:82429790-82430888	77292	0.42	0.005	0.07	ENSG00000138668	HNRNPD
E2F7.0.B	0.56	0.18	chr4:82429790-82430888	7226	0.45	0.003	0.051	ENSG00000152795	HNRNPDL
E2F7.0.B	0.56	0.18	chr4:99950198-99950935	2112	0.44	0.0038	0.06	ENSG00000164032	H2AZ1
E2F7.0.B	0.56	0.18	chr4:99950198-99950935	192	0.53	0.00035	0.012	ENSG00000245322	H2AZ1-DT
E2F7.0.B	0.56	0.18	chr4:102868577-102869750	235599	0.41	0.0076	0.091	ENSG00000138778	CENPE
E2F7.0.B	0.58	0.18	chr4:121823310-121824335	6866	0.57	7e-05	0.0034	ENSG00000145386	CCNA2
E2F7.0.B	0.62	0.19	chr4:127880477-127881692	0	0.64	5.7e-06	0.00044	ENSG00000142731	PLK4
E2F7.0.B	0.72	0.13	chr4:128811201-128811362	1501	0.42	0.0061	0.079	ENSG00000077684	JADE1
E2F7.0.B	0.72	0.13	chr4:128811201-128811362	53559	0.47	0.0019	0.038	ENSG00000151466	SCLT1
E2F7.0.B	0.7	0.13	chr4:153344483-153345529	0	0.67	1.5e-06	0.00014	ENSG00000121211	MND1
E2F7.0.B	0.58	0.18	chr4:163494172-163495295	0	0.41	0.0078	0.093	ENSG00000198498	TMA16
E2F7.0.B	0.63	0.19	chr4:173335079-173335618	12873	0.65	2.8e-06	0.00024	ENSG00000248774	AC097534.1
E2F7.0.B	0.63	0.19	chr4:173335079-173335618	3703	0.63	9.4e-06	0.00066	ENSG00000164104	HMGB2
E2F7.0.B	0.58	0.18	chr4:184733160-184733586	39075	0.65	3.1e-06	0.00026	ENSG00000151725	CENPU
E2F7.0.B	0.63	0.19	chr5:108727275-108728744	0	0.53	0.00035	0.012	ENSG00000272523	LINC01023
E2F7.0.B	0.59	0.18	chr5:111757251-111758358	246855	0.43	0.005	0.069	ENSG00000246859	STARD4-AS1
E2F7.0.B	0.64	0.19	chr5:126776505-126777262	0	0.69	4.5e-07	5e-05	ENSG00000113368	LMNB1
E2F7.0.B	0.63	0.19	chr5:126778122-126778760	1499	0.61	1.7e-05	0.0011	ENSG00000113368	LMNB1
E2F7.0.B	0.56	0.18	chr5:138032170-138033447	145272	0.48	0.0012	0.027	ENSG00000112984	KIF20A
E2F7.0.B	0.56	0.18	chr5:138032170-138033447	154203	0.45	0.0026	0.047	ENSG00000094880	CDC23
E2F7.0.B	0.58	0.18	chr5:148805780-148806343	18902	0.44	0.0034	0.055	ENSG00000169252	ADRB2
E2F7.0.B	0.57	0.18	chr5:148825775-148827063	530	0.6	2.3e-05	0.0014	ENSG00000169252	ADRB2
E2F7.0.B	0.56	0.18	chr5:169636935-169638124	0	0.68	5.8e-07	6.3e-05	ENSG00000134516	DOCK2
E2F7.0.B	0.57	0.18	chr6:6320429-6320826	176345	0.5	0.00085	0.022	ENSG00000124491	F13A1
E2F7.0.B	0.56	0.18	chr6:26272727-26273347	168851	0.41	0.0063	0.081	ENSG00000197061	H4C3
E2F7.0.B	0.56	0.18	chr6:26272727-26273347	57568	0.43	0.0047	0.067	ENSG00000273802	H2BC8
E2F7.0.B	0.56	0.18	chr6:26272727-26273347	21076	0.58	6.6e-05	0.0032	ENSG00000275713	H2BC9
E2F7.0.B	0.56	0.18	chr6:26272727-26273347	3322	0.46	0.0022	0.043	ENSG00000273983	H3C8
E2F7.0.B	0.56	0.18	chr6:27807739-27808607	84150	0.42	0.006	0.079	ENSG00000278677	H2AC17
E2F7.0.B	0.59	0.18	chr6:85642844-85644317	35059	0.4	0.0085	0.098	ENSG00000135316	SYNCRIP
E2F7.0.B	0.63	0.19	chr6:129709722-129710571	133590	0.41	0.0072	0.088	ENSG00000146376	ARHGAP18
E2F7.0.B	0.59	0.18	chr7:50449898-50450529	145830	0.45	0.0025	0.046	ENSG00000185811	IKZF1
E2F7.0.B	0.59	0.18	chr7:50449898-50450529	5770	0.45	0.0026	0.046	ENSG00000132436	FIGNL1
E2F7.0.B	0.57	0.18	chr7:139035373-139036325	9667	0.63	7.6e-06	0.00056	ENSG00000146858	ZC3HAV1L
E2F7.0.B	0.57	0.18	chr7:143375236-143375700	154768	0.43	0.0047	0.068	ENSG00000268170	AC073342.2
E2F7.0.B	0.57	0.18	chr7:143375236-143375700	87021	0.62	1.1e-05	0.00075	ENSG00000106144	CASP2
E2F7.0.B	0.57	0.18	chr7:143375236-143375700	245252	0.51	0.00063	0.018	ENSG00000170379	TCAF2
E2F7.0.B	0.57	0.18	chr8:81280225-81281706	4826	0.43	0.0044	0.065	ENSG00000272425	AC009902.3
E2F7.0.B	0.57	0.18	chr8:81280225-81281706	354	0.48	0.0014	0.03	ENSG00000254027	AC009902.2
E2F7.0.B	0.56	0.18	chr8:86342231-86343288	8957	0.52	0.00048	0.015	ENSG00000254231	AC103760.1
E2F7.0.B	0.56	0.18	chr8:86342231-86343288	0	0.47	0.0019	0.039	ENSG00000123124	WWP1
E2F7.0.B	0.55	0.18	chr8:94894965-94895867	15195	0.44	0.0032	0.053	ENSG00000175305	CCNE2
E2F7.0.B	0.55	0.18	chr8:94894965-94895867	54170	0.54	0.00025	0.009	ENSG00000253878	AC087752.3
E2F7.0.B	0.57	0.18	chr9:15300920-15301141	137298	0.89	3.4e-15	9.8e-12	ENSG00000155158	TTC39B
E2F7.0.B	0.58	0.18	chr9:21994535-21994879	26782	0.58	5.4e-05	0.0027	ENSG00000147889	CDKN2A
E2F7.0.B	0.58	0.18	chr9:21994535-21994879	396	0.44	0.0038	0.059	ENSG00000240498	CDKN2B-AS1
E2F7.0.B	0.57	0.18	chr9:78235649-78236768	0	0.41	0.0071	0.087	ENSG00000148019	CEP78
E2F7.0.B	0.6	0.18	chr9:104991079-104992121	226950	0.48	0.0013	0.03	ENSG00000165028	NIPSNAP3B
E2F7.0.B	0.6	0.18	chr9:104991079-104992121	63526	0.44	0.0037	0.058	ENSG00000226334	AL359182.1
E2F7.0.B	0.66	0.17	chr9:120478244-120478545	89375	0.46	0.0022	0.042	ENSG00000136861	CDK5RAP2
E4F1.0.D	-0.57	0.15	chr12:6752849-6753890	159855	0.52	0.00043	0.014	ENSG00000111674	ENO2
E4F1.0.D	-0.58	0.15	chr19:48967280-48968533	130183	0.43	0.0041	0.062	ENSG00000105559	PLEKHA4
EGR2.0.A	0.8	0.18	chr1:203239983-203240233	232609	0.53	0.00027	0.0096	ENSG00000163444	TMEM183A
EGR2.0.A	0.8	0.18	chr1:203239983-203240233	65258	0.72	6.9e-08	1.1e-05	ENSG00000159388	BTG2
EGR2.1.A	0.8	0.13	chr1:203239983-203240233	232609	0.53	0.00027	0.0096	ENSG00000163444	TMEM183A
EGR2.1.A	0.8	0.13	chr1:203239983-203240233	65258	0.72	6.9e-08	1.1e-05	ENSG00000159388	BTG2
EVI1.0.B	-0.56	0.17	chr1:93816895-93817618	29556	0.49	0.001	0.025	ENSG00000260464	AL049796.1
EVI1.0.B	-0.58	0.17	chr3:179436621-179436795	39660	0.47	0.0015	0.033	ENSG00000242539	AC007620.2
EVI1.0.B	-0.58	0.17	chr3:179436621-179436795	126091	0.5	0.00068	0.019	ENSG00000136518	ACTL6A
EVI1.0.B	-0.58	0.17	chr3:179436621-179436795	151490	0.48	0.0012	0.027	ENSG00000136522	MRPL47
EVI1.0.B	-0.61	0.18	chr6:123276535-123277017	60196	0.57	8.3e-05	0.0039	ENSG00000186439	TRDN
EVI1.0.B	-0.65	0.18	chrX:101550182-101550954	0	0.57	8.6e-05	0.004	ENSG00000126947	ARMCX1
FOS.0.A	0.7	0.11	chr3:189001582-189001911	59867	0.46	0.0021	0.041	ENSG00000234076	TPRG1-AS1
FOS.0.A	0.7	0.11	chr3:189001582-189001911	54368	0.76	7.6e-09	1.6e-06	ENSG00000188001	TPRG1
FOS.0.A	0.66	0.16	chrX:107712818-107713148	84394	0.5	0.00065	0.018	ENSG00000147224	PRPS1
FOS.0.A	0.66	0.16	chrX:107712818-107713148	73	0.63	8.8e-06	0.00064	ENSG00000157514	TSC22D3
FOS.0.A	0.69	0.16	chrX:119774245-119774536	236096	0.59	4e-05	0.0021	ENSG00000018610	CXorf56
FOS.0.A	0.69	0.16	chrX:119774245-119774536	199709	0.78	1.3e-09	3.6e-07	ENSG00000077721	UBE2A
FOS.0.A	0.69	0.16	chrX:119774245-119774536	185908	0.7	1.9e-07	2.6e-05	ENSG00000186416	NKRF
FOS.0.A	0.69	0.16	chrX:119774245-119774536	158521	0.63	8.9e-06	0.00064	ENSG00000125354	SEPTIN6
FOS.0.A	0.69	0.16	chrX:119774245-119774536	15657	0.67	1.2e-06	0.00012	ENSG00000187808	SOWAHD
FOS.0.A	0.69	0.16	chrX:119774245-119774536	11968	0.55	0.00014	0.0059	ENSG00000198918	RPL39
FOS.0.A	0.69	0.16	chrX:119774245-119774536	146136	0.62	1.1e-05	0.00074	ENSG00000101882	NKAP
FOSL1.0.A	0.66	0.14	chr1:20124590-20124787	61309	0.4	0.0082	0.096	ENSG00000162543	UBXN10
FOSL1.0.A	0.55	0.16	chr1:20725128-20725383	80909	0.41	0.0064	0.082	ENSG00000075151	EIF4G3
FOSL1.0.A	0.54	0.18	chr1:31170705-31171294	239199	0.45	0.0025	0.046	ENSG00000134644	PUM1
FOSL1.0.A	0.57	0.16	chr1:31689714-31690299	37451	0.53	0.00035	0.012	ENSG00000084636	COL16A1
FOSL1.0.A	0.5	0.18	chr1:48853078-48853307	125559	0.7	2.2e-07	2.9e-05	ENSG00000162373	BEND5
FOSL1.0.A	0.51	0.18	chr1:56438064-56438229	56532	0.45	0.0026	0.047	ENSG00000162407	PLPP3
FOSL1.0.A	0.51	0.18	chr1:56438064-56438229	207085	0.55	0.00015	0.006	ENSG00000162409	PRKAA2
FOSL1.0.A	0.55	0.16	chr1:84103259-84103836	25197	0.41	0.0076	0.091	ENSG00000142875	PRKACB
FOSL1.0.A	0.61	0.14	chr1:110152303-110152478	1809	0.57	8.5e-05	0.004	ENSG00000197106	SLC6A17
FOSL1.0.A	0.61	0.14	chr1:110152303-110152478	58865	0.55	0.00016	0.0065	ENSG00000116396	KCNC4
FOSL1.0.A	0.61	0.14	chr1:110152303-110152478	210373	0.55	0.00017	0.0067	ENSG00000168679	SLC16A4
FOSL1.0.A	0.5	0.18	chr1:114061164-114061805	247353	0.58	6.6e-05	0.0033	ENSG00000134242	PTPN22
FOSL1.0.A	0.59	0.16	chr1:155961905-155962324	46724	0.65	3.2e-06	0.00027	ENSG00000163479	SSR2
FOSL1.0.A	0.59	0.16	chr1:155961905-155962324	109689	0.56	0.00012	0.0054	ENSG00000254726	MEX3A
FOSL1.0.A	0.58	0.16	chr1:159800627-159800814	25997	0.45	0.0026	0.047	ENSG00000158714	SLAMF8
FOSL1.0.A	0.52	0.18	chr1:203047150-203047605	106324	0.46	0.0021	0.041	ENSG00000159346	ADIPOR1
FOSL1.0.A	0.52	0.18	chr1:203047150-203047605	39776	0.5	0.00082	0.022	ENSG00000163444	TMEM183A
FOSL1.0.A	0.56	0.16	chr1:205258846-205259090	172704	0.45	0.0029	0.05	ENSG00000117222	RBBP5
FOSL1.0.A	0.56	0.16	chr1:205258846-205259090	116341	0.52	0.00047	0.015	ENSG00000133059	DSTYK
FOSL1.0.A	0.56	0.16	chr1:205258846-205259090	30900	0.41	0.0066	0.083	ENSG00000133069	TMCC2
FOSL1.0.A	0.56	0.16	chr1:205258846-205259090	76975	0.49	0.00095	0.024	ENSG00000162873	KLHDC8A
FOSL1.0.A	0.7	0.14	chr1:205294144-205294974	208002	0.41	0.0067	0.084	ENSG00000117222	RBBP5
FOSL1.0.A	0.7	0.14	chr1:205294144-205294974	151639	0.62	1.3e-05	0.00085	ENSG00000133059	DSTYK
FOSL1.0.A	0.7	0.14	chr1:205294144-205294974	66198	0.57	7.4e-05	0.0035	ENSG00000133069	TMCC2
FOSL1.0.A	0.7	0.14	chr1:205294144-205294974	7089	0.67	1e-06	0.0001	ENSG00000163545	NUAK2
FOSL1.0.A	0.7	0.14	chr1:205294144-205294974	41091	0.5	0.00079	0.021	ENSG00000162873	KLHDC8A
FOSL1.0.A	0.7	0.14	chr1:205294144-205294974	139911	0.58	5.2e-05	0.0027	ENSG00000281406	BLACAT1
FOSL1.0.A	0.54	0.18	chr1:226862994-226863147	231304	0.49	0.0011	0.027	ENSG00000143772	ITPKB
FOSL1.0.A	0.54	0.18	chr1:226862994-226863147	7037	0.48	0.0015	0.032	ENSG00000143801	PSEN2
FOSL1.0.A	0.52	0.18	chr1:244599937-244600288	191443	0.5	0.0007	0.019	ENSG00000035687	ADSS2
FOSL1.0.A	0.52	0.18	chr1:244599937-244600288	52815	0.55	0.00014	0.0059	ENSG00000121644	DESI2
FOSL1.0.A	0.51	0.18	chr10:2985621-2986013	80320	0.4	0.0086	0.099	ENSG00000067057	PFKP
FOSL1.0.A	0.51	0.18	chr10:4947734-4948040	15213	0.41	0.007	0.086	ENSG00000187134	AKR1C1
FOSL1.0.A	0.51	0.18	chr10:33134149-33134407	246894	0.5	0.00066	0.019	ENSG00000273038	AL365203.2
FOSL1.0.A	0.51	0.18	chr10:33134149-33134407	233831	0.57	9.5e-05	0.0043	ENSG00000150093	ITGB1
FOSL1.0.A	0.61	0.14	chr10:46374478-46374656	971	0.48	0.0015	0.032	ENSG00000264230	ANXA8L1
FOSL1.0.A	0.61	0.14	chr10:46374478-46374656	206052	0.43	0.005	0.069	ENSG00000231187	AL356056.2
FOSL1.0.A	0.61	0.14	chr10:46374478-46374656	223262	0.54	0.00026	0.0093	ENSG00000229227	AL356056.1
FOSL1.0.A	0.54	0.18	chr10:58435194-58435715	77157	0.56	0.00013	0.0056	ENSG00000122870	BICC1
FOSL1.0.A	0.6	0.14	chr10:70267446-70267938	169223	0.43	0.0041	0.062	ENSG00000042286	AIFM2
FOSL1.0.A	0.55	0.16	chr10:87657454-87657789	1824	0.45	0.0029	0.05	ENSG00000198682	PAPSS2
FOSL1.0.A	0.62	0.14	chr10:99461329-99461607	197902	0.43	0.0045	0.065	ENSG00000198018	ENTPD7
FOSL1.0.A	0.55	0.18	chr10:116974745-116974971	153550	0.41	0.0067	0.084	ENSG00000148704	VAX1
FOSL1.0.A	0.64	0.14	chr10:120392322-120392502	64725	0.51	0.00061	0.017	ENSG00000203805	PLPP4
FOSL1.0.A	0.64	0.14	chr10:120392322-120392502	205447	0.64	5.8e-06	0.00045	ENSG00000177234	LINC01561
FOSL1.0.A	0.55	0.18	chr11:19374337-19374558	23613	0.55	0.00015	0.0061	ENSG00000166833	NAV2
FOSL1.0.A	0.53	0.18	chr11:46293712-46294000	16050	0.45	0.0026	0.047	ENSG00000157613	CREB3L1
FOSL1.0.A	0.59	0.16	chr11:57410229-57410610	110591	0.44	0.0039	0.06	ENSG00000149115	TNKS1BP1
FOSL1.0.A	0.52	0.18	chr11:63445810-63446076	127119	0.4	0.0086	0.098	ENSG00000176485	PLAAT3
FOSL1.0.A	0.55	0.18	chr11:65915732-65916010	49291	0.44	0.0037	0.059	ENSG00000172638	EFEMP2
FOSL1.0.A	0.55	0.18	chr11:65915732-65916010	23683	0.55	0.00017	0.0067	ENSG00000175592	FOSL1
FOSL1.0.A	0.51	0.18	chr11:70457232-70457470	58828	0.53	0.0003	0.01	ENSG00000085733	CTTN
FOSL1.0.A	0.51	0.18	chr11:70457232-70457470	10386	0.48	0.0012	0.027	ENSG00000162105	SHANK2
FOSL1.0.A	0.68	0.14	chr11:94030159-94030391	98450	0.41	0.007	0.087	ENSG00000110218	PANX1
FOSL1.0.A	0.51	0.18	chr11:118938543-118938991	190780	0.51	0.00061	0.018	ENSG00000110367	DDX6
FOSL1.0.A	0.51	0.18	chr11:118938543-118938991	54651	0.56	0.00013	0.0056	ENSG00000160683	CXCR5
FOSL1.0.A	0.51	0.18	chr11:123550290-123550501	191862	0.41	0.0065	0.082	ENSG00000023171	GRAMD1B
FOSL1.0.A	0.51	0.18	chr12:6280178-6280381	80463	0.54	0.00024	0.0088	ENSG00000010278	CD9
FOSL1.0.A	0.53	0.18	chr12:6961255-6961659	47510	0.47	0.0017	0.036	ENSG00000111674	ENO2
FOSL1.0.A	0.55	0.16	chr12:13118426-13118718	78005	0.43	0.0041	0.062	ENSG00000134531	EMP1
FOSL1.0.A	0.54	0.18	chr12:24719088-24719918	90106	0.51	0.00058	0.017	ENSG00000060982	BCAT1
FOSL1.0.A	0.59	0.16	chr12:24820986-24821169	10962	0.43	0.0047	0.068	ENSG00000060982	BCAT1
FOSL1.0.A	0.51	0.18	chr12:26369585-26370157	247594	0.5	0.0008	0.021	ENSG00000123096	SSPN
FOSL1.0.A	0.53	0.18	chr12:50042743-50042936	175847	0.41	0.0064	0.082	ENSG00000135472	FAIM2
FOSL1.0.A	0.56	0.16	chr12:103859113-103859450	88660	0.44	0.0033	0.054	ENSG00000111696	NT5DC3
FOSL1.0.A	0.56	0.16	chr12:103859113-103859450	129534	0.59	4e-05	0.0021	ENSG00000120820	GLT8D2
FOSL1.0.A	0.6	0.16	chr13:20174836-20175429	36581	0.47	0.0018	0.038	ENSG00000121743	GJA3
FOSL1.0.A	0.6	0.16	chr13:20174836-20175429	12034	0.41	0.0063	0.081	ENSG00000165474	GJB2
FOSL1.0.A	0.57	0.16	chr13:44188398-44188678	184987	0.42	0.0052	0.071	ENSG00000151778	SERP2
FOSL1.0.A	0.57	0.16	chr13:44188398-44188678	243465	0.54	0.00026	0.0094	ENSG00000102804	TSC22D1
FOSL1.0.A	0.55	0.18	chr13:44313810-44314101	118042	0.6	2.5e-05	0.0015	ENSG00000102804	TSC22D1
FOSL1.0.A	0.52	0.18	chr14:73467423-73467707	192316	0.49	0.00098	0.024	ENSG00000133961	NUMB
FOSL1.0.A	0.52	0.18	chr14:73467423-73467707	177168	0.45	0.0027	0.048	ENSG00000119661	DNAL1
FOSL1.0.A	0.67	0.14	chr14:74579857-74580063	81674	0.58	5e-05	0.0026	ENSG00000119681	LTBP2
FOSL1.0.A	0.5	0.18	chr14:76959300-76959695	0	0.44	0.0033	0.054	ENSG00000258602	LINC01629
FOSL1.0.A	0.52	0.18	chr14:92747164-92747284	47021	0.46	0.0021	0.041	ENSG00000066455	GOLGA5
FOSL1.0.A	0.51	0.18	chr15:43150564-43150913	34205	0.49	0.001	0.025	ENSG00000166946	CCNDBP1
FOSL1.0.A	0.51	0.18	chr15:63452567-63452738	51773	0.42	0.0061	0.079	ENSG00000140455	USP3
FOSL1.0.A	0.55	0.16	chr16:50307555-50307880	154644	0.53	0.00027	0.0098	ENSG00000121274	TENT4B
FOSL1.0.A	0.62	0.14	chr16:80580557-80580788	17119	0.42	0.0057	0.076	ENSG00000166446	CDYL2
FOSL1.0.A	0.6	0.14	chr17:21282308-21282534	2138	0.49	0.00093	0.023	ENSG00000034152	MAP2K3
FOSL1.0.A	0.6	0.14	chr17:21282308-21282534	93823	0.41	0.0077	0.092	ENSG00000184185	KCNJ12
FOSL1.0.A	0.52	0.18	chr17:41403997-41404305	109440	0.5	0.00083	0.022	ENSG00000171346	KRT15
FOSL1.0.A	0.52	0.18	chr17:41403997-41404305	119312	0.47	0.0017	0.036	ENSG00000171345	KRT19
FOSL1.0.A	0.55	0.18	chr17:43021144-43021501	148980	0.41	0.0064	0.082	ENSG00000188554	NBR1
FOSL1.0.A	0.61	0.14	chr17:49482336-49482722	116162	0.51	0.00051	0.015	ENSG00000121067	SPOP
FOSL1.0.A	0.67	0.14	chr17:62792173-62792484	217072	0.42	0.0051	0.07	ENSG00000170921	TANC2
FOSL1.0.A	0.62	0.14	chr17:78541866-78542136	185088	0.46	0.0022	0.043	ENSG00000184557	SOCS3
FOSL1.0.A	0.62	0.14	chr17:78541866-78542136	118169	0.57	9.1e-05	0.0042	ENSG00000187775	DNAH17
FOSL1.0.A	0.55	0.16	chr17:82864046-82864261	215348	0.54	0.00022	0.0081	ENSG00000176845	METRNL
FOSL1.0.A	0.55	0.18	chr18:3207691-3207929	39552	0.46	0.002	0.04	ENSG00000101608	MYL12A
FOSL1.0.A	0.55	0.18	chr18:3207691-3207929	53550	0.47	0.0018	0.037	ENSG00000118680	MYL12B
FOSL1.0.A	0.55	0.18	chr18:3207691-3207929	203679	0.43	0.0043	0.064	ENSG00000177426	TGIF1
FOSL1.0.A	0.56	0.16	chr19:5346105-5346292	187610	0.52	0.00037	0.012	ENSG00000105426	PTPRS
FOSL1.0.A	0.54	0.18	chr19:12801296-12801485	102102	0.4	0.0088	0.099	ENSG00000105576	TNPO2
FOSL1.0.A	0.54	0.18	chr19:12801296-12801485	194123	0.56	0.00012	0.0054	ENSG00000008441	NFIX
FOSL1.0.A	0.57	0.16	chr19:13399221-13399386	192779	0.54	0.00023	0.0086	ENSG00000141837	CACNA1A
FOSL1.0.A	0.53	0.18	chr19:14585184-14585636	2100	0.47	0.0016	0.035	ENSG00000187912	CLEC17A
FOSL1.0.A	0.53	0.18	chr19:14585184-14585636	33481	0.51	0.00059	0.017	ENSG00000131355	ADGRE3
FOSL1.0.A	0.59	0.16	chr19:16279220-16279571	212199	0.43	0.0046	0.067	ENSG00000167460	TPM4
FOSL1.0.A	0.59	0.16	chr19:47232549-47233171	212712	0.5	0.00079	0.021	ENSG00000130751	NPAS1
FOSL1.0.A	0.57	0.16	chr19:47289228-47289799	113325	0.49	0.0011	0.026	ENSG00000105419	MEIS3
FOSL1.0.A	0.58	0.16	chr19:49207914-49208571	56716	0.51	0.00051	0.015	ENSG00000130528	HRC
FOSL1.0.A	0.51	0.18	chr19:51350509-51350980	37309	0.43	0.0043	0.064	ENSG00000262874	C19orf84
FOSL1.0.A	0.58	0.16	chr2:28274691-28275358	117090	0.43	0.0042	0.063	ENSG00000075426	FOSL2
FOSL1.0.A	0.57	0.16	chr2:36277202-36277499	78279	0.44	0.0039	0.06	ENSG00000150938	CRIM1
FOSL1.0.A	0.5	0.18	chr2:60268724-60268995	181525	0.65	3.3e-06	0.00028	ENSG00000119866	BCL11A
FOSL1.0.A	0.52	0.18	chr2:73856247-73856558	35756	0.75	1.2e-08	2.5e-06	ENSG00000163017	ACTG2
FOSL1.0.A	0.52	0.18	chr2:73859764-73860034	97580	0.43	0.005	0.07	ENSG00000144048	DUSP11
FOSL1.0.A	0.51	0.18	chr2:112804117-112804557	158178	0.54	0.00026	0.0093	ENSG00000144136	SLC20A1
FOSL1.0.A	0.55	0.16	chr2:219125153-219125640	124070	0.43	0.0043	0.064	ENSG00000127824	TUBA4A
FOSL1.0.A	0.52	0.18	chr2:222360245-222360446	43003	0.53	0.00027	0.0096	ENSG00000267034	AC010980.2
FOSL1.0.A	0.55	0.16	chr2:237459950-237460287	135947	0.46	0.0021	0.041	ENSG00000163359	COL6A3
FOSL1.0.A	0.55	0.16	chr2:237459950-237460287	38530	0.51	0.00059	0.017	ENSG00000222022	AC112721.1
FOSL1.0.A	0.55	0.16	chr2:237459950-237460287	25141	0.42	0.0051	0.07	ENSG00000115648	MLPH
FOSL1.0.A	0.6	0.14	chr20:38173393-38173576	46008	0.6	2.3e-05	0.0014	ENSG00000198959	TGM2
FOSL1.0.A	0.58	0.16	chr20:50248175-50248695	57345	0.43	0.004	0.061	ENSG00000172216	CEBPB
FOSL1.0.A	0.56	0.16	chr20:50997018-50997191	202124	0.44	0.0032	0.054	ENSG00000124243	BCAS4
FOSL1.0.A	0.56	0.16	chr20:50997018-50997191	6465	0.55	0.00014	0.006	ENSG00000026559	KCNG1
FOSL1.0.A	0.51	0.18	chr20:51366122-51366874	229640	0.41	0.0068	0.085	ENSG00000054793	ATP9A
FOSL1.0.A	0.53	0.18	chr21:15706717-15707101	22924	0.43	0.004	0.061	ENSG00000155313	USP25
FOSL1.0.A	0.5	0.18	chr21:33866950-33867149	206429	0.55	0.00014	0.006	ENSG00000198743	SLC5A3
FOSL1.0.A	0.59	0.16	chr21:38303389-38303637	147840	0.6	2.5e-05	0.0015	ENSG00000157551	KCNJ15
FOSL1.0.A	0.59	0.16	chr21:38303389-38303637	76390	0.68	6e-07	6.5e-05	ENSG00000157554	ERG
FOSL1.0.A	0.69	0.14	chr22:40668919-40669681	187396	0.4	0.0079	0.093	ENSG00000196236	XPNPEP3
FOSL1.0.A	0.53	0.18	chr22:40711536-40711902	32786	0.49	0.0011	0.027	ENSG00000128285	MCHR1
FOSL1.0.A	0.53	0.18	chr22:40711536-40711902	145175	0.42	0.0052	0.071	ENSG00000196236	XPNPEP3
FOSL1.0.A	0.56	0.16	chr3:45199851-45200266	117574	0.66	1.7e-06	0.00016	ENSG00000163814	CDCP1
FOSL1.0.A	0.56	0.16	chr3:45199851-45200266	24200	0.6	3e-05	0.0017	ENSG00000249992	TMEM158
FOSL1.0.A	0.51	0.18	chr3:45932168-45932544	108852	0.54	0.0002	0.0078	ENSG00000163818	LZTFL1
FOSL1.0.A	0.59	0.16	chr3:48564076-48564334	3	0.41	0.0073	0.089	ENSG00000114270	COL7A1
FOSL1.0.A	0.55	0.18	chr3:52093843-52094154	103932	0.4	0.0086	0.099	ENSG00000023330	ALAS1
FOSL1.0.A	0.53	0.18	chr3:52097945-52098173	99913	0.44	0.0035	0.056	ENSG00000023330	ALAS1
FOSL1.0.A	0.66	0.14	chr3:55454650-55454869	10846	0.52	0.00046	0.014	ENSG00000114251	WNT5A
FOSL1.0.A	0.51	0.18	chr3:64049134-64049528	42708	0.63	9.5e-06	0.00067	ENSG00000163637	PRICKLE2
FOSL1.0.A	0.52	0.18	chr3:116000351-116000636	197988	0.44	0.0035	0.057	ENSG00000185565	LSAMP
FOSL1.0.A	0.66	0.14	chr3:125108160-125108429	142450	0.55	0.00017	0.0068	ENSG00000173706	HEG1
FOSL1.0.A	0.66	0.14	chr3:125108160-125108429	25524	0.54	0.0002	0.0078	ENSG00000221955	SLC12A8
FOSL1.0.A	0.5	0.18	chr3:126258681-126259115	178486	0.42	0.0052	0.071	ENSG00000070476	ZXDC
FOSL1.0.A	0.68	0.14	chr3:126926799-126926970	61624	0.58	5.7e-05	0.0029	ENSG00000114554	PLXNA1
FOSL1.0.A	0.69	0.14	chr3:142904637-142905359	88715	0.62	1e-05	0.00072	ENSG00000163710	PCOLCE2
FOSL1.0.A	0.69	0.14	chr3:142904637-142905359	214412	0.72	8.2e-08	1.2e-05	ENSG00000175040	CHST2
FOSL1.0.A	0.53	0.18	chr3:142948257-142948500	171271	0.54	0.0002	0.0076	ENSG00000175040	CHST2
FOSL1.0.A	0.51	0.18	chr3:171102026-171102305	43612	0.41	0.0069	0.085	ENSG00000154310	TNIK
FOSL1.0.A	0.51	0.18	chr3:187285561-187285682	68276	0.46	0.0022	0.042	ENSG00000127241	MASP1
FOSL1.0.A	0.56	0.16	chr4:6732665-6733135	157476	0.43	0.005	0.07	ENSG00000013288	MAN2B2
FOSL1.0.A	0.62	0.14	chr4:113476782-113477156	25750	0.44	0.0036	0.057	ENSG00000145349	CAMK2D
FOSL1.0.A	0.53	0.18	chr5:57383297-57383519	96499	0.47	0.0015	0.033	ENSG00000169067	ACTBL2
FOSL1.0.A	0.56	0.16	chr5:72649365-72649845	209462	0.49	0.0011	0.026	ENSG00000261269	AC093278.2
FOSL1.0.A	0.56	0.16	chr5:72649365-72649845	209462	0.46	0.0021	0.041	ENSG00000178175	ZNF366
FOSL1.0.A	0.51	0.18	chr5:78276229-78276560	208655	0.45	0.0029	0.05	ENSG00000145685	LHFPL2
FOSL1.0.A	0.51	0.18	chr5:78699585-78700267	214370	0.64	4.7e-06	0.00038	ENSG00000145685	LHFPL2
FOSL1.0.A	0.6	0.16	chr5:135208643-135209145	180909	0.45	0.003	0.051	ENSG00000069011	PITX1
FOSL1.0.A	0.53	0.18	chr5:150780835-150781207	2889	0.41	0.0075	0.091	ENSG00000256235	SMIM3
FOSL1.0.A	0.53	0.18	chr5:150780835-150781207	113185	0.42	0.0055	0.074	ENSG00000145908	ZNF300
FOSL1.0.A	0.52	0.18	chr5:154220749-154220911	181843	0.49	0.00092	0.023	ENSG00000037749	MFAP3
FOSL1.0.A	0.57	0.16	chr5:160548586-160548847	200832	0.49	0.00095	0.024	ENSG00000145861	C1QTNF2
FOSL1.0.A	0.65	0.14	chr5:173455368-173455609	140655	0.75	1.1e-08	2.3e-06	ENSG00000113739	STC2
FOSL1.0.A	0.65	0.14	chr5:173455368-173455609	151536	0.56	0.00013	0.0057	ENSG00000145919	BOD1
FOSL1.0.A	0.59	0.16	chr5:174571805-174572094	152488	0.56	0.00012	0.0053	ENSG00000120149	MSX2
FOSL1.0.A	0.56	0.16	chr6:17865748-17866173	106565	0.61	1.5e-05	0.001	ENSG00000137177	KIF13A
FOSL1.0.A	0.53	0.18	chr6:29764826-29765114	38225	0.4	0.0086	0.099	ENSG00000214922	HLA-F-AS1
FOSL1.0.A	0.53	0.18	chr6:29764826-29765114	176146	0.56	0.00011	0.0049	ENSG00000206503	HLA-A
FOSL1.0.A	0.54	0.18	chr6:30886116-30886349	142917	0.52	0.00039	0.013	ENSG00000137331	IER3
FOSL1.0.A	0.53	0.18	chr6:82145007-82145282	217924	0.47	0.0018	0.038	ENSG00000146242	TPBG
FOSL1.0.A	0.51	0.18	chr6:167893402-167893749	66480	0.52	0.00045	0.014	ENSG00000130396	AFDN
FOSL1.0.A	0.59	0.16	chr7:6234444-6234620	72668	0.52	0.00047	0.015	ENSG00000008256	CYTH3
FOSL1.0.A	0.55	0.16	chr7:22156281-22156573	38045	0.55	0.00018	0.007	ENSG00000136237	RAPGEF5
FOSL1.0.A	0.59	0.16	chr7:26155525-26155719	3327	0.44	0.0033	0.054	ENSG00000050344	NFE2L3
FOSL1.0.A	0.57	0.16	chr7:28017522-28017699	186949	0.58	6.2e-05	0.0031	ENSG00000153814	JAZF1
FOSL1.0.A	0.5	0.18	chr7:36527026-36527279	202805	0.46	0.0023	0.043	ENSG00000164542	KIAA0895
FOSL1.0.A	0.52	0.18	chr7:45384604-45384803	226813	0.68	7.6e-07	7.9e-05	ENSG00000122679	RAMP3
FOSL1.0.A	0.52	0.18	chr7:45384604-45384803	189337	0.69	3.9e-07	4.6e-05	ENSG00000164742	ADCY1
FOSL1.0.A	0.58	0.16	chr7:50534713-50535245	54818	0.49	0.0011	0.026	ENSG00000106070	GRB10
FOSL1.0.A	0.61	0.14	chr7:102875585-102876172	198709	0.41	0.0077	0.092	ENSG00000170632	ARMC10
FOSL1.0.A	0.63	0.14	chr7:108245965-108246761	223656	0.42	0.0057	0.075	ENSG00000135241	PNPLA8
FOSL1.0.A	0.52	0.18	chr7:151367366-151367600	128602	0.43	0.005	0.07	ENSG00000082014	SMARCD3
FOSL1.0.A	0.51	0.18	chr7:151640658-151640891	84534	0.51	0.00063	0.018	ENSG00000106617	PRKAG2
FOSL1.0.A	0.51	0.18	chr8:9074854-9075243	61012	0.52	0.0004	0.013	ENSG00000173281	PPP1R3B
FOSL1.0.A	0.51	0.18	chr8:9074854-9075243	76452	0.5	0.00073	0.02	ENSG00000248538	AC022784.1
FOSL1.0.A	0.56	0.16	chr8:9148264-9148481	12009	0.64	5.2e-06	0.00041	ENSG00000173281	PPP1R3B
FOSL1.0.A	0.59	0.16	chr8:28428492-28428723	65482	0.53	0.00031	0.011	ENSG00000104290	FZD3
FOSL1.0.A	0.59	0.16	chr8:28428492-28428723	171746	0.47	0.0019	0.038	ENSG00000012232	EXTL3
FOSL1.0.A	0.56	0.16	chr8:127831489-127831960	96055	0.48	0.0014	0.03	ENSG00000136997	MYC
FOSL1.0.A	0.56	0.16	chr8:127831489-127831960	36963	0.46	0.0024	0.045	ENSG00000249859	PVT1
FOSL1.0.A	0.56	0.16	chr8:142950545-142950982	179348	0.43	0.0045	0.066	ENSG00000180155	LYNX1
FOSL1.0.A	0.59	0.16	chr9:34454843-34455137	56659	0.51	0.00049	0.015	ENSG00000164970	FAM219A
FOSL1.0.A	0.63	0.14	chr9:35891673-35892372	209681	0.44	0.0039	0.06	ENSG00000198467	TPM2
FOSL1.0.A	0.63	0.14	chr9:35891673-35892372	159075	0.61	1.6e-05	0.001	ENSG00000107175	CREB3
FOSL1.0.A	0.63	0.14	chr9:35891673-35892372	99519	0.42	0.0053	0.072	ENSG00000159899	NPR2
FOSL1.0.A	0.53	0.18	chr9:36149253-36149411	19977	0.42	0.0061	0.08	ENSG00000185972	CCIN
FOSL1.0.A	0.55	0.16	chr9:89022972-89023169	17201	0.44	0.0038	0.059	ENSG00000148082	SHC3
FOSL1.0.A	0.53	0.18	chr9:128635308-128635650	223557	0.67	1.1e-06	0.00011	ENSG00000167123	CERCAM
FOSL1.0.A	0.53	0.18	chr9:128635308-128635650	82750	0.53	0.00029	0.01	ENSG00000197694	SPTAN1
FOSL1.0.A	0.53	0.18	chr9:128635308-128635650	246462	0.63	9.1e-06	0.00065	ENSG00000136802	LRRC8A
FOSL1.0.A	0.53	0.18	chr9:130117743-130118511	53893	0.45	0.0025	0.046	ENSG00000107130	NCS1
FOSL1.0.A	0.51	0.18	chr9:130962609-130962931	60171	0.48	0.0013	0.03	ENSG00000130720	FIBCD1
FOSL1.0.A	0.51	0.18	chr9:130962609-130962931	133545	0.43	0.005	0.07	ENSG00000126878	AIF1L
FOSL1.0.A	0.66	0.14	chrX:2804968-2805171	98801	0.42	0.0057	0.075	ENSG00000006756	ARSD
FOSL1.0.A	0.57	0.16	chrX:9380010-9380208	83087	0.63	8.5e-06	0.00062	ENSG00000101849	TBL1X
FOSL1.0.A	0.59	0.16	chrX:9681453-9681811	218158	0.52	0.00047	0.015	ENSG00000101849	TBL1X
FOSL1.0.A	0.59	0.16	chrX:9681453-9681811	43535	0.57	9.6e-05	0.0044	ENSG00000101850	GPR143
FOSL1.0.A	0.52	0.18	chrX:11590492-11590690	167469	0.57	7.6e-05	0.0036	ENSG00000005302	MSL3
FOSL1.0.A	0.53	0.18	chrX:13597960-13598400	54789	0.4	0.0089	0.1	ENSG00000176896	TCEANC
FOSL1.0.A	0.53	0.18	chrX:13597960-13598400	90728	0.75	1.4e-08	2.8e-06	ENSG00000123595	RAB9A
FOSL1.0.A	0.53	0.18	chrX:13597960-13598400	113844	0.54	0.0002	0.0076	ENSG00000196459	TRAPPC2
FOSL1.0.A	0.53	0.18	chrX:13597960-13598400	136345	0.43	0.0047	0.068	ENSG00000046651	OFD1
FOSL1.0.A	0.61	0.14	chrX:13647676-13648169	40959	0.6	2.3e-05	0.0014	ENSG00000123595	RAB9A
FOSL1.0.A	0.61	0.14	chrX:13647676-13648169	64075	0.46	0.0024	0.044	ENSG00000196459	TRAPPC2
FOSL1.0.A	0.58	0.16	chrX:15737618-15738627	110300	0.44	0.0038	0.059	ENSG00000147003	CLTRN
FOSL1.0.A	0.58	0.16	chrX:15737618-15738627	48788	0.49	0.0011	0.026	ENSG00000169239	CA5B
FOSL1.0.A	0.58	0.16	chrX:15737618-15738627	51845	0.57	7.5e-05	0.0036	ENSG00000169249	ZRSR2
FOSL1.0.A	0.58	0.16	chrX:15737618-15738627	87179	0.68	6.2e-07	6.7e-05	ENSG00000182287	AP1S2
FOSL1.0.A	0.66	0.14	chrX:16856123-16856534	136511	0.71	1.4e-07	1.9e-05	ENSG00000169895	SYAP1
FOSL1.0.A	0.66	0.14	chrX:16856123-16856534	69691	0.69	5.4e-07	5.9e-05	ENSG00000086712	TXLNG
FOSL1.0.A	0.66	0.14	chrX:16856123-16856534	16840	0.54	0.00021	0.0079	ENSG00000102054	RBBP7
FOSL1.0.A	0.66	0.14	chrX:16856123-16856534	90124	0.62	1.3e-05	0.00089	ENSG00000169891	REPS2
FOSL1.0.A	0.54	0.18	chrX:16911274-16911644	191662	0.87	1.4e-13	1.5e-10	ENSG00000169895	SYAP1
FOSL1.0.A	0.54	0.18	chrX:16911274-16911644	124842	0.84	2.7e-12	1.8e-09	ENSG00000086712	TXLNG
FOSL1.0.A	0.54	0.18	chrX:16911274-16911644	71991	0.78	7.9e-10	2.5e-07	ENSG00000102054	RBBP7
FOSL1.0.A	0.54	0.18	chrX:16911274-16911644	35014	0.74	1.6e-08	3e-06	ENSG00000169891	REPS2
FOSL1.0.A	0.59	0.16	chrX:19579445-19579967	235552	0.49	0.001	0.025	ENSG00000131828	PDHA1
FOSL1.0.A	0.59	0.16	chrX:19579445-19579967	45468	0.63	8.2e-06	0.0006	ENSG00000147010	SH3KBP1
FOSL1.0.A	0.66	0.14	chrX:19624748-19625016	90771	0.72	7.2e-08	1.1e-05	ENSG00000147010	SH3KBP1
FOSL1.0.A	0.52	0.18	chrX:19846886-19847420	65440	0.86	1.8e-13	1.8e-10	ENSG00000173681	BCLAF3
FOSL1.0.A	0.65	0.14	chrX:19852131-19852255	60605	0.68	7.6e-07	7.9e-05	ENSG00000173681	BCLAF3
FOSL1.0.A	0.53	0.18	chrX:20067711-20068184	154851	0.92	6.5e-18	4.7e-14	ENSG00000173681	BCLAF3
FOSL1.0.A	0.53	0.18	chrX:20067711-20068184	56341	0.8	1.5e-10	6e-08	ENSG00000173674	EIF1AX
FOSL1.0.A	0.53	0.18	chrX:20067711-20068184	81727	0.88	1e-14	2.5e-11	ENSG00000177189	RPS6KA3
FOSL1.0.A	0.59	0.16	chrX:20252404-20253240	127879	0.57	9e-05	0.0041	ENSG00000173674	EIF1AX
FOSL1.0.A	0.59	0.16	chrX:20252404-20253240	102493	0.78	1e-09	3e-07	ENSG00000177189	RPS6KA3
FOSL1.0.A	0.56	0.16	chrX:20383112-20383287	233201	0.71	1.6e-07	2.2e-05	ENSG00000177189	RPS6KA3
FOSL1.0.A	0.51	0.18	chrX:21905094-21905539	35170	0.83	1.1e-11	6.2e-09	ENSG00000102172	SMS
FOSL1.0.A	0.51	0.18	chrX:21905094-21905539	126786	0.59	3.4e-05	0.0019	ENSG00000102174	PHEX
FOSL1.0.A	0.5	0.18	chrX:23891043-23891225	226781	0.52	0.00037	0.012	ENSG00000123131	PRDX4
FOSL1.0.A	0.5	0.18	chrX:23891043-23891225	189988	0.49	0.0011	0.027	ENSG00000123130	ACOT9
FOSL1.0.A	0.5	0.18	chrX:23891043-23891225	107870	0.49	0.00098	0.024	ENSG00000130066	SAT1
FOSL1.0.A	0.5	0.18	chrX:23891043-23891225	57690	0.58	4.8e-05	0.0025	ENSG00000184831	APOO
FOSL1.0.A	0.5	0.18	chrX:23891043-23891225	92495	0.62	1.3e-05	0.00085	ENSG00000174010	KLHL15
FOSL1.0.A	0.5	0.18	chrX:23891043-23891225	163721	0.65	2.7e-06	0.00024	ENSG00000130741	EIF2S3
FOSL1.0.A	0.51	0.18	chrX:24187761-24187991	204041	0.45	0.0026	0.047	ENSG00000174010	KLHL15
FOSL1.0.A	0.51	0.18	chrX:24187761-24187991	132815	0.46	0.002	0.04	ENSG00000130741	EIF2S3
FOSL1.0.A	0.51	0.18	chrX:24187761-24187991	38588	0.73	4e-08	6.6e-06	ENSG00000005889	ZFX
FOSL1.0.A	0.5	0.18	chrX:24231187-24231428	247467	0.65	3.1e-06	0.00026	ENSG00000174010	KLHL15
FOSL1.0.A	0.5	0.18	chrX:24231187-24231428	176241	0.74	2.8e-08	4.8e-06	ENSG00000130741	EIF2S3
FOSL1.0.A	0.5	0.18	chrX:24231187-24231428	82014	0.73	3.7e-08	6.1e-06	ENSG00000005889	ZFX
FOSL1.0.A	0.5	0.18	chrX:24231187-24231428	233793	0.49	0.0011	0.026	ENSG00000067992	PDK3
FOSL1.0.A	0.69	0.14	chrX:39421054-39421299	53769	0.67	1.3e-06	0.00013	ENSG00000236747	LINC01282
FOSL1.0.A	0.69	0.14	chrX:39421054-39421299	19802	0.63	8.9e-06	0.00064	ENSG00000234191	LINC01283
FOSL1.0.A	0.56	0.16	chrX:39500092-39500321	132807	0.54	0.00021	0.008	ENSG00000236747	LINC01282
FOSL1.0.A	0.56	0.16	chrX:39500092-39500321	98840	0.5	0.00078	0.021	ENSG00000234191	LINC01283
FOSL1.0.A	0.54	0.18	chrX:40809297-40809532	229925	0.72	9.7e-08	1.4e-05	ENSG00000182220	ATP6AP2
FOSL1.0.A	0.54	0.18	chrX:40809297-40809532	182376	0.72	9.7e-08	1.4e-05	ENSG00000185753	CXorf38
FOSL1.0.A	0.54	0.18	chrX:40809297-40809532	160992	0.78	1e-09	3e-07	ENSG00000180182	MED14
FOSL1.0.A	0.54	0.18	chrX:40809297-40809532	73897	0.6	2.9e-05	0.0016	ENSG00000234636	MED14OS
FOSL1.0.A	0.6	0.14	chrX:40947354-40947572	211954	0.59	4e-05	0.0021	ENSG00000234636	MED14OS
FOSL1.0.A	0.6	0.14	chrX:40947354-40947572	137873	0.65	2.8e-06	0.00024	ENSG00000124486	USP9X
FOSL1.0.A	0.58	0.16	chrX:41146154-41146507	60709	0.75	1e-08	2.2e-06	ENSG00000124486	USP9X
FOSL1.0.A	0.58	0.16	chrX:41146154-41146507	186777	0.47	0.0017	0.036	ENSG00000215301	DDX3X
FOSL1.0.A	0.51	0.18	chrX:41381743-41382075	48459	0.74	1.6e-08	3e-06	ENSG00000215301	DDX3X
FOSL1.0.A	0.51	0.18	chrX:41381743-41382075	132859	0.65	3.6e-06	0.0003	ENSG00000147044	CASK
FOSL1.0.A	0.51	0.18	chrX:41785784-41786004	96811	0.47	0.0016	0.034	ENSG00000171659	GPR34
FOSL1.0.A	0.51	0.18	chrX:41785784-41786004	61603	0.41	0.0072	0.088	ENSG00000171657	GPR82
FOSL1.0.A	0.53	0.18	chrX:44903221-44903442	30044	0.46	0.0022	0.042	ENSG00000147050	KDM6A
FOSL1.0.A	0.62	0.14	chrX:46637948-46638220	64183	0.4	0.0087	0.099	ENSG00000147119	CHST7
FOSL1.0.A	0.62	0.14	chrX:46637948-46638220	38697	0.7	2.8e-07	3.4e-05	ENSG00000065923	SLC9A7
FOSL1.0.A	0.54	0.18	chrX:46865151-46865672	28108	0.51	0.00063	0.018	ENSG00000102218	RP2
FOSL1.0.A	0.61	0.14	chrX:65874724-65875161	146577	0.42	0.006	0.078	ENSG00000155659	VSIG4
FOSL1.0.A	0.51	0.18	chrX:74119094-74119807	174912	0.47	0.0019	0.039	ENSG00000225470	JPX
FOSL1.0.A	0.61	0.14	chrX:100673714-100673882	46606	0.5	0.00077	0.021	ENSG00000000003	TSPAN6
FOSL1.0.A	0.61	0.14	chrX:100673714-100673882	29519	0.54	0.00023	0.0086	ENSG00000102359	SRPX2
FOSL1.0.A	0.56	0.16	chrX:110006899-110007062	4268	0.69	5.6e-07	6e-05	ENSG00000157600	TMEM164
FOSL1.0.A	0.56	0.16	chrX:110006899-110007062	187124	0.79	3.4e-10	1.2e-07	ENSG00000101935	AMMECR1
FOSL1.0.A	0.58	0.16	chrX:110409841-110410313	215655	0.72	9.3e-08	1.4e-05	ENSG00000101935	AMMECR1
FOSL1.0.A	0.6	0.16	chrX:118743730-118743969	247832	0.8	2.2e-10	8.2e-08	ENSG00000147251	DOCK11
FOSL1.0.A	0.6	0.16	chrX:118743730-118743969	16597	0.9	2.7e-16	1.2e-12	ENSG00000131724	IL13RA1
FOSL1.0.A	0.6	0.16	chrX:118743730-118743969	230645	0.52	0.0004	0.013	ENSG00000175556	LONRF3
FOSL1.0.A	0.5	0.18	chrX:120305848-120306093	55096	0.67	1.5e-06	0.00014	ENSG00000177485	ZBTB33
FOSL1.0.A	0.5	0.18	chrX:120305848-120306093	47198	0.42	0.0054	0.073	ENSG00000125355	TMEM255A
FOSL1.0.A	0.5	0.18	chrX:120305848-120306093	120055	0.46	0.0021	0.041	ENSG00000005893	LAMP2
FOSL1.0.A	0.5	0.18	chrX:120305848-120306093	218519	0.5	0.00086	0.022	ENSG00000158290	CUL4B
FOSL1.0.A	0.63	0.14	chrX:120316669-120316870	65917	0.73	4.5e-08	7.3e-06	ENSG00000177485	ZBTB33
FOSL1.0.A	0.63	0.14	chrX:120316669-120316870	58019	0.46	0.0024	0.045	ENSG00000125355	TMEM255A
FOSL1.0.A	0.63	0.14	chrX:120316669-120316870	207742	0.69	4.2e-07	4.8e-05	ENSG00000158290	CUL4B
FOSL1.0.A	0.55	0.18	chrX:123835850-123836369	23355	0.76	4.6e-09	1.1e-06	ENSG00000101966	XIAP
FOSL1.0.A	0.55	0.18	chrX:123835850-123836369	123843	0.81	1.3e-10	5.2e-08	ENSG00000101972	STAG2
FOSL1.0.A	0.56	0.16	chrX:129737866-129738385	198017	0.77	2.6e-09	6.7e-07	ENSG00000122126	OCRL
FOSL1.0.A	0.56	0.16	chrX:129737866-129738385	589	0.6	3e-05	0.0017	ENSG00000122121	XPNPEP2
FOSL1.0.A	0.56	0.16	chrX:129737866-129738385	41564	0.85	9.3e-13	7.4e-10	ENSG00000122122	SASH3
FOSL1.0.A	0.56	0.16	chrX:129737866-129738385	56609	0.7	2.3e-07	2.9e-05	ENSG00000240143	AL023653.1
FOSL1.0.A	0.56	0.16	chrX:129737866-129738385	64903	0.63	8.4e-06	0.00061	ENSG00000188706	ZDHHC9
FOSL1.0.A	0.56	0.16	chrX:129737866-129738385	167736	0.84	5.3e-12	3.1e-09	ENSG00000156697	UTP14A
FOSL1.0.A	0.51	0.18	chrX:129833594-129833989	53645	0.42	0.0061	0.079	ENSG00000122122	SASH3
FOSL1.0.A	0.51	0.18	chrX:129833594-129833989	30306	0.4	0.0088	0.1	ENSG00000188706	ZDHHC9
FOSL1.0.A	0.51	0.18	chrX:129833594-129833989	72132	0.5	0.00085	0.022	ENSG00000156697	UTP14A
FOSL1.0.A	0.51	0.18	chrX:129833594-129833989	147118	0.72	9.6e-08	1.4e-05	ENSG00000085185	BCORL1
FOSL1.0.A	0.51	0.18	chrX:129833594-129833989	230885	0.53	0.00029	0.01	ENSG00000102034	ELF4
FOSL1.0.A	0.52	0.18	chrX:129875717-129876012	136743	0.49	0.00098	0.024	ENSG00000122121	XPNPEP2
FOSL1.0.A	0.52	0.18	chrX:129875717-129876012	95768	0.69	4.8e-07	5.3e-05	ENSG00000122122	SASH3
FOSL1.0.A	0.52	0.18	chrX:129875717-129876012	80723	0.49	0.0011	0.026	ENSG00000240143	AL023653.1
FOSL1.0.A	0.52	0.18	chrX:129875717-129876012	72429	0.58	5.3e-05	0.0027	ENSG00000188706	ZDHHC9
FOSL1.0.A	0.52	0.18	chrX:129875717-129876012	30109	0.72	9.3e-08	1.4e-05	ENSG00000156697	UTP14A
FOSL1.0.A	0.52	0.18	chrX:129875717-129876012	105095	0.42	0.0059	0.077	ENSG00000085185	BCORL1
FOSL1.0.A	0.52	0.18	chrX:129875717-129876012	188862	0.74	2.1e-08	3.9e-06	ENSG00000102034	ELF4
FOSL1.0.A	0.62	0.14	chrX:132044993-132045294	21691	0.56	0.00011	0.005	ENSG00000134602	STK26
FOSL1.0.A	0.62	0.14	chrX:132044993-132045294	157730	0.8	1.6e-10	6.5e-08	ENSG00000123728	RAP2C
FOSL1.0.A	0.62	0.14	chrX:132044993-132045294	171759	0.75	1.4e-08	2.8e-06	ENSG00000232160	RAP2C-AS1
FOSL1.0.A	0.52	0.18	chrX:134869183-134869385	99617	0.58	6.8e-05	0.0033	ENSG00000156504	FAM122B
FOSL1.0.A	0.52	0.18	chrX:134869183-134869385	18247	0.54	0.00021	0.0079	ENSG00000101928	MOSPD1
FOSL1.0.A	0.55	0.16	chrX:149453109-149453309	23679	0.65	2.8e-06	0.00024	ENSG00000010404	IDS
FOSL1.0.A	0.55	0.16	chrX:149453109-149453309	143247	0.49	0.00089	0.023	ENSG00000269556	TMEM185A
FOSL1.0.A	0.55	0.16	chrX:153983200-153983942	10446	0.46	0.0021	0.041	ENSG00000177854	TMEM187
FOSL1.0.A	0.55	0.16	chrX:153983200-153983942	37631	0.54	0.00022	0.0084	ENSG00000169057	MECP2
FOSL1.0.A	0.6	0.16	chrX:154021133-154021649	0	0.56	0.0001	0.0047	ENSG00000169057	MECP2
FOSL1.0.A	0.5	0.18	chrX:154311262-154311399	125514	0.42	0.0054	0.073	ENSG00000203879	GDI1
FOSL1.0.A	0.5	0.18	chrX:154311262-154311399	219992	0.45	0.0029	0.05	ENSG00000160211	G6PD
FOSL1.0.A	0.54	0.18	chrX:154600464-154600643	163551	0.45	0.0025	0.046	ENSG00000203879	GDI1
FOSL1.0.A	0.54	0.18	chrX:154600464-154600643	69073	0.51	0.0006	0.017	ENSG00000160211	G6PD
FOSL2.0.A	0.78	0.1	chr1:205294144-205294974	208002	0.41	0.0067	0.084	ENSG00000117222	RBBP5
FOSL2.0.A	0.78	0.1	chr1:205294144-205294974	151639	0.62	1.3e-05	0.00085	ENSG00000133059	DSTYK
FOSL2.0.A	0.78	0.1	chr1:205294144-205294974	66198	0.57	7.4e-05	0.0035	ENSG00000133069	TMCC2
FOSL2.0.A	0.78	0.1	chr1:205294144-205294974	7089	0.67	1e-06	0.0001	ENSG00000163545	NUAK2
FOSL2.0.A	0.78	0.1	chr1:205294144-205294974	41091	0.5	0.00079	0.021	ENSG00000162873	KLHDC8A
FOSL2.0.A	0.78	0.1	chr1:205294144-205294974	139911	0.58	5.2e-05	0.0027	ENSG00000281406	BLACAT1
FOXD2.0.D	-0.56	0.19	chr12:111773785-111774254	6898	0.49	0.00086	0.022	ENSG00000111275	ALDH2
FOXD2.0.D	-0.55	0.19	chr20:41003053-41003760	133200	0.5	0.00071	0.02	ENSG00000124181	PLCG1
FOXJ2.0.C	-0.49	0.18	chr10:110503983-110504702	62989	0.74	2.5e-08	4.4e-06	ENSG00000108055	SMC3
FOXJ2.0.C	-0.47	0.18	chr3:69092259-69092547	37529	0.42	0.0062	0.081	ENSG00000144744	UBA3
FOXL1.0.D	-0.67	0.19	chr10:24873075-24873778	24461	0.5	0.00085	0.022	ENSG00000099256	PRTFDC1
FOXL1.0.D	-0.67	0.19	chr2:227370648-227371274	149596	0.46	0.002	0.04	ENSG00000236432	MFF-DT
GATA2.1.A	0.81	0.17	chr1:220768007-220768568	239824	0.48	0.0014	0.031	ENSG00000116141	MARK1
GATA2.1.A	0.81	0.17	chr1:220768007-220768568	19782	0.43	0.0049	0.069	ENSG00000117791	2023-03-02
GATA2.1.A	0.81	0.17	chr1:220768007-220768568	18345	0.67	1.2e-06	0.00012	ENSG00000186205	2023-03-01
GATA4.0.A	0.75	0.14	chr1:110236303-110236649	85809	0.55	0.00018	0.0071	ENSG00000197106	SLC6A17
GATA4.0.A	0.75	0.14	chr1:110236303-110236649	24960	0.42	0.0054	0.073	ENSG00000116396	KCNC4
GATA4.0.A	0.75	0.14	chr1:110236303-110236649	126202	0.53	0.0003	0.01	ENSG00000168679	SLC16A4
GATA4.0.A	0.67	0.18	chr1:110477173-110477429	114322	0.55	0.00015	0.0061	ENSG00000168679	SLC16A4
GATA4.0.A	0.84	0.14	chr1:153217159-153217575	105038	0.55	0.00017	0.0069	ENSG00000244094	SPRR2F
GATA4.0.A	0.81	0.14	chr1:159916313-159916586	1521	0.42	0.0051	0.07	ENSG00000158710	TAGLN2
GATA4.0.A	0.81	0.14	chr1:159916313-159916586	10453	0.45	0.0028	0.049	ENSG00000085552	IGSF9
GATA4.0.A	0.67	0.18	chr1:207680656-207680837	184509	0.6	3.1e-05	0.0018	ENSG00000203710	CR1
GATA4.0.A	0.67	0.18	chr1:207680656-207680837	71220	0.53	0.0003	0.01	ENSG00000117335	CD46
GATA4.0.A	0.74	0.17	chr1:210439273-210439531	207817	0.64	5.9e-06	0.00046	ENSG00000203706	SERTAD4-AS1
GATA4.0.A	0.74	0.17	chr1:210439273-210439531	206477	0.76	6.2e-09	1.4e-06	ENSG00000082497	SERTAD4
GATA4.0.A	0.74	0.17	chr1:210439273-210439531	111021	0.45	0.0026	0.046	ENSG00000054392	HHAT
GATA4.0.A	0.8	0.14	chr10:47462618-47462957	97122	0.74	2.9e-08	4.9e-06	ENSG00000265763	ZNF488
GATA4.0.A	0.8	0.14	chr10:47462618-47462957	2456	0.49	0.00089	0.023	ENSG00000265190	ANXA8
GATA4.0.A	0.82	0.14	chr10:47987983-47988225	237119	0.56	0.00011	0.005	ENSG00000277758	FO681492.1
GATA4.0.A	0.82	0.14	chr10:47987983-47988225	79919	0.61	1.7e-05	0.0011	ENSG00000276850	AC245041.2
GATA4.0.A	0.69	0.18	chr11:4658990-4659168	21003	0.5	0.00079	0.021	ENSG00000167332	OR51E2
GATA4.0.A	0.81	0.14	chr13:107351365-107351601	187855	0.58	5.4e-05	0.0027	ENSG00000204442	FAM155A
GATA4.0.A	0.76	0.14	chr15:26449357-26449646	93900	0.69	3.5e-07	4.2e-05	ENSG00000166206	GABRB3
GATA4.0.A	0.8	0.14	chr15:96273749-96274145	51793	0.7	2.9e-07	3.6e-05	ENSG00000185551	NR2F2
GATA4.0.A	0.7	0.18	chr17:4658444-4658781	74445	0.4	0.0082	0.096	ENSG00000188176	SMTNL2
GATA4.0.A	0.74	0.17	chr19:33077905-33078428	99313	0.55	0.00014	0.006	ENSG00000131941	RHPN2
GATA4.0.A	0.78	0.14	chr2:48344144-48344520	184863	0.65	3.5e-06	0.00029	ENSG00000243244	STON1
GATA4.0.A	0.81	0.14	chr2:70381691-70382145	124305	0.46	0.0022	0.042	ENSG00000116005	PCYOX1
GATA4.0.A	0.81	0.14	chr2:70381691-70382145	225473	0.48	0.0013	0.029	ENSG00000075340	ADD2
GATA4.0.A	0.68	0.18	chr2:100292083-100292493	20208	0.67	1.3e-06	0.00013	ENSG00000170500	LONRF2
GATA4.0.A	0.75	0.14	chr22:33328745-33329274	166519	0.71	1.4e-07	1.9e-05	ENSG00000133424	LARGE1
GATA4.0.A	0.83	0.14	chr4:8472844-8473230	119430	0.59	4.4e-05	0.0023	ENSG00000109625	CPZ
GATA4.0.A	0.78	0.14	chr4:108881304-108881618	230719	0.69	4.8e-07	5.3e-05	ENSG00000198856	OSTC
GATA4.0.A	0.78	0.14	chr4:108881304-108881618	72579	0.62	1.3e-05	0.00089	ENSG00000188517	COL25A1
GATA4.0.A	0.76	0.14	chr5:56123569-56124268	188474	0.76	6.5e-09	1.4e-06	ENSG00000134352	IL6ST
GATA4.0.A	0.67	0.18	chr5:57383297-57383519	96499	0.47	0.0015	0.033	ENSG00000169067	ACTBL2
GATA4.0.A	0.87	0.17	chr6:160248604-160248903	77543	0.48	0.0013	0.029	ENSG00000112499	SLC22A2
GATA4.0.A	0.87	0.17	chr6:160248604-160248903	99475	0.49	0.0011	0.026	ENSG00000146477	SLC22A3
GATA4.0.A	0.84	0.14	chr7:50497018-50497388	92675	0.61	1.7e-05	0.0011	ENSG00000106070	GRB10
GATA4.0.A	0.83	0.14	chr8:126375302-126375677	176766	0.77	2.9e-09	7.2e-07	ENSG00000168672	LRATD2
GATA4.0.A	0.78	0.14	chr9:116234050-116234486	80259	0.78	1.1e-09	3.2e-07	ENSG00000182752	PAPPA
GATA4.0.A	-0.65	0.17	chr4:98994997-98996189	123313	0.4	0.0088	0.099	ENSG00000151247	EIF4E
GATA6.0.A	0.76	0.18	chr1:78172252-78172481	193077	0.55	0.00017	0.0069	ENSG00000162616	DNAJB4
GATA6.0.A	0.7	0.2	chr1:110236303-110236649	85809	0.55	0.00018	0.0071	ENSG00000197106	SLC6A17
GATA6.0.A	0.7	0.2	chr1:110236303-110236649	24960	0.42	0.0054	0.073	ENSG00000116396	KCNC4
GATA6.0.A	0.7	0.2	chr1:110236303-110236649	126202	0.53	0.0003	0.01	ENSG00000168679	SLC16A4
GATA6.0.A	0.82	0.16	chr1:159916313-159916586	1521	0.42	0.0051	0.07	ENSG00000158710	TAGLN2
GATA6.0.A	0.82	0.16	chr1:159916313-159916586	10453	0.45	0.0028	0.049	ENSG00000085552	IGSF9
GATA6.0.A	0.85	0.16	chr15:26449357-26449646	93900	0.69	3.5e-07	4.2e-05	ENSG00000166206	GABRB3
GATA6.0.A	0.72	0.2	chr15:70494871-70495139	159415	0.54	0.00022	0.0083	ENSG00000137831	UACA
GATA6.0.A	0.79	0.18	chr2:31360591-31360944	126439	0.48	0.0013	0.029	ENSG00000013016	EHD3
GATA6.0.A	0.85	0.16	chr22:33328745-33329274	166519	0.71	1.4e-07	1.9e-05	ENSG00000133424	LARGE1
GATA6.0.A	0.81	0.16	chr3:38524264-38524593	23464	0.61	1.8e-05	0.0011	ENSG00000183873	SCN5A
GATA6.0.A	0.83	0.16	chr4:20285066-20285381	33161	0.74	2.9e-08	4.9e-06	ENSG00000145147	SLIT2
GATA6.0.A	0.78	0.18	chr5:120396273-120396546	67754	0.57	9.6e-05	0.0044	ENSG00000184838	PRR16
GATA6.0.A	0.76	0.18	chr6:36350684-36351067	142825	0.85	1.8e-12	1.2e-09	ENSG00000112079	STK38
HAND1.1.D	-0.61	0.09	chr7:47497285-47497803	242399	0.5	0.00072	0.02	ENSG00000158683	PKD1L1
HIF1A.0.C	0.66	0.19	chr11:65873496-65873992	18057	0.49	0.00097	0.024	ENSG00000175592	FOSL1
HIF1A.0.C	0.67	0.19	chr19:47480095-47480489	190072	0.53	0.00029	0.01	ENSG00000197405	C5AR1
HIF1A.0.C	0.67	0.19	chr19:47480095-47480489	76971	0.58	6.7e-05	0.0033	ENSG00000105419	MEIS3
HMGA1.0.D	0.71	0	chr2:181305604-181306109	230563	0.46	0.0023	0.043	ENSG00000188452	CERKL
HMGA1.0.D	0.66	0.13	chr4:147855468-147855882	123405	0.51	0.00056	0.017	ENSG00000071205	ARHGAP10
HTF4.0.A	0.62	0.14	chr1:107862077-107862419	177844	0.45	0.0025	0.046	ENSG00000226822	LINC02785
HTF4.0.A	0.7	0	chrX:155534054-155534331	233481	0.44	0.0038	0.06	ENSG00000168939	SPRY3
HTF4.0.A	0.7	0	chrX:155534054-155534331	233481	0.44	0.0038	0.06	ENSG00000168939	SPRY3
HXA10.0.C	0.67	0.12	chr12:54432278-54433088	37017	0.69	4.2e-07	4.8e-05	ENSG00000161638	ITGA5
HXA13.0.C	-0.55	0.13	chr5:175696446-175696992	38416	0.45	0.0027	0.048	ENSG00000113749	HRH2
HXA9.0.B	0.53	0.18	chr15:66765721-66766274	63485	0.43	0.0046	0.066	ENSG00000137834	SMAD6
HXA9.0.B	0.56	0.15	chrX:24148745-24148909	264	0.55	0.00018	0.007	ENSG00000005889	ZFX
HXB8.0.C	-0.61	0.14	chr4:99816472-99817101	130985	0.52	0.00045	0.014	ENSG00000164032	H2AZ1
HXB8.0.C	-0.61	0.14	chr4:99816472-99817101	132905	0.55	0.00016	0.0067	ENSG00000245322	H2AZ1-DT
HXC10.0.D	0.62	0.14	chrX:37763475-37763711	242842	0.5	0.00086	0.022	ENSG00000147041	SYTL5
HXC8.0.D	-0.63	0.17	chr4:99816472-99817101	130985	0.52	0.00045	0.014	ENSG00000164032	H2AZ1
HXC8.0.D	-0.63	0.17	chr4:99816472-99817101	132905	0.55	0.00016	0.0067	ENSG00000245322	H2AZ1-DT
HXC9.0.C	-0.65	0.057	chr5:157502006-157502702	228718	0.56	0.0001	0.0046	ENSG00000113272	THG1L
HXC9.0.C	-0.65	0.057	chr5:157502006-157502702	241010	0.42	0.0052	0.071	ENSG00000155858	LSM11
HXC9.0.C	-0.67	0.057	chr6:145904912-145905409	40667	0.4	0.0081	0.095	ENSG00000146414	SHPRH
IKZF1.0.C	0.61	0.2	chr6:160986832-160987274	4453	0.56	0.00012	0.0052	ENSG00000085511	MAP3K4
INSM1.0.C	-0.5	0.19	chr17:56913669-56914656	24789	0.42	0.0055	0.074	ENSG00000262112	AC015912.1
IRF2.0.A	0.66	0	chr4:184330763-184330959	34221	0.43	0.0047	0.067	ENSG00000249096	LINC02362
IRF2.0.A	0.66	0	chr4:184330763-184330959	56770	0.66	2.4e-06	0.00021	ENSG00000168310	IRF2
IRF3.0.B	0.73	0	chr7:99545281-99545646	171032	0.51	0.00057	0.017	ENSG00000130429	ARPC1B
IRF3.0.B	0.73	0	chr7:99545281-99545646	153233	0.74	1.6e-08	3e-06	ENSG00000106244	PDAP1
IRF3.0.B	0.73	0	chr7:99545281-99545646	136640	0.76	4.5e-09	1.1e-06	ENSG00000106245	BUD31
IRF3.0.B	0.73	0	chr7:99545281-99545646	106359	0.63	6.8e-06	0.00051	ENSG00000160917	CPSF4
IRF3.0.B	0.73	0	chr7:99545281-99545646	96806	0.76	4.6e-09	1.1e-06	ENSG00000241468	ATP5MF
IRF3.0.B	0.73	0	chr7:99545281-99545646	72391	0.51	0.00053	0.016	ENSG00000198556	ZNF789
IRF3.0.B	0.73	0	chr7:99545281-99545646	71404	0.5	0.00073	0.02	ENSG00000160908	ZNF394
IRF7.0.C	0.57	0.13	chr11:63536648-63536961	0	0.41	0.0068	0.085	ENSG00000133321	PLAAT4
IRF7.0.C	0.67	0.024	chr12:112978103-112979034	71320	0.65	2.9e-06	0.00025	ENSG00000089127	OAS1
IRF7.0.C	0.67	0.024	chr12:112978103-112979034	39659	0.61	1.8e-05	0.0011	ENSG00000111331	OAS3
IRF7.0.C	0.67	0.024	chr12:112978103-112979034	0	0.75	1.5e-08	2.8e-06	ENSG00000111335	OAS2
IRF7.0.C	0.67	0.024	chr8:143026024-143026667	8042	0.71	1.2e-07	1.7e-05	ENSG00000160932	LY6E
IRF7.0.C	0.67	0.024	chr8:143026024-143026667	12542	0.44	0.0035	0.057	ENSG00000177335	C8orf31
IRF8.0.B	0.6	0.2	chr1:183654157-183654438	18072	0.49	0.0011	0.026	ENSG00000143344	RGL1
IRF8.0.B	0.63	0.2	chr1:222287989-222288602	233656	0.52	0.00048	0.015	ENSG00000143512	HHIPL2
IRF8.0.B	0.65	0.2	chr1:248834487-248834917	71279	0.51	0.00049	0.015	ENSG00000185220	PGBD2
IRF8.0.B	0.65	0.2	chr1:248913104-248913347	6908	0.56	0.00014	0.0058	ENSG00000185220	PGBD2
IRF8.0.B	0.71	0.14	chr10:50723706-50724237	15081	0.49	0.00096	0.024	ENSG00000204147	ASAH2B
IRF8.0.B	0.61	0.2	chr10:60910465-60911151	132134	0.51	0.00064	0.018	ENSG00000170312	CDK1
IRF8.0.B	0.62	0.2	chr10:79516696-79517041	134371	0.41	0.0068	0.085	ENSG00000165424	ZCCHC24
IRF8.0.B	0.64	0.2	chr10:80243355-80243619	92466	0.41	0.0077	0.092	ENSG00000122359	ANXA11
IRF8.0.B	0.66	0.16	chr10:94344641-94345152	57389	0.59	4.4e-05	0.0023	ENSG00000108239	TBC1D12
IRF8.0.B	0.63	0.2	chr10:118851122-118851539	158761	0.43	0.0041	0.062	ENSG00000277687	AL139407.1
IRF8.0.B	0.63	0.2	chr10:118851122-118851539	182131	0.47	0.0015	0.033	ENSG00000107581	EIF3A
IRF8.0.B	0.69	0.16	chr11:94403820-94404144	68764	0.5	0.00072	0.02	ENSG00000255893	AP000786.1
IRF8.0.B	0.67	0.16	chr11:94489848-94490078	16940	0.48	0.0012	0.028	ENSG00000255893	AP000786.1
IRF8.0.B	0.62	0.2	chr12:11164490-11164683	134103	0.45	0.0026	0.047	ENSG00000256436	TAS2R31
IRF8.0.B	0.61	0.2	chr12:25973889-25974149	37206	0.48	0.0012	0.029	ENSG00000246695	RASSF8-AS1
IRF8.0.B	0.67	0.16	chr12:48084935-48085192	19947	0.51	0.00062	0.018	ENSG00000152556	PFKM
IRF8.0.B	0.65	0.2	chr12:100116325-100116718	86951	0.41	0.0074	0.09	ENSG00000166153	DEPDC4
IRF8.0.B	0.62	0.2	chr13:48004204-48004550	33176	0.45	0.0029	0.05	ENSG00000136159	NUDT15
IRF8.0.B	0.6	0.2	chr13:53028185-53028564	249	0.55	0.00016	0.0067	ENSG00000102837	OLFM4
IRF8.0.B	0.61	0.2	chr13:53042095-53042468	13282	0.57	7e-05	0.0034	ENSG00000102837	OLFM4
IRF8.0.B	0.75	0.14	chr13:53144860-53145381	116047	0.44	0.0034	0.056	ENSG00000102837	OLFM4
IRF8.0.B	0.61	0.2	chr13:99738718-99738944	239981	0.43	0.0047	0.067	ENSG00000280710	AL139035.1
IRF8.0.B	0.61	0.2	chr13:99738718-99738944	132049	0.75	8.5e-09	1.8e-06	ENSG00000125246	CLYBL
IRF8.0.B	0.62	0.2	chr14:77518014-77518301	197018	0.4	0.0086	0.098	ENSG00000100577	GSTZ1
IRF8.0.B	0.69	0.16	chr15:92578086-92578437	39011	0.68	9e-07	9.2e-05	ENSG00000185442	FAM174B
IRF8.0.B	0.64	0.2	chr16:79439890-79440329	165473	0.4	0.0085	0.098	ENSG00000278058	AC009159.3
IRF8.0.B	0.62	0.2	chr17:20122506-20122825	113162	0.46	0.0019	0.039	ENSG00000128487	SPECC1
IRF8.0.B	0.6	0.2	chr18:31736684-31737097	205478	0.45	0.0027	0.048	ENSG00000263823	AC009831.1
IRF8.0.B	0.65	0.2	chr18:34483318-34483653	9637	0.45	0.0026	0.047	ENSG00000134769	DTNA
IRF8.0.B	0.66	0.16	chr18:46574787-46575158	97815	0.46	0.0022	0.042	ENSG00000167210	LOXHD1
IRF8.0.B	0.64	0.2	chr19:50621538-50621806	231	0.56	0.00012	0.0053	ENSG00000213023	SYT3
IRF8.0.B	0.63	0.2	chr2:3399567-3399725	19892	0.59	4.5e-05	0.0024	ENSG00000171853	TRAPPC12
IRF8.0.B	0.63	0.2	chr2:3399567-3399725	97641	0.47	0.0017	0.035	ENSG00000182551	ADI1
IRF8.0.B	0.63	0.2	chr2:3399567-3399725	119550	0.44	0.0034	0.055	ENSG00000235078	AC231981.1
IRF8.0.B	0.61	0.2	chr2:32614125-32614440	13592	0.48	0.0013	0.029	ENSG00000018699	TTC27
IRF8.0.B	0.6	0.2	chr2:65351360-65351597	40509	0.43	0.0048	0.069	ENSG00000198369	SPRED2
IRF8.0.B	0.65	0.16	chr2:105100013-105100401	233626	0.58	5.7e-05	0.0029	ENSG00000272994	AC012360.3
IRF8.0.B	0.62	0.2	chr2:118056206-118056512	241515	0.52	0.00047	0.015	ENSG00000088205	DDX18
IRF8.0.B	0.62	0.2	chr2:133953546-133953822	166161	0.44	0.0033	0.054	ENSG00000152127	MGAT5
IRF8.0.B	0.61	0.2	chr2:172340306-172340695	240868	0.49	0.00094	0.024	ENSG00000115844	DLX2
IRF8.0.B	0.61	0.2	chr2:218459682-218459905	195559	0.54	0.00025	0.0092	ENSG00000127837	AAMP
IRF8.0.B	0.64	0.2	chr2:219176219-219176664	4322	0.43	0.0043	0.064	ENSG00000115649	CNPPD1
IRF8.0.B	0.62	0.2	chr3:16070712-16071000	194160	0.46	0.0022	0.043	ENSG00000154814	OXNAD1
IRF8.0.B	0.73	0.14	chr3:16928752-16929066	126101	0.53	0.00033	0.011	ENSG00000154822	PLCL2
IRF8.0.B	0.61	0.2	chr3:31985901-31986194	119495	0.41	0.007	0.087	ENSG00000152642	GPD1L
IRF8.0.B	0.61	0.2	chr3:37811446-37811875	195621	0.43	0.0042	0.063	ENSG00000187091	PLCD1
IRF8.0.B	0.67	0.16	chr3:42997735-42997987	192983	0.52	0.00045	0.014	ENSG00000144648	ACKR2
IRF8.0.B	0.67	0.16	chr3:42997735-42997987	188289	0.43	0.005	0.069	ENSG00000273291	AC092042.3
IRF8.0.B	0.67	0.16	chr3:42997735-42997987	81245	0.47	0.0017	0.035	ENSG00000144647	POMGNT2
IRF8.0.B	0.61	0.2	chr3:69058344-69058932	44403	0.48	0.0015	0.032	ENSG00000244513	AC109587.1
IRF8.0.B	0.61	0.2	chr3:69058344-69058932	109850	0.45	0.0031	0.053	ENSG00000114541	FRMD4B
IRF8.0.B	0.65	0.2	chr3:170044245-170045315	6250	0.47	0.0017	0.036	ENSG00000173890	GPR160
IRF8.0.B	0.62	0.2	chr3:179606687-179606886	43801	0.42	0.0051	0.07	ENSG00000136518	ACTL6A
IRF8.0.B	0.63	0.2	chr3:179726099-179726776	163213	0.44	0.0033	0.054	ENSG00000136518	ACTL6A
IRF8.0.B	0.73	0.14	chr4:99847361-99847755	102251	0.52	0.00044	0.014	ENSG00000245322	H2AZ1-DT
IRF8.0.B	0.68	0.16	chr4:108012427-108012766	148954	0.41	0.0075	0.091	ENSG00000245293	AC096564.1
IRF8.0.B	0.68	0.16	chr4:108012427-108012766	76396	0.41	0.0071	0.087	ENSG00000249604	AC096564.2
IRF8.0.B	0.68	0.16	chr4:108012427-108012766	22713	0.62	1.4e-05	0.0009	ENSG00000138796	HADH
IRF8.0.B	0.75	0.14	chr4:112643353-112643878	104020	0.43	0.004	0.061	ENSG00000138658	ZGRF1
IRF8.0.B	0.66	0.16	chr4:127832630-127832942	47951	0.47	0.0017	0.035	ENSG00000142731	PLK4
IRF8.0.B	0.68	0.16	chr4:139214035-139214456	185923	0.44	0.004	0.061	ENSG00000109381	ELF2
IRF8.0.B	0.68	0.16	chr4:139214035-139214456	238776	0.46	0.0022	0.042	ENSG00000172007	RAB33B
IRF8.0.B	0.64	0.2	chr4:141174037-141174799	46088	0.66	1.7e-06	0.00016	ENSG00000109445	ZNF330
IRF8.0.B	0.61	0.2	chr4:143377612-143378058	40850	0.44	0.0037	0.059	ENSG00000109458	GAB1
IRF8.0.B	0.63	0.2	chr5:81305876-81306094	23902	0.44	0.0038	0.059	ENSG00000172497	ACOT12
IRF8.0.B	0.66	0.16	chr5:111472575-111473069	37327	0.4	0.008	0.094	ENSG00000246859	STARD4-AS1
IRF8.0.B	0.63	0.2	chr5:138402706-138403086	215056	0.42	0.0054	0.072	ENSG00000094880	CDC23
IRF8.0.B	0.65	0.2	chr6:25364773-25365022	85695	0.78	1.1e-09	3.1e-07	ENSG00000079691	CARMIL1
IRF8.0.B	0.67	0.16	chr6:28900945-28901145	93640	0.41	0.0071	0.088	ENSG00000197935	ZNF311
IRF8.0.B	0.61	0.2	chr6:53139819-53140130	161871	0.83	1.6e-11	8.6e-09	ENSG00000170899	GSTA4
IRF8.0.B	0.6	0.2	chr6:53199205-53199654	221257	0.41	0.0078	0.092	ENSG00000170899	GSTA4
IRF8.0.B	0.7	0.16	chr6:71346961-71347470	125504	0.4	0.0084	0.097	ENSG00000232295	AL589935.1
IRF8.0.B	0.66	0.16	chr6:71366239-71366958	77428	0.47	0.0019	0.038	ENSG00000119900	OGFRL1
IRF8.0.B	0.66	0.16	chr6:104638834-104639242	225222	0.44	0.0036	0.057	ENSG00000203809	LIN28B-AS1
IRF8.0.B	0.67	0.16	chr6:136228903-136229344	1680	0.54	0.00024	0.0088	ENSG00000146410	MTFR2
IRF8.0.B	0.6	0.2	chr6:136365693-136366116	134669	0.48	0.0014	0.031	ENSG00000146410	MTFR2
IRF8.0.B	0.6	0.2	chr6:136365693-136366116	23412	0.69	4.4e-07	4.9e-05	ENSG00000135525	MAP7
IRF8.0.B	0.63	0.2	chr6:152984621-152984789	14102	0.41	0.0064	0.082	ENSG00000112029	FBXO5
IRF8.0.B	0.61	0.2	chr6:160986832-160987274	4453	0.56	0.00012	0.0052	ENSG00000085511	MAP3K4
IRF8.0.B	0.63	0.2	chr6:161069554-161069823	77827	0.42	0.0054	0.073	ENSG00000085511	MAP3K4
IRF8.0.B	0.6	0.2	chr7:50329633-50330156	25565	0.42	0.006	0.079	ENSG00000185811	IKZF1
IRF8.0.B	0.62	0.2	chr8:42284618-42284848	89215	0.48	0.0014	0.031	ENSG00000104371	DKK4
IRF8.0.B	0.74	0.14	chr8:43103399-43103883	9893	0.41	0.0078	0.092	ENSG00000185900	POMK
IRF8.0.B	0.62	0.2	chr8:66696748-66696944	173805	0.41	0.0072	0.089	ENSG00000178460	MCMDC2
IRF8.0.B	0.65	0.2	chr8:86429012-86429352	95738	0.53	0.00034	0.011	ENSG00000254231	AC103760.1
IRF8.0.B	0.65	0.2	chr8:86429012-86429352	86465	0.61	1.6e-05	0.001	ENSG00000123124	WWP1
IRF8.0.B	0.72	0.14	chr8:119643929-119644133	189843	0.43	0.0043	0.064	ENSG00000136982	DSCC1
IRF8.0.B	0.72	0.14	chr8:119643929-119644133	223286	0.54	0.00023	0.0086	ENSG00000245330	AP005717.1
IRF8.0.B	0.72	0.14	chr8:119643929-119644133	229584	0.49	0.00089	0.023	ENSG00000155792	DEPTOR
IRF8.0.B	0.64	0.2	chr8:123269008-123269192	227040	0.44	0.0033	0.054	ENSG00000156787	TBC1D31
IRF8.0.B	0.66	0.16	chr8:134605830-134606247	185773	0.41	0.0063	0.081	ENSG00000259820	AC083843.3
IRF8.0.B	0.65	0.2	chr9:4663999-4664286	128658	0.4	0.0087	0.099	ENSG00000120158	RCL1
IRF8.0.B	0.6	0.2	chr9:15374201-15374685	178358	0.45	0.003	0.051	ENSG00000164989	CCDC171
IRF8.0.B	0.68	0.16	chr9:20353155-20353385	11486	0.41	0.0068	0.085	ENSG00000171843	MLLT3
IRF8.0.B	0.65	0.2	chr9:70147164-70147626	103316	0.61	2.1e-05	0.0013	ENSG00000165072	MAMDC2
IRF8.0.B	0.62	0.2	chr9:76643341-76644215	223491	0.41	0.0072	0.088	ENSG00000187210	GCNT1
IRF8.0.B	0.63	0.2	chr9:123027571-123027951	81543	0.47	0.0016	0.035	ENSG00000236901	MIR600HG
JDP2.0.D	0.42	0.16	chr1:22053022-22053752	5445	0.45	0.003	0.051	ENSG00000230068	CDC42-IT1
JDP2.0.D	0.47	0.14	chr10:75391187-75391468	147619	0.59	3.4e-05	0.0019	ENSG00000226051	ZNF503-AS1
JDP2.0.D	0.52	0.13	chr10:131900335-131901089	65366	0.49	0.0011	0.026	ENSG00000176171	BNIP3
JDP2.0.D	0.49	0.14	chr11:326628-327566	238094	0.52	0.00042	0.013	ENSG00000247095	MIR210HG
JDP2.0.D	0.5	0.14	chr11:809146-810216	243486	0.64	4.4e-06	0.00035	ENSG00000247095	MIR210HG
JDP2.0.D	0.55	0.13	chr12:53054145-53054660	42041	0.43	0.0049	0.069	ENSG00000257475	AC068888.2
JDP2.0.D	0.38	0.19	chr12:96906757-96907539	0	0.44	0.004	0.061	ENSG00000139350	NEDD1
JDP2.0.D	0.54	0.13	chr15:31870424-31871203	52235	0.42	0.0061	0.079	ENSG00000175344	CHRNA7
JDP2.0.D	0.59	0.12	chr16:81444460-81445102	129494	0.44	0.0036	0.057	ENSG00000261609	GAN
JDP2.0.D	0.49	0.14	chr17:41688407-41689667	158851	0.62	1e-05	0.00072	ENSG00000259623	AC125257.1
JDP2.0.D	0.35	0.19	chr18:79719469-79720486	143009	0.47	0.0016	0.034	ENSG00000267287	AC068473.3
JDP2.0.D	0.39	0.19	chr19:2840862-2841602	0	0.45	0.0026	0.047	ENSG00000186300	ZNF555
JDP2.0.D	0.45	0.16	chr19:2900327-2901216	58890	0.47	0.0019	0.038	ENSG00000186300	ZNF555
JDP2.0.D	0.39	0.19	chr19:2944675-2945477	103238	0.48	0.0014	0.031	ENSG00000186300	ZNF555
JDP2.0.D	0.52	0.13	chr19:10416346-10417115	0	0.49	0.0011	0.027	ENSG00000065989	PDE4A
JDP2.0.D	0.36	0.19	chr19:45001192-45001737	0	0.43	0.0049	0.069	ENSG00000104856	RELB
JDP2.0.D	0.51	0.13	chr19:55062852-55063410	109722	0.53	0.00033	0.011	ENSG00000022556	NLRP2
JDP2.0.D	0.51	0.13	chr19:55062852-55063410	56659	0.58	6.8e-05	0.0033	ENSG00000267265	AC011476.3
JDP2.0.D	0.51	0.13	chr19:55062852-55063410	88357	0.55	0.00014	0.0059	ENSG00000129991	TNNI3
JDP2.0.D	0.46	0.14	chr2:219206225-219207229	22554	0.43	0.0049	0.069	ENSG00000163516	ANKZF1
JDP2.0.D	0.36	0.19	chr21:41678826-41679454	205658	0.41	0.0067	0.085	ENSG00000157617	C2CD2
JDP2.0.D	0.52	0.13	chr22:50507402-50508329	17423	0.42	0.0055	0.074	ENSG00000025708	TYMP
JDP2.0.D	0.35	0.19	chr3:48472628-48473643	44041	0.64	5.5e-06	0.00043	ENSG00000114268	PFKFB4
JDP2.0.D	0.4	0.16	chr3:62318664-62319595	0	0.48	0.0011	0.027	ENSG00000114405	C3orf14
JDP2.0.D	0.36	0.19	chr3:63911636-63912934	91088	0.4	0.0084	0.097	ENSG00000239653	PSMD6-AS2
JDP2.0.D	0.5	0.13	chr3:124258036-124258594	178013	0.69	4.5e-07	5e-05	ENSG00000160145	KALRN
JDP2.0.D	0.5	0.14	chr4:1870415-1871400	207598	0.58	5.2e-05	0.0027	ENSG00000214367	HAUS3
JDP2.0.D	0.4	0.19	chr4:2009177-2009711	69287	0.46	0.002	0.039	ENSG00000214367	HAUS3
JDP2.0.D	0.43	0.16	chr4:8261771-8262408	7346	0.61	1.6e-05	0.001	ENSG00000170801	HTRA3
JDP2.0.D	0.45	0.16	chr5:134225439-134226767	31107	0.42	0.0057	0.075	ENSG00000113575	PPP2CA
JDP2.0.D	0.45	0.16	chr5:134225439-134226767	175298	0.43	0.0043	0.064	ENSG00000237190	CDKN2AIPNL
JDP2.0.D	0.4	0.19	chr7:25125062-25125928	8764	0.46	0.0024	0.045	ENSG00000153790	C7orf31
JDP2.0.D	0.35	0.19	chr7:38177767-38178846	162731	0.4	0.0078	0.093	ENSG00000281103	TRG-AS1
JDP2.0.D	0.41	0.16	chr7:143413877-143414124	23588	0.49	0.00093	0.024	ENSG00000146904	EPHA1
JDP2.0.D	0.41	0.16	chr7:143413877-143414124	6064	0.8	2.9e-10	1e-07	ENSG00000229153	EPHA1-AS1
JDP2.0.D	0.41	0.16	chr7:143413877-143414124	29329	0.47	0.0016	0.034	ENSG00000185899	TAS2R60
JDP2.0.D	0.44	0.16	chr8:41528703-41529487	38307	0.4	0.0082	0.096	ENSG00000147533	GOLGA7
JDP2.0.D	0.5	0.14	chr9:94726466-94727214	123333	0.61	1.6e-05	0.001	ENSG00000165140	FBP1
JDP2.0.D	0.44	0.16	chr9:96619304-96620035	129063	0.54	0.00023	0.0087	ENSG00000081377	CDC14B
JDP2.0.D	0.38	0.19	chrX:135973472-135974582	92409	0.49	0.001	0.025	ENSG00000269586	CT45A10
JDP2.0.D	0.38	0.19	chrX:135973472-135974582	11402	0.84	5.3e-12	3.1e-09	ENSG00000169446	MMGT1
JDP2.0.D	0.38	0.19	chrX:135973472-135974582	0	0.89	3.8e-15	9.8e-12	ENSG00000198689	SLC9A6
JDP2.0.D	0.38	0.19	chrX:135973472-135974582	238638	0.51	0.00056	0.017	ENSG00000129680	MAP7D3
JUNB.0.A	0.76	0.18	chrX:43693616-43693749	38709	0.42	0.0062	0.081	ENSG00000189221	MAOA
JUNB.0.A	0.75	0.18	chrX:130174013-130174372	109139	0.87	5.7e-14	7.6e-11	ENSG00000102034	ELF4
JUNB.0.A	0.75	0.18	chrX:130174013-130174372	44651	0.65	3e-06	0.00025	ENSG00000156709	AIFM1
JUNB.0.A	0.75	0.18	chrX:130174013-130174372	28335	0.68	9.4e-07	9.5e-05	ENSG00000056277	ZNF280C
JUNB.0.A	0.75	0.18	chrX:130174013-130174372	165516	0.64	4.1e-06	0.00033	ENSG00000102078	SLC25A14
KAISO.2.A	0.84	0.12	chrX:150219381-150219890	141532	0.86	1.7e-13	1.8e-10	ENSG00000013619	MAMLD1
KLF13.0.D	-0.46	0.16	chr1:1012990-1013981	11852	0.53	0.00033	0.011	ENSG00000187608	ISG15
KLF13.0.D	-0.49	0.16	chr1:1307791-1308834	104283	0.44	0.0039	0.06	ENSG00000186891	TNFRSF18
KLF13.0.D	-0.54	0.15	chr1:7783790-7784387	131507	0.43	0.0044	0.064	ENSG00000049249	TNFRSF9
KLF13.0.D	-0.44	0.19	chr1:18884190-18884416	187694	0.46	0.002	0.039	ENSG00000272084	AL137127.1
KLF13.0.D	-0.53	0.15	chr1:19209598-19210716	71857	0.44	0.0035	0.056	ENSG00000162482	AKR7A3
KLF13.0.D	-0.47	0.16	chr1:21607559-21608178	167431	0.49	0.001	0.025	ENSG00000142794	NBPF3
KLF13.0.D	-0.47	0.16	chr1:21607559-21608178	98162	0.43	0.005	0.07	ENSG00000162551	ALPL
KLF13.0.D	-0.53	0.15	chr1:22143025-22143510	83828	0.41	0.007	0.087	ENSG00000230068	CDC42-IT1
KLF13.0.D	-0.6	0.12	chr1:24642508-24643391	10792	0.5	0.00083	0.022	ENSG00000133226	SRRM1
KLF13.0.D	-0.4	0.19	chr1:27525385-27525818	248040	0.45	0.0025	0.046	ENSG00000269971	AL020997.2
KLF13.0.D	-0.5	0.15	chr1:28736348-28737519	147025	0.45	0.0027	0.048	ENSG00000120656	TAF12
KLF13.0.D	-0.4	0.19	chr1:29282968-29283790	46452	0.45	0.003	0.052	ENSG00000060656	PTPRU
KLF13.0.D	-0.5	0.15	chr1:32013204-32014486	161291	0.44	0.0039	0.06	ENSG00000269967	AL136115.2
KLF13.0.D	-0.5	0.15	chr1:32013204-32014486	106783	0.53	0.00035	0.012	ENSG00000184007	PTP4A2
KLF13.0.D	-0.42	0.19	chr1:32072522-32073597	166101	0.55	0.00015	0.0063	ENSG00000184007	PTP4A2
KLF13.0.D	-0.5	0.15	chr1:33099272-33099910	223713	0.59	4.4e-05	0.0023	ENSG00000134686	PHC2
KLF13.0.D	-0.51	0.15	chr1:33335004-33335446	11381	0.5	0.00067	0.019	ENSG00000134686	PHC2
KLF13.0.D	-0.57	0.12	chr1:41021674-41021846	41986	0.41	0.0078	0.093	ENSG00000171793	CTPS1
KLF13.0.D	-0.47	0.16	chr1:109739788-109740683	5856	0.76	4.9e-09	1.1e-06	ENSG00000134202	GSTM3
KLF13.0.D	-0.4	0.19	chr1:113811686-113812717	1094	0.44	0.0034	0.056	ENSG00000134242	PTPN22
KLF13.0.D	-0.53	0.15	chr1:150235903-150236417	168624	0.49	0.0011	0.026	ENSG00000136631	VPS45
KLF13.0.D	-0.53	0.15	chr1:150235903-150236417	17486	0.53	0.00033	0.011	ENSG00000143401	ANP32E
KLF13.0.D	-0.53	0.15	chr1:150235903-150236417	85062	0.48	0.0012	0.029	ENSG00000117360	PRPF3
KLF13.0.D	-0.5	0.15	chr1:151281212-151282578	210634	0.48	0.0012	0.028	ENSG00000143458	GABPB2
KLF13.0.D	-0.5	0.15	chr1:151281212-151282578	120146	0.5	0.00082	0.022	ENSG00000143442	POGZ
KLF13.0.D	-0.47	0.16	chr1:153922844-153923431	58186	0.48	0.0013	0.029	ENSG00000143545	RAB13
KLF13.0.D	-0.48	0.16	chr1:154220244-154221021	238627	0.59	3.5e-05	0.0019	ENSG00000143545	RAB13
KLF13.0.D	-0.5	0.15	chr1:154956036-154956306	171570	0.4	0.0079	0.093	ENSG00000169242	EFNA1
KLF13.0.D	-0.46	0.16	chr1:159198058-159198283	5024	0.41	0.0067	0.085	ENSG00000213088	ACKR1
KLF13.0.D	-0.42	0.19	chr1:159945552-159945862	18513	0.47	0.0016	0.034	ENSG00000085552	IGSF9
KLF13.0.D	-0.42	0.19	chr1:159945552-159945862	79091	0.43	0.0043	0.064	ENSG00000143315	PIGM
KLF13.0.D	-0.42	0.19	chr1:159945552-159945862	145478	0.59	3.6e-05	0.002	ENSG00000162729	IGSF8
KLF13.0.D	-0.44	0.19	chr1:231626418-231627043	97877	0.49	0.0011	0.027	ENSG00000116918	TSNAX
KLF13.0.D	-0.44	0.19	chr10:6202683-6203798	67371	0.43	0.004	0.061	ENSG00000215244	LINC02649
KLF13.0.D	-0.52	0.15	chr10:69123634-69124723	222348	0.54	0.00022	0.0083	ENSG00000107625	DDX50
KLF13.0.D	-0.45	0.16	chr10:70145619-70147162	127	0.4	0.008	0.094	ENSG00000079332	SAR1A
KLF13.0.D	-0.47	0.16	chr10:75235721-75236219	7349	0.54	0.00024	0.0088	ENSG00000226051	ZNF503-AS1
KLF13.0.D	-0.48	0.16	chr10:75294830-75295551	51262	0.41	0.0064	0.082	ENSG00000226051	ZNF503-AS1
KLF13.0.D	-0.46	0.16	chr10:99620371-99621771	9849	0.43	0.0045	0.066	ENSG00000155287	SLC25A28
KLF13.0.D	-0.46	0.16	chr10:99620371-99621771	80787	0.44	0.0038	0.06	ENSG00000119929	CUTC
KLF13.0.D	-0.5	0.15	chr11:310966-311794	3335	0.46	0.0022	0.042	ENSG00000185201	IFITM2
KLF13.0.D	-0.5	0.15	chr11:310966-311794	7882	0.48	0.0013	0.03	ENSG00000142089	IFITM3
KLF13.0.D	-0.5	0.15	chr11:317966-318777	4460	0.42	0.0055	0.074	ENSG00000185885	IFITM1
KLF13.0.D	-0.5	0.15	chr11:317966-318777	899	0.43	0.0046	0.066	ENSG00000142089	IFITM3
KLF13.0.D	-0.5	0.15	chr11:317966-318777	246883	0.48	0.0013	0.03	ENSG00000247095	MIR210HG
KLF13.0.D	-0.5	0.16	chr11:506700-507614	58046	0.62	9.7e-06	0.00068	ENSG00000247095	MIR210HG
KLF13.0.D	-0.52	0.15	chr11:560377-561055	4605	0.59	3.7e-05	0.002	ENSG00000247095	MIR210HG
KLF13.0.D	-0.5	0.16	chr11:568360-569048	2700	0.69	5.3e-07	5.8e-05	ENSG00000247095	MIR210HG
KLF13.0.D	-0.52	0.15	chr11:575480-576554	9820	0.59	4.3e-05	0.0023	ENSG00000247095	MIR210HG
KLF13.0.D	-0.5	0.15	chr11:613570-613781	47910	0.43	0.0046	0.067	ENSG00000247095	MIR210HG
KLF13.0.D	-0.4	0.19	chr11:765385-765581	199725	0.51	0.00061	0.017	ENSG00000247095	MIR210HG
KLF13.0.D	-0.47	0.16	chr11:797547-798442	231887	0.65	3.1e-06	0.00026	ENSG00000247095	MIR210HG
KLF13.0.D	-0.43	0.19	chr11:805179-805557	239519	0.69	3.9e-07	4.6e-05	ENSG00000247095	MIR210HG
KLF13.0.D	-0.58	0.12	chr11:9460560-9461635	179906	0.46	0.0024	0.045	ENSG00000166471	TMEM41B
KLF13.0.D	-0.45	0.19	chr11:61827258-61828411	34278	0.42	0.0052	0.071	ENSG00000134824	FADS2
KLF13.0.D	-0.42	0.19	chr11:63768687-63769362	8795	0.4	0.0087	0.099	ENSG00000188070	C11orf95
KLF13.0.D	-0.51	0.15	chr11:65427488-65427688	112622	0.52	0.00036	0.012	ENSG00000149798	CDC42EP2
KLF13.0.D	-0.51	0.15	chr11:65427488-65427688	111117	0.44	0.0033	0.054	ENSG00000168056	LTBP3
KLF13.0.D	-0.53	0.15	chr11:65574192-65574672	76504	0.43	0.0045	0.066	ENSG00000251562	MALAT1
KLF13.0.D	-0.59	0.12	chr11:65615205-65615870	117517	0.43	0.005	0.07	ENSG00000251562	MALAT1
KLF13.0.D	-0.58	0.12	chr11:66311887-66313130	32244	0.43	0.0047	0.067	ENSG00000174684	B4GAT1
KLF13.0.D	-0.56	0.12	chr11:77994409-77995317	72980	0.4	0.008	0.094	ENSG00000151366	NDUFC2
KLF13.0.D	-0.4	0.19	chr11:125111266-125112067	157145	0.44	0.0035	0.057	ENSG00000149548	CCDC15
KLF13.0.D	-0.4	0.19	chr11:125111266-125112067	14721	0.47	0.0016	0.035	ENSG00000150433	TMEM218
KLF13.0.D	-0.46	0.16	chr12:6752849-6753890	159855	0.52	0.00043	0.014	ENSG00000111674	ENO2
KLF13.0.D	-0.52	0.15	chr12:6851283-6851515	108298	0.43	0.0043	0.064	ENSG00000269892	AC125494.2
KLF13.0.D	-0.52	0.15	chr12:6851283-6851515	48237	0.45	0.0025	0.046	ENSG00000275703	U47924.3
KLF13.0.D	-0.52	0.15	chr12:6851283-6851515	62230	0.59	3.8e-05	0.002	ENSG00000111674	ENO2
KLF13.0.D	-0.48	0.16	chr12:6937608-6938292	194623	0.41	0.0073	0.089	ENSG00000269892	AC125494.2
KLF13.0.D	-0.48	0.16	chr12:6937608-6938292	37856	0.42	0.0052	0.071	ENSG00000275703	U47924.3
KLF13.0.D	-0.48	0.16	chr12:6937608-6938292	23863	0.52	0.00045	0.014	ENSG00000111674	ENO2
KLF13.0.D	-0.41	0.19	chr12:7018083-7019097	104338	0.62	1.2e-05	0.00079	ENSG00000111674	ENO2
KLF13.0.D	-0.48	0.16	chr12:8242683-8243963	119051	0.58	6.2e-05	0.0031	ENSG00000111729	CLEC4A
KLF13.0.D	-0.46	0.16	chr12:109880184-109880754	243581	0.41	0.0064	0.082	ENSG00000122970	IFT81
KLF13.0.D	-0.48	0.16	chr12:122752400-122753141	248946	0.46	0.002	0.04	ENSG00000111011	RSRC2
KLF13.0.D	-0.48	0.16	chr12:122752400-122753141	118270	0.49	0.0009	0.023	ENSG00000274191	AC026333.4
KLF13.0.D	-0.43	0.19	chr12:122966312-122966792	213488	0.41	0.0064	0.082	ENSG00000139726	DENR
KLF13.0.D	-0.46	0.16	chr12:123972503-123973322	6426	0.47	0.0017	0.035	ENSG00000269997	AC068790.3
KLF13.0.D	-0.46	0.16	chr12:123972503-123973322	658	0.54	0.00021	0.008	ENSG00000179195	ZNF664
KLF13.0.D	-0.41	0.19	chr12:132828270-132829294	157071	0.44	0.0032	0.053	ENSG00000198393	ZNF26
KLF13.0.D	-0.55	0.15	chr13:50081733-50082325	169031	0.46	0.0022	0.043	ENSG00000123178	SPRYD7
KLF13.0.D	-0.55	0.15	chr13:50081733-50082325	125063	0.62	1.1e-05	0.00077	ENSG00000231607	DLEU2
KLF13.0.D	-0.53	0.15	chr14:34546646-34548374	113858	0.68	8.9e-07	9.1e-05	ENSG00000165389	SPTSSA
KLF13.0.D	-0.53	0.15	chr14:34546646-34548374	204357	0.42	0.0062	0.08	ENSG00000198604	BAZ1A
KLF13.0.D	-0.52	0.15	chr14:34554198-34556452	121410	0.69	4.7e-07	5.3e-05	ENSG00000165389	SPTSSA
KLF13.0.D	-0.52	0.15	chr14:34554198-34556452	196279	0.43	0.0045	0.066	ENSG00000198604	BAZ1A
KLF13.0.D	-0.4	0.19	chr14:73490801-73491922	152953	0.43	0.0046	0.067	ENSG00000119661	DNAL1
KLF13.0.D	-0.46	0.16	chr14:74493230-74493844	120849	0.43	0.0048	0.068	ENSG00000258976	AC013451.2
KLF13.0.D	-0.46	0.16	chr14:74493230-74493844	219300	0.43	0.0042	0.062	ENSG00000119616	FCF1
KLF13.0.D	-0.56	0.12	chr14:75660804-75661567	233088	0.46	0.0019	0.039	ENSG00000140044	JDP2
KLF13.0.D	-0.46	0.16	chr15:42575091-42575738	162992	0.41	0.0074	0.089	ENSG00000128881	TTBK2
KLF13.0.D	-0.46	0.16	chr15:42920515-42921182	181785	0.4	0.0087	0.099	ENSG00000128881	TTBK2
KLF13.0.D	-0.61	0.14	chr15:44728413-44729652	191288	0.49	0.00093	0.024	ENSG00000104131	EIF3J
KLF13.0.D	-0.46	0.16	chr15:64989432-64990306	77530	0.52	0.00046	0.014	ENSG00000166839	ANKDD1A
KLF13.0.D	-0.46	0.16	chr15:64989432-64990306	157913	0.4	0.0087	0.099	ENSG00000166855	CLPX
KLF13.0.D	-0.48	0.16	chr15:65185284-65185786	37065	0.42	0.0056	0.074	ENSG00000166855	CLPX
KLF13.0.D	-0.41	0.19	chr15:89087780-89088543	321	0.49	0.00088	0.023	ENSG00000140526	ABHD2
KLF13.0.D	-0.41	0.19	chr15:89087780-89088543	155406	0.44	0.0036	0.058	ENSG00000140525	FANCI
KLF13.0.D	-0.51	0.15	chr16:22189995-22191565	182357	0.61	1.5e-05	0.001	ENSG00000185716	MOSMO
KLF13.0.D	-0.44	0.19	chr16:28950486-28951086	18521	0.42	0.0051	0.071	ENSG00000177455	CD19
KLF13.0.D	-0.57	0.12	chr16:50279166-50279595	33892	0.54	0.0002	0.0078	ENSG00000166164	BRD7
KLF13.0.D	-0.56	0.12	chr16:66873158-66873786	70283	0.42	0.0056	0.075	ENSG00000159593	NAE1
KLF13.0.D	-0.56	0.12	chr16:66873158-66873786	155198	0.47	0.0018	0.036	ENSG00000067955	CBFB
KLF13.0.D	-0.44	0.19	chr16:69330088-69331035	142959	0.43	0.0049	0.069	ENSG00000168807	SNTB2
KLF13.0.D	-0.45	0.16	chr16:81444460-81445102	129494	0.44	0.0036	0.057	ENSG00000261609	GAN
KLF13.0.D	-0.54	0.15	chr17:4967712-4968023	35435	0.41	0.0068	0.085	ENSG00000185245	GP1BA
KLF13.0.D	-0.6	0.14	chr17:17972157-17973002	210076	0.45	0.0031	0.053	ENSG00000091542	ALKBH5
KLF13.0.D	-0.45	0.19	chr17:18039055-18039515	143563	0.4	0.0078	0.093	ENSG00000091542	ALKBH5
KLF13.0.D	-0.6	0.14	chr17:41786648-41787108	61410	0.57	9e-05	0.0041	ENSG00000259623	AC125257.1
KLF13.0.D	-0.47	0.16	chr17:44324728-44325071	25154	0.4	0.0087	0.099	ENSG00000267750	RUNDC3A-AS1
KLF13.0.D	-0.62	0.14	chr17:45316557-45317605	228199	0.45	0.0028	0.049	ENSG00000267198	AC091132.4
KLF13.0.D	-0.48	0.16	chr17:50094983-50095608	185969	0.4	0.0083	0.097	ENSG00000251179	TMEM92-AS1
KLF13.0.D	-0.43	0.19	chr17:59837446-59838091	130254	0.43	0.0048	0.068	ENSG00000062716	VMP1
KLF13.0.D	-0.43	0.19	chr17:59837446-59838091	54955	0.45	0.0025	0.046	ENSG00000108443	RPS6KB1
KLF13.0.D	-0.43	0.19	chr17:64496540-64497668	44614	0.51	0.00057	0.017	ENSG00000108854	SMURF2
KLF13.0.D	-0.46	0.16	chr17:67993071-67994176	1970	0.4	0.0088	0.099	ENSG00000186665	C17orf58
KLF13.0.D	-0.46	0.16	chr17:67993071-67994176	137286	0.53	0.00029	0.01	ENSG00000274561	AC005332.3
KLF13.0.D	-0.49	0.16	chr17:76353537-76354334	203430	0.56	0.00013	0.0057	ENSG00000163597	SNHG16
KLF13.0.D	-0.57	0.12	chr17:76492908-76493844	63920	0.5	0.00076	0.021	ENSG00000163597	SNHG16
KLF13.0.D	-0.52	0.15	chr17:76736377-76738107	178613	0.53	0.00034	0.011	ENSG00000163597	SNHG16
KLF13.0.D	-0.41	0.19	chr17:78541866-78542136	185088	0.46	0.0022	0.043	ENSG00000184557	SOCS3
KLF13.0.D	-0.41	0.19	chr17:78541866-78542136	118169	0.57	9.1e-05	0.0042	ENSG00000187775	DNAH17
KLF13.0.D	-0.5	0.16	chr17:78665964-78666858	242267	0.51	0.00053	0.016	ENSG00000187775	DNAH17
KLF13.0.D	-0.55	0.15	chr17:82418207-82419074	63024	0.44	0.0036	0.057	ENSG00000266236	NARF-IT1
KLF13.0.D	-0.65	0.12	chr17:82592863-82593432	167365	0.47	0.0015	0.033	ENSG00000279066	HEXD-IT1
KLF13.0.D	-0.65	0.12	chr17:82592863-82593432	110765	0.56	0.00012	0.0052	ENSG00000266236	NARF-IT1
KLF13.0.D	-0.42	0.19	chr19:2900327-2901216	58890	0.47	0.0019	0.038	ENSG00000186300	ZNF555
KLF13.0.D	-0.49	0.16	chr19:2950388-2951000	108951	0.61	1.8e-05	0.0011	ENSG00000186300	ZNF555
KLF13.0.D	-0.44	0.19	chr19:3036484-3036602	195047	0.55	0.00015	0.0062	ENSG00000186300	ZNF555
KLF13.0.D	-0.41	0.19	chr19:4228814-4229994	0	0.5	0.00076	0.021	ENSG00000105246	EBI3
KLF13.0.D	-0.5	0.15	chr19:7197636-7198361	127933	0.43	0.0046	0.067	ENSG00000130544	ZNF557
KLF13.0.D	-0.5	0.15	chr19:7197636-7198361	85381	0.43	0.0048	0.068	ENSG00000171105	INSR
KLF13.0.D	-0.49	0.16	chr19:8423866-8424236	60577	0.45	0.0027	0.048	ENSG00000167772	ANGPTL4
KLF13.0.D	-0.43	0.19	chr19:8525529-8526547	162240	0.76	6.2e-09	1.4e-06	ENSG00000167772	ANGPTL4
KLF13.0.D	-0.52	0.15	chr19:8564971-8565212	201682	0.43	0.0048	0.068	ENSG00000167772	ANGPTL4
KLF13.0.D	-0.43	0.19	chr19:10460908-10461766	44135	0.42	0.0062	0.08	ENSG00000065989	PDE4A
KLF13.0.D	-0.5	0.15	chr19:11355109-11355979	0	0.45	0.0028	0.049	ENSG00000105520	PLPPR2
KLF13.0.D	-0.42	0.19	chr19:13847687-13848064	52227	0.49	0.001	0.025	ENSG00000132003	ZSWIM4
KLF13.0.D	-0.58	0.12	chr19:42242492-42243406	156382	0.46	0.0024	0.045	ENSG00000028277	POU2F2
KLF13.0.D	-0.58	0.12	chr19:42242492-42243406	109937	0.51	0.00053	0.016	ENSG00000254887	AC010247.1
KLF13.0.D	-0.58	0.12	chr19:42254101-42254238	167991	0.41	0.0077	0.092	ENSG00000028277	POU2F2
KLF13.0.D	-0.64	0.14	chr19:42268667-42269337	182557	0.47	0.0016	0.034	ENSG00000028277	POU2F2
KLF13.0.D	-0.64	0.14	chr19:42268667-42269337	136112	0.47	0.0017	0.035	ENSG00000254887	AC010247.1
KLF13.0.D	-0.62	0.14	chr19:42283546-42284135	150991	0.4	0.0086	0.098	ENSG00000254887	AC010247.1
KLF13.0.D	-0.53	0.15	chr19:42284202-42284506	151647	0.51	0.00056	0.016	ENSG00000254887	AC010247.1
KLF13.0.D	-0.59	0.12	chr19:42325224-42325877	192669	0.48	0.0014	0.031	ENSG00000254887	AC010247.1
KLF13.0.D	-0.53	0.15	chr19:43533847-43534523	49846	0.46	0.0024	0.045	ENSG00000167378	IRGQ
KLF13.0.D	-0.51	0.15	chr19:43668275-43669248	83906	0.43	0.0044	0.064	ENSG00000167378	IRGQ
KLF13.0.D	-0.57	0.12	chr19:45717235-45717853	228458	0.43	0.0045	0.065	ENSG00000213889	PPM1N
KLF13.0.D	-0.64	0.14	chr19:48363865-48364569	183095	0.51	0.00063	0.018	ENSG00000105483	CARD8
KLF13.0.D	-0.41	0.19	chr19:48398250-48399148	3375	0.73	5.1e-08	8.1e-06	ENSG00000105464	GRIN2D
KLF13.0.D	-0.53	0.15	chr19:49056139-49056554	233084	0.42	0.0062	0.08	ENSG00000063127	SLC6A16
KLF13.0.D	-0.43	0.19	chr19:49127847-49128576	22622	0.48	0.0014	0.032	ENSG00000130528	HRC
KLF13.0.D	-0.46	0.16	chr19:49149315-49149572	140066	0.51	0.00061	0.017	ENSG00000063127	SLC6A16
KLF13.0.D	-0.46	0.16	chr19:49149315-49149572	191023	0.46	0.0025	0.046	ENSG00000074219	TEAD2
KLF13.0.D	-0.41	0.19	chr19:49363375-49364113	73737	0.41	0.0068	0.085	ENSG00000063127	SLC6A16
KLF13.0.D	-0.41	0.19	chr19:49363375-49364113	31850	0.48	0.0013	0.03	ENSG00000197813	AC011450.1
KLF13.0.D	-0.41	0.19	chr19:49363375-49364113	28204	0.51	0.00051	0.015	ENSG00000104894	CD37
KLF13.0.D	-0.41	0.19	chr19:49442674-49443398	153036	0.45	0.0025	0.046	ENSG00000063127	SLC6A16
KLF13.0.D	-0.43	0.19	chr19:49896739-49898086	7085	0.44	0.0033	0.054	ENSG00000104951	IL4I1
KLF13.0.D	-0.4	0.19	chr19:50330742-50331009	18805	0.45	0.003	0.051	ENSG00000131398	KCNC3
KLF13.0.D	-0.4	0.19	chr19:50330742-50331009	155801	0.43	0.0049	0.069	ENSG00000268518	AC020909.2
KLF13.0.D	-0.5	0.16	chr19:52189504-52190439	79148	0.43	0.0041	0.062	ENSG00000196214	ZNF766
KLF13.0.D	-0.56	0.12	chr19:54189325-54191010	226285	0.4	0.0086	0.098	ENSG00000142408	CACNG8
KLF13.0.D	-0.46	0.16	chr19:55062852-55063410	109722	0.53	0.00033	0.011	ENSG00000022556	NLRP2
KLF13.0.D	-0.46	0.16	chr19:55062852-55063410	56659	0.58	6.8e-05	0.0033	ENSG00000267265	AC011476.3
KLF13.0.D	-0.46	0.16	chr19:55062852-55063410	88357	0.55	0.00014	0.0059	ENSG00000129991	TNNI3
KLF13.0.D	-0.41	0.19	chr19:58475618-58476565	263	0.43	0.0048	0.068	ENSG00000269106	AC012313.7
KLF13.0.D	-0.4	0.19	chr2:47906111-47907172	210581	0.45	0.0026	0.047	ENSG00000116062	MSH6
KLF13.0.D	-0.48	0.16	chr2:86441064-86441652	417	0.62	1.3e-05	0.00089	ENSG00000115548	KDM3A
KLF13.0.D	-0.48	0.16	chr2:99489906-99490679	205668	0.42	0.0053	0.072	ENSG00000144214	LYG1
KLF13.0.D	-0.49	0.16	chr2:121530815-121532105	194840	0.47	0.0015	0.033	ENSG00000155438	NIFK
KLF13.0.D	-0.55	0.12	chr2:231662026-231662655	69778	0.43	0.0049	0.069	ENSG00000156973	PDE6D
KLF13.0.D	-0.5	0.15	chr20:327168-327475	1573	0.42	0.0052	0.071	ENSG00000177732	SOX12
KLF13.0.D	-0.54	0.15	chr20:35615931-35616697	155277	0.44	0.0035	0.057	ENSG00000025293	PHF20
KLF13.0.D	-0.44	0.19	chr20:43513910-43514965	24468	0.59	4.4e-05	0.0023	ENSG00000185513	L3MBTL1
KLF13.0.D	-0.53	0.15	chr20:47415271-47415799	206057	0.41	0.0073	0.089	ENSG00000101040	ZMYND8
KLF13.0.D	-0.41	0.19	chr20:62793962-62794640	46365	0.42	0.0051	0.07	ENSG00000101190	TCFL5
KLF13.0.D	-0.4	0.19	chr20:62937787-62938570	96782	0.41	0.0075	0.09	ENSG00000101190	TCFL5
KLF13.0.D	-0.51	0.15	chr20:63519857-63520871	215412	0.44	0.0037	0.059	ENSG00000203896	LIME1
KLF13.0.D	-0.41	0.19	chr20:63553284-63554228	3858	0.49	0.00088	0.023	ENSG00000130589	HELZ2
KLF13.0.D	-0.49	0.16	chr20:63980904-63981406	244621	0.45	0.0029	0.05	ENSG00000203896	LIME1
KLF13.0.D	-0.41	0.19	chr21:33479162-33480453	76266	0.51	0.00055	0.016	ENSG00000159128	IFNGR2
KLF13.0.D	-0.54	0.15	chr21:36385220-36385797	65031	0.52	0.00048	0.015	ENSG00000159256	MORC3
KLF13.0.D	-0.54	0.15	chr21:36385220-36385797	44563	0.44	0.0032	0.054	ENSG00000230479	AP000695.1
KLF13.0.D	-0.54	0.15	chr21:36385220-36385797	59934	0.47	0.0016	0.034	ENSG00000233818	AP000695.2
KLF13.0.D	-0.42	0.19	chr21:41460224-41460404	98225	0.69	5.3e-07	5.8e-05	ENSG00000183486	MX2
KLF13.0.D	-0.42	0.19	chr21:41460224-41460404	39920	0.68	7e-07	7.4e-05	ENSG00000157601	MX1
KLF13.0.D	-0.42	0.19	chr21:41460224-41460404	19168	0.45	0.003	0.051	ENSG00000228318	AP001610.2
KLF13.0.D	-0.48	0.16	chr21:42892796-42893951	80559	0.45	0.0025	0.046	ENSG00000160199	PKNOX1
KLF13.0.D	-0.49	0.16	chr21:42973940-42974792	0	0.47	0.0015	0.033	ENSG00000160199	PKNOX1
KLF13.0.D	-0.41	0.19	chr22:23173992-23174238	103473	0.42	0.0058	0.076	ENSG00000128266	GNAZ
KLF13.0.D	-0.41	0.19	chr22:23173992-23174238	5466	0.43	0.0042	0.063	ENSG00000186716	BCR
KLF13.0.D	-0.55	0.12	chr22:23838760-23839496	100078	0.43	0.0049	0.069	ENSG00000187792	ZNF70
KLF13.0.D	-0.42	0.19	chr22:29480752-29481364	44218	0.57	6.8e-05	0.0033	ENSG00000225465	RFPL1S
KLF13.0.D	-0.42	0.19	chr22:29480752-29481364	534	0.66	1.9e-06	0.00017	ENSG00000100285	NEFH
KLF13.0.D	-0.43	0.19	chr22:39349794-39349980	0	0.44	0.0038	0.06	ENSG00000100321	SYNGR1
KLF13.0.D	-0.49	0.16	chr22:40856557-40857358	0	0.42	0.0054	0.073	ENSG00000196236	XPNPEP3
KLF13.0.D	-0.43	0.19	chr22:50507402-50508329	17423	0.42	0.0055	0.074	ENSG00000025708	TYMP
KLF13.0.D	-0.51	0.15	chr22:50582411-50583404	41303	0.43	0.0046	0.067	ENSG00000273272	U62317.4
KLF13.0.D	-0.44	0.19	chr22:50783339-50783897	242231	0.49	0.0011	0.026	ENSG00000273272	U62317.4
KLF13.0.D	-0.54	0.15	chr3:125915642-125916902	88404	0.44	0.0039	0.06	ENSG00000241288	LINC02614
KLF13.0.D	-0.42	0.19	chr3:198080331-198081450	42010	0.52	0.00037	0.012	ENSG00000232832	LMLN-AS1
KLF13.0.D	-0.47	0.16	chr4:1870415-1871400	207598	0.58	5.2e-05	0.0027	ENSG00000214367	HAUS3
KLF13.0.D	-0.46	0.16	chr4:2793628-2793895	51980	0.49	0.0011	0.026	ENSG00000168884	TNIP2
KLF13.0.D	-0.47	0.16	chr4:88284049-88285050	235948	0.44	0.0032	0.054	ENSG00000145337	PYURF
KLF13.0.D	-0.5	0.16	chr5:134113975-134115208	33727	0.45	0.0026	0.047	ENSG00000113558	SKP1
KLF13.0.D	-0.46	0.16	chr5:138178531-138179257	106008	0.46	0.0024	0.045	ENSG00000158402	CDC25C
KLF13.0.D	-0.42	0.19	chr5:178589550-178590639	150869	0.42	0.0054	0.073	ENSG00000245688	AC008659.1
KLF13.0.D	-0.44	0.19	chr6:4018242-4019010	2257	0.43	0.0048	0.068	ENSG00000112739	PRPF4B
KLF13.0.D	-0.45	0.16	chr6:33298677-33300178	0	0.48	0.0013	0.029	ENSG00000231925	TAPBP
KLF13.0.D	-0.51	0.15	chr6:33317649-33318193	17955	0.42	0.0055	0.074	ENSG00000231925	TAPBP
KLF13.0.D	-0.41	0.19	chr6:35342294-35342831	0	0.45	0.0025	0.046	ENSG00000112033	PPARD
KLF13.0.D	-0.48	0.16	chr6:35497114-35497581	23517	0.43	0.0049	0.069	ENSG00000007866	TEAD3
KLF13.0.D	-0.51	0.15	chr6:42368256-42368559	143325	0.42	0.0062	0.081	ENSG00000124496	TRERF1
KLF13.0.D	-0.53	0.15	chr7:44019067-44019496	78172	0.47	0.0019	0.038	ENSG00000214783	POLR2J4
KLF13.0.D	-0.53	0.15	chr7:44019067-44019496	15021	0.43	0.0041	0.062	ENSG00000228434	AC004951.1
KLF13.0.D	-0.44	0.19	chr7:66996516-66997110	75291	0.41	0.0075	0.09	ENSG00000106609	TMEM248
KLF13.0.D	-0.69	0.12	chr7:99379900-99380713	177693	0.43	0.0044	0.064	ENSG00000197343	ZNF655
KLF13.0.D	-0.41	0.19	chr7:100081456-100082092	77152	0.41	0.0075	0.091	ENSG00000197093	GAL3ST4
KLF13.0.D	-0.44	0.19	chr7:100100458-100100968	58276	0.46	0.002	0.04	ENSG00000197093	GAL3ST4
KLF13.0.D	-0.45	0.19	chr7:100177301-100177912	18057	0.42	0.0059	0.077	ENSG00000197093	GAL3ST4
KLF13.0.D	-0.44	0.19	chr7:101308165-101308556	2358	0.47	0.0017	0.035	ENSG00000128581	IFT22
KLF13.0.D	-0.42	0.19	chr7:102515424-102515655	22263	0.57	7.6e-05	0.0036	ENSG00000168255	POLR2J3
KLF13.0.D	-0.42	0.19	chr7:102515424-102515655	58152	0.55	0.00014	0.0058	ENSG00000105808	RASA4
KLF13.0.D	-0.42	0.19	chr7:102515424-102515655	121370	0.45	0.0029	0.05	ENSG00000267368	UPK3BL1
KLF13.0.D	-0.42	0.19	chr8:124474479-124475537	168290	0.55	0.00018	0.007	ENSG00000164983	TMEM65
KLF13.0.D	-0.42	0.19	chr8:129939305-129940672	99712	0.4	0.0087	0.099	ENSG00000153310	FAM49B
KLF13.0.D	-0.46	0.16	chr8:144528600-144529268	118858	0.42	0.0055	0.074	ENSG00000147804	SLC39A4
KLF13.0.D	-0.41	0.19	chr9:34664361-34664580	53875	0.41	0.0068	0.085	ENSG00000164967	RPP25L
KLF13.0.D	-0.56	0.12	chr9:35814932-35815612	82334	0.42	0.0055	0.074	ENSG00000107175	CREB3
KLF13.0.D	-0.56	0.12	chr9:132240882-132241662	79206	0.49	0.00087	0.022	ENSG00000196358	NTNG2
KLF13.0.D	-0.56	0.12	chr9:132240882-132241662	133886	0.44	0.0037	0.058	ENSG00000125482	TTF1
KLF13.0.D	-0.47	0.16	chr9:136991770-136992517	2091	0.55	0.00019	0.0073	ENSG00000169583	CLIC3
KLF13.0.D	-0.55	0.12	chr9:137021983-137022415	27375	0.64	5.9e-06	0.00045	ENSG00000169583	CLIC3
KLF13.0.D	-0.42	0.19	chrX:49043234-49044006	140054	0.74	2.4e-08	4.4e-06	ENSG00000102100	SLC35A2
KLF13.0.D	-0.42	0.19	chrX:49043234-49044006	130052	0.66	2e-06	0.00018	ENSG00000102096	PIM2
KLF13.0.D	-0.42	0.19	chrX:49043234-49044006	121206	0.74	2.5e-08	4.4e-06	ENSG00000068308	OTUD5
KLF13.0.D	-0.42	0.19	chrX:49043234-49044006	69514	0.69	4e-07	4.7e-05	ENSG00000068400	GRIPAP1
KLF13.0.D	-0.42	0.19	chrX:49043234-49044006	14508	0.84	3.1e-12	1.9e-09	ENSG00000068323	TFE3
KLF13.0.D	-0.44	0.19	chrX:71365808-71366959	211452	0.44	0.0034	0.056	ENSG00000147174	GCNA
KLF13.0.D	-0.49	0.16	chrX:106999796-107000440	197123	0.66	1.7e-06	0.00016	ENSG00000133138	TBC1D8B
KLF13.0.D	-0.49	0.16	chrX:106999796-107000440	185925	0.49	0.001	0.025	ENSG00000133131	MORC4
KLF13.0.D	-0.49	0.16	chrX:106999796-107000440	63980	0.62	1.2e-05	0.00082	ENSG00000089682	RBM41
KLF13.0.D	-0.42	0.19	chrX:153934674-153935456	86117	0.45	0.0026	0.047	ENSG00000169057	MECP2
KLF13.0.D	-0.44	0.19	chrX:154097367-154098111	168142	0.46	0.002	0.04	ENSG00000102030	NAA10
KLF13.0.D	-0.44	0.19	chrX:154097367-154098111	75794	0.51	0.00054	0.016	ENSG00000169057	MECP2
KLF13.0.D	-0.47	0.16	chrX:154546776-154547748	145540	0.48	0.0013	0.029	ENSG00000013563	DNASE1L1
KLF13.0.D	-0.47	0.16	chrX:154546776-154547748	109863	0.55	0.00014	0.0059	ENSG00000203879	GDI1
LBX2.0.D	-0.61	0.14	chr2:190765838-190766032	114789	0.82	2.5e-11	1.3e-08	ENSG00000115419	GLS
MAFB.0.B	0.55	0.2	chr1:65424035-65424202	3448	0.44	0.0033	0.055	ENSG00000213625	LEPROT
MAFB.0.B	0.63	0.11	chr1:207815882-207816560	63825	0.48	0.0012	0.028	ENSG00000117335	CD46
MAFB.0.B	0.57	0.2	chrX:50000863-50001110	121379	0.46	0.0023	0.044	ENSG00000273820	USP27X
MBD2.0.B	0.33	0.18	chr1:1019184-1019937	18046	0.53	0.00035	0.012	ENSG00000187608	ISG15
MBD2.0.B	0.34	0.18	chr1:1212881-1213211	1541	0.45	0.0027	0.048	ENSG00000186827	TNFRSF4
MBD2.0.B	0.62	0.094	chr1:1231698-1232628	28190	0.45	0.0027	0.048	ENSG00000186891	TNFRSF18
MBD2.0.B	0.61	0.094	chr1:1307791-1308834	104283	0.44	0.0039	0.06	ENSG00000186891	TNFRSF18
MBD2.0.B	0.57	0.099	chr1:1349116-1350014	145608	0.45	0.0031	0.053	ENSG00000186891	TNFRSF18
MBD2.0.B	0.59	0.099	chr1:6199115-6200137	34555	0.44	0.0039	0.06	ENSG00000225077	LINC00337
MBD2.0.B	0.49	0.12	chr1:6235664-6236354	972	0.47	0.0015	0.033	ENSG00000225077	LINC00337
MBD2.0.B	0.43	0.14	chr1:6579745-6580115	58398	0.45	0.0027	0.048	ENSG00000162408	NOL9
MBD2.0.B	0.51	0.11	chr1:6602465-6603873	81118	0.4	0.0079	0.093	ENSG00000162408	NOL9
MBD2.0.B	0.47	0.12	chr1:15154099-15154341	92931	0.54	0.00024	0.0089	ENSG00000142621	FHAD1
MBD2.0.B	0.56	0.099	chr1:22052455-22052878	6319	0.44	0.0033	0.054	ENSG00000230068	CDC42-IT1
MBD2.0.B	0.51	0.11	chr1:22053022-22053752	5445	0.45	0.003	0.051	ENSG00000230068	CDC42-IT1
MBD2.0.B	0.38	0.16	chr1:22143025-22143510	83828	0.41	0.007	0.087	ENSG00000230068	CDC42-IT1
MBD2.0.B	0.47	0.12	chr1:27525385-27525818	248040	0.45	0.0025	0.046	ENSG00000269971	AL020997.2
MBD2.0.B	0.51	0.11	chr1:28518068-28518703	148486	0.51	0.00065	0.018	ENSG00000204138	PHACTR4
MBD2.0.B	0.3	0.18	chr1:33256391-33257145	66478	0.45	0.0027	0.048	ENSG00000134686	PHC2
MBD2.0.B	0.59	0.099	chr1:42766506-42767574	87771	0.44	0.0039	0.06	ENSG00000234917	AC098484.2
MBD2.0.B	0.45	0.14	chr1:44986166-44986897	135644	0.41	0.0073	0.089	ENSG00000070785	EIF2B3
MBD2.0.B	0.72	0.11	chr1:47313831-47314569	63692	0.59	3.6e-05	0.002	ENSG00000123473	STIL
MBD2.0.B	0.52	0.11	chr1:47333456-47334374	83317	0.48	0.0013	0.03	ENSG00000123473	STIL
MBD2.0.B	0.58	0.099	chr1:47437387-47438133	187248	0.41	0.0072	0.088	ENSG00000123473	STIL
MBD2.0.B	0.38	0.16	chr1:50968091-50970282	7346	0.44	0.0035	0.057	ENSG00000123080	CDKN2C
MBD2.0.B	0.67	0.095	chr1:53325960-53326806	83596	0.47	0.0018	0.036	ENSG00000157193	LRP8
MBD2.0.B	0.68	0.095	chr1:54053122-54053855	136548	0.5	0.00069	0.019	ENSG00000081870	HSPB11
MBD2.0.B	0.63	0.094	chr1:62435896-62437285	0	0.6	3.2e-05	0.0018	ENSG00000162607	USP1
MBD2.0.B	0.39	0.16	chr1:63367235-63368186	0	0.5	0.00065	0.018	ENSG00000088035	ALG6
MBD2.0.B	0.42	0.14	chr1:67430005-67431255	22195	0.55	0.00014	0.0059	ENSG00000142864	SERBP1
MBD2.0.B	0.34	0.18	chr1:89820620-89821925	446	0.49	0.00093	0.024	ENSG00000272931	AC099568.2
MBD2.0.B	0.36	0.16	chr1:98661228-98662322	0	0.56	0.00012	0.0053	ENSG00000162627	SNX7
MBD2.0.B	0.42	0.14	chr1:109240932-109241113	157929	0.4	0.0081	0.095	ENSG00000143106	PSMA5
MBD2.0.B	0.33	0.18	chr1:110675342-110675459	195729	0.46	0.0022	0.042	ENSG00000143119	CD53
MBD2.0.B	0.48	0.12	chr1:116570340-116571255	55806	0.43	0.0042	0.063	ENSG00000116815	CD58
MBD2.0.B	0.48	0.12	chr1:116570340-116571255	183175	0.51	0.00051	0.016	ENSG00000116824	CD2
MBD2.0.B	0.43	0.14	chr1:121184251-121185754	0	0.43	0.0046	0.067	ENSG00000171943	SRGAP2C
MBD2.0.B	0.34	0.18	chr1:145823532-145824547	84664	0.41	0.0074	0.09	ENSG00000265491	RNF115
MBD2.0.B	0.34	0.18	chr1:145823532-145824547	93167	0.42	0.0056	0.075	ENSG00000265241	RBM8A
MBD2.0.B	0.31	0.18	chr1:147172004-147173385	69269	0.47	0.0015	0.033	ENSG00000131778	CHD1L
MBD2.0.B	0.41	0.14	chr1:147242305-147243252	0	0.43	0.0043	0.064	ENSG00000131778	CHD1L
MBD2.0.B	0.33	0.18	chr1:149832079-149833075	234204	0.51	0.00054	0.016	ENSG00000136631	VPS45
MBD2.0.B	0.35	0.18	chr1:149860711-149861732	205547	0.49	0.001	0.025	ENSG00000136631	VPS45
MBD2.0.B	0.32	0.18	chr1:151346840-151347789	54935	0.5	0.00083	0.022	ENSG00000143442	POGZ
MBD2.0.B	0.41	0.14	chr1:153945683-153946519	35098	0.55	0.00015	0.0063	ENSG00000143545	RAB13
MBD2.0.B	0.3	0.18	chr1:161448820-161449139	64037	0.55	0.00016	0.0065	ENSG00000273112	AL590385.2
MBD2.0.B	0.3	0.18	chr1:161448820-161449139	92620	0.48	0.0013	0.029	ENSG00000203747	FCGR3A
MBD2.0.B	0.45	0.12	chr1:167935466-167936850	242112	0.46	0.002	0.04	ENSG00000143155	TIPRL
MBD2.0.B	0.35	0.16	chr1:180912284-180913391	0	0.44	0.0037	0.058	ENSG00000135835	KIAA1614
MBD2.0.B	0.3	0.18	chr1:201538669-201539202	83683	0.61	1.8e-05	0.0011	ENSG00000134369	NAV1
MBD2.0.B	0.4	0.16	chr1:201982474-201983629	26971	0.51	0.00061	0.018	ENSG00000134375	TIMM17A
MBD2.0.B	0.38	0.16	chr1:203007004-203007884	18614	0.47	0.0016	0.035	ENSG00000143847	PPFIA4
MBD2.0.B	0.38	0.16	chr1:203007004-203007884	159927	0.46	0.0022	0.042	ENSG00000133055	MYBPH
MBD2.0.B	0.33	0.18	chr1:205631058-205632414	33502	0.51	0.00055	0.016	ENSG00000158711	ELK4
MBD2.0.B	0.33	0.18	chr1:205631058-205632414	135572	0.54	0.00023	0.0086	ENSG00000117280	RAB29
MBD2.0.B	0.31	0.18	chr1:222712368-222713471	53501	0.4	0.0087	0.099	ENSG00000272750	AL592148.3
MBD2.0.B	0.32	0.18	chr1:230426078-230426788	111588	0.58	6.2e-05	0.0031	ENSG00000177614	PGBD5
MBD2.0.B	0.38	0.16	chr1:231337361-231338529	113598	0.52	0.00039	0.013	ENSG00000143633	C1orf131
MBD2.0.B	0.4	0.16	chr1:231420931-231422800	197168	0.42	0.0051	0.071	ENSG00000143633	C1orf131
MBD2.0.B	0.53	0.11	chr1:231626418-231627043	97877	0.49	0.0011	0.027	ENSG00000116918	TSNAX
MBD2.0.B	0.66	0.095	chr1:234478197-234479314	244728	0.5	0.0007	0.019	ENSG00000227630	LINC01132
MBD2.0.B	0.64	0.094	chr1:244652628-244653483	182133	0.53	0.00033	0.011	ENSG00000203667	COX20
MBD2.0.B	0.64	0.094	chr1:244652628-244653483	187155	0.41	0.0074	0.089	ENSG00000153187	HNRNPU
MBD2.0.B	0.51	0.11	chr1:244834708-244835906	133444	0.46	0.0023	0.043	ENSG00000272195	AL356512.1
MBD2.0.B	0.31	0.18	chr1:244971262-244971423	130624	0.43	0.0049	0.069	ENSG00000153187	HNRNPU
MBD2.0.B	0.53	0.11	chr1:246931038-246932403	91940	0.45	0.0028	0.048	ENSG00000153207	AHCTF1
MBD2.0.B	0.53	0.11	chr1:246931038-246932403	13144	0.47	0.0015	0.033	ENSG00000135747	ZNF670-ZNF695
MBD2.0.B	0.53	0.11	chr1:246931038-246932403	102234	0.41	0.0075	0.09	ENSG00000277462	ZNF670
MBD2.0.B	0.53	0.11	chr1:246931038-246932403	167559	0.46	0.0024	0.045	ENSG00000188295	ZNF669
MBD2.0.B	0.33	0.18	chr1:247331166-247332045	231204	0.4	0.0086	0.098	ENSG00000188295	ZNF669
MBD2.0.B	0.48	0.12	chr1:248837817-248839276	66920	0.45	0.0028	0.049	ENSG00000185220	PGBD2
MBD2.0.B	0.68	0.095	chr10:1048419-1049781	9267	0.45	0.0028	0.049	ENSG00000067064	IDI1
MBD2.0.B	0.57	0.099	chr10:6202683-6203798	67371	0.43	0.004	0.061	ENSG00000215244	LINC02649
MBD2.0.B	0.36	0.16	chr10:15096944-15097894	218124	0.41	0.0072	0.088	ENSG00000152455	SUV39H2
MBD2.0.B	0.44	0.14	chr10:27241782-27242444	86958	0.42	0.0058	0.076	ENSG00000120539	MASTL
MBD2.0.B	0.69	0.095	chr10:32445663-32446592	0	0.44	0.0037	0.058	ENSG00000216937	CCDC7
MBD2.0.B	0.31	0.18	chr10:35126587-35127810	119215	0.49	0.001	0.025	ENSG00000108100	CCNY
MBD2.0.B	0.57	0.099	chr10:43396670-43397623	11053	0.46	0.0021	0.042	ENSG00000169813	HNRNPF
MBD2.0.B	0.57	0.099	chr10:43396670-43397623	39218	0.48	0.0014	0.031	ENSG00000243660	ZNF487
MBD2.0.B	0.57	0.099	chr10:43396670-43397623	208796	0.49	0.00087	0.022	ENSG00000198298	ZNF485
MBD2.0.B	0.53	0.11	chr10:43436363-43437389	50746	0.46	0.0021	0.042	ENSG00000169813	HNRNPF
MBD2.0.B	0.53	0.11	chr10:43436363-43437389	0	0.41	0.0069	0.085	ENSG00000243660	ZNF487
MBD2.0.B	0.53	0.11	chr10:43436363-43437389	169030	0.41	0.0071	0.088	ENSG00000198298	ZNF485
MBD2.0.B	0.61	0.094	chr10:43455265-43456143	18424	0.41	0.0067	0.084	ENSG00000243660	ZNF487
MBD2.0.B	0.61	0.094	chr10:43455265-43456143	150276	0.5	0.00079	0.021	ENSG00000198298	ZNF485
MBD2.0.B	0.61	0.094	chr10:43455265-43456143	187717	0.43	0.004	0.061	ENSG00000169740	ZNF32
MBD2.0.B	0.39	0.16	chr10:45594237-45595126	20374	0.49	0.00094	0.024	ENSG00000172671	ZFAND4
MBD2.0.B	0.59	0.099	chr10:45672220-45673165	56720	0.55	0.00014	0.0059	ENSG00000172671	ZFAND4
MBD2.0.B	0.52	0.11	chr10:68526962-68527898	48964	0.46	0.002	0.04	ENSG00000122912	SLC25A16
MBD2.0.B	0.6	0.094	chr10:68720906-68721809	242908	0.46	0.0021	0.04	ENSG00000122912	SLC25A16
MBD2.0.B	0.6	0.094	chr10:68720906-68721809	105722	0.49	0.0011	0.027	ENSG00000165730	STOX1
MBD2.0.B	0.6	0.094	chr10:68720906-68721809	179477	0.4	0.0081	0.095	ENSG00000107625	DDX50
MBD2.0.B	0.36	0.16	chr10:68827088-68828383	106076	0.41	0.007	0.086	ENSG00000060339	CCAR1
MBD2.0.B	0.36	0.16	chr10:68827088-68828383	0	0.59	4.5e-05	0.0023	ENSG00000165730	STOX1
MBD2.0.B	0.64	0.094	chr10:68900730-68901798	179718	0.41	0.0067	0.084	ENSG00000060339	CCAR1
MBD2.0.B	0.64	0.094	chr10:68900730-68901798	73199	0.48	0.0012	0.028	ENSG00000165730	STOX1
MBD2.0.B	0.64	0.094	chr10:68900730-68901798	0	0.58	4.9e-05	0.0025	ENSG00000107625	DDX50
MBD2.0.B	0.64	0.094	chr10:68900730-68901798	54372	0.41	0.0068	0.085	ENSG00000165732	DDX21
MBD2.0.B	0.48	0.12	chr10:70145619-70147162	127	0.4	0.008	0.094	ENSG00000079332	SAR1A
MBD2.0.B	0.34	0.18	chr10:70458310-70458805	213701	0.47	0.0016	0.034	ENSG00000138316	ADAMTS14
MBD2.0.B	0.69	0.095	chr10:99620371-99621771	9849	0.43	0.0045	0.066	ENSG00000155287	SLC25A28
MBD2.0.B	0.69	0.095	chr10:99620371-99621771	80787	0.44	0.0038	0.06	ENSG00000119929	CUTC
MBD2.0.B	0.61	0.094	chr10:103966778-103968048	154010	0.5	0.00076	0.021	ENSG00000156384	SFR1
MBD2.0.B	0.4	0.14	chr10:104232007-104232573	109949	0.5	0.00079	0.021	ENSG00000156384	SFR1
MBD2.0.B	0.44	0.14	chr10:109922883-109923743	58117	0.42	0.0063	0.081	ENSG00000108039	XPNPEP1
MBD2.0.B	0.42	0.14	chr10:110567580-110568533	0	0.53	0.00032	0.011	ENSG00000108055	SMC3
MBD2.0.B	0.65	0.095	chr10:110918476-110920014	19748	0.41	0.0068	0.085	ENSG00000214413	BBIP1
MBD2.0.B	0.3	0.18	chr10:113679028-113680516	154209	0.43	0.0043	0.064	ENSG00000198924	DCLRE1A
MBD2.0.B	0.66	0.095	chr10:119596592-119597448	24790	0.45	0.0026	0.047	ENSG00000151923	TIAL1
MBD2.0.B	0.52	0.11	chr10:124534332-124534829	72509	0.51	0.00061	0.018	ENSG00000107902	LHPP
MBD2.0.B	0.61	0.094	chr10:124801462-124802893	53313	0.43	0.005	0.07	ENSG00000203791	EEF1AKMT2
MBD2.0.B	0.57	0.099	chr10:131900335-131901089	65366	0.49	0.0011	0.026	ENSG00000176171	BNIP3
MBD2.0.B	0.49	0.12	chr10:131981347-131982380	14892	0.51	0.0006	0.017	ENSG00000176171	BNIP3
MBD2.0.B	0.45	0.12	chr10:132396307-132396778	64153	0.42	0.0052	0.071	ENSG00000148814	LRRC27
MBD2.0.B	0.44	0.14	chr11:317966-318777	4460	0.42	0.0055	0.074	ENSG00000185885	IFITM1
MBD2.0.B	0.44	0.14	chr11:317966-318777	899	0.43	0.0046	0.066	ENSG00000142089	IFITM3
MBD2.0.B	0.44	0.14	chr11:317966-318777	246883	0.48	0.0013	0.03	ENSG00000247095	MIR210HG
MBD2.0.B	0.43	0.14	chr11:416759-417258	148402	0.57	8.1e-05	0.0038	ENSG00000247095	MIR210HG
MBD2.0.B	0.4	0.16	chr11:518551-519093	46567	0.43	0.0041	0.062	ENSG00000247095	MIR210HG
MBD2.0.B	0.46	0.12	chr11:537179-537583	28077	0.53	0.00029	0.01	ENSG00000247095	MIR210HG
MBD2.0.B	0.55	0.099	chr11:568360-569048	2700	0.69	5.3e-07	5.8e-05	ENSG00000247095	MIR210HG
MBD2.0.B	0.51	0.11	chr11:694980-696100	129320	0.6	2.5e-05	0.0015	ENSG00000247095	MIR210HG
MBD2.0.B	0.37	0.16	chr11:777213-777312	211553	0.48	0.0013	0.029	ENSG00000247095	MIR210HG
MBD2.0.B	0.52	0.11	chr11:777382-777860	211722	0.61	2e-05	0.0012	ENSG00000247095	MIR210HG
MBD2.0.B	0.52	0.11	chr11:805179-805557	239519	0.69	3.9e-07	4.6e-05	ENSG00000247095	MIR210HG
MBD2.0.B	0.59	0.099	chr11:2382980-2383626	224702	0.5	0.00071	0.02	ENSG00000269821	KCNQ1OT1
MBD2.0.B	0.37	0.16	chr11:3840817-3841850	12762	0.41	0.0077	0.092	ENSG00000229368	AC090587.2
MBD2.0.B	0.39	0.16	chr11:4607771-4608654	9099	0.67	1.2e-06	0.00011	ENSG00000167333	TRIM68
MBD2.0.B	0.64	0.094	chr11:9460560-9461635	179906	0.46	0.0024	0.045	ENSG00000166471	TMEM41B
MBD2.0.B	0.48	0.12	chr11:11569605-11570507	0	0.46	0.0024	0.045	ENSG00000255462	AC104031.1
MBD2.0.B	0.53	0.11	chr11:13462924-13463693	204975	0.42	0.0052	0.071	ENSG00000197601	FAR1
MBD2.0.B	0.5	0.11	chr11:13668013-13668976	0	0.44	0.0035	0.056	ENSG00000197601	FAR1
MBD2.0.B	0.59	0.099	chr11:18395774-18396559	1214	0.41	0.0073	0.089	ENSG00000134333	LDHA
MBD2.0.B	0.59	0.099	chr11:18395774-18396559	9050	0.47	0.0018	0.038	ENSG00000256006	AC084117.1
MBD2.0.B	0.59	0.099	chr11:18395774-18396559	192222	0.43	0.0048	0.069	ENSG00000247595	SPTY2D1OS
MBD2.0.B	0.41	0.14	chr11:18526325-18527328	131765	0.44	0.0032	0.053	ENSG00000134333	LDHA
MBD2.0.B	0.41	0.14	chr11:18526325-18527328	120716	0.43	0.0044	0.065	ENSG00000256006	AC084117.1
MBD2.0.B	0.43	0.14	chr11:19240815-19241335	16752	0.61	2e-05	0.0012	ENSG00000129173	E2F8
MBD2.0.B	0.47	0.12	chr11:44565030-44565748	603	0.6	3.2e-05	0.0018	ENSG00000085117	CD82
MBD2.0.B	0.39	0.16	chr11:61827258-61828411	34278	0.42	0.0052	0.071	ENSG00000134824	FADS2
MBD2.0.B	0.52	0.11	chr11:63871923-63872417	247836	0.46	0.0021	0.04	ENSG00000184743	ATL3
MBD2.0.B	0.55	0.11	chr11:65261661-65262513	235175	0.48	0.0014	0.031	ENSG00000251562	MALAT1
MBD2.0.B	0.38	0.16	chr11:65315656-65315822	181866	0.43	0.004	0.061	ENSG00000251562	MALAT1
MBD2.0.B	0.45	0.14	chr11:68461144-68461223	222556	0.52	0.00038	0.012	ENSG00000069482	GAL
MBD2.0.B	0.37	0.16	chr11:73597857-73598859	76779	0.41	0.0076	0.091	ENSG00000175582	RAB6A
MBD2.0.B	0.54	0.11	chr11:73760638-73761532	85000	0.42	0.0056	0.075	ENSG00000175582	RAB6A
MBD2.0.B	0.5	0.12	chr11:75429813-75430699	7419	0.41	0.0073	0.089	ENSG00000149243	KLHL35
MBD2.0.B	0.34	0.18	chr11:95089420-95090502	115711	0.42	0.0055	0.074	ENSG00000186280	KDM4D
MBD2.0.B	0.34	0.18	chr11:111878815-111879600	0	0.42	0.0058	0.076	ENSG00000137720	C11orf1
MBD2.0.B	0.46	0.12	chr11:113773113-113773967	39926	0.45	0.0031	0.052	ENSG00000086827	ZW10
MBD2.0.B	0.58	0.099	chr11:117231887-117232727	87603	0.45	0.0029	0.05	ENSG00000168092	PAFAH1B2
MBD2.0.B	0.31	0.18	chr11:119018256-119018846	0	0.48	0.0014	0.031	ENSG00000196655	TRAPPC4
MBD2.0.B	0.37	0.16	chr11:121451980-121452540	0	0.56	0.0001	0.0046	ENSG00000137642	SORL1
MBD2.0.B	0.57	0.099	chr11:125070450-125071207	116329	0.48	0.0014	0.031	ENSG00000149548	CCDC15
MBD2.0.B	0.38	0.16	chr12:3752904-3753312	146271	0.4	0.0079	0.093	ENSG00000130038	CRACR2A
MBD2.0.B	0.36	0.16	chr12:6890933-6891609	22136	0.66	2.4e-06	0.00021	ENSG00000111674	ENO2
MBD2.0.B	0.48	0.12	chr12:45727420-45728070	9374	0.51	0.00056	0.016	ENSG00000273015	AC008124.1
MBD2.0.B	0.56	0.099	chr12:47963225-47963851	145774	0.47	0.0016	0.034	ENSG00000274737	AC004466.2
MBD2.0.B	0.49	0.12	chr12:49060108-49060207	128529	0.41	0.0073	0.089	ENSG00000167553	TUBA1C
MBD2.0.B	0.53	0.11	chr12:62602271-62604020	0	0.41	0.0067	0.084	ENSG00000275180	AC048341.2
MBD2.0.B	0.7	0.095	chr12:64404005-64405314	217689	0.42	0.0058	0.076	ENSG00000174206	C12orf66
MBD2.0.B	0.53	0.11	chr12:68610383-68611868	75083	0.46	0.0024	0.045	ENSG00000111581	NUP107
MBD2.0.B	0.41	0.14	chr12:77065140-77066197	43892	0.62	1.2e-05	0.00082	ENSG00000165891	E2F7
MBD2.0.B	0.36	0.16	chr12:89708492-89710212	189080	0.43	0.0045	0.066	ENSG00000257594	GALNT4
MBD2.0.B	0.36	0.16	chr12:89708492-89710212	183898	0.4	0.0088	0.099	ENSG00000270344	POC1B-AS1
MBD2.0.B	0.32	0.18	chr12:93441613-93442608	234767	0.42	0.0051	0.071	ENSG00000169372	CRADD
MBD2.0.B	0.32	0.18	chr12:96035062-96036195	176134	0.5	0.00071	0.02	ENSG00000139343	SNRPF
MBD2.0.B	0.42	0.14	chr12:96906757-96907539	0	0.44	0.004	0.061	ENSG00000139350	NEDD1
MBD2.0.B	0.61	0.094	chr12:104137291-104138617	20205	0.5	0.00081	0.021	ENSG00000120837	NFYB
MBD2.0.B	0.52	0.11	chr12:106773847-106774916	202361	0.46	0.0024	0.045	ENSG00000120832	MTERF2
MBD2.0.B	0.56	0.099	chr12:109880184-109880754	243581	0.41	0.0064	0.082	ENSG00000122970	IFT81
MBD2.0.B	0.31	0.18	chr12:111359327-111360125	83360	0.41	0.0072	0.088	ENSG00000204842	ATXN2
MBD2.0.B	0.37	0.16	chr12:121789848-121790233	12094	0.48	0.0013	0.03	ENSG00000139725	RHOF
MBD2.0.B	0.56	0.099	chr12:122526467-122527401	23013	0.45	0.0031	0.053	ENSG00000111011	RSRC2
MBD2.0.B	0.35	0.18	chr12:122966312-122966792	213488	0.41	0.0064	0.082	ENSG00000139726	DENR
MBD2.0.B	0.33	0.18	chr12:123150551-123151433	137676	0.56	0.00011	0.005	ENSG00000139697	SBNO1
MBD2.0.B	0.63	0.094	chr12:123383634-123384243	94525	0.48	0.0012	0.027	ENSG00000139697	SBNO1
MBD2.0.B	0.48	0.12	chr12:123972503-123973322	6426	0.47	0.0017	0.035	ENSG00000269997	AC068790.3
MBD2.0.B	0.48	0.12	chr12:123972503-123973322	658	0.54	0.00021	0.008	ENSG00000179195	ZNF664
MBD2.0.B	0.48	0.12	chr12:132828270-132829294	157071	0.44	0.0032	0.053	ENSG00000198393	ZNF26
MBD2.0.B	0.51	0.11	chr12:132887111-132888291	98074	0.5	0.00084	0.022	ENSG00000198393	ZNF26
MBD2.0.B	0.44	0.14	chr12:133129990-133130717	143625	0.46	0.0024	0.045	ENSG00000198393	ZNF26
MBD2.0.B	0.44	0.14	chr12:133129990-133130717	23173	0.6	2.8e-05	0.0016	ENSG00000214029	ZNF891
MBD2.0.B	0.44	0.14	chr12:133129990-133130717	0	0.57	7.6e-05	0.0036	ENSG00000256223	ZNF10
MBD2.0.B	0.38	0.16	chr13:21669952-21670088	177261	0.41	0.0065	0.082	ENSG00000165487	MICU2
MBD2.0.B	0.51	0.11	chr13:30616947-30618062	160243	0.44	0.0039	0.06	ENSG00000189403	HMGB1
MBD2.0.B	0.53	0.11	chr13:36819037-36819786	0	0.44	0.0033	0.054	ENSG00000133111	RFXAP
MBD2.0.B	0.46	0.12	chr13:45340415-45341836	51480	0.42	0.0054	0.073	ENSG00000174032	SLC25A30
MBD2.0.B	0.48	0.12	chr13:52651993-52653309	239391	0.45	0.0027	0.048	ENSG00000136100	VPS36
MBD2.0.B	0.48	0.12	chr13:52651993-52653309	9568	0.42	0.006	0.079	ENSG00000139675	HNRNPA1L2
MBD2.0.B	0.32	0.18	chr13:98142099-98143407	0	0.4	0.0081	0.095	ENSG00000152767	FARP1
MBD2.0.B	0.39	0.16	chr13:102596676-102597141	168747	0.42	0.0062	0.08	ENSG00000151287	TEX30
MBD2.0.B	0.56	0.099	chr13:102800214-102800866	34326	0.52	0.00041	0.013	ENSG00000151287	TEX30
MBD2.0.B	0.61	0.094	chr13:110914098-110915859	19459	0.53	0.00034	0.012	ENSG00000229152	ANKRD10-IT1
MBD2.0.B	0.51	0.11	chr13:112943222-112943920	48844	0.4	0.0079	0.093	ENSG00000126217	MCF2L
MBD2.0.B	0.35	0.18	chr14:49633739-49634164	34978	0.46	0.0023	0.044	ENSG00000165501	LRR1
MBD2.0.B	0.55	0.099	chr14:49634222-49635399	35461	0.51	0.0005	0.015	ENSG00000165501	LRR1
MBD2.0.B	0.55	0.099	chr14:49634222-49635399	8156	0.43	0.0047	0.067	ENSG00000100479	POLE2
MBD2.0.B	0.55	0.099	chr14:49634222-49635399	57706	0.42	0.0059	0.078	ENSG00000197776	KLHDC1
MBD2.0.B	0.57	0.099	chr14:52552173-52552951	86964	0.55	0.00018	0.007	ENSG00000197930	ERO1A
MBD2.0.B	0.57	0.099	chr14:52552173-52552951	222242	0.45	0.0026	0.047	ENSG00000100522	GNPNAT1
MBD2.0.B	0.31	0.18	chr14:61694920-61695828	138647	0.48	0.0012	0.029	ENSG00000250548	LINC01303
MBD2.0.B	0.4	0.16	chr14:64337965-64339277	48754	0.45	0.0028	0.049	ENSG00000100714	MTHFD1
MBD2.0.B	0.44	0.14	chr14:64387583-64388573	34362	0.44	0.0034	0.056	ENSG00000258824	AL122035.1
MBD2.0.B	0.56	0.099	chr14:67240919-67242069	118082	0.46	0.002	0.04	ENSG00000134001	EIF2S1
MBD2.0.B	0.49	0.12	chr14:73490801-73491922	152953	0.43	0.0046	0.067	ENSG00000119661	DNAL1
MBD2.0.B	0.4	0.16	chr14:73612368-73613063	31812	0.49	0.0011	0.027	ENSG00000119661	DNAL1
MBD2.0.B	0.4	0.14	chr14:91253198-91253857	20666	0.4	0.0079	0.093	ENSG00000119714	GPR68
MBD2.0.B	0.4	0.14	chr14:91253198-91253857	10439	0.4	0.0081	0.095	ENSG00000258875	AL135818.1
MBD2.0.B	0.57	0.099	chr14:96501774-96503143	109646	0.47	0.0015	0.033	ENSG00000140057	AK7
MBD2.0.B	0.58	0.099	chr14:96797078-96797973	0	0.46	0.002	0.039	ENSG00000100749	VRK1
MBD2.0.B	0.39	0.16	chr14:101964301-101964954	202503	0.45	0.0026	0.047	ENSG00000078304	PPP2R5C
MBD2.0.B	0.47	0.12	chr14:102777138-102777888	0	0.5	0.00081	0.021	ENSG00000131323	TRAF3
MBD2.0.B	0.32	0.18	chr14:103522718-103522954	164622	0.42	0.0063	0.081	ENSG00000270108	AL049840.7
MBD2.0.B	0.51	0.11	chr14:103561908-103563269	124307	0.59	3.7e-05	0.002	ENSG00000270108	AL049840.7
MBD2.0.B	0.37	0.16	chr14:103846996-103848141	159420	0.41	0.0068	0.085	ENSG00000270108	AL049840.7
MBD2.0.B	0.37	0.16	chr14:103846996-103848141	80315	0.4	0.0088	0.099	ENSG00000156414	TDRD9
MBD2.0.B	0.63	0.094	chr15:34209502-34210341	68828	0.42	0.0051	0.071	ENSG00000134152	KATNBL1
MBD2.0.B	0.63	0.094	chr15:34209502-34210341	168727	0.51	0.00062	0.018	ENSG00000175265	GOLGA8A
MBD2.0.B	0.49	0.12	chr15:34337512-34338283	196838	0.45	0.0025	0.046	ENSG00000134152	KATNBL1
MBD2.0.B	0.58	0.099	chr15:34969305-34970028	247317	0.5	0.00077	0.021	ENSG00000134146	DPH6
MBD2.0.B	0.32	0.18	chr15:42920515-42921182	181785	0.4	0.0087	0.099	ENSG00000128881	TTBK2
MBD2.0.B	0.4	0.16	chr15:44426781-44427734	138062	0.48	0.0014	0.031	ENSG00000166734	CASC4
MBD2.0.B	0.33	0.18	chr15:44536402-44537808	247683	0.45	0.0028	0.049	ENSG00000166734	CASC4
MBD2.0.B	0.49	0.12	chr15:45634594-45635590	47380	0.49	0.0011	0.026	ENSG00000104164	BLOC1S6
MBD2.0.B	0.43	0.14	chr15:59437791-59438546	199516	0.48	0.0014	0.032	ENSG00000140307	GTF2A2
MBD2.0.B	0.35	0.16	chr15:64841293-64842071	69831	0.55	0.00017	0.0069	ENSG00000166839	ANKDD1A
MBD2.0.B	0.33	0.18	chr15:65028976-65029772	117074	0.46	0.0022	0.042	ENSG00000166839	ANKDD1A
MBD2.0.B	0.32	0.18	chr15:65132829-65134014	220927	0.4	0.0085	0.097	ENSG00000166839	ANKDD1A
MBD2.0.B	0.47	0.12	chr15:68795339-68795745	16804	0.43	0.005	0.069	ENSG00000140350	ANP32A
MBD2.0.B	0.35	0.16	chr15:74433462-74434366	24173	0.4	0.0086	0.098	ENSG00000138623	SEMA7A
MBD2.0.B	0.6	0.099	chr15:78299138-78299902	167640	0.41	0.0068	0.085	ENSG00000166411	IDH3A
MBD2.0.B	0.6	0.099	chr15:78299138-78299902	240503	0.44	0.0039	0.06	ENSG00000041357	PSMA4
MBD2.0.B	0.45	0.14	chr15:82046037-82047665	82568	0.48	0.0015	0.032	ENSG00000140598	EFL1
MBD2.0.B	0.36	0.16	chr15:82261924-82263094	131691	0.42	0.0053	0.072	ENSG00000140598	EFL1
MBD2.0.B	0.59	0.099	chr15:83066589-83067656	44353	0.41	0.0075	0.09	ENSG00000259767	AC022558.1
MBD2.0.B	0.47	0.12	chr15:85794450-85795231	215404	0.45	0.003	0.051	ENSG00000259375	AC087286.3
MBD2.0.B	0.62	0.094	chr15:89087780-89088543	321	0.49	0.00088	0.023	ENSG00000140526	ABHD2
MBD2.0.B	0.62	0.094	chr15:89087780-89088543	155406	0.44	0.0036	0.058	ENSG00000140525	FANCI
MBD2.0.B	0.37	0.16	chr15:100602093-100603332	42724	0.44	0.0036	0.058	ENSG00000140471	LINS1
MBD2.0.B	0.53	0.11	chr16:28822869-28823309	2299	0.42	0.0054	0.073	ENSG00000260796	AC145285.3
MBD2.0.B	0.43	0.14	chr16:28823725-28824521	107444	0.41	0.0073	0.089	ENSG00000177455	CD19
MBD2.0.B	0.56	0.099	chr16:50741475-50742473	135399	0.46	0.0022	0.042	ENSG00000205414	AC007608.1
MBD2.0.B	0.52	0.11	chr16:56424932-56425908	206751	0.52	0.00048	0.015	ENSG00000205364	MT1M
MBD2.0.B	0.52	0.11	chr16:56424932-56425908	231823	0.47	0.0015	0.033	ENSG00000198417	MT1F
MBD2.0.B	0.52	0.11	chr16:56424932-56425908	240823	0.52	0.00037	0.012	ENSG00000125144	MT1G
MBD2.0.B	0.52	0.11	chr16:56424932-56425908	243906	0.54	0.00025	0.009	ENSG00000205358	MT1H
MBD2.0.B	0.6	0.094	chr16:57244691-57245576	113207	0.56	0.00012	0.0052	ENSG00000102962	CCL22
MBD2.0.B	0.64	0.094	chr16:66830419-66831144	197840	0.45	0.0029	0.051	ENSG00000067955	CBFB
MBD2.0.B	0.35	0.16	chr16:69186942-69187810	0	0.55	0.00017	0.0067	ENSG00000168807	SNTB2
MBD2.0.B	0.6	0.099	chr16:69311021-69312151	123892	0.52	0.00044	0.014	ENSG00000168807	SNTB2
MBD2.0.B	0.55	0.11	chr16:69330088-69331035	142959	0.43	0.0049	0.069	ENSG00000168807	SNTB2
MBD2.0.B	0.46	0.12	chr16:69339156-69340098	152027	0.5	0.00084	0.022	ENSG00000168807	SNTB2
MBD2.0.B	0.47	0.12	chr16:69385567-69386187	198438	0.45	0.003	0.051	ENSG00000168807	SNTB2
MBD2.0.B	0.47	0.12	chr16:69385567-69386187	245954	0.41	0.0072	0.088	ENSG00000274093	AC009032.1
MBD2.0.B	0.31	0.18	chr16:70187976-70188573	58205	0.55	0.00014	0.006	ENSG00000223496	EXOSC6
MBD2.0.B	0.56	0.099	chr16:75464165-75465022	21111	0.49	0.00095	0.024	ENSG00000166822	TMEM170A
MBD2.0.B	0.3	0.18	chr16:88691886-88692469	14198	0.51	0.00064	0.018	ENSG00000185669	SNAI3
MBD2.0.B	0.41	0.14	chr17:2847704-2848322	159231	0.41	0.0065	0.082	ENSG00000272911	AC005696.3
MBD2.0.B	0.32	0.18	chr17:13600586-13601161	106554	0.68	8.6e-07	8.7e-05	ENSG00000153976	HS3ST3A1
MBD2.0.B	0.38	0.16	chr17:27332538-27333453	38462	0.58	6.8e-05	0.0033	ENSG00000109046	WSB1
MBD2.0.B	0.4	0.14	chr17:30600026-30600944	180549	0.48	0.0013	0.029	ENSG00000265791	AC127024.4
MBD2.0.B	0.48	0.12	chr17:31008262-31008818	36610	0.4	0.0085	0.098	ENSG00000264456	AC138207.4
MBD2.0.B	0.45	0.14	chr17:41864735-41865772	16217	0.5	0.00078	0.021	ENSG00000259623	AC125257.1
MBD2.0.B	0.54	0.11	chr17:45316557-45317605	228199	0.45	0.0028	0.049	ENSG00000267198	AC091132.4
MBD2.0.B	0.34	0.18	chr17:45584474-45585622	38670	0.49	0.00086	0.022	ENSG00000267198	AC091132.4
MBD2.0.B	0.35	0.16	chr17:45620155-45620873	74351	0.46	0.0023	0.043	ENSG00000267198	AC091132.4
MBD2.0.B	0.35	0.16	chr17:45620155-45620873	70374	0.45	0.0025	0.046	ENSG00000267246	AC091132.5
MBD2.0.B	0.36	0.16	chr17:46266607-46267579	249123	0.42	0.0059	0.078	ENSG00000185829	ARL17A
MBD2.0.B	0.39	0.16	chr17:50151015-50151319	130258	0.41	0.0068	0.085	ENSG00000251179	TMEM92-AS1
MBD2.0.B	0.63	0.094	chr17:50478631-50479235	197054	0.47	0.0015	0.033	ENSG00000251179	TMEM92-AS1
MBD2.0.B	0.43	0.14	chr17:64837075-64837624	55105	0.44	0.0035	0.057	ENSG00000265218	AC103810.2
MBD2.0.B	0.44	0.14	chr17:64918928-64919911	26199	0.64	4.2e-06	0.00034	ENSG00000265218	AC103810.2
MBD2.0.B	0.43	0.14	chr17:67377091-67377690	39175	0.41	0.0066	0.083	ENSG00000197170	PSMD12
MBD2.0.B	0.42	0.14	chr17:68035293-68036421	44192	0.41	0.0077	0.092	ENSG00000186665	C17orf58
MBD2.0.B	0.42	0.14	chr17:68035293-68036421	95041	0.43	0.0043	0.064	ENSG00000274561	AC005332.3
MBD2.0.B	0.39	0.16	chr17:68101425-68102009	24657	0.58	6.2e-05	0.0031	ENSG00000278730	AC005332.6
MBD2.0.B	0.39	0.16	chr17:68101425-68102009	29453	0.5	0.00076	0.021	ENSG00000274561	AC005332.3
MBD2.0.B	0.39	0.16	chr17:68101425-68102009	31192	0.4	0.008	0.094	ENSG00000277476	AC005332.5
MBD2.0.B	0.55	0.11	chr17:73291305-73292471	126295	0.5	0.00072	0.02	ENSG00000180616	SSTR2
MBD2.0.B	0.54	0.11	chr17:74212921-74213649	2941	0.4	0.0081	0.095	ENSG00000246731	AC100786.1
MBD2.0.B	0.62	0.094	chr17:74748307-74748739	168942	0.42	0.0053	0.072	ENSG00000204345	CD300LD
MBD2.0.B	0.62	0.094	chr17:74748307-74748739	148467	0.41	0.0068	0.085	ENSG00000261222	AC064805.1
MBD2.0.B	0.62	0.094	chr17:74748307-74748739	138422	0.52	0.00038	0.012	ENSG00000186407	CD300E
MBD2.0.B	0.49	0.12	chr17:74842693-74843192	232808	0.41	0.0065	0.082	ENSG00000186407	CD300E
MBD2.0.B	0.44	0.14	chr17:74924169-74924798	240788	0.45	0.0028	0.049	ENSG00000188612	SUMO2
MBD2.0.B	0.62	0.094	chr17:75182825-75183293	187654	0.4	0.0084	0.097	ENSG00000264853	AC011933.2
MBD2.0.B	0.44	0.14	chr17:75271098-75271582	99365	0.4	0.0086	0.098	ENSG00000264853	AC011933.2
MBD2.0.B	0.51	0.11	chr17:75587994-75588839	217047	0.4	0.0084	0.097	ENSG00000264853	AC011933.2
MBD2.0.B	0.51	0.11	chr17:75587994-75588839	44595	0.45	0.0028	0.049	ENSG00000204323	SMIM5
MBD2.0.B	0.45	0.12	chr17:76353537-76354334	203430	0.56	0.00013	0.0057	ENSG00000163597	SNHG16
MBD2.0.B	0.45	0.14	chr17:76501134-76501846	55918	0.45	0.0031	0.052	ENSG00000163597	SNHG16
MBD2.0.B	0.48	0.12	chr17:76557400-76557874	0	0.47	0.0017	0.035	ENSG00000163597	SNHG16
MBD2.0.B	0.41	0.14	chr17:76710768-76711219	153004	0.45	0.0026	0.047	ENSG00000163597	SNHG16
MBD2.0.B	0.55	0.099	chr17:76726256-76727093	168492	0.5	0.00076	0.021	ENSG00000163597	SNHG16
MBD2.0.B	0.53	0.11	chr17:76736377-76738107	178613	0.53	0.00034	0.011	ENSG00000163597	SNHG16
MBD2.0.B	0.3	0.18	chr17:77957818-77958948	292	0.51	0.00052	0.016	ENSG00000078687	TNRC6C
MBD2.0.B	0.59	0.099	chr17:78840507-78841315	235274	0.41	0.007	0.087	ENSG00000267123	SCAT1
MBD2.0.B	0.59	0.099	chr17:78840507-78841315	29595	0.42	0.0051	0.07	ENSG00000178404	CEP295NL
MBD2.0.B	0.65	0.094	chr17:79074469-79075325	203559	0.49	0.001	0.025	ENSG00000178404	CEP295NL
MBD2.0.B	0.56	0.099	chr17:81927649-81927914	49224	0.41	0.0077	0.092	ENSG00000263731	AC145207.5
MBD2.0.B	0.6	0.094	chr17:82022774-82023363	144349	0.42	0.0054	0.073	ENSG00000263731	AC145207.5
MBD2.0.B	0.62	0.094	chr17:82228837-82229166	196332	0.44	0.0035	0.057	ENSG00000279066	HEXD-IT1
MBD2.0.B	0.63	0.094	chr17:82230672-82231420	194078	0.44	0.0033	0.055	ENSG00000279066	HEXD-IT1
MBD2.0.B	0.68	0.095	chr17:82231696-82232309	193189	0.49	0.00099	0.025	ENSG00000279066	HEXD-IT1
MBD2.0.B	0.68	0.095	chr17:82231696-82232309	249789	0.63	8.8e-06	0.00064	ENSG00000266236	NARF-IT1
MBD2.0.B	0.52	0.11	chr17:82418207-82419074	63024	0.44	0.0036	0.057	ENSG00000266236	NARF-IT1
MBD2.0.B	0.58	0.099	chr17:82458059-82459042	32561	0.42	0.0056	0.074	ENSG00000279066	HEXD-IT1
MBD2.0.B	0.58	0.099	chr17:82458059-82459042	23056	0.41	0.0063	0.081	ENSG00000266236	NARF-IT1
MBD2.0.B	0.6	0.099	chr17:82496989-82497411	71491	0.5	0.00083	0.022	ENSG00000279066	HEXD-IT1
MBD2.0.B	0.6	0.099	chr17:82496989-82497411	14891	0.46	0.002	0.039	ENSG00000266236	NARF-IT1
MBD2.0.B	0.56	0.099	chr17:82519026-82519964	36928	0.46	0.0023	0.043	ENSG00000266236	NARF-IT1
MBD2.0.B	0.32	0.18	chr17:83079438-83079714	0	0.42	0.0053	0.072	ENSG00000176845	METRNL
MBD2.0.B	0.46	0.12	chr17:83099556-83099797	19947	0.43	0.0044	0.064	ENSG00000176845	METRNL
MBD2.0.B	0.4	0.16	chr17:83205412-83206017	107035	0.45	0.0026	0.046	ENSG00000274370	AC130371.2
MBD2.0.B	0.4	0.16	chr17:83205412-83206017	101157	0.43	0.0041	0.062	ENSG00000261888	AC144831.1
MBD2.0.B	0.45	0.12	chr18:5294745-5295823	5726	0.41	0.0066	0.084	ENSG00000198081	ZBTB14
MBD2.0.B	0.38	0.16	chr18:5628419-5628813	236038	0.49	0.00092	0.023	ENSG00000082397	EPB41L3
MBD2.0.B	0.58	0.099	chr18:21612118-21612745	0	0.41	0.0068	0.085	ENSG00000167088	SNRPD1
MBD2.0.B	0.39	0.16	chr18:70205583-70206461	202552	0.53	0.0003	0.01	ENSG00000176225	RTTN
MBD2.0.B	0.42	0.14	chr18:75208867-75209872	135324	0.56	0.0001	0.0046	ENSG00000273669	AC015819.1
MBD2.0.B	0.58	0.099	chr18:76395560-76395981	95648	0.43	0.005	0.069	ENSG00000265778	AC018413.1
MBD2.0.B	0.58	0.099	chr18:76395560-76395981	132671	0.52	0.00044	0.014	ENSG00000266256	LINC00683
MBD2.0.B	0.4	0.16	chr18:76503593-76504002	24650	0.54	0.0002	0.0076	ENSG00000266256	LINC00683
MBD2.0.B	0.42	0.14	chr18:79394980-79395451	181009	0.48	0.0013	0.03	ENSG00000267287	AC068473.3
MBD2.0.B	0.35	0.16	chr19:2702616-2702955	138482	0.44	0.0034	0.055	ENSG00000186300	ZNF555
MBD2.0.B	0.41	0.14	chr19:2900327-2901216	58890	0.47	0.0019	0.038	ENSG00000186300	ZNF555
MBD2.0.B	0.48	0.12	chr19:2950388-2951000	108951	0.61	1.8e-05	0.0011	ENSG00000186300	ZNF555
MBD2.0.B	0.5	0.11	chr19:3985024-3985663	243860	0.42	0.0059	0.077	ENSG00000105246	EBI3
MBD2.0.B	0.37	0.16	chr19:13850467-13850680	55007	0.44	0.0039	0.06	ENSG00000132003	ZSWIM4
MBD2.0.B	0.47	0.12	chr19:19033264-19033980	111589	0.42	0.0054	0.073	ENSG00000064489	BORCS8-MEF2B
MBD2.0.B	0.41	0.14	chr19:36115123-36115878	98724	0.41	0.0064	0.082	ENSG00000167635	ZNF146
MBD2.0.B	0.53	0.11	chr19:41883941-41884603	201507	0.48	0.0012	0.027	ENSG00000028277	POU2F2
MBD2.0.B	0.53	0.11	chr19:41883941-41884603	247952	0.46	0.0023	0.043	ENSG00000254887	AC010247.1
MBD2.0.B	0.49	0.12	chr19:42283546-42284135	150991	0.4	0.0086	0.098	ENSG00000254887	AC010247.1
MBD2.0.B	0.53	0.11	chr19:45717235-45717853	228458	0.43	0.0045	0.065	ENSG00000213889	PPM1N
MBD2.0.B	0.45	0.14	chr19:47226097-47226849	206260	0.42	0.0061	0.079	ENSG00000130751	NPAS1
MBD2.0.B	0.42	0.14	chr19:49114212-49114462	36736	0.45	0.0029	0.05	ENSG00000130528	HRC
MBD2.0.B	0.4	0.14	chr19:52189504-52190439	79148	0.43	0.0041	0.062	ENSG00000196214	ZNF766
MBD2.0.B	0.37	0.16	chr19:54189325-54191010	226285	0.4	0.0086	0.098	ENSG00000142408	CACNG8
MBD2.0.B	0.45	0.14	chr19:55062852-55063410	109722	0.53	0.00033	0.011	ENSG00000022556	NLRP2
MBD2.0.B	0.45	0.14	chr19:55062852-55063410	56659	0.58	6.8e-05	0.0033	ENSG00000267265	AC011476.3
MBD2.0.B	0.45	0.14	chr19:55062852-55063410	88357	0.55	0.00014	0.0059	ENSG00000129991	TNNI3
MBD2.0.B	0.35	0.18	chr19:55081186-55081712	74993	0.41	0.0063	0.081	ENSG00000267265	AC011476.3
MBD2.0.B	0.35	0.18	chr19:55081186-55081712	70055	0.45	0.0031	0.053	ENSG00000129991	TNNI3
MBD2.0.B	0.38	0.16	chr19:58305087-58305749	52250	0.43	0.0049	0.069	ENSG00000268049	AC012313.2
MBD2.0.B	0.45	0.12	chr19:58386643-58387382	87973	0.45	0.0028	0.049	ENSG00000269106	AC012313.7
MBD2.0.B	0.31	0.18	chr19:58401069-58401790	143799	0.4	0.0083	0.096	ENSG00000268516	AC020915.3
MBD2.0.B	0.31	0.18	chr2:8684912-8686040	6067	0.42	0.0059	0.077	ENSG00000115738	ID2
MBD2.0.B	0.68	0.095	chr2:10122513-10122813	186153	0.44	0.0034	0.056	ENSG00000269973	AC010969.2
MBD2.0.B	0.68	0.095	chr2:10122513-10122813	170820	0.47	0.0017	0.036	ENSG00000134317	GRHL1
MBD2.0.B	0.68	0.095	chr2:10122513-10122813	83421	0.52	0.00044	0.014	ENSG00000260077	AC104794.3
MBD2.0.B	0.68	0.095	chr2:10122513-10122813	1815	0.43	0.0044	0.065	ENSG00000171848	RRM2
MBD2.0.B	0.62	0.094	chr2:24075918-24077116	8332	0.43	0.004	0.062	ENSG00000115128	SF3B6
MBD2.0.B	0.62	0.094	chr2:24075918-24077116	0	0.4	0.008	0.094	ENSG00000219626	FAM228B
MBD2.0.B	0.5	0.11	chr2:28810327-28811194	58687	0.47	0.0015	0.033	ENSG00000213639	PPP1CB
MBD2.0.B	0.55	0.11	chr2:32063303-32064126	195494	0.56	0.00012	0.0052	ENSG00000162961	DPY30
MBD2.0.B	0.55	0.11	chr2:32063303-32064126	100920	0.44	0.0037	0.058	ENSG00000272716	AL121658.1
MBD2.0.B	0.73	0.11	chr2:32356450-32357491	169013	0.41	0.0077	0.092	ENSG00000276517	AL133243.3
MBD2.0.B	0.5	0.12	chr2:43995706-43996594	221667	0.41	0.007	0.087	ENSG00000138036	DYNC2LI1
MBD2.0.B	0.59	0.099	chr2:47402846-47403739	0	0.52	0.00039	0.013	ENSG00000095002	MSH2
MBD2.0.B	0.47	0.12	chr2:47906111-47907172	210581	0.45	0.0026	0.047	ENSG00000116062	MSH6
MBD2.0.B	0.52	0.11	chr2:55231875-55232460	59328	0.49	0.00097	0.024	ENSG00000162994	CLHC1
MBD2.0.B	0.52	0.11	chr2:55231875-55232460	55382	0.49	0.0011	0.026	ENSG00000115355	CCDC88A
MBD2.0.B	0.35	0.16	chr2:68252295-68252957	73438	0.45	0.003	0.051	ENSG00000221823	PPP3R1
MBD2.0.B	0.35	0.16	chr2:68252295-68252957	31214	0.46	0.0023	0.044	ENSG00000119865	CNRIP1
MBD2.0.B	0.51	0.11	chr2:73779479-73780356	50375	0.43	0.0042	0.063	ENSG00000144034	TPRKB
MBD2.0.B	0.4	0.16	chr2:74198289-74199373	222305	0.46	0.0021	0.041	ENSG00000005448	WDR54
MBD2.0.B	0.48	0.12	chr2:74502967-74503496	81289	0.41	0.0066	0.083	ENSG00000005448	WDR54
MBD2.0.B	0.63	0.094	chr2:74529602-74530084	107924	0.44	0.0037	0.059	ENSG00000005448	WDR54
MBD2.0.B	0.57	0.099	chr2:74548743-74549201	43700	0.4	0.0082	0.096	ENSG00000115289	PCGF1
MBD2.0.B	0.55	0.099	chr2:74653865-74654775	232187	0.5	0.00082	0.022	ENSG00000005448	WDR54
MBD2.0.B	0.45	0.14	chr2:86441064-86441652	417	0.62	1.3e-05	0.00089	ENSG00000115548	KDM3A
MBD2.0.B	0.41	0.14	chr2:86622909-86624065	182262	0.48	0.0011	0.027	ENSG00000115548	KDM3A
MBD2.0.B	0.58	0.099	chr2:88627011-88628370	63303	0.45	0.0027	0.048	ENSG00000153574	RPIA
MBD2.0.B	0.35	0.16	chr2:95207118-95208009	62118	0.4	0.0082	0.096	ENSG00000144026	ZNF514
MBD2.0.B	0.55	0.099	chr2:95991430-95992768	154511	0.48	0.0013	0.03	ENSG00000174501	ANKRD36C
MBD2.0.B	0.44	0.14	chr2:99489906-99490679	205668	0.42	0.0053	0.072	ENSG00000144214	LYG1
MBD2.0.B	0.36	0.16	chr2:101253061-101253392	143967	0.43	0.005	0.07	ENSG00000196460	RFX8
MBD2.0.B	0.4	0.14	chr2:101387005-101387709	115786	0.41	0.0074	0.09	ENSG00000163162	RNF149
MBD2.0.B	0.4	0.14	chr2:101387005-101387709	9650	0.58	5.5e-05	0.0028	ENSG00000196460	RFX8
MBD2.0.B	0.51	0.11	chr2:108719274-108720224	184919	0.47	0.0018	0.038	ENSG00000169756	LIMS1
MBD2.0.B	0.32	0.18	chr2:113889620-113890211	211918	0.45	0.0025	0.046	ENSG00000227359	AC017074.1
MBD2.0.B	0.47	0.12	chr2:117814372-117815242	0	0.55	0.00018	0.007	ENSG00000088205	DDX18
MBD2.0.B	0.54	0.11	chr2:119366666-119367835	64441	0.4	0.0084	0.097	ENSG00000186132	C2orf76
MBD2.0.B	0.53	0.11	chr2:135531143-135532149	209585	0.59	4.7e-05	0.0024	ENSG00000144224	UBXN4
MBD2.0.B	0.61	0.094	chr2:135741414-135742743	0	0.43	0.0041	0.062	ENSG00000144224	UBXN4
MBD2.0.B	0.61	0.094	chr2:135741414-135742743	163138	0.62	1.2e-05	0.00082	ENSG00000115866	DARS1
MBD2.0.B	0.61	0.094	chr2:135741414-135742743	242433	0.44	0.0035	0.056	ENSG00000231890	DARS-AS1
MBD2.0.B	0.51	0.11	chr2:152717318-152718941	0	0.48	0.0014	0.031	ENSG00000177917	ARL6IP6
MBD2.0.B	0.4	0.14	chr2:172084593-172085953	162145	0.44	0.0039	0.06	ENSG00000128708	HAT1
MBD2.0.B	0.49	0.12	chr2:178450455-178451622	69561	0.43	0.0042	0.063	ENSG00000237298	TTN-AS1
MBD2.0.B	0.49	0.12	chr2:178450455-178451622	89503	0.54	0.00021	0.0079	ENSG00000270956	AC009948.3
MBD2.0.B	0.49	0.12	chr2:178450455-178451622	97262	0.53	0.00029	0.01	ENSG00000270277	AC009948.2
MBD2.0.B	0.49	0.12	chr2:178450455-178451622	127168	0.41	0.0076	0.091	ENSG00000270574	AC010680.2
MBD2.0.B	0.49	0.12	chr2:178450455-178451622	164959	0.41	0.0065	0.083	ENSG00000271141	AC010680.4
MBD2.0.B	0.57	0.099	chr2:178480107-178480861	66472	0.4	0.0081	0.095	ENSG00000223960	CHROMR
MBD2.0.B	0.57	0.099	chr2:178480107-178480861	60264	0.53	0.00026	0.0095	ENSG00000270956	AC009948.3
MBD2.0.B	0.57	0.099	chr2:178480107-178480861	68023	0.52	0.00037	0.012	ENSG00000270277	AC009948.2
MBD2.0.B	0.57	0.099	chr2:178480107-178480861	97929	0.41	0.0071	0.087	ENSG00000270574	AC010680.2
MBD2.0.B	0.57	0.099	chr2:178480107-178480861	135720	0.43	0.0044	0.064	ENSG00000271141	AC010680.4
MBD2.0.B	0.67	0.095	chr2:197499583-197500487	111068	0.45	0.0026	0.047	ENSG00000115524	SF3B1
MBD2.0.B	0.67	0.095	chr2:197499583-197500487	12999	0.4	0.0081	0.095	ENSG00000144381	HSPD1
MBD2.0.B	0.67	0.095	chr2:197499583-197500487	15084	0.46	0.002	0.04	ENSG00000115540	MOB4
MBD2.0.B	0.52	0.11	chr2:200811164-200812770	76557	0.48	0.0014	0.032	ENSG00000196290	NIF3L1
MBD2.0.B	0.44	0.14	chr2:200888479-200890109	0	0.42	0.0054	0.073	ENSG00000196290	NIF3L1
MBD2.0.B	0.58	0.099	chr2:203014344-203015537	223440	0.51	0.0005	0.015	ENSG00000119004	CYP20A1
MBD2.0.B	0.55	0.099	chr2:206085418-206086331	813	0.45	0.0026	0.046	ENSG00000227946	AC007383.2
MBD2.0.B	0.55	0.099	chr2:206085418-206086331	28486	0.45	0.0026	0.047	ENSG00000023228	NDUFS1
MBD2.0.B	0.39	0.16	chr2:207711269-207712398	156184	0.44	0.0036	0.057	ENSG00000225111	AC083900.1
MBD2.0.B	0.49	0.12	chr2:207769511-207770450	98132	0.5	0.00069	0.019	ENSG00000225111	AC083900.1
MBD2.0.B	0.58	0.099	chr2:219206225-219207229	22554	0.43	0.0049	0.069	ENSG00000163516	ANKZF1
MBD2.0.B	0.33	0.18	chr2:222655463-222656211	88564	0.44	0.0032	0.053	ENSG00000116120	FARSB
MBD2.0.B	0.38	0.16	chr2:229921218-229922583	198787	0.5	0.00086	0.022	ENSG00000225963	AC009950.1
MBD2.0.B	0.52	0.11	chr2:231662026-231662655	69778	0.43	0.0049	0.069	ENSG00000156973	PDE6D
MBD2.0.B	0.41	0.14	chr2:237691779-237692545	117457	0.42	0.0053	0.072	ENSG00000124839	RAB17
MBD2.0.B	0.36	0.16	chr2:238158821-238159459	160982	0.49	0.001	0.025	ENSG00000204104	TRAF3IP1
MBD2.0.B	0.37	0.16	chr20:6005725-6006626	68497	0.41	0.0073	0.089	ENSG00000089195	TRMT6
MBD2.0.B	0.37	0.16	chr20:6005725-6006626	55073	0.51	0.00062	0.018	ENSG00000125885	MCM8
MBD2.0.B	0.35	0.18	chr20:25623113-25624611	10178	0.47	0.0016	0.034	ENSG00000170191	NANP
MBD2.0.B	0.4	0.14	chr20:31572504-31573457	58094	0.72	8.9e-08	1.3e-05	ENSG00000101294	HM13
MBD2.0.B	0.4	0.14	chr20:31572504-31573457	90995	0.49	0.00095	0.024	ENSG00000171552	BCL2L1
MBD2.0.B	0.4	0.14	chr20:31572504-31573457	165814	0.51	0.00052	0.016	ENSG00000088325	TPX2
MBD2.0.B	0.4	0.14	chr20:31572504-31573457	245851	0.55	0.00018	0.0072	ENSG00000101306	MYLK2
MBD2.0.B	0.32	0.18	chr20:31951563-31952295	212292	0.5	0.0008	0.021	ENSG00000088325	TPX2
MBD2.0.B	0.32	0.18	chr20:31951563-31952295	7226	0.69	4e-07	4.7e-05	ENSG00000088356	PDRG1
MBD2.0.B	0.32	0.18	chr20:31951563-31952295	15856	0.55	0.00016	0.0066	ENSG00000260903	XKR7
MBD2.0.B	0.32	0.18	chr20:31951563-31952295	99893	0.53	0.0003	0.01	ENSG00000101336	HCK
MBD2.0.B	0.32	0.18	chr20:31951563-31952295	157419	0.56	0.00011	0.005	ENSG00000101337	TM9SF4
MBD2.0.B	0.32	0.18	chr20:31951563-31952295	240209	0.48	0.0012	0.027	ENSG00000126003	PLAGL2
MBD2.0.B	0.36	0.16	chr20:32584139-32584474	225809	0.45	0.0029	0.05	ENSG00000171456	ASXL1
MBD2.0.B	0.44	0.14	chr20:34302741-34303660	214432	0.41	0.0076	0.092	ENSG00000125977	EIF2S2
MBD2.0.B	0.5	0.11	chr20:50730845-50731769	0	0.47	0.0018	0.038	ENSG00000124171	PARD6B
MBD2.0.B	0.5	0.11	chr20:50730845-50731769	203098	0.48	0.0013	0.03	ENSG00000000419	DPM1
MBD2.0.B	0.36	0.16	chr20:50794798-50795193	63218	0.44	0.0037	0.058	ENSG00000124171	PARD6B
MBD2.0.B	0.56	0.099	chr20:59042217-59043290	9072	0.59	4.4e-05	0.0023	ENSG00000101166	PRELID3B
MBD2.0.B	0.31	0.18	chr20:62642043-62642659	198346	0.47	0.0016	0.034	ENSG00000101190	TCFL5
MBD2.0.B	0.53	0.11	chr20:62652056-62652749	3095	0.41	0.0064	0.082	ENSG00000277496	AL357033.4
MBD2.0.B	0.44	0.14	chr20:62793962-62794640	46365	0.42	0.0051	0.07	ENSG00000101190	TCFL5
MBD2.0.B	0.49	0.12	chr20:63519857-63520871	215412	0.44	0.0037	0.059	ENSG00000203896	LIME1
MBD2.0.B	0.46	0.12	chr20:63831178-63831487	94895	0.4	0.0078	0.093	ENSG00000203896	LIME1
MBD2.0.B	0.6	0.099	chr20:63980904-63981406	244621	0.45	0.0029	0.05	ENSG00000203896	LIME1
MBD2.0.B	0.57	0.099	chr21:29072969-29074169	14896	0.46	0.0022	0.042	ENSG00000231125	AF129075.2
MBD2.0.B	0.5	0.12	chr21:33479162-33480453	76266	0.51	0.00055	0.016	ENSG00000159128	IFNGR2
MBD2.0.B	0.31	0.18	chr21:34614618-34615536	101476	0.41	0.0074	0.09	ENSG00000159200	RCAN1
MBD2.0.B	0.48	0.12	chr21:36385220-36385797	65031	0.52	0.00048	0.015	ENSG00000159256	MORC3
MBD2.0.B	0.48	0.12	chr21:36385220-36385797	44563	0.44	0.0032	0.054	ENSG00000230479	AP000695.1
MBD2.0.B	0.48	0.12	chr21:36385220-36385797	59934	0.47	0.0016	0.034	ENSG00000233818	AP000695.2
MBD2.0.B	0.32	0.18	chr21:41953342-41954577	68230	0.49	0.0011	0.026	ENSG00000157617	C2CD2
MBD2.0.B	0.3	0.18	chr21:43399232-43400125	129061	0.42	0.0052	0.071	ENSG00000160207	HSF2BP
MBD2.0.B	0.33	0.18	chr22:19941549-19942033	66032	0.79	4.5e-10	1.5e-07	ENSG00000184470	TXNRD2
MBD2.0.B	0.33	0.18	chr22:19941549-19942033	0	0.76	4.2e-09	1e-06	ENSG00000093010	COMT
MBD2.0.B	0.31	0.18	chr22:23893968-23894523	155286	0.41	0.0064	0.082	ENSG00000187792	ZNF70
MBD2.0.B	0.37	0.16	chr22:23961107-23961629	66724	0.42	0.0051	0.071	ENSG00000240972	MIF
MBD2.0.B	0.37	0.16	chr22:23961107-23961629	3693	0.66	1.9e-06	0.00017	ENSG00000133433	GSTT2B
MBD2.0.B	0.37	0.16	chr22:23961107-23961629	5259	0.49	0.00091	0.023	ENSG00000099974	DDTL
MBD2.0.B	0.37	0.16	chr22:23961107-23961629	7582	0.41	0.0066	0.083	ENSG00000272787	AC253536.6
MBD2.0.B	0.4	0.14	chr22:23979860-23980251	85477	0.42	0.0054	0.073	ENSG00000240972	MIF
MBD2.0.B	0.4	0.14	chr22:23979860-23980251	22446	0.66	1.8e-06	0.00016	ENSG00000133433	GSTT2B
MBD2.0.B	0.4	0.14	chr22:23979860-23980251	12972	0.5	0.00074	0.02	ENSG00000099974	DDTL
MBD2.0.B	0.4	0.14	chr22:23979860-23980251	10649	0.41	0.0064	0.082	ENSG00000272787	AC253536.6
MBD2.0.B	0.54	0.11	chr22:45235072-45235712	56082	0.42	0.0054	0.073	ENSG00000273353	AL008718.3
MBD2.0.B	0.31	0.18	chr22:46070705-46071410	16836	0.51	0.00051	0.016	ENSG00000197182	MIRLET7BHG
MBD2.0.B	0.31	0.18	chr22:46070705-46071410	91893	0.41	0.0068	0.085	ENSG00000280384	FP325332.1
MBD2.0.B	0.41	0.14	chr22:46335524-46336006	172221	0.42	0.006	0.079	ENSG00000280384	FP325332.1
MBD2.0.B	0.41	0.14	chr22:46335524-46336006	205489	0.41	0.0066	0.084	ENSG00000234869	AL021392.1
MBD2.0.B	0.47	0.12	chr22:50307547-50307746	233362	0.43	0.0044	0.065	ENSG00000273272	U62317.4
MBD2.0.B	0.43	0.14	chr22:50582411-50583404	41303	0.43	0.0046	0.067	ENSG00000273272	U62317.4
MBD2.0.B	0.65	0.095	chr3:5187257-5188441	30352	0.45	0.0027	0.048	ENSG00000233912	AC026202.2
MBD2.0.B	0.62	0.094	chr3:13420204-13420469	103969	0.41	0.0064	0.082	ENSG00000132182	NUP210
MBD2.0.B	0.32	0.18	chr3:30606247-30606920	90741	0.46	0.0023	0.043	ENSG00000261468	AC096921.2
MBD2.0.B	0.6	0.094	chr3:32502092-32502929	23045	0.48	0.0012	0.028	ENSG00000144635	DYNC1LI1
MBD2.0.B	0.63	0.094	chr3:32684780-32685717	158806	0.43	0.0047	0.068	ENSG00000144635	DYNC1LI1
MBD2.0.B	0.45	0.14	chr3:32780858-32781805	95713	0.55	0.00019	0.0073	ENSG00000182973	CNOT10
MBD2.0.B	0.34	0.18	chr3:48472628-48473643	44041	0.64	5.5e-06	0.00043	ENSG00000114268	PFKFB4
MBD2.0.B	0.37	0.16	chr3:50320964-50321321	53406	0.52	0.00046	0.014	ENSG00000012171	SEMA3B
MBD2.0.B	0.57	0.099	chr3:50337048-50337742	76745	0.44	0.0036	0.057	ENSG00000230454	U73166.1
MBD2.0.B	0.36	0.16	chr3:50350662-50351277	90359	0.44	0.0032	0.053	ENSG00000230454	U73166.1
MBD2.0.B	0.36	0.16	chr3:50350662-50351277	83104	0.43	0.0041	0.062	ENSG00000012171	SEMA3B
MBD2.0.B	0.4	0.16	chr3:62318664-62319595	0	0.48	0.0011	0.027	ENSG00000114405	C3orf14
MBD2.0.B	0.37	0.16	chr3:63911636-63912934	91088	0.4	0.0084	0.097	ENSG00000239653	PSMD6-AS2
MBD2.0.B	0.51	0.11	chr3:93979855-93980665	0	0.59	3.3e-05	0.0018	ENSG00000169379	ARL13B
MBD2.0.B	0.51	0.11	chr3:93979855-93980665	82315	0.59	4.6e-05	0.0024	ENSG00000178694	NSUN3
MBD2.0.B	0.52	0.11	chr3:98522516-98523320	182916	0.43	0.0043	0.064	ENSG00000239445	ST3GAL6-AS1
MBD2.0.B	0.58	0.099	chr3:101675942-101676783	0	0.43	0.0046	0.067	ENSG00000256628	ZBTB11-AS1
MBD2.0.B	0.47	0.12	chr3:101724301-101725443	162433	0.45	0.0031	0.052	ENSG00000174173	TRMT10C
MBD2.0.B	0.47	0.12	chr3:101724301-101725443	47826	0.41	0.0076	0.091	ENSG00000256628	ZBTB11-AS1
MBD2.0.B	0.62	0.094	chr3:120093851-120095856	228653	0.52	0.00046	0.014	ENSG00000163428	LRRC58
MBD2.0.B	0.55	0.099	chr3:133573093-133574060	24115	0.54	0.00022	0.0084	ENSG00000163781	TOPBP1
MBD2.0.B	0.67	0.095	chr3:136752278-136753244	84094	0.44	0.0037	0.058	ENSG00000273486	AC096992.2
MBD2.0.B	0.36	0.16	chr3:179322508-179323861	239025	0.5	0.00076	0.021	ENSG00000136518	ACTL6A
MBD2.0.B	0.47	0.12	chr3:179562585-179563752	0	0.44	0.0038	0.06	ENSG00000136518	ACTL6A
MBD2.0.B	0.45	0.12	chr3:183824665-183825921	3350	0.4	0.0087	0.099	ENSG00000175193	PARL
MBD2.0.B	0.47	0.12	chr3:186783110-186783377	27503	0.41	0.0073	0.089	ENSG00000232233	LINC02043
MBD2.0.B	0.5	0.11	chr3:194003039-194004042	126574	0.5	0.00065	0.018	ENSG00000232874	AC080129.2
MBD2.0.B	0.32	0.18	chr3:194070575-194071472	59144	0.56	0.0001	0.0047	ENSG00000232874	AC080129.2
MBD2.0.B	0.45	0.14	chr3:194089267-194090045	40571	0.5	0.00065	0.018	ENSG00000232874	AC080129.2
MBD2.0.B	0.47	0.12	chr3:195271519-195271765	8958	0.4	0.0087	0.099	ENSG00000229325	ACAP2-IT1
MBD2.0.B	0.31	0.18	chr3:195658361-195659037	299	0.55	0.00018	0.0071	ENSG00000242086	MUC20-OT1
MBD2.0.B	0.61	0.094	chr3:198080331-198081450	42010	0.52	0.00037	0.012	ENSG00000232832	LMLN-AS1
MBD2.0.B	0.63	0.094	chr4:1855847-1856873	222125	0.53	0.00028	0.0099	ENSG00000214367	HAUS3
MBD2.0.B	0.67	0.095	chr4:1870415-1871400	207598	0.58	5.2e-05	0.0027	ENSG00000214367	HAUS3
MBD2.0.B	0.36	0.16	chr4:2041640-2042093	36905	0.43	0.0048	0.068	ENSG00000214367	HAUS3
MBD2.0.B	0.62	0.094	chr4:2241827-2242456	162829	0.53	0.00035	0.012	ENSG00000214367	HAUS3
MBD2.0.B	0.64	0.094	chr4:2262028-2262666	183030	0.53	0.00032	0.011	ENSG00000214367	HAUS3
MBD2.0.B	0.47	0.12	chr4:8269582-8270264	0	0.67	1.4e-06	0.00014	ENSG00000170801	HTRA3
MBD2.0.B	0.58	0.099	chr4:10116215-10117418	48126	0.41	0.0064	0.082	ENSG00000261490	AC005674.2
MBD2.0.B	0.43	0.14	chr4:20700002-20700760	3720	0.43	0.0042	0.063	ENSG00000163138	PACRGL
MBD2.0.B	0.58	0.099	chr4:39638704-39639262	58847	0.43	0.004	0.061	ENSG00000078140	UBE2K
MBD2.0.B	0.63	0.094	chr4:39697702-39698239	0	0.56	0.00014	0.0058	ENSG00000078140	UBE2K
MBD2.0.B	0.61	0.094	chr4:39977557-39978357	78493	0.41	0.0073	0.089	ENSG00000078177	N4BP2
MBD2.0.B	0.33	0.18	chr4:47836638-47837590	242639	0.68	8.5e-07	8.7e-05	ENSG00000145244	CORIN
MBD2.0.B	0.33	0.18	chr4:47836638-47837590	2532	0.58	5.2e-05	0.0027	ENSG00000259959	AC107068.1
MBD2.0.B	0.33	0.18	chr4:47836638-47837590	9643	0.54	0.00023	0.0086	ENSG00000170448	NFXL1
MBD2.0.B	0.63	0.094	chr4:70993184-70994216	646	0.54	0.00024	0.0088	ENSG00000156136	DCK
MBD2.0.B	0.33	0.18	chr4:80072663-80073880	109999	0.45	0.0028	0.048	ENSG00000152784	PRDM8
MBD2.0.B	0.31	0.18	chr4:83455377-83456481	193841	0.41	0.0074	0.089	ENSG00000173085	COQ2
MBD2.0.B	0.39	0.16	chr4:98994997-98996189	123313	0.4	0.0088	0.099	ENSG00000151247	EIF4E
MBD2.0.B	0.3	0.18	chr4:102868577-102869750	235599	0.41	0.0076	0.091	ENSG00000138778	CENPE
MBD2.0.B	0.47	0.12	chr4:105473001-105474263	103924	0.52	0.00047	0.015	ENSG00000138777	PPA2
MBD2.0.B	0.57	0.099	chr4:109433211-109434249	125960	0.6	2.7e-05	0.0016	ENSG00000005059	MCUB
MBD2.0.B	0.34	0.18	chr4:112636820-112637614	97487	0.47	0.0017	0.036	ENSG00000138658	ZGRF1
MBD2.0.B	0.39	0.16	chr4:120066362-120067576	10739	0.54	0.00025	0.009	ENSG00000164109	MAD2L1
MBD2.0.B	0.34	0.18	chr4:127880477-127881692	0	0.64	5.7e-06	0.00044	ENSG00000142731	PLK4
MBD2.0.B	0.48	0.12	chr4:128060726-128062482	179833	0.46	0.0024	0.045	ENSG00000142731	PLK4
MBD2.0.B	0.48	0.12	chr4:128060726-128062482	0	0.45	0.0027	0.048	ENSG00000138709	LARP1B
MBD2.0.B	0.45	0.12	chr4:153344483-153345529	0	0.67	1.5e-06	0.00014	ENSG00000121211	MND1
MBD2.0.B	0.48	0.12	chr4:163494172-163495295	0	0.41	0.0078	0.093	ENSG00000198498	TMA16
MBD2.0.B	0.62	0.094	chr4:165327245-165327961	119684	0.41	0.0066	0.083	ENSG00000109466	KLHL2
MBD2.0.B	0.53	0.11	chr4:169619947-169620831	108639	0.48	0.0013	0.03	ENSG00000056050	HPF1
MBD2.0.B	0.54	0.11	chr4:173333794-173335006	11588	0.52	0.00046	0.014	ENSG00000248774	AC097534.1
MBD2.0.B	0.54	0.11	chr4:173333794-173335006	2418	0.42	0.0052	0.071	ENSG00000164104	HMGB2
MBD2.0.B	0.52	0.11	chr4:173335079-173335618	12873	0.65	2.8e-06	0.00024	ENSG00000248774	AC097534.1
MBD2.0.B	0.52	0.11	chr4:173335079-173335618	3703	0.63	9.4e-06	0.00066	ENSG00000164104	HMGB2
MBD2.0.B	0.51	0.11	chr4:176319378-176320857	0	0.47	0.0017	0.036	ENSG00000129128	SPCS3
MBD2.0.B	0.55	0.099	chr4:183443824-183445423	0	0.47	0.0019	0.038	ENSG00000168564	CDKN2AIP
MBD2.0.B	0.55	0.099	chr4:183443824-183445423	59635	0.46	0.0022	0.042	ENSG00000168556	ING2
MBD2.0.B	0.63	0.094	chr4:183504041-183504850	59406	0.41	0.0064	0.082	ENSG00000168564	CDKN2AIP
MBD2.0.B	0.63	0.094	chr4:183504041-183504850	208	0.47	0.0018	0.037	ENSG00000168556	ING2
MBD2.0.B	0.44	0.14	chr4:184648709-184650207	43878	0.41	0.0067	0.084	ENSG00000151725	CENPU
MBD2.0.B	0.65	0.095	chr4:184733709-184734582	39624	0.51	0.00063	0.018	ENSG00000151725	CENPU
MBD2.0.B	0.47	0.12	chr4:184825345-184826680	131260	0.4	0.0086	0.098	ENSG00000151725	CENPU
MBD2.0.B	0.62	0.094	chr5:14664117-14665074	207258	0.42	0.0061	0.08	ENSG00000272057	AC016575.1
MBD2.0.B	0.37	0.16	chr5:76855835-76856335	5834	0.45	0.0026	0.047	ENSG00000171643	S100Z
MBD2.0.B	0.37	0.16	chr5:76855835-76856335	96710	0.45	0.0025	0.046	ENSG00000145708	CRHBP
MBD2.0.B	0.67	0.095	chr5:112976444-112977334	115256	0.44	0.004	0.061	ENSG00000153037	SRP19
MBD2.0.B	0.52	0.11	chr5:122845210-122846071	70131	0.42	0.0053	0.072	ENSG00000205302	SNX2
MBD2.0.B	0.52	0.11	chr5:122845210-122846071	12854	0.53	0.00033	0.011	ENSG00000260686	AC008669.1
MBD2.0.B	0.5	0.11	chr5:126778122-126778760	1499	0.61	1.7e-05	0.0011	ENSG00000113368	LMNB1
MBD2.0.B	0.54	0.11	chr5:134113975-134115208	33727	0.45	0.0026	0.047	ENSG00000113558	SKP1
MBD2.0.B	0.69	0.095	chr5:134845614-134846617	244465	0.4	0.0078	0.093	ENSG00000152700	SAR1B
MBD2.0.B	0.69	0.095	chr5:134845614-134846617	86843	0.44	0.0039	0.061	ENSG00000145833	DDX46
MBD2.0.B	0.69	0.095	chr5:134845614-134846617	58503	0.44	0.0037	0.058	ENSG00000132570	PCBD2
MBD2.0.B	0.59	0.099	chr5:146203134-146204026	90100	0.45	0.0028	0.048	ENSG00000133706	LARS1
MBD2.0.B	0.59	0.099	chr5:146203134-146204026	0	0.48	0.0014	0.032	ENSG00000091009	RBM27
MBD2.0.B	0.59	0.099	chr5:146203134-146204026	243285	0.43	0.0042	0.063	ENSG00000113649	TCERG1
MBD2.0.B	0.53	0.11	chr5:157142231-157143074	4807	0.47	0.0017	0.035	ENSG00000155868	MED7
MBD2.0.B	0.39	0.16	chr5:163437186-163438178	8348	0.48	0.0012	0.027	ENSG00000170584	NUDCD2
MBD2.0.B	0.5	0.12	chr5:163459688-163460840	13162	0.49	0.001	0.025	ENSG00000170584	NUDCD2
MBD2.0.B	0.49	0.12	chr5:163505403-163506324	58877	0.52	0.00039	0.013	ENSG00000170584	NUDCD2
MBD2.0.B	0.49	0.12	chr5:163505403-163506324	45200	0.5	0.00082	0.022	ENSG00000072571	HMMR
MBD2.0.B	0.45	0.14	chr5:172770525-172771591	187138	0.46	0.0023	0.043	ENSG00000037241	RPL26L1
MBD2.0.B	0.47	0.12	chr5:173056802-173057606	86836	0.42	0.0055	0.073	ENSG00000113734	BNIP1
MBD2.0.B	0.35	0.16	chr5:175691060-175691331	226542	0.4	0.0079	0.093	ENSG00000051596	THOC3
MBD2.0.B	0.51	0.11	chr5:177006274-177007160	101269	0.42	0.0052	0.071	ENSG00000087206	UIMC1
MBD2.0.B	0.38	0.16	chr5:178576670-178577223	137989	0.4	0.0087	0.099	ENSG00000245688	AC008659.1
MBD2.0.B	0.54	0.11	chr5:178589550-178590639	150869	0.42	0.0054	0.073	ENSG00000245688	AC008659.1
MBD2.0.B	0.64	0.094	chr6:2764970-2766463	101341	0.41	0.0077	0.092	ENSG00000145949	MYLK4
MBD2.0.B	0.42	0.14	chr6:7389294-7390497	62638	0.4	0.0082	0.095	ENSG00000164304	CAGE1
MBD2.0.B	0.31	0.18	chr6:8063727-8064692	50160	0.43	0.0048	0.068	ENSG00000188428	BLOC1S5
MBD2.0.B	0.58	0.099	chr6:20401168-20401955	132502	0.49	0.00094	0.024	ENSG00000145996	CDKAL1
MBD2.0.B	0.44	0.14	chr6:26216207-26217474	223566	0.47	0.0018	0.037	ENSG00000272462	U91328.1
MBD2.0.B	0.44	0.14	chr6:26216207-26217474	34177	0.41	0.0064	0.082	ENSG00000275713	H2BC9
MBD2.0.B	0.44	0.14	chr6:26216207-26217474	184763	0.45	0.0031	0.053	ENSG00000026950	BTN3A1
MBD2.0.B	0.3	0.18	chr6:33298677-33300178	0	0.48	0.0013	0.029	ENSG00000231925	TAPBP
MBD2.0.B	0.37	0.16	chr6:35452124-35452779	109566	0.51	0.00059	0.017	ENSG00000112033	PPARD
MBD2.0.B	0.4	0.14	chr6:42978401-42979380	14536	0.43	0.0045	0.065	ENSG00000124587	PEX6
MBD2.0.B	0.5	0.12	chr6:42984207-42984852	104591	0.5	0.0008	0.021	ENSG00000146223	RPL7L1
MBD2.0.B	0.3	0.18	chr6:52670826-52671379	94039	0.42	0.006	0.078	ENSG00000225791	TRAM2-AS1
MBD2.0.B	0.35	0.16	chr6:57172012-57172947	125480	0.46	0.0024	0.045	ENSG00000168116	KIAA1586
MBD2.0.B	0.35	0.16	chr6:57172012-57172947	141858	0.62	1.4e-05	0.00091	ENSG00000146143	PRIM2
MBD2.0.B	0.34	0.18	chr6:79076907-79077226	156492	0.46	0.0021	0.041	ENSG00000270362	HMGN3-AS1
MBD2.0.B	0.35	0.18	chr6:83192863-83194139	16263	0.41	0.0074	0.089	ENSG00000065833	ME1
MBD2.0.B	0.62	0.094	chr6:85593341-85594595	13190	0.61	1.6e-05	0.001	ENSG00000135316	SYNCRIP
MBD2.0.B	0.45	0.12	chr6:85678327-85679469	70542	0.57	7.6e-05	0.0036	ENSG00000135316	SYNCRIP
MBD2.0.B	0.33	0.18	chr6:87701683-87702599	111616	0.46	0.0023	0.043	ENSG00000135336	ORC3
MBD2.0.B	0.5	0.11	chr6:111259014-111259818	223693	0.47	0.0015	0.033	ENSG00000231889	TRAF3IP2-AS1
MBD2.0.B	0.35	0.18	chr6:125956570-125957444	29035	0.42	0.0063	0.081	ENSG00000066651	TRMT11
MBD2.0.B	0.42	0.14	chr6:135497333-135498227	213801	0.49	0.0011	0.026	ENSG00000135541	AHI1
MBD2.0.B	0.55	0.099	chr6:136249709-136250639	18685	0.55	0.00014	0.006	ENSG00000146410	MTFR2
MBD2.0.B	0.55	0.099	chr6:136249709-136250639	5988	0.47	0.0019	0.038	ENSG00000029363	BCLAF1
MBD2.0.B	0.32	0.18	chr6:139028538-139029850	125045	0.42	0.0063	0.081	ENSG00000135597	REPS1
MBD2.0.B	0.3	0.18	chr6:157831481-157831782	40789	0.4	0.0088	0.099	ENSG00000229502	AL391863.1
MBD2.0.B	0.56	0.099	chr6:163585794-163586517	85060	0.52	0.0004	0.013	ENSG00000235538	AL078602.1
MBD2.0.B	0.34	0.18	chr7:520122-520329	82856	0.48	0.0012	0.029	ENSG00000237181	AC147651.4
MBD2.0.B	0.31	0.18	chr7:522359-522741	25101	0.44	0.0035	0.056	ENSG00000197461	PDGFA
MBD2.0.B	0.56	0.099	chr7:21945398-21946006	44499	0.7	2.6e-07	3.2e-05	ENSG00000164649	CDCA7L
MBD2.0.B	0.44	0.14	chr7:21946084-21946314	45185	0.79	5.1e-10	1.7e-07	ENSG00000164649	CDCA7L
MBD2.0.B	0.53	0.11	chr7:23181512-23182361	81298	0.43	0.004	0.061	ENSG00000230658	KLHL7-DT
MBD2.0.B	0.43	0.14	chr7:23531050-23532197	147933	0.42	0.0051	0.07	ENSG00000188732	FAM221A
MBD2.0.B	0.43	0.14	chr7:23531050-23532197	147998	0.41	0.0069	0.085	ENSG00000234286	AC006026.3
MBD2.0.B	0.36	0.16	chr7:23597026-23598160	81970	0.46	0.002	0.04	ENSG00000188732	FAM221A
MBD2.0.B	0.35	0.18	chr7:26863569-26864971	196501	0.71	1.7e-07	2.3e-05	ENSG00000005020	SKAP2
MBD2.0.B	0.48	0.12	chr7:33062323-33063487	194151	0.44	0.0032	0.053	ENSG00000170852	KBTBD2
MBD2.0.B	0.6	0.094	chr7:38177767-38178846	162731	0.4	0.0078	0.093	ENSG00000281103	TRG-AS1
MBD2.0.B	0.46	0.12	chr7:40134202-40135251	186680	0.43	0.005	0.07	ENSG00000259826	AC072061.1
MBD2.0.B	0.57	0.099	chr7:44847520-44848535	20729	0.41	0.0068	0.085	ENSG00000105968	H2AZ2
MBD2.0.B	0.31	0.18	chr7:44978959-44979373	152168	0.6	2.9e-05	0.0016	ENSG00000105968	H2AZ2
MBD2.0.B	0.58	0.099	chr7:66075479-66076169	38435	0.45	0.0031	0.052	ENSG00000241258	CRCP
MBD2.0.B	0.39	0.16	chr7:66844528-66845309	75916	0.6	3e-05	0.0017	ENSG00000106609	TMEM248
MBD2.0.B	0.42	0.14	chr7:100081456-100082092	77152	0.41	0.0075	0.091	ENSG00000197093	GAL3ST4
MBD2.0.B	0.44	0.14	chr7:100271779-100272592	112535	0.44	0.0036	0.057	ENSG00000197093	GAL3ST4
MBD2.0.B	0.31	0.18	chr7:100894907-100895025	190456	0.48	0.0012	0.028	ENSG00000169871	TRIM56
MBD2.0.B	0.55	0.099	chr7:107890825-107891868	0	0.41	0.0075	0.091	ENSG00000091140	DLD
MBD2.0.B	0.37	0.16	chr7:112939301-112940412	176924	0.43	0.0049	0.069	ENSG00000146802	TMEM168
MBD2.0.B	0.31	0.18	chr7:123748321-123749761	0	0.55	0.00017	0.0069	ENSG00000272686	AC006333.1
MBD2.0.B	0.53	0.11	chr7:139109111-139110056	23688	0.51	0.00051	0.015	ENSG00000105948	TTC26
MBD2.0.B	0.5	0.12	chr7:139230599-139231900	96855	0.46	0.0021	0.041	ENSG00000105948	TTC26
MBD2.0.B	0.5	0.11	chr7:143287931-143288816	0	0.46	0.002	0.04	ENSG00000106144	CASP2
MBD2.0.B	0.5	0.11	chr7:143287931-143288816	27295	0.45	0.0027	0.048	ENSG00000188037	CLCN1
MBD2.0.B	0.5	0.11	chr7:143287931-143288816	101473	0.4	0.0082	0.096	ENSG00000146904	EPHA1
MBD2.0.B	0.5	0.11	chr7:143287931-143288816	154637	0.49	0.00089	0.023	ENSG00000185899	TAS2R60
MBD2.0.B	0.39	0.16	chr7:143380508-143381443	92293	0.47	0.0019	0.038	ENSG00000106144	CASP2
MBD2.0.B	0.39	0.16	chr7:143380508-143381443	8846	0.43	0.0043	0.064	ENSG00000146904	EPHA1
MBD2.0.B	0.63	0.094	chr7:158704700-158705266	151292	0.43	0.0049	0.069	ENSG00000126870	WDR60
MBD2.0.B	0.61	0.094	chr7:158829085-158830251	26307	0.44	0.0038	0.059	ENSG00000126870	WDR60
MBD2.0.B	0.47	0.12	chr8:17922355-17923654	246823	0.41	0.0063	0.081	ENSG00000171428	NAT1
MBD2.0.B	0.48	0.12	chr8:33554592-33555315	69410	0.42	0.006	0.079	ENSG00000198042	MAK16
MBD2.0.B	0.53	0.11	chr8:42292643-42293516	244013	0.4	0.0084	0.097	ENSG00000254165	AC090739.1
MBD2.0.B	0.54	0.11	chr8:47960630-47961480	445	0.5	0.00085	0.022	ENSG00000104738	MCM4
MBD2.0.B	0.47	0.12	chr8:73294118-73295799	241940	0.42	0.0058	0.076	ENSG00000253636	AC022893.1
MBD2.0.B	0.53	0.11	chr8:73746757-73747579	224858	0.41	0.0068	0.085	ENSG00000175606	TMEM70
MBD2.0.B	0.33	0.18	chr8:81280225-81281706	4826	0.43	0.0044	0.065	ENSG00000272425	AC009902.3
MBD2.0.B	0.33	0.18	chr8:81280225-81281706	354	0.48	0.0014	0.03	ENSG00000254027	AC009902.2
MBD2.0.B	0.31	0.18	chr8:85245315-85246291	138100	0.5	0.00066	0.018	ENSG00000133739	LRRCC1
MBD2.0.B	0.4	0.16	chr8:86342231-86343288	8957	0.52	0.00048	0.015	ENSG00000254231	AC103760.1
MBD2.0.B	0.4	0.16	chr8:86342231-86343288	0	0.47	0.0019	0.039	ENSG00000123124	WWP1
MBD2.0.B	0.52	0.11	chr8:94474592-94475268	102632	0.44	0.004	0.061	ENSG00000197275	RAD54B
MBD2.0.B	0.4	0.14	chr8:94719385-94720392	159378	0.48	0.0012	0.028	ENSG00000175305	CCNE2
MBD2.0.B	0.4	0.14	chr8:94719385-94720392	175375	0.45	0.0025	0.046	ENSG00000156170	NDUFAF6
MBD2.0.B	0.4	0.14	chr8:94719385-94720392	229645	0.5	0.0007	0.019	ENSG00000253878	AC087752.3
MBD2.0.B	0.43	0.14	chr8:94894965-94895867	15195	0.44	0.0032	0.053	ENSG00000175305	CCNE2
MBD2.0.B	0.43	0.14	chr8:94894965-94895867	54170	0.54	0.00025	0.009	ENSG00000253878	AC087752.3
MBD2.0.B	0.39	0.16	chr8:95024614-95025389	144844	0.47	0.0018	0.038	ENSG00000175305	CCNE2
MBD2.0.B	0.39	0.16	chr8:95024614-95025389	128847	0.45	0.0029	0.05	ENSG00000156170	NDUFAF6
MBD2.0.B	0.39	0.16	chr8:95024614-95025389	74577	0.52	0.00044	0.014	ENSG00000253878	AC087752.3
MBD2.0.B	0.57	0.099	chr8:96261797-96263013	22399	0.46	0.002	0.04	ENSG00000156469	MTERF3
MBD2.0.B	0.34	0.18	chr8:123041477-123042685	0	0.42	0.0053	0.072	ENSG00000156787	TBC1D31
MBD2.0.B	0.61	0.094	chr8:123072389-123073195	30421	0.43	0.0041	0.062	ENSG00000156787	TBC1D31
MBD2.0.B	0.61	0.094	chr8:123072389-123073195	175256	0.55	0.00018	0.007	ENSG00000165156	ZHX1
MBD2.0.B	0.49	0.12	chr8:123273953-123275431	25502	0.42	0.005	0.07	ENSG00000165156	ZHX1
MBD2.0.B	0.49	0.12	chr8:123273953-123275431	141295	0.47	0.0018	0.038	ENSG00000156795	WDYHV1
MBD2.0.B	0.58	0.099	chr8:124474479-124475537	168290	0.55	0.00018	0.007	ENSG00000164983	TMEM65
MBD2.0.B	0.48	0.12	chr8:124728372-124728930	239887	0.43	0.0043	0.064	ENSG00000147687	TATDN1
MBD2.0.B	0.61	0.094	chr8:124997896-124999068	0	0.42	0.0059	0.077	ENSG00000104549	SQLE
MBD2.0.B	0.34	0.18	chr8:127794209-127794615	0	0.41	0.0069	0.085	ENSG00000249859	PVT1
MBD2.0.B	0.68	0.095	chr8:129939305-129940672	99712	0.4	0.0087	0.099	ENSG00000153310	FAM49B
MBD2.0.B	0.52	0.11	chr8:134832062-134832974	40042	0.47	0.0015	0.033	ENSG00000259820	AC083843.3
MBD2.0.B	0.43	0.14	chr8:143558188-143558762	4981	0.45	0.0029	0.05	ENSG00000104518	GSDMD
MBD2.0.B	0.45	0.14	chr8:144528600-144529268	118858	0.42	0.0055	0.074	ENSG00000147804	SLC39A4
MBD2.0.B	0.39	0.16	chr9:15422315-15423336	129707	0.46	0.002	0.04	ENSG00000164989	CCDC171
MBD2.0.B	0.47	0.12	chr9:33473617-33474242	208738	0.41	0.007	0.087	ENSG00000086065	CHMP5
MBD2.0.B	0.31	0.18	chr9:35748861-35749418	16263	0.42	0.0062	0.081	ENSG00000107175	CREB3
MBD2.0.B	0.52	0.11	chr9:70258535-70259558	0	0.45	0.0028	0.048	ENSG00000198887	SMC5
MBD2.0.B	0.41	0.14	chr9:74952219-74953089	5636	0.43	0.0043	0.064	ENSG00000135045	C9orf40
MBD2.0.B	0.41	0.14	chr9:74952219-74953089	135425	0.46	0.0022	0.042	ENSG00000134996	OSTF1
MBD2.0.B	0.59	0.099	chr9:78031629-78032695	203367	0.45	0.003	0.051	ENSG00000148019	CEP78
MBD2.0.B	0.38	0.16	chr9:91162814-91163591	85676	0.53	0.00034	0.011	ENSG00000237422	AL158071.4
MBD2.0.B	0.33	0.18	chr9:104926483-104926895	162354	0.66	1.6e-06	0.00015	ENSG00000165028	NIPSNAP3B
MBD2.0.B	0.46	0.12	chr9:125189111-125190096	42538	0.43	0.004	0.061	ENSG00000119414	PPP6C
MBD2.0.B	0.52	0.11	chr9:132410108-132410424	34560	0.42	0.006	0.078	ENSG00000125482	TTF1
MBD2.0.B	0.41	0.14	chr9:136991770-136992517	2091	0.55	0.00019	0.0073	ENSG00000169583	CLIC3
MBD2.0.B	0.31	0.18	chrX:11757578-11758285	0	0.81	7.4e-11	3.4e-08	ENSG00000005302	MSL3
MBD2.0.B	0.32	0.18	chrX:14872962-14873690	37001	0.6	2.7e-05	0.0016	ENSG00000181544	FANCB
MBD2.0.B	0.32	0.18	chrX:14872962-14873690	0	0.86	3.8e-13	3.4e-10	ENSG00000130150	MOSPD2
MBD2.0.B	0.31	0.18	chrX:17736840-17737690	0	0.6	2.9e-05	0.0017	ENSG00000047634	SCML1
MBD2.0.B	0.37	0.16	chrX:38803624-38804443	2192	0.83	1.5e-11	8.3e-09	ENSG00000165175	MID1IP1
MBD2.0.B	0.37	0.16	chrX:38803624-38804443	2056	0.62	1.1e-05	0.00075	ENSG00000238123	MID1IP1-AS1
MBD2.0.B	0.38	0.16	chrX:68894482-68895564	65461	0.59	3.4e-05	0.0019	ENSG00000090776	EFNB1
MBD2.0.B	0.36	0.16	chrX:78103782-78104323	193043	0.65	2.7e-06	0.00024	ENSG00000102144	PGK1
MBD2.0.B	0.36	0.16	chrX:78103782-78104323	167145	0.43	0.0047	0.067	ENSG00000173198	CYSLTR1
MBD2.0.B	0.31	0.18	chrX:119398975-119399787	0	0.64	4.1e-06	0.00033	ENSG00000077713	SLC25A43
MBD2.0.B	0.31	0.18	chrX:119398975-119399787	68635	0.67	1.1e-06	0.0001	ENSG00000005022	SLC25A5
MBD2.0.B	0.31	0.18	chrX:119398975-119399787	174749	0.55	0.00018	0.0072	ENSG00000077721	UBE2A
MBD2.0.B	0.31	0.18	chrX:119398975-119399787	188550	0.5	0.00081	0.021	ENSG00000186416	NKRF
MBD2.0.B	0.31	0.18	chrX:119398975-119399787	215937	0.68	6.4e-07	6.8e-05	ENSG00000125354	SEPTIN6
MBD2.0.B	0.38	0.16	chrX:119468018-119469511	68682	0.62	1.5e-05	0.00096	ENSG00000077713	SLC25A43
MBD2.0.B	0.38	0.16	chrX:119468018-119469511	2032	0.48	0.0014	0.031	ENSG00000224281	SLC25A5-AS1
MBD2.0.B	0.38	0.16	chrX:119468018-119469511	0	0.8	2.6e-10	9.8e-08	ENSG00000005022	SLC25A5
MBD2.0.B	0.38	0.16	chrX:119468018-119469511	68638	0.49	0.0011	0.026	ENSG00000018610	CXorf56
MBD2.0.B	0.38	0.16	chrX:119468018-119469511	105025	0.62	1.2e-05	0.00082	ENSG00000077721	UBE2A
MBD2.0.B	0.38	0.16	chrX:119468018-119469511	118826	0.64	4.5e-06	0.00036	ENSG00000186416	NKRF
MBD2.0.B	0.38	0.16	chrX:119468018-119469511	146213	0.81	9e-11	3.9e-08	ENSG00000125354	SEPTIN6
MBD2.0.B	0.32	0.18	chrX:119482397-119482973	83061	0.53	0.0003	0.011	ENSG00000077713	SLC25A43
MBD2.0.B	0.32	0.18	chrX:119482397-119482973	13975	0.73	5.5e-08	8.8e-06	ENSG00000005022	SLC25A5
MBD2.0.B	0.32	0.18	chrX:119482397-119482973	55176	0.48	0.0013	0.029	ENSG00000018610	CXorf56
MBD2.0.B	0.32	0.18	chrX:119482397-119482973	91563	0.65	3.1e-06	0.00026	ENSG00000077721	UBE2A
MBD2.0.B	0.32	0.18	chrX:119482397-119482973	105364	0.64	4.1e-06	0.00033	ENSG00000186416	NKRF
MBD2.0.B	0.32	0.18	chrX:119482397-119482973	132751	0.78	1.1e-09	3.1e-07	ENSG00000125354	SEPTIN6
MBD2.0.B	0.32	0.18	chrX:119758065-119759194	219916	0.47	0.0016	0.034	ENSG00000018610	CXorf56
MBD2.0.B	0.32	0.18	chrX:119758065-119759194	183529	0.58	5.3e-05	0.0027	ENSG00000077721	UBE2A
MBD2.0.B	0.32	0.18	chrX:119758065-119759194	169728	0.58	6.6e-05	0.0033	ENSG00000186416	NKRF
MBD2.0.B	0.32	0.18	chrX:119758065-119759194	142341	0.82	4.5e-11	2.1e-08	ENSG00000125354	SEPTIN6
MBD2.0.B	0.32	0.18	chrX:119758065-119759194	0	0.76	6.1e-09	1.4e-06	ENSG00000187808	SOWAHD
MBD2.0.B	0.32	0.18	chrX:119758065-119759194	46117	0.51	0.0006	0.017	ENSG00000125351	UPF3B
MBD2.0.B	0.32	0.18	chrX:119758065-119759194	161478	0.63	8.9e-06	0.00064	ENSG00000101882	NKAP
MBD2.0.B	0.47	0.12	chrX:120250506-120251213	0	0.78	1.1e-09	3.2e-07	ENSG00000177485	ZBTB33
MBD2.0.B	0.31	0.18	chrX:120485656-120486492	234904	0.59	3.3e-05	0.0019	ENSG00000177485	ZBTB33
MBD2.0.B	0.31	0.18	chrX:120485656-120486492	59508	0.49	0.00098	0.024	ENSG00000005893	LAMP2
MBD2.0.B	0.31	0.18	chrX:120485656-120486492	38120	0.62	1.1e-05	0.00079	ENSG00000158290	CUL4B
MBD2.0.B	0.31	0.18	chrX:120485656-120486492	107518	0.77	3.4e-09	8.3e-07	ENSG00000232119	MCTS1
MBD2.0.B	0.31	0.18	chrX:120485656-120486492	139182	0.61	1.5e-05	0.001	ENSG00000171155	C1GALT1C1
MBD2.0.B	0.39	0.16	chrX:130401419-130402424	198712	0.57	8.8e-05	0.0041	ENSG00000056277	ZNF280C
MBD2.0.B	0.39	0.16	chrX:130401419-130402424	61531	0.7	2.5e-07	3.2e-05	ENSG00000102078	SLC25A14
MBD2.0.B	0.39	0.16	chrX:130401419-130402424	0	0.76	5.5e-09	1.2e-06	ENSG00000134597	RBMX2
MBD2.0.B	0.39	0.16	chrX:130401419-130402424	220945	0.48	0.0014	0.031	ENSG00000165675	ENOX2
MBD2.0.B	0.38	0.16	chrX:153598501-153599680	10576	0.68	7.5e-07	7.9e-05	ENSG00000262919	CCNQ
MBD2.0.B	0.38	0.16	chrX:153598501-153599680	100812	0.57	7.1e-05	0.0034	ENSG00000185825	BCAP31
MBD2.0.B	0.38	0.16	chrX:153598501-153599680	125176	0.44	0.0037	0.058	ENSG00000101986	ABCD1
MBD2.0.B	0.38	0.16	chrX:153708273-153708942	120348	0.66	1.7e-06	0.00016	ENSG00000262919	CCNQ
MBD2.0.B	0.38	0.16	chrX:153708273-153708942	7781	0.61	1.7e-05	0.0011	ENSG00000185825	BCAP31
MBD2.0.B	0.38	0.16	chrX:153708273-153708942	220283	0.49	0.00087	0.023	ENSG00000102030	NAA10
MBD2.0.B	0.36	0.16	chrX:153724327-153725079	136402	0.57	7.6e-05	0.0036	ENSG00000262919	CCNQ
MBD2.0.B	0.36	0.16	chrX:153724327-153725079	23835	0.53	0.0003	0.01	ENSG00000185825	BCAP31
MBD2.0.B	0.36	0.16	chrX:153724327-153725079	204146	0.46	0.002	0.04	ENSG00000102030	NAA10
MBD2.0.B	0.34	0.18	chrX:153934674-153935456	86117	0.45	0.0026	0.047	ENSG00000169057	MECP2
MBD2.0.B	0.32	0.18	chrX:154478685-154479440	77449	0.46	0.0021	0.042	ENSG00000013563	DNASE1L1
MBD2.0.B	0.32	0.18	chrX:154478685-154479440	41772	0.46	0.002	0.04	ENSG00000203879	GDI1
MBD2.0.B	0.38	0.16	chrX:154546776-154547748	145540	0.48	0.0013	0.029	ENSG00000013563	DNASE1L1
MBD2.0.B	0.38	0.16	chrX:154546776-154547748	109863	0.55	0.00014	0.0059	ENSG00000203879	GDI1
MBD2.0.B	0.41	0.14	chrX:155215973-155216561	154351	0.42	0.0056	0.074	ENSG00000182712	CMC4
MECP2.0.C	0.79	0.17	chr15:74082472-74082797	90913	0.62	1.4e-05	0.00095	ENSG00000129009	ISLR
MECP2.0.C	0.7	0.2	chr19:50107023-50107331	204606	0.44	0.0032	0.054	ENSG00000131398	KCNC3
MECP2.0.C	0.76	0.17	chr8:144413515-144413737	3773	0.97	1.2e-27	4.3e-23	ENSG00000147804	SLC39A4
MECP2.0.C	0.71	0.2	chrX:153647046-153647341	59121	0.64	4.4e-06	0.00035	ENSG00000262919	CCNQ
MECP2.0.C	0.71	0.2	chrX:153647046-153647341	53151	0.66	2.5e-06	0.00022	ENSG00000185825	BCAP31
MECP2.0.C	0.71	0.2	chrX:153647046-153647341	77515	0.55	0.00017	0.0067	ENSG00000101986	ABCD1
MECP2.0.C	0.71	0.2	chrX:154457584-154458106	109060	0.57	9e-05	0.0041	ENSG00000196924	FLNA
MECP2.0.C	0.71	0.2	chrX:154457584-154458106	56348	0.63	6.9e-06	0.00052	ENSG00000013563	DNASE1L1
MECP2.0.C	0.71	0.2	chrX:154457584-154458106	20671	0.62	1.2e-05	0.00079	ENSG00000203879	GDI1
MECP2.0.C	0.71	0.2	chrX:154457584-154458106	29200	0.54	0.00024	0.0089	ENSG00000126903	SLC10A3
MECP2.0.C	0.71	0.2	chrX:154457584-154458106	73285	0.53	0.00035	0.012	ENSG00000160211	G6PD
MEF2A.0.A	-0.57	0.19	chr10:93437285-93437825	130856	0.42	0.0062	0.08	ENSG00000138119	MYOF
MEF2B.0.A	0.55	0.18	chr3:12730960-12731291	103194	0.44	0.0032	0.054	ENSG00000144713	RPL32
MEF2D.0.A	0.69	0.17	chr1:47023977-47024362	308	0.44	0.0033	0.054	ENSG00000186377	CYP4X1
MEF2D.0.A	0.74	0.11	chr1:165666204-165666476	34991	0.43	0.005	0.069	ENSG00000143198	MGST3
MEF2D.0.A	0.74	0.11	chr1:165666204-165666476	3988	0.43	0.0044	0.064	ENSG00000143149	ALDH9A1
MEF2D.0.A	0.74	0.11	chr1:165666204-165666476	57817	0.66	2.2e-06	0.0002	ENSG00000143183	TMCO1
MEF2D.0.A	0.74	0.11	chr1:165666204-165666476	161138	0.53	0.00029	0.01	ENSG00000143179	UCK2
MEF2D.0.A	0.66	0.17	chr1:226093046-226093611	110344	0.48	0.0012	0.028	ENSG00000143751	SDE2
MEF2D.0.A	0.66	0.17	chr1:226093046-226093611	51068	0.42	0.0059	0.078	ENSG00000182827	ACBD3
MSX2.0.D	-0.66	0.13	chr3:149009799-149010171	18458	0.47	0.0018	0.036	ENSG00000163754	GYG1
MSX2.0.D	-0.66	0.13	chr4:153520846-153521187	176197	0.51	0.00058	0.017	ENSG00000121211	MND1
MYCN.0.A	0.69	0.12	chr5:37837270-37837363	24593	0.41	0.0064	0.082	ENSG00000168621	GDNF
NF2L1.0.C	0.61	0.15	chr12:8687879-8688349	6279	0.52	0.00038	0.012	ENSG00000166532	RIMKLB
NF2L1.0.C	0.62	0.15	chr12:15928435-15928697	46048	0.66	2.3e-06	0.00021	ENSG00000023734	STRAP
NF2L1.0.C	0.61	0.15	chr4:165994799-165995016	121562	0.67	1.4e-06	0.00013	ENSG00000038295	TLL1
NFAC3.0.B	0.7	0.19	chr13:100658395-100658677	128231	0.41	0.0064	0.082	ENSG00000134864	GGACT
NFIB.0.D	-0.6	0.18	chr12:15527065-15527757	204557	0.4	0.0079	0.093	ENSG00000151490	PTPRO
NFIB.0.D	-0.6	0.18	chr12:15527065-15527757	92377	0.67	1e-06	0.0001	ENSG00000151491	EPS8
NFKB1.1.B	0.59	0.15	chr1:156662237-156662611	79498	0.4	0.0079	0.093	ENSG00000143321	HDGF
NFKB1.1.B	0.55	0.19	chr1:203173046-203173245	5235	0.52	0.00042	0.014	ENSG00000133055	MYBPH
NFKB1.1.B	0.55	0.19	chr1:203173046-203173245	5686	0.46	0.0021	0.041	ENSG00000133048	CHI3L1
NFKB1.1.B	0.55	0.19	chr1:203173046-203173245	39582	0.42	0.0056	0.074	ENSG00000133063	CHIT1
NFKB1.1.B	0.55	0.19	chr10:6129803-6130346	14588	0.41	0.0067	0.084	ENSG00000170525	PFKFB3
NFKB1.1.B	0.52	0.19	chr10:52582555-52582904	182476	0.41	0.0077	0.092	ENSG00000165471	MBL2
NFKB1.1.B	0.62	0.12	chr12:109978769-109979866	144469	0.44	0.0037	0.058	ENSG00000122970	IFT81
NFKB1.1.B	0.61	0.12	chr13:45280019-45280397	159509	0.42	0.005	0.07	ENSG00000188342	GTF2F2
NFKB1.1.B	0.58	0.15	chr14:100350913-100351407	59797	0.43	0.0049	0.069	ENSG00000197119	SLC25A29
NFKB1.1.B	0.55	0.15	chr17:5031501-5032215	99224	0.44	0.0036	0.057	ENSG00000185245	GP1BA
NFKB1.1.B	0.52	0.19	chr17:36092265-36092591	19399	0.41	0.0067	0.084	ENSG00000277089	AC243829.4
NFKB1.1.B	0.52	0.19	chr17:36092265-36092591	4009	0.54	0.00026	0.0093	ENSG00000277632	CCL3
NFKB1.1.B	0.52	0.19	chr17:36092265-36092591	11236	0.53	0.00029	0.01	ENSG00000275302	CCL4
NFKB1.1.B	0.52	0.19	chr17:36092265-36092591	102278	0.5	0.00081	0.021	ENSG00000276085	CCL3L3
NFKB1.1.B	0.52	0.19	chr17:36092265-36092591	118333	0.51	0.00059	0.017	ENSG00000276070	CCL4L2
NFKB1.1.B	0.54	0.19	chr17:60091835-60092383	12526	0.44	0.0038	0.059	ENSG00000267416	AC025048.4
NFKB1.1.B	0.57	0.15	chr2:71060964-71061097	230753	0.49	0.001	0.025	ENSG00000116031	CD207
NFKB1.1.B	0.62	0.12	chr2:96501413-96502028	3767	0.58	4.9e-05	0.0025	ENSG00000163121	NEURL3
NFKB1.1.B	0.65	0.12	chr2:144356350-144356702	7662	0.4	0.0079	0.093	ENSG00000169554	ZEB2
NFKB1.1.B	0.53	0.19	chr2:237696632-237696773	211204	0.46	0.0024	0.045	ENSG00000115648	MLPH
NFKB1.1.B	0.75	0.12	chr3:53182910-53183092	100337	0.47	0.0019	0.039	ENSG00000272886	DCP1A
NFKB1.1.B	0.61	0.12	chr6:32668351-32668650	89582	0.41	0.0075	0.091	ENSG00000196126	HLA-DRB1
NFKB1.1.B	0.61	0.12	chr6:32668351-32668650	40172	0.41	0.0078	0.092	ENSG00000196735	HLA-DQA1
NFKB1.1.B	0.61	0.12	chr6:32668351-32668650	8884	0.44	0.0033	0.054	ENSG00000179344	HLA-DQB1
NFKB1.1.B	0.61	0.12	chr6:32668351-32668650	176559	0.43	0.0041	0.062	ENSG00000168394	TAP1
NFKB1.1.B	0.55	0.15	chrX:19777075-19777463	243098	0.78	8.7e-10	2.7e-07	ENSG00000147010	SH3KBP1
NFKB1.1.B	0.55	0.15	chrX:19777075-19777463	135397	0.85	1.4e-12	1e-09	ENSG00000173681	BCLAF3
NFKB1.1.B	0.55	0.15	chrX:19789907-19790129	122731	0.6	2.7e-05	0.0016	ENSG00000173681	BCLAF3
NFKB1.1.B	0.52	0.19	chrX:41018634-41019000	66445	0.72	7e-08	1.1e-05	ENSG00000124486	USP9X
NFKB1.1.B	0.55	0.19	chrX:44167071-44167510	19199	0.43	0.0048	0.068	ENSG00000183690	EFHC2
NFKB2.0.B	0.54	0.16	chr1:154520375-154520635	194822	0.4	0.0082	0.095	ENSG00000143515	ATP8B2
NFKB2.0.B	0.54	0.16	chr1:154520375-154520635	50603	0.53	0.0003	0.01	ENSG00000169291	SHE
NFKB2.0.B	0.54	0.16	chr1:154520375-154520635	27942	0.51	0.00053	0.016	ENSG00000160714	UBE2Q1
NFKB2.0.B	0.54	0.16	chr1:154520375-154520635	176820	0.41	0.0074	0.09	ENSG00000143603	KCNN3
NFKB2.0.B	0.58	0.12	chr1:156662237-156662611	79498	0.4	0.0079	0.093	ENSG00000143321	HDGF
NFKB2.0.B	0.57	0.12	chr1:203173046-203173245	5235	0.52	0.00042	0.014	ENSG00000133055	MYBPH
NFKB2.0.B	0.57	0.12	chr1:203173046-203173245	5686	0.46	0.0021	0.041	ENSG00000133048	CHI3L1
NFKB2.0.B	0.57	0.12	chr1:203173046-203173245	39582	0.42	0.0056	0.074	ENSG00000133063	CHIT1
NFKB2.0.B	0.52	0.16	chr1:203289334-203290080	121523	0.51	0.00051	0.016	ENSG00000133055	MYBPH
NFKB2.0.B	0.52	0.16	chr1:203289334-203290080	110403	0.43	0.0048	0.068	ENSG00000133048	CHI3L1
NFKB2.0.B	0.52	0.16	chr1:203289334-203290080	76507	0.44	0.0034	0.055	ENSG00000133063	CHIT1
NFKB2.0.B	0.52	0.16	chr1:203289334-203290080	15411	0.48	0.0013	0.03	ENSG00000159388	BTG2
NFKB2.0.B	0.5	0.16	chr1:205961447-205961784	193461	0.46	0.0019	0.039	ENSG00000117280	RAB29
NFKB2.0.B	0.5	0.16	chr1:205961447-205961784	91389	0.4	0.0087	0.099	ENSG00000263961	RHEX
NFKB2.0.B	0.49	0.18	chr1:206496107-206496733	25631	0.43	0.0049	0.069	ENSG00000263528	IKBKE
NFKB2.0.B	0.47	0.18	chr12:108360551-108361040	154237	0.53	0.00031	0.011	ENSG00000198855	FICD
NFKB2.0.B	0.47	0.18	chr12:108360551-108361040	201542	0.44	0.0036	0.057	ENSG00000136003	ISCU
NFKB2.0.B	0.55	0.12	chr12:108613480-108613859	98203	0.56	0.00011	0.0049	ENSG00000198855	FICD
NFKB2.0.B	0.55	0.12	chr12:108613480-108613859	50898	0.54	0.00019	0.0075	ENSG00000136003	ISCU
NFKB2.0.B	0.61	0.11	chr12:109978769-109979866	144469	0.44	0.0037	0.058	ENSG00000122970	IFT81
NFKB2.0.B	0.52	0.16	chr13:45280019-45280397	159509	0.42	0.005	0.07	ENSG00000188342	GTF2F2
NFKB2.0.B	0.5	0.18	chr14:52336258-52336535	21953	0.5	0.00066	0.019	ENSG00000125384	PTGER2
NFKB2.0.B	0.51	0.16	chr14:74592821-74593397	116629	0.41	0.0063	0.081	ENSG00000119655	NPC2
NFKB2.0.B	0.51	0.16	chr14:74592821-74593397	94638	0.42	0.0052	0.071	ENSG00000119681	LTBP2
NFKB2.0.B	0.51	0.16	chr14:74592821-74593397	21296	0.44	0.0036	0.057	ENSG00000258976	AC013451.2
NFKB2.0.B	0.51	0.16	chr14:74592821-74593397	119747	0.6	3.2e-05	0.0018	ENSG00000119616	FCF1
NFKB2.0.B	0.59	0.12	chr14:100350913-100351407	59797	0.43	0.0049	0.069	ENSG00000197119	SLC25A29
NFKB2.0.B	0.52	0.16	chr15:43253441-43253620	20851	0.54	0.00024	0.0088	ENSG00000104055	TGM5
NFKB2.0.B	0.57	0.12	chr17:5031501-5032215	99224	0.44	0.0036	0.057	ENSG00000185245	GP1BA
NFKB2.0.B	0.46	0.18	chr17:7351520-7352409	0	0.44	0.0033	0.054	ENSG00000213859	KCTD11
NFKB2.0.B	0.47	0.18	chr17:30952756-30952927	223287	0.41	0.0071	0.087	ENSG00000263603	AC127024.2
NFKB2.0.B	0.47	0.18	chr17:30952756-30952927	171263	0.4	0.0085	0.098	ENSG00000265791	AC127024.4
NFKB2.0.B	0.49	0.18	chr17:36092265-36092591	19399	0.41	0.0067	0.084	ENSG00000277089	AC243829.4
NFKB2.0.B	0.49	0.18	chr17:36092265-36092591	4009	0.54	0.00026	0.0093	ENSG00000277632	CCL3
NFKB2.0.B	0.49	0.18	chr17:36092265-36092591	11236	0.53	0.00029	0.01	ENSG00000275302	CCL4
NFKB2.0.B	0.49	0.18	chr17:36092265-36092591	102278	0.5	0.00081	0.021	ENSG00000276085	CCL3L3
NFKB2.0.B	0.49	0.18	chr17:36092265-36092591	118333	0.51	0.00059	0.017	ENSG00000276070	CCL4L2
NFKB2.0.B	0.47	0.18	chr17:36199031-36199444	185975	0.47	0.0017	0.036	ENSG00000274736	CCL23
NFKB2.0.B	0.47	0.18	chr17:36199031-36199444	126165	0.41	0.0071	0.087	ENSG00000277089	AC243829.4
NFKB2.0.B	0.58	0.12	chr17:60091835-60092383	12526	0.44	0.0038	0.059	ENSG00000267416	AC025048.4
NFKB2.0.B	0.48	0.18	chr17:64008096-64008328	30814	0.42	0.0059	0.077	ENSG00000178607	ERN1
NFKB2.0.B	0.55	0.12	chr17:78171439-78171626	185152	0.44	0.0035	0.057	ENSG00000184557	SOCS3
NFKB2.0.B	0.53	0.16	chr18:46031727-46032247	48191	0.6	2.7e-05	0.0016	ENSG00000152229	PSTPIP2
NFKB2.0.B	0.46	0.18	chr19:8598167-8598660	234878	0.49	0.00086	0.022	ENSG00000167772	ANGPTL4
NFKB2.0.B	0.46	0.18	chr19:10404675-10404936	133582	0.42	0.0054	0.073	ENSG00000090339	ICAM1
NFKB2.0.B	0.46	0.18	chr19:10404675-10404936	11837	0.54	0.00023	0.0085	ENSG00000065989	PDE4A
NFKB2.0.B	0.51	0.16	chr19:13796693-13797316	1233	0.77	2.7e-09	6.8e-07	ENSG00000132003	ZSWIM4
NFKB2.0.B	0.51	0.16	chr19:13796693-13797316	64747	0.48	0.0015	0.032	ENSG00000187556	NANOS3
NFKB2.0.B	0.48	0.18	chr19:17754754-17755169	153426	0.47	0.0016	0.034	ENSG00000130477	UNC13A
NFKB2.0.B	0.5	0.16	chr19:49659858-49660125	229529	0.42	0.0057	0.076	ENSG00000104951	IL4I1
NFKB2.0.B	0.49	0.18	chr19:49896739-49898086	7085	0.44	0.0033	0.054	ENSG00000104951	IL4I1
NFKB2.0.B	0.46	0.18	chr19:49911170-49911799	21516	0.44	0.0034	0.056	ENSG00000104951	IL4I1
NFKB2.0.B	0.5	0.18	chr2:71060964-71061097	230753	0.49	0.001	0.025	ENSG00000116031	CD207
NFKB2.0.B	0.61	0.11	chr2:96501413-96502028	3767	0.58	4.9e-05	0.0025	ENSG00000163121	NEURL3
NFKB2.0.B	0.63	0.11	chr2:144356350-144356702	7662	0.4	0.0079	0.093	ENSG00000169554	ZEB2
NFKB2.0.B	0.56	0.12	chr2:237696632-237696773	211204	0.46	0.0024	0.045	ENSG00000115648	MLPH
NFKB2.0.B	0.48	0.18	chr20:45154771-45155159	170129	0.41	0.0073	0.089	ENSG00000124145	SDC4
NFKB2.0.B	0.48	0.18	chr21:33302215-33302676	100220	0.45	0.003	0.051	ENSG00000159128	IFNGR2
NFKB2.0.B	0.45	0.18	chr22:30325154-30325486	84701	0.63	7.5e-06	0.00056	ENSG00000128342	LIF
NFKB2.0.B	0.45	0.18	chr22:30325154-30325486	71455	0.53	0.00028	0.01	ENSG00000100003	SEC14L2
NFKB2.0.B	0.47	0.18	chr22:31210548-31210807	1432	0.43	0.0043	0.064	ENSG00000182541	LIMK2
NFKB2.0.B	0.71	0.089	chr3:53182910-53183092	100337	0.47	0.0019	0.039	ENSG00000272886	DCP1A
NFKB2.0.B	0.54	0.16	chr5:65790338-65790747	124410	0.49	0.00096	0.024	ENSG00000197860	SGTB
NFKB2.0.B	0.54	0.16	chr5:65790338-65790747	68133	0.45	0.0025	0.046	ENSG00000123213	NLN
NFKB2.0.B	0.49	0.18	chr5:138461355-138461642	22298	0.44	0.0036	0.058	ENSG00000132563	REEP2
NFKB2.0.B	0.53	0.16	chr6:32668351-32668650	89582	0.41	0.0075	0.091	ENSG00000196126	HLA-DRB1
NFKB2.0.B	0.53	0.16	chr6:32668351-32668650	40172	0.41	0.0078	0.092	ENSG00000196735	HLA-DQA1
NFKB2.0.B	0.53	0.16	chr6:32668351-32668650	8884	0.44	0.0033	0.054	ENSG00000179344	HLA-DQB1
NFKB2.0.B	0.53	0.16	chr6:32668351-32668650	176559	0.43	0.0041	0.062	ENSG00000168394	TAP1
NFKB2.0.B	0.45	0.18	chr6:32679423-32679812	239545	0.4	0.008	0.094	ENSG00000204287	HLA-DRA
NFKB2.0.B	0.45	0.18	chr6:32679423-32679812	100654	0.43	0.0046	0.066	ENSG00000196126	HLA-DRB1
NFKB2.0.B	0.45	0.18	chr6:32679423-32679812	19956	0.44	0.0035	0.056	ENSG00000179344	HLA-DQB1
NFKB2.0.B	0.48	0.18	chr6:36364937-36365169	128723	0.55	0.00017	0.0067	ENSG00000112079	STK38
NFKB2.0.B	0.48	0.18	chr6:44262763-44263068	4597	0.43	0.0046	0.066	ENSG00000146232	NFKBIE
NFKB2.0.B	0.53	0.16	chr6:45574206-45574578	246049	0.45	0.0031	0.053	ENSG00000124813	RUNX2
NFKB2.0.B	0.53	0.16	chr6:134167632-134168659	587	0.41	0.0077	0.092	ENSG00000118515	SGK1
NFKB2.0.B	0.54	0.16	chr7:44750883-44751554	2302	0.46	0.0024	0.045	ENSG00000122515	ZMIZ2
NFKB2.0.B	0.54	0.16	chr8:117934289-117934787	139799	0.47	0.0018	0.037	ENSG00000182197	EXT1
NFKB2.0.B	0.46	0.18	chrX:12903466-12904045	112111	0.61	1.6e-05	0.001	ENSG00000101911	PRPS2
NFKB2.0.B	0.46	0.18	chrX:12903466-12904045	36394	0.44	0.0032	0.054	ENSG00000196664	TLR7
NFKB2.0.B	0.46	0.18	chrX:12903466-12904045	2575	0.56	9.9e-05	0.0045	ENSG00000101916	TLR8
NFKB2.0.B	0.46	0.18	chrX:12903466-12904045	71065	0.72	7.7e-08	1.2e-05	ENSG00000205542	TMSB4X
NFKB2.0.B	0.46	0.18	chrX:19745128-19745417	167443	0.42	0.0055	0.074	ENSG00000173681	BCLAF3
NFKB2.0.B	0.54	0.16	chrX:19777075-19777463	243098	0.78	8.7e-10	2.7e-07	ENSG00000147010	SH3KBP1
NFKB2.0.B	0.54	0.16	chrX:19777075-19777463	135397	0.85	1.4e-12	1e-09	ENSG00000173681	BCLAF3
NFKB2.0.B	0.55	0.12	chrX:19789907-19790129	122731	0.6	2.7e-05	0.0016	ENSG00000173681	BCLAF3
NFKB2.0.B	0.49	0.18	chrX:40570407-40571590	7782	0.77	2.7e-09	6.9e-07	ENSG00000182220	ATP6AP2
NFKB2.0.B	0.49	0.18	chrX:40570407-40571590	55331	0.67	1.3e-06	0.00012	ENSG00000185753	CXorf38
NFKB2.0.B	0.49	0.18	chrX:40570407-40571590	76715	0.77	2.1e-09	5.5e-07	ENSG00000180182	MED14
NFKB2.0.B	0.49	0.18	chrX:40570407-40571590	163810	0.65	3.8e-06	0.00032	ENSG00000234636	MED14OS
NFKB2.0.B	0.49	0.18	chrX:40749747-40750341	170375	0.68	8.6e-07	8.8e-05	ENSG00000182220	ATP6AP2
NFKB2.0.B	0.49	0.18	chrX:40749747-40750341	122826	0.63	6.5e-06	0.0005	ENSG00000185753	CXorf38
NFKB2.0.B	0.49	0.18	chrX:40749747-40750341	101442	0.76	3.8e-09	9.4e-07	ENSG00000180182	MED14
NFKB2.0.B	0.49	0.18	chrX:40749747-40750341	14347	0.51	0.00061	0.018	ENSG00000234636	MED14OS
NFKB2.0.B	0.55	0.16	chrX:41018634-41019000	66445	0.72	7e-08	1.1e-05	ENSG00000124486	USP9X
NFKB2.0.B	0.59	0.12	chrX:44167071-44167510	19199	0.43	0.0048	0.068	ENSG00000183690	EFHC2
NFKB2.0.B	0.58	0.12	chrX:44456694-44457085	66554	0.6	2.4e-05	0.0014	ENSG00000069509	FUNDC1
NFKB2.0.B	0.46	0.18	chrX:53313383-53313823	122062	0.75	1.3e-08	2.6e-06	ENSG00000126012	KDM5C
NFKB2.0.B	0.46	0.18	chrX:53313383-53313823	87555	0.44	0.0039	0.06	ENSG00000124313	IQSEC2
NFKB2.0.B	0.46	0.18	chrX:119028733-119029395	54119	0.58	6.1e-05	0.003	ENSG00000175556	LONRF3
NFKB2.0.B	0.51	0.16	chrX:133345935-133346498	45832	0.55	0.00015	0.0062	ENSG00000076716	GPC4
NFYA.0.A	-0.55	0.19	chr3:9362709-9363533	13020	0.49	0.001	0.025	ENSG00000206573	THUMPD3-AS1
NFYA.0.A	-0.55	0.19	chr3:9362709-9363533	0	0.49	0.00098	0.024	ENSG00000134077	THUMPD3
NKX23.0.D	0.72	0.054	chr2:190765838-190766032	114789	0.82	2.5e-11	1.3e-08	ENSG00000115419	GLS
NKX61.0.B	0.75	0.094	chr5:139551211-139551805	102651	0.52	0.00038	0.013	ENSG00000249751	ECSCR
P73.0.A	0.72	0.077	chr3:58356139-58356502	23259	0.44	0.0033	0.054	ENSG00000168297	PXK
P73.0.A	0.72	0.077	chr3:58356139-58356502	71753	0.61	1.9e-05	0.0012	ENSG00000272182	AC135507.1
P73.1.A	0.69	0.14	chr5:10729706-10730045	31020	0.51	0.00064	0.018	ENSG00000272324	AC012629.2
P73.1.A	0.67	0.14	chr5:138355022-138355246	69757	0.44	0.0035	0.057	ENSG00000158402	CDC25C
P73.1.A	0.67	0.14	chr5:138355022-138355246	198510	0.44	0.0036	0.058	ENSG00000113013	HSPA9
PEBB.0.C	0.65	0.15	chr10:79266512-79266992	245609	0.54	0.00022	0.0084	ENSG00000253626	EIF5AL1
PEBB.0.C	0.66	0.15	chr18:50944087-50944834	23157	0.69	4.8e-07	5.3e-05	ENSG00000141642	ELAC1
PEBB.0.C	0.66	0.15	chr18:50944087-50944834	23185	0.41	0.0073	0.089	ENSG00000267699	AC091551.1
PEBB.0.C	0.66	0.15	chr18:50944087-50944834	83560	0.54	0.00024	0.009	ENSG00000141646	SMAD4
PITX1.0.D	-0.59	0.12	chr3:149009799-149010171	18458	0.47	0.0018	0.036	ENSG00000163754	GYG1
PO2F2.0.A	0.71	0.069	chr4:87984043-87984796	8393	0.63	7.1e-06	0.00053	ENSG00000118785	SPP1
PO2F2.0.A	0.71	0.069	chr4:87984043-87984796	22839	0.59	4e-05	0.0021	ENSG00000118762	PKD2
PO6F1.0.D	0.63	0.14	chr1:197782720-197783493	119137	0.51	0.00058	0.017	ENSG00000203724	C1orf53
PO6F1.0.D	0.65	0.14	chr3:101898708-101899185	222233	0.54	0.00021	0.0081	ENSG00000256628	ZBTB11-AS1
PO6F2.0.D	0.64	0.047	chrX:72181209-72181822	0	0.7	2.6e-07	3.2e-05	ENSG00000102309	PIN4
PRRX1.0.D	-0.6	0.14	chr12:42468970-42469800	230523	0.41	0.0077	0.092	ENSG00000134283	PPHLN1
PURA.0.D	0.55	0.19	chr1:1231698-1232628	28190	0.45	0.0027	0.048	ENSG00000186891	TNFRSF18
PURA.0.D	0.55	0.19	chr1:1349116-1350014	145608	0.45	0.0031	0.053	ENSG00000186891	TNFRSF18
PURA.0.D	0.59	0.19	chr1:7783790-7784387	131507	0.43	0.0044	0.064	ENSG00000049249	TNFRSF9
PURA.0.D	0.73	0.16	chr1:16217084-16217730	243218	0.41	0.0073	0.089	ENSG00000226029	LINC01772
PURA.0.D	0.56	0.19	chr1:18110037-18110855	2239	0.52	0.00045	0.014	ENSG00000117154	IGSF21
PURA.0.D	0.63	0.18	chr1:19311811-19312405	29238	0.5	0.0007	0.019	ENSG00000162482	AKR7A3
PURA.0.D	0.59	0.19	chr1:21290124-21290519	218878	0.64	5.4e-06	0.00042	ENSG00000162551	ALPL
PURA.0.D	0.59	0.19	chr1:21586701-21587318	77304	0.64	6.2e-06	0.00048	ENSG00000162551	ALPL
PURA.0.D	0.62	0.18	chr1:21622335-21622758	189507	0.41	0.0068	0.085	ENSG00000187942	LDLRAD2
PURA.0.D	0.69	0.15	chr1:22143025-22143510	83828	0.41	0.007	0.087	ENSG00000230068	CDC42-IT1
PURA.0.D	0.58	0.19	chr1:24502734-24503195	128521	0.41	0.0068	0.085	ENSG00000133226	SRRM1
PURA.0.D	0.65	0.18	chr1:24642508-24643391	10792	0.5	0.00083	0.022	ENSG00000133226	SRRM1
PURA.0.D	0.71	0.16	chr1:26991394-26991694	164706	0.43	0.004	0.061	ENSG00000204160	ZDHHC18
PURA.0.D	0.58	0.19	chr1:27959800-27960317	185942	0.47	0.0017	0.035	ENSG00000269971	AL020997.2
PURA.0.D	0.59	0.19	chr1:28552810-28553636	183228	0.43	0.0041	0.062	ENSG00000204138	PHACTR4
PURA.0.D	0.59	0.19	chr1:28736348-28737519	147025	0.45	0.0027	0.048	ENSG00000120656	TAF12
PURA.0.D	0.56	0.19	chr1:31548617-31548875	68811	0.55	0.00016	0.0066	ENSG00000121764	HCRTR1
PURA.0.D	0.57	0.19	chr1:31625647-31626094	101023	0.51	0.00064	0.018	ENSG00000121753	ADGRB2
PURA.0.D	0.57	0.19	chr1:31625647-31626094	164328	0.43	0.0049	0.069	ENSG00000134668	SPOCD1
PURA.0.D	0.64	0.18	chr1:31798498-31799144	8076	0.43	0.0044	0.064	ENSG00000134668	SPOCD1
PURA.0.D	0.63	0.18	chr1:33180732-33181068	142555	0.48	0.0014	0.031	ENSG00000134686	PHC2
PURA.0.D	0.59	0.19	chr1:42380634-42381104	0	0.49	0.001	0.025	ENSG00000177181	RIMKLA
PURA.0.D	0.63	0.18	chr1:42766506-42767574	87771	0.44	0.0039	0.06	ENSG00000234917	AC098484.2
PURA.0.D	0.69	0.15	chr1:150548631-150549587	180601	0.44	0.0035	0.057	ENSG00000163131	CTSS
PURA.0.D	0.56	0.19	chr1:150552138-150552850	230659	0.43	0.0044	0.064	ENSG00000117360	PRPF3
PURA.0.D	0.56	0.19	chr1:150552138-150552850	21701	0.45	0.0026	0.047	ENSG00000143384	MCL1
PURA.0.D	0.56	0.19	chr1:150629061-150629887	54510	0.5	0.00082	0.022	ENSG00000143384	MCL1
PURA.0.D	0.56	0.19	chr1:150629061-150629887	16343	0.47	0.0017	0.035	ENSG00000143457	GOLPH3L
PURA.0.D	0.56	0.19	chr1:150876171-150877048	229941	0.44	0.0037	0.059	ENSG00000143457	GOLPH3L
PURA.0.D	0.56	0.19	chr1:150876171-150877048	145983	0.4	0.0087	0.099	ENSG00000163131	CTSS
PURA.0.D	0.56	0.19	chr1:150876171-150877048	83535	0.4	0.0087	0.099	ENSG00000143418	CERS2
PURA.0.D	0.56	0.19	chr1:150876171-150877048	193530	0.48	0.0012	0.029	ENSG00000143458	GABPB2
PURA.0.D	0.58	0.19	chr1:151281212-151282578	210634	0.48	0.0012	0.028	ENSG00000143458	GABPB2
PURA.0.D	0.58	0.19	chr1:151281212-151282578	120146	0.5	0.00082	0.022	ENSG00000143442	POGZ
PURA.0.D	0.59	0.19	chr1:154220244-154221021	238627	0.59	3.5e-05	0.0019	ENSG00000143545	RAB13
PURA.0.D	0.56	0.19	chr1:155193274-155194091	1497	0.45	0.0026	0.047	ENSG00000169231	THBS3
PURA.0.D	0.58	0.19	chr1:155970535-155971175	37873	0.49	0.0011	0.027	ENSG00000163479	SSR2
PURA.0.D	0.57	0.19	chr1:156659944-156660619	22161	0.4	0.0087	0.099	ENSG00000272068	AL365181.2
PURA.0.D	0.6	0.18	chr1:156907281-156907716	207675	0.4	0.0078	0.093	ENSG00000143320	CRABP2
PURA.0.D	0.65	0.18	chr1:202130100-202130528	174597	0.46	0.0022	0.042	ENSG00000134375	TIMM17A
PURA.0.D	0.62	0.18	chr1:204417482-204418033	198629	0.43	0.0042	0.063	ENSG00000143850	PLEKHA6
PURA.0.D	0.62	0.18	chr1:204417482-204418033	199137	0.44	0.0034	0.056	ENSG00000170382	LRRN2
PURA.0.D	0.57	0.19	chr1:206481202-206481520	154016	0.45	0.0025	0.046	ENSG00000143479	DYRK3
PURA.0.D	0.65	0.18	chr10:70267446-70267938	169223	0.43	0.0041	0.062	ENSG00000042286	AIFM2
PURA.0.D	0.56	0.19	chr10:75269696-75270007	170110	0.42	0.0058	0.076	ENSG00000156671	SAMD8
PURA.0.D	0.57	0.19	chr10:78972537-78973019	29209	0.67	1.4e-06	0.00014	ENSG00000224596	ZMIZ1-AS1
PURA.0.D	0.62	0.18	chr10:79001122-79001897	57794	0.54	0.00021	0.008	ENSG00000224596	ZMIZ1-AS1
PURA.0.D	0.64	0.18	chr10:102408947-102409530	182648	0.41	0.0077	0.092	ENSG00000119915	ELOVL3
PURA.0.D	0.58	0.19	chr10:124129431-124129874	121763	0.45	0.0026	0.047	ENSG00000182022	CHST15
PURA.0.D	0.64	0.18	chr11:310966-311794	3335	0.46	0.0022	0.042	ENSG00000185201	IFITM2
PURA.0.D	0.64	0.18	chr11:310966-311794	7882	0.48	0.0013	0.03	ENSG00000142089	IFITM3
PURA.0.D	0.59	0.19	chr11:406771-407663	157997	0.47	0.0015	0.032	ENSG00000247095	MIR210HG
PURA.0.D	0.6	0.19	chr11:506700-507614	58046	0.62	9.7e-06	0.00068	ENSG00000247095	MIR210HG
PURA.0.D	0.64	0.18	chr11:535482-536024	29636	0.6	2.4e-05	0.0014	ENSG00000247095	MIR210HG
PURA.0.D	0.66	0.15	chr11:560377-561055	4605	0.59	3.7e-05	0.002	ENSG00000247095	MIR210HG
PURA.0.D	0.56	0.19	chr11:568360-569048	2700	0.69	5.3e-07	5.8e-05	ENSG00000247095	MIR210HG
PURA.0.D	0.61	0.18	chr11:575480-576554	9820	0.59	4.3e-05	0.0023	ENSG00000247095	MIR210HG
PURA.0.D	0.64	0.18	chr11:615513-616378	49853	0.64	6.2e-06	0.00048	ENSG00000247095	MIR210HG
PURA.0.D	0.62	0.18	chr11:796138-796575	230478	0.61	1.5e-05	0.00098	ENSG00000247095	MIR210HG
PURA.0.D	0.58	0.19	chr11:63768687-63769362	8795	0.4	0.0087	0.099	ENSG00000188070	C11orf95
PURA.0.D	0.59	0.19	chr11:65421196-65421537	106330	0.41	0.0074	0.09	ENSG00000149798	CDC42EP2
PURA.0.D	0.59	0.19	chr11:65421196-65421537	117268	0.45	0.0025	0.046	ENSG00000168056	LTBP3
PURA.0.D	0.56	0.19	chr11:65479537-65479744	164671	0.43	0.0042	0.063	ENSG00000149798	CDC42EP2
PURA.0.D	0.69	0.15	chr11:65574192-65574672	76504	0.43	0.0045	0.066	ENSG00000251562	MALAT1
PURA.0.D	0.68	0.15	chr11:65575501-65576122	36696	0.44	0.0038	0.059	ENSG00000168056	LTBP3
PURA.0.D	0.59	0.19	chr11:65614003-65614491	75198	0.41	0.0068	0.085	ENSG00000168056	LTBP3
PURA.0.D	0.65	0.18	chr11:65615205-65615870	117517	0.43	0.005	0.07	ENSG00000251562	MALAT1
PURA.0.D	0.66	0.15	chr11:65873496-65873992	18057	0.49	0.00097	0.024	ENSG00000175592	FOSL1
PURA.0.D	0.67	0.15	chr11:65900286-65900757	8237	0.49	0.00093	0.024	ENSG00000175592	FOSL1
PURA.0.D	0.62	0.18	chr11:66257500-66258108	187228	0.45	0.0029	0.05	ENSG00000175115	PACS1
PURA.0.D	0.62	0.18	chr11:66257500-66258108	206	0.6	2.6e-05	0.0015	ENSG00000174996	KLC2
PURA.0.D	0.62	0.18	chr11:66257500-66258108	56386	0.49	0.001	0.025	ENSG00000174807	CD248
PURA.0.D	0.62	0.18	chr11:66257500-66258108	87266	0.45	0.0025	0.046	ENSG00000174684	B4GAT1
PURA.0.D	0.62	0.18	chr11:66257500-66258108	151050	0.46	0.0021	0.041	ENSG00000254510	AP001107.5
PURA.0.D	0.75	0.16	chr11:66311887-66313130	32244	0.43	0.0047	0.067	ENSG00000174684	B4GAT1
PURA.0.D	0.64	0.18	chr11:67374030-67374626	9862	0.4	0.0086	0.098	ENSG00000175505	CLCF1
PURA.0.D	0.66	0.15	chr11:72642857-72643303	111426	0.4	0.0087	0.099	ENSG00000214530	STARD10
PURA.0.D	0.56	0.19	chr11:73597857-73598859	76779	0.41	0.0076	0.091	ENSG00000175582	RAB6A
PURA.0.D	0.61	0.18	chr11:73760638-73761532	85000	0.42	0.0056	0.075	ENSG00000175582	RAB6A
PURA.0.D	0.56	0.19	chr11:118530589-118531251	0	0.4	0.0084	0.097	ENSG00000149582	TMEM25
PURA.0.D	0.57	0.19	chr12:1811706-1811970	19743	0.46	0.0022	0.042	ENSG00000151062	CACNA2D4
PURA.0.D	0.58	0.19	chr12:6851870-6852723	61022	0.6	2.3e-05	0.0014	ENSG00000111674	ENO2
PURA.0.D	0.61	0.18	chr12:6961255-6961659	47510	0.47	0.0017	0.036	ENSG00000111674	ENO2
PURA.0.D	0.67	0.15	chr12:8242683-8243963	119051	0.58	6.2e-05	0.0031	ENSG00000111729	CLEC4A
PURA.0.D	0.6	0.19	chr12:49707186-49707802	70687	0.44	0.0035	0.056	ENSG00000161791	FMNL3
PURA.0.D	0.63	0.18	chr12:53054145-53054660	42041	0.43	0.0049	0.069	ENSG00000257475	AC068888.2
PURA.0.D	0.57	0.19	chr12:57166986-57167429	49365	0.6	3.2e-05	0.0018	ENSG00000182379	NXPH4
PURA.0.D	0.6	0.19	chr12:109880184-109880754	243581	0.41	0.0064	0.082	ENSG00000122970	IFT81
PURA.0.D	0.62	0.18	chr12:111389862-111390027	53458	0.44	0.0036	0.058	ENSG00000204842	ATXN2
PURA.0.D	0.6	0.18	chr12:122752400-122753141	248946	0.46	0.002	0.04	ENSG00000111011	RSRC2
PURA.0.D	0.6	0.18	chr12:122752400-122753141	118270	0.49	0.0009	0.023	ENSG00000274191	AC026333.4
PURA.0.D	0.6	0.18	chr12:122966312-122966792	213488	0.41	0.0064	0.082	ENSG00000139726	DENR
PURA.0.D	0.59	0.19	chr12:123972503-123973322	6426	0.47	0.0017	0.035	ENSG00000269997	AC068790.3
PURA.0.D	0.59	0.19	chr12:123972503-123973322	658	0.54	0.00021	0.008	ENSG00000179195	ZNF664
PURA.0.D	0.61	0.18	chr14:73728449-73728624	83574	0.52	0.00047	0.015	ENSG00000119661	DNAL1
PURA.0.D	0.57	0.19	chr14:73886301-73887118	241426	0.44	0.0033	0.055	ENSG00000119661	DNAL1
PURA.0.D	0.56	0.19	chr14:74257397-74257754	240429	0.44	0.0032	0.053	ENSG00000119681	LTBP2
PURA.0.D	0.68	0.15	chr14:74493230-74493844	120849	0.43	0.0048	0.068	ENSG00000258976	AC013451.2
PURA.0.D	0.68	0.15	chr14:74493230-74493844	219300	0.43	0.0042	0.062	ENSG00000119616	FCF1
[truncated: 40,117 more rows]
