# Supplementary material for: GRaNIE and GRaNPA: inference and evaluation of enhancer‐mediated gene regulatory networks
Source: Mol Syst Biol. 2023 Apr 19;19(6):e11627. doi: 10.15252/msb.202311627 (PMC10258561; doi:10.15252/msb.202311627)
Supplement: Supplementary file 6 — Dataset EV5 [file MSB-19-e11627-s012.xlsx]

## Sheet: Description
eGRNs for AML using the default parameters as described in the main text.
Description of columns
	TF.name	Name of TF
	TF_peak.r	Pearson correlation of TF and peak
	TF_peak.fdr	TF-peak FDR
	peak.ID	peak ID (coordinates)
	peak_gene.distance	Genomic distance between peak and gene (in bp)
	peak_gene.r	peak-gene Pearson correlation
	peak_gene.p_raw	peak-gene raw p-value
	peak_gene.p_adj	peak-gene adjusted p-value (FDR)
	gene.ENSEMBL	Ensembl ID of gene
	gene.name	Name of gene

## Sheet: eGRN
TF.name	TF_peak.r	TF_peak.fdr	peak.ID	peak_gene.distance	peak_gene.r	peak_gene.p_adj	gene.ENSEMBL	gene.name
BC11A	-0.824006	0.189486	chr7:6271992-6272593	212991	0.670342	0.0246933	ENSG00000136240	KDELR2
BC11A	-0.802573	0.189486	chr7:26369435-26369952	37894	0.624412	0.0473299	ENSG00000086300	SNX10
BRCA1	-0.694529	0.169918	chr12:106695454-106697491	0	0.658168	0.0295164	ENSG00000166046	TCP11L2
CEBPG	-0.754066	0.0209933	chr19:57917876-57918280	12325	0.621176	0.0488463	ENSG00000268533	AC004076.7
CREB5	0.847168	0.170854	chr16:57096264-57097086	72867	0.731298	0.00847736	ENSG00000140853	NLRC5
CREB5	0.807945	0.170854	chr2:10183295-10184730	4076	0.880148	5.07062e-05	ENSG00000260077	RP11-254F7.2
CREB5	0.807945	0.170854	chr2:10183295-10184730	319	0.839639	0.000309505	ENSG00000172059	KLF11
CREB5	0.809638	0.170854	chr2:113862633-113863381	1410	0.814335	0.000895346	ENSG00000136689	IL1RN
DDIT3	0.674629	0.0800994	chr1:169396343-169396972	36175	0.618489	0.0504783	ENSG00000117479	SLC19A2
DDIT3	0.695565	0.0800994	chr6:30781982-30782547	126158	0.588597	0.0708637	ENSG00000137404	NRM
E2F6	0.698962	0.158378	chr1:204159171-204160011	58981	0.79302	0.00185273	ENSG00000143845	ETNK2
E2F6	0.74557	0.0899516	chr12:57480819-57482030	88201	0.632301	0.0426368	ENSG00000166860	ZBTB39
E2F6	0.673838	0.158378	chr16:29690194-29691748	15594	0.715978	0.0115028	ENSG00000103485	QPRT
E2F6	0.691295	0.158378	chr5:139088515-139091346	24285	0.663919	0.0271228	ENSG00000249526	CTB-35F21.1
E2F6	0.656328	0.158378	chr7:128828155-128829508	0	0.871871	6.8523e-05	ENSG00000128602	SMO
E4F1	0.615868	0.146391	chr15:41047102-41047816	138812	0.731062	0.00851322	ENSG00000104142	VPS18
E4F1	0.696404	0.102601	chr19:45348800-45349777	232769	0.567761	0.0881968	ENSG00000007047	MARK4
E4F1	0.696404	0.102601	chr19:45348800-45349777	244877	0.642096	0.0371833	ENSG00000104866	PPP1R37
E4F1	0.605415	0.146391	chr3:128597486-128598824	207588	0.657555	0.0297618	ENSG00000172780	RAB43
E4F1	0.605415	0.146391	chr3:128597486-128598824	247434	0.586037	0.0732179	ENSG00000240682	ISY1
EHF.C	0.841459	0.163038	chr5:59834904-59835439	51364	0.596415	0.0646156	ENSG00000152931	PART1
ESR1.S	0.81538	0.19857	chr5:158854438-158855130	116497	0.584518	0.0746947	ENSG00000249738	AC008697.1
ESR1.S	0.81538	0.19857	chr5:158854438-158855130	112647	0.611724	0.0542584	ENSG00000113302	IL12B
ETV7	0.869048	0.141709	chr13:41059697-41060237	34566	0.650003	0.0329341	ENSG00000215483	LINC00598
FOXC1	0.876732	0.10341	chr1:169895216-169895732	235408	0.671621	0.0243034	ENSG00000188404	SELL
FOXC1	0.742445	0.166917	chr11:125838119-125838779	12428	0.587707	0.0719717	ENSG00000064309	CDON
FOXC1	0.707826	0.166917	chr12:41201345-41202161	115101	0.718931	0.0108854	ENSG00000018236	CNTN1
FOXC1	0.920786	0.193253	chr12:104198726-104199638	34495	0.825024	0.000583051	ENSG00000111696	NT5DC3
FOXC1	0.684813	0.189151	chr14:22929222-22930064	95470	0.563712	0.0913007	ENSG00000259003	AE000662.92
FOXC1	0.684813	0.189151	chr14:22929222-22930064	103741	0.694434	0.0170385	ENSG00000129562	DAD1
FOXC1	0.672701	0.189151	chr14:59215789-59216396	115104	0.7165	0.0114181	ENSG00000165617	DACT1
FOXC1	0.67255	0.189151	chr14:70994354-70994988	58756	0.561574	0.0932599	ENSG00000259158	ADAM20P1
FOXC1	0.841141	0.129453	chr15:99342549-99343217	150349	0.778311	0.00282492	ENSG00000140443	IGF1R
FOXC1	0.660554	0.189151	chr16:53958674-53959691	220799	0.751559	0.00550018	ENSG00000140718	FTO
FOXC1	0.795545	0.136845	chr18:28779078-28779796	133138	0.822621	0.000648802	ENSG00000134755	DSC2
FOXC1	0.800011	0.129453	chr18:33085806-33086533	53612	0.661033	0.028237	ENSG00000153391	INO80C
FOXC1	0.800011	0.129453	chr18:33085806-33086533	74548	0.635365	0.0407534	ENSG00000141429	GALNT1
FOXC1	0.837423	0.129453	chr2:191844643-191845756	248135	0.684596	0.0195585	ENSG00000227542	AC092614.2
FOXC1	0.739222	0.166917	chr2:222941532-222942389	239572	0.634979	0.0408974	ENSG00000267034	RP11-384O8.1
FOXC1	0.86997	0.10341	chr20:5784440-5785716	106360	0.911721	5.40951e-06	ENSG00000089199	CHGB
FOXC1	0.764024	0.136845	chr20:5824754-5825435	66641	0.669412	0.0250354	ENSG00000089199	CHGB
FOXC1	0.688372	0.189151	chr21:30628339-30629366	200213	0.561025	0.0937667	ENSG00000156261	CCT8
FOXC1	0.742539	0.166917	chr3:138413039-138413636	199853	0.680839	0.0208099	ENSG00000114107	CEP70
FOXC1	0.742539	0.166917	chr3:138413039-138413636	85591	0.693459	0.0172016	ENSG00000158234	FAIM
FOXC1	0.89003	0.10341	chr4:87477963-87478682	36786	0.670362	0.0246933	ENSG00000163629	PTPN13
FOXC1	0.787286	0.136845	chr5:121642080-121642718	4331	0.942066	1.04993e-07	ENSG00000064692	SNCAIP
FOXC1	0.834914	0.129453	chr8:17353746-17355121	0	0.804876	0.00124748	ENSG00000003989	SLC7A2
FOXC1	0.685264	0.189151	chr8:126321575-126322422	120141	0.592296	0.067724	ENSG00000173334	TRIB1
FOXO6	-0.512435	0.199711	chr2:20297845-20298393	201441	0.571704	0.0851736	ENSG00000183891	TTC32
FOXQ1	0.809252	0.140679	chr10:88304765-88305323	211084	0.667863	0.0256723	ENSG00000107779	BMPR1A
FOXQ1	0.753407	0.167007	chr10:93392618-93393357	222522	0.617984	0.0506955	ENSG00000165338	HECTD2
FOXQ1	0.846955	0.140679	chr4:23865957-23867145	109293	0.788188	0.00214186	ENSG00000109819	PPARGC1A
FOXQ1	0.785959	0.167007	chr6:1397128-1397651	84453	0.785959	0.00219502	ENSG00000164379	FOXQ1
FOXQ1	0.785959	0.167007	chr6:1397128-1397651	7059	0.797537	0.00158827	ENSG00000137273	FOXF2
FOXQ1	0.819942	0.140679	chrX:110809978-110810360	55088	0.849364	0.000200687	ENSG00000260802	LINC00890
GMEB2	0.789424	0.163509	chr3:15373247-15374460	76887	0.776987	0.00292823	ENSG00000131370	SH3BP5
GMEB2	0.789424	0.163509	chr3:15373247-15374460	94402	0.636463	0.0404168	ENSG00000144597	EAF1
HESX1	0.840372	0.192286	chr2:213902254-213902823	246290	0.76166	0.00429384	ENSG00000144451	SPAG16
HEY1	0.893942	0.181373	chr1:32253627-32254476	63038	0.73809	0.00738695	ENSG00000269967	RP11-84A19.4
HEY1	0.893942	0.181373	chr1:32253627-32254476	144145	0.758788	0.00454287	ENSG00000228634	RP4-534N18.2
HEY1	0.87904	0.181373	chr12:123380388-123381034	208716	0.88197	4.60416e-05	ENSG00000256249	RP11-324E6.6
HEY1	0.87904	0.181373	chr12:123380388-123381034	194548	0.856848	0.000135986	ENSG00000182782	HCAR2
HEY1	0.87904	0.181373	chr12:123380388-123381034	181085	0.864052	9.63104e-05	ENSG00000255398	HCAR3
HEY1	0.861555	0.181373	chr17:1952931-1954076	6162	0.818513	0.000756903	ENSG00000263050	RP11-667K14.3
HEY1	0.861555	0.181373	chr17:1952931-1954076	3372	0.585532	0.0736214	ENSG00000177374	HIC1
HEY1	0.883824	0.181373	chr8:143483484-143485086	207319	0.763942	0.0040191	ENSG00000198576	ARC
HLF	-0.501713	0.180697	chr6:11525865-11526595	11343	0.685726	0.0193007	ENSG00000205269	TMEM170B
HSF1	0.876914	0.0521568	chr19:611455-611953	104156	0.655576	0.0305524	ENSG00000141933	TPGS1
HSF1	0.876914	0.0521568	chr19:611455-611953	79741	0.596134	0.0648776	ENSG00000099804	CDC34
HXA10	0.850277	0.0105103	chrX:2840121-2840757	170030	0.680305	0.0209963	ENSG00000124343	XG
HXA10	0.850277	0.0105103	chrX:2840121-2840757	93292	0.603777	0.0596444	ENSG00000056998	GYG2
HXA10	0.850277	0.0105103	chrX:2840121-2840757	18110	0.716312	0.0114751	ENSG00000006756	ARSD
HXB7	0.858929	0.0312486	chr17:46703061-46704342	31422	0.596875	0.0643599	ENSG00000108511	HOXB6
HXB7	0.858929	0.0312486	chr17:46703061-46704342	18467	0.858929	0.000125088	ENSG00000260027	HOXB7
HXB7	0.858929	0.0312486	chr17:46703061-46704342	14322	0.877191	5.64059e-05	ENSG00000120068	HOXB8
HXB7	0.858929	0.0312486	chr17:46703061-46704342	4543	0.890405	2.85549e-05	ENSG00000170689	HOXB9
HXB7	0.858929	0.0312486	chr17:46703061-46704342	78018	0.6723	0.024136	ENSG00000244649	CTD-2377D24.6
HXB8	0.742836	0.171454	chr1:53257626-53258287	103369	0.685843	0.0192866	ENSG00000121310	ECHDC2
IRF4	0.931039	0.177683	chr10:91568581-91569223	20044	0.965841	1.1047e-09	ENSG00000232229	LINC00865
IRF4	0.947066	0.177683	chr10:121080447-121081055	113346	0.821444	0.000665303	ENSG00000198873	GRK5
IRF4	0.932346	0.177683	chr11:121460602-121461286	137690	0.653144	0.0314475	ENSG00000137642	SORL1
IRF4	0.901199	0.177683	chr11:123134384-123135459	165599	0.814919	0.000877839	ENSG00000254667	AP000783.1
IRF4	0.907104	0.177683	chr12:5152725-5153438	0	0.870133	7.54464e-05	ENSG00000130037	KCNA5
IRF4	0.900047	0.177683	chr12:94142630-94143197	179040	0.748323	0.00596755	ENSG00000120833	SOCS2
IRF4	0.900047	0.177683	chr12:94142630-94143197	71479	0.870767	7.27615e-05	ENSG00000169372	CRADD
IRF4	0.901158	0.177683	chr15:101462408-101462914	2988	0.667341	0.0258531	ENSG00000154237	LRRK1
IRF4	0.902771	0.177683	chr2:85975058-85975665	163527	0.826914	0.0005357	ENSG00000168899	VAMP5
IRF4	0.902771	0.177683	chr2:85975058-85975665	90602	0.682584	0.0202469	ENSG00000115525	ST3GAL5
IRF4	0.912348	0.177683	chr21:27275825-27276871	168944	0.60053	0.0619813	ENSG00000154727	GABPA
IRF4	0.917845	0.177683	chr3:39149767-39150279	74422	0.67871	0.0215365	ENSG00000168334	XIRP1
IRF4	0.936132	0.177683	chr4:37751164-37751677	210379	0.580525	0.0780977	ENSG00000250254	PTTG2
IRF4	0.935792	0.177683	chr4:186134989-186135383	70594	0.869908	7.56847e-05	ENSG00000151729	SLC25A4
IRF4	0.935792	0.177683	chr4:186134989-186135383	54170	0.572436	0.0844819	ENSG00000164323	KIAA1430
IRF4	0.935792	0.177683	chr4:186134989-186135383	9598	0.935332	2.89263e-07	ENSG00000109762	SNX25
IRF4	0.935792	0.177683	chr4:186134989-186135383	149649	0.949367	2.98772e-08	ENSG00000109771	LRP2BP
IRF4	0.935792	0.177683	chr4:186134989-186135383	181792	0.603866	0.0596444	ENSG00000186352	ANKRD37
IRF4	0.902226	0.177683	chr6:47428813-47429434	229545	0.862898	0.000101673	ENSG00000146072	TNFRSF21
IRF4	0.918376	0.177683	chr7:24611946-24613981	0	0.779549	0.00271414	ENSG00000105926	MPP6
IRF4	0.94167	0.177683	chr8:52951017-52951869	71530	0.804042	0.00127047	ENSG00000147488	ST18
IRF4	0.90318	0.177683	chr8:133288385-133289144	155277	0.802709	0.00133092	ENSG00000184156	KCNQ3
IRF4	0.944178	0.177683	chr9:79086968-79087609	86535	0.591298	0.0686765	ENSG00000135002	RFK
IRF4	0.934209	0.177683	chrX:109991583-109992152	74499	0.95527	1.13798e-08	ENSG00000101938	CHRDL1
IRF7	0.734297	0.131352	chr1:79115237-79116123	0	0.630611	0.0435693	ENSG00000137965	IFI44
IRF7	0.554318	0.188667	chr1:79302354-79302801	216747	0.557466	0.0968757	ENSG00000137959	IFI44L
IRF7	0.605185	0.164037	chr1:85410342-85411276	72489	0.60204	0.0610158	ENSG00000055732	MCOLN3
IRF7	0.671148	0.147576	chr1:89530708-89531359	58359	0.622359	0.0483101	ENSG00000117226	GBP3
IRF7	0.671148	0.147576	chr1:89530708-89531359	12706	0.668421	0.0253764	ENSG00000117228	GBP1
IRF7	0.671148	0.147576	chr1:89530708-89531359	40456	0.665078	0.0266566	ENSG00000162645	GBP2
IRF7	0.623111	0.164037	chr1:89776163-89776661	178729	0.705811	0.0138034	ENSG00000213512	GBP7
IRF7	0.778	0.118284	chr1:93507793-93508551	200069	0.60889	0.0560664	ENSG00000154511	FAM69A
IRF7	0.665997	0.147576	chr1:175160862-175161551	34739	0.696985	0.016368	ENSG00000235750	KIAA0040
IRF7	0.618957	0.164037	chr1:205595288-205595774	162447	0.75999	0.00441812	ENSG00000133065	SLC41A1
IRF7	0.610398	0.164037	chr1:207191367-207191966	120579	0.795621	0.00167973	ENSG00000162892	IL24
IRF7	0.610398	0.164037	chr1:207191367-207191966	113636	0.755317	0.0049507	ENSG00000162894	FAIM3
IRF7	0.610398	0.164037	chr1:207191367-207191966	89504	0.71437	0.0118722	ENSG00000162896	PIGR
IRF7	0.610398	0.164037	chr1:207191367-207191966	25228	0.597921	0.0637193	ENSG00000180667	YOD1
IRF7	0.610398	0.164037	chr1:207191367-207191966	30835	0.684501	0.0195923	ENSG00000123836	PFKFB2
IRF7	0.610398	0.164037	chr1:207191367-207191966	70221	0.812634	0.000949848	ENSG00000123843	C4BPB
IRF7	0.642678	0.164037	chr1:222884645-222885050	845	0.621336	0.0487385	ENSG00000162819	BROX
IRF7	0.642678	0.164037	chr1:222884645-222885050	25499	0.627986	0.0450044	ENSG00000197520	FAM177B
IRF7	0.553927	0.188667	chr10:6017826-6018362	34290	0.666323	0.026172	ENSG00000134460	IL2RA
IRF7	0.716694	0.131352	chr10:6092669-6093518	101814	0.58258	0.0763109	ENSG00000134470	IL15RA
IRF7	0.716694	0.131352	chr10:6092669-6093518	40017	0.768958	0.00357424	ENSG00000134460	IL2RA
IRF7	0.603088	0.164037	chr10:81204186-81205954	62105	0.585931	0.073267	ENSG00000165424	ZCCHC24
IRF7	0.818743	0.12963	chr10:91091970-91092470	30258	0.554614	0.0996433	ENSG00000119922	IFIT2
IRF7	0.818743	0.12963	chr10:91091970-91092470	4319	0.567616	0.0881968	ENSG00000119917	IFIT3
IRF7	0.818743	0.12963	chr10:91091970-91092470	59833	0.59126	0.0686765	ENSG00000185745	IFIT1
IRF7	0.818743	0.12963	chr10:91091970-91092470	81873	0.597351	0.0641151	ENSG00000152778	IFIT5
IRF7	0.589562	0.188667	chr11:313689-314658	35324	0.637759	0.0397625	ENSG00000174885	NLRP6
IRF7	0.589562	0.188667	chr11:313689-314658	183	0.777635	0.0028851	ENSG00000185885	IFITM1
IRF7	0.589562	0.188667	chr11:313689-314658	5011	0.557262	0.0970389	ENSG00000142089	IFITM3
IRF7	0.603174	0.164037	chr11:5839637-5840174	128718	0.632932	0.0421925	ENSG00000132274	TRIM22
IRF7	0.593411	0.188667	chr11:17252349-17252821	154585	0.6714	0.02436	ENSG00000187486	KCNJ11
IRF7	0.593411	0.188667	chr11:17252349-17252821	161611	0.625857	0.0465034	ENSG00000006071	ABCC8
IRF7	0.602776	0.164037	chr11:36579941-36580758	16366	0.701971	0.0146535	ENSG00000175097	RAG2
IRF7	0.570236	0.188667	chr11:60828609-60829432	196330	0.568034	0.0879736	ENSG00000167992	VWCE
IRF7	0.796946	0.118284	chr11:82670951-82671731	12444	0.695051	0.016966	ENSG00000137502	RAB30
IRF7	0.6924	0.147576	chr11:95051616-95052069	152912	0.623645	0.0475606	ENSG00000149212	SESN3
IRF7	0.693942	0.147576	chr11:95374649-95375176	126930	0.702815	0.0144702	ENSG00000077458	FAM76B
IRF7	0.736673	0.131352	chr11:118309106-118309714	41296	0.711647	0.0125303	ENSG00000254873	RP11-770J1.5
IRF7	0.736673	0.131352	chr11:118309106-118309714	1901	0.566757	0.0887434	ENSG00000118058	KMT2A
IRF7	0.741528	0.131352	chr11:128798226-128798732	36975	0.720614	0.0105618	ENSG00000120457	KCNJ5
IRF7	0.604488	0.164037	chr12:4524131-4524815	141193	0.649783	0.0330164	ENSG00000118971	CCND2
IRF7	0.604488	0.164037	chr12:4524131-4524815	12506	0.908399	7.24977e-06	ENSG00000111241	FGF6
IRF7	0.638964	0.164037	chr12:8861876-8862540	27680	0.856282	0.000139032	ENSG00000166532	RIMKLB
IRF7	0.556763	0.188667	chr12:43085770-43086281	0	0.956437	1.05928e-08	ENSG00000257114	RP11-25I15.3
IRF7	0.649856	0.164037	chr12:68569257-68569955	20709	0.629244	0.0443941	ENSG00000111537	IFNG
IRF7	0.705641	0.131352	chr12:94541629-94543841	0	0.62347	0.0476658	ENSG00000136040	PLXNC1
IRF7	0.694314	0.147576	chr12:94601451-94602677	58952	0.718709	0.0108854	ENSG00000136040	PLXNC1
IRF7	0.765088	0.118284	chr12:113415910-113416776	71328	0.795639	0.00167973	ENSG00000089127	OAS1
IRF7	0.765088	0.118284	chr12:113415910-113416776	39753	0.73301	0.00812795	ENSG00000111331	OAS3
IRF7	0.765088	0.118284	chr12:113415910-113416776	0	0.81068	0.000994211	ENSG00000111335	OAS2
IRF7	0.583744	0.188667	chr12:122505826-122506357	145928	0.62571	0.0465557	ENSG00000158113	LRRC43
IRF7	0.690528	0.147576	chr12:129267421-129268260	9479	0.692842	0.0173564	ENSG00000139370	SLC15A4
IRF7	0.838592	0.12963	chr13:43565958-43567065	105434	0.861651	0.000107052	ENSG00000133106	EPSTI1
IRF7	0.623116	0.164037	chr13:47242001-47242954	114698	0.629288	0.0443941	ENSG00000136141	LRCH1
IRF7	0.643991	0.164037	chr13:47253526-47254385	126223	0.801731	0.00137034	ENSG00000136141	LRCH1
IRF7	0.683207	0.147576	chr14:53575070-53576502	64384	0.688751	0.0183434	ENSG00000100523	DDHD1
IRF7	0.586716	0.188667	chr14:62019443-62020199	2832	0.565053	0.0901735	ENSG00000250548	RP11-47I22.2
IRF7	0.586716	0.188667	chr14:62019443-62020199	142032	0.581432	0.0772857	ENSG00000100644	HIF1A
IRF7	0.669272	0.147576	chr14:69262214-69263228	7837	0.623873	0.0475533	ENSG00000185650	ZFP36L1
IRF7	0.618944	0.164037	chr14:77509661-77510219	18773	0.59892	0.0631784	ENSG00000119669	IRF2BPL
IRF7	0.708179	0.131352	chr14:81425716-81426375	4383	0.752722	0.00530151	ENSG00000165409	TSHR
IRF7	0.645356	0.164037	chr14:81484409-81485089	63076	0.565489	0.0899072	ENSG00000165409	TSHR
IRF7	0.576063	0.188667	chr15:85872755-85873669	50133	0.620755	0.0490909	ENSG00000170776	AKAP13
IRF7	0.74128	0.131352	chr16:56894258-56894777	4342	0.601958	0.0611039	ENSG00000070915	SLC12A3
IRF7	0.623668	0.164037	chr16:57023112-57024023	123993	0.587138	0.0723591	ENSG00000070915	SLC12A3
IRF7	0.817943	0.12963	chr16:57048430-57048972	149311	0.8324	0.000425087	ENSG00000070915	SLC12A3
IRF7	0.817943	0.12963	chr16:57048430-57048972	25033	0.574128	0.0830434	ENSG00000140853	NLRC5
IRF7	0.551947	0.188667	chr17:28001240-28001799	59466	0.711454	0.0125941	ENSG00000167549	CORO6
IRF7	0.68779	0.147576	chr18:29213269-29214023	11059	0.722353	0.0102156	ENSG00000118276	B4GALT6
IRF7	0.584617	0.188667	chr18:44334142-44334572	75061	0.874016	6.18746e-05	ENSG00000101638	ST8SIA5
IRF7	0.584617	0.188667	chr18:44334142-44334572	162883	0.577089	0.080753	ENSG00000167216	KATNAL2
IRF7	0.660126	0.147576	chr18:65085137-65085813	88006	0.572874	0.0842053	ENSG00000171451	DSEL
IRF7	0.757571	0.118284	chr18:71839203-71839949	80581	0.56391	0.0911611	ENSG00000166347	CYB5A
IRF7	0.651511	0.147576	chr2:6920693-6921631	84306	0.637289	0.0399784	ENSG00000134321	RSAD2
IRF7	0.700833	0.131352	chr2:7017483-7018375	36782	0.792527	0.00188302	ENSG00000134326	CMPK2
IRF7	0.700833	0.131352	chr2:7017483-7018375	11546	0.764252	0.00399407	ENSG00000134321	RSAD2
IRF7	0.635456	0.164037	chr2:11915574-11915982	72766	0.653467	0.0312686	ENSG00000224184	AC096559.1
IRF7	0.565861	0.188667	chr2:55330135-55330727	128312	0.567471	0.0881968	ENSG00000143947	RPS27A
IRF7	0.644844	0.164037	chr2:61046448-61047099	61557	0.573368	0.0836616	ENSG00000162924	REL
IRF7	0.597577	0.188667	chr2:64637736-64638158	42945	0.560535	0.0941113	ENSG00000119862	LGALSL
IRF7	0.682758	0.147576	chr2:75937336-75938520	58210	0.586354	0.0729507	ENSG00000005436	GCFC2
IRF7	0.790388	0.118284	chr2:86080137-86081547	13870	0.769549	0.00350458	ENSG00000115525	ST3GAL5
IRF7	0.579539	0.188667	chr2:143841058-143841714	205991	0.616672	0.0515651	ENSG00000115919	KYNU
IRF7	0.55615	0.188667	chr2:152145449-152146929	40995	0.643703	0.0362441	ENSG00000184898	RBM43
IRF7	0.676409	0.147576	chr2:163174348-163175784	50759	0.613736	0.0533887	ENSG00000115267	IFIH1
IRF7	0.740957	0.131352	chr2:175357720-175358334	60754	0.625556	0.0465974	ENSG00000163328	GPR155
IRF7	0.688386	0.147576	chr2:191878360-191879384	49276	0.554426	0.099763	ENSG00000115415	STAT1
IRF7	0.685621	0.147576	chr2:201238722-201239237	114438	0.595471	0.0654029	ENSG00000155729	KCTD18
IRF7	0.656059	0.147576	chr21:26933839-26934954	175706	0.69436	0.0170385	ENSG00000185433	LINC00158
IRF7	0.656059	0.147576	chr21:26933839-26934954	0	0.619438	0.0499102	ENSG00000234883	MIR155HG
IRF7	0.666907	0.147576	chr21:37451256-37451834	73620	0.655259	0.0306322	ENSG00000231106	AP000688.8
IRF7	0.725244	0.131352	chr21:40138820-40139780	27875	0.61382	0.0533887	ENSG00000223806	LINC00114
IRF7	0.590671	0.188667	chr21:42791893-42792815	58023	0.613838	0.0533887	ENSG00000183486	MX2
IRF7	0.642399	0.164037	chr22:39540327-39540858	24155	0.597149	0.0642978	ENSG00000100307	CBX7
IRF7	0.573171	0.188667	chr22:41122537-41122931	130150	0.615036	0.0526079	ENSG00000196236	XPNPEP3
IRF7	0.634207	0.164037	chr3:29365551-29366293	43078	0.872936	6.47214e-05	ENSG00000144642	RBMS3
IRF7	0.698522	0.147576	chr3:69248387-69249109	224022	0.703392	0.0143216	ENSG00000163378	EOGT
IRF7	0.563117	0.188667	chr3:99848639-99849368	232907	0.572285	0.0846397	ENSG00000154174	TOMM70A
IRF7	0.579396	0.188667	chr3:113250882-113252751	0	0.693013	0.0173373	ENSG00000072858	SIDT1
IRF7	0.69035	0.147576	chr3:113631440-113632200	84411	0.703478	0.0143185	ENSG00000178075	GRAMD1C
IRF7	0.725177	0.131352	chr3:122282685-122283842	35914	0.563995	0.0911369	ENSG00000138496	PARP9
IRF7	0.725177	0.131352	chr3:122282685-122283842	115623	0.630326	0.0436905	ENSG00000173193	PARP14
IRF7	0.736806	0.131352	chr3:122399230-122400259	0	0.558488	0.0962166	ENSG00000173193	PARP14
IRF7	0.736806	0.131352	chr3:122399230-122400259	58587	0.579538	0.0788888	ENSG00000169087	HSPBAP1
IRF7	0.619896	0.164037	chr3:124773370-124773801	88816	0.84618	0.000230708	ENSG00000173706	HEG1
IRF7	0.594665	0.188667	chr3:150928449-150929276	12830	0.597081	0.0643152	ENSG00000174946	GPR171
IRF7	0.594665	0.188667	chr3:150928449-150929276	629	0.886817	3.5023e-05	ENSG00000174944	P2RY14
IRF7	0.553878	0.188667	chr3:150945436-150946064	15531	0.584107	0.0749651	ENSG00000174944	P2RY14
IRF7	0.751757	0.118284	chr3:172240833-172241742	17535	0.59641	0.0646156	ENSG00000121858	TNFSF10
IRF7	0.569788	0.188667	chr4:17478259-17479035	99780	0.589688	0.0701269	ENSG00000002549	LAP3
IRF7	0.609064	0.164037	chr4:17580029-17580582	35672	0.590864	0.0690074	ENSG00000118579	MED28
IRF7	0.609064	0.164037	chr4:17580029-17580582	50347	0.574067	0.0830842	ENSG00000047662	FAM184B
IRF7	0.63234	0.164037	chr4:57371270-57372333	0	0.90904	7.02446e-06	ENSG00000196503	9,00 ARL
IRF7	0.556717	0.188667	chr4:71579237-71580061	187982	0.619351	0.0499732	ENSG00000173542	MOB1B
IRF7	0.604452	0.164037	chr4:110915513-110916020	81473	0.598977	0.0631321	ENSG00000138798	EGF
IRF7	0.713484	0.131352	chr4:124593115-124593592	21693	0.584602	0.074624	ENSG00000249464	RP11-93L9.1
IRF7	0.76485	0.118284	chr4:169239341-169240178	101897	0.565616	0.0898007	ENSG00000137628	DDX60
IRF7	0.603313	0.164037	chr4:172560546-172561149	36712	0.796595	0.00162913	ENSG00000249297	RP11-97E7.2
IRF7	0.606365	0.164037	chr4:185771818-185772709	95069	0.603678	0.0596444	ENSG00000151726	ACSL1
IRF7	0.585497	0.188667	chr4:186124557-186125586	60162	0.786532	0.00216428	ENSG00000151729	SLC25A4
IRF7	0.585497	0.188667	chr4:186124557-186125586	43738	0.68956	0.0182	ENSG00000164323	KIAA1430
IRF7	0.585497	0.188667	chr4:186124557-186125586	0	0.697341	0.0162496	ENSG00000109762	SNX25
IRF7	0.585497	0.188667	chr4:186124557-186125586	159446	0.663669	0.0271648	ENSG00000109771	LRP2BP
IRF7	0.656645	0.147576	chr5:16616646-16618540	143499	0.694665	0.016985	ENSG00000154153	FAM134B
IRF7	0.577632	0.188667	chr5:18745603-18746860	41061	0.659766	0.0287801	ENSG00000248693	CTD-2023M8.1
IRF7	0.689767	0.147576	chr5:32020226-32020915	206185	0.591809	0.0682112	ENSG00000150712	MTMR12
IRF7	0.552988	0.188667	chr5:96270365-96271978	120634	0.567479	0.0881968	ENSG00000247121	CTD-2260A17.2
IRF7	0.554215	0.188667	chr5:114939353-114939801	200629	0.565273	0.0900188	ENSG00000129596	CDO1
IRF7	0.639232	0.164037	chr5:127211146-127211827	172064	0.691615	0.017713	ENSG00000230561	CTC-228N24.1
IRF7	0.639232	0.164037	chr5:127211146-127211827	64291	0.662071	0.0278522	ENSG00000245937	CTC-228N24.3
IRF7	0.62103	0.164037	chr5:143171380-143172272	19454	0.602869	0.0604355	ENSG00000158497	HMHB1
IRF7	0.694988	0.147576	chr5:169820248-169821435	18573	0.773622	0.00317323	ENSG00000145936	KCNMB1
IRF7	0.755787	0.118284	chr6:235874-236332	155407	0.749698	0.00580549	ENSG00000137265	IRF4
IRF7	0.558002	0.188667	chr6:10901893-10902614	153866	0.599389	0.0628187	ENSG00000153157	SYCP2L
IRF7	0.660551	0.147576	chr6:74456663-74457509	51155	0.62153	0.0486776	ENSG00000156535	CD109
IRF7	0.616718	0.164037	chr6:90067037-90067703	179817	0.739194	0.00722707	ENSG00000146276	GABRR1
IRF7	0.616718	0.164037	chr6:90067037-90067703	30693	0.631127	0.0433637	ENSG00000198833	UBE2J1
IRF7	0.589569	0.188667	chr6:90185351-90185800	149007	0.650502	0.0326625	ENSG00000198833	UBE2J1
IRF7	0.589569	0.188667	chr6:90185351-90185800	110996	0.639836	0.0385207	ENSG00000025039	RRAGD
IRF7	0.649952	0.164037	chr6:106440180-106440745	93450	0.628562	0.0445931	ENSG00000057657	PRDM1
IRF7	0.727613	0.131352	chr6:106573769-106574722	39574	0.720703	0.0105548	ENSG00000057657	PRDM1
IRF7	0.663184	0.147576	chr6:110736534-110737164	23560	0.78552	0.00222574	ENSG00000203797	DDO
IRF7	0.707802	0.131352	chr6:116782850-116783742	317	0.715713	0.0115755	ENSG00000188820	FAM26F
IRF7	0.707802	0.131352	chr6:116782850-116783742	173039	0.557431	0.0969018	ENSG00000153975	ZUFSP
IRF7	0.64208	0.164037	chr6:127805058-127805859	34741	0.662124	0.0278443	ENSG00000184530	C6orf58
IRF7	0.619891	0.164037	chr6:131438968-131439439	17367	0.59868	0.0633509	ENSG00000118507	AKAP7
IRF7	0.576621	0.188667	chr6:138296307-138297169	112473	0.589043	0.0705824	ENSG00000112378	PERP
IRF7	0.692542	0.147576	chr6:154550857-154551353	157285	0.559704	0.0948612	ENSG00000153721	CNKSR3
IRF7	0.620885	0.164037	chr6:159239023-159240732	181517	0.635477	0.0407534	ENSG00000146425	DYNLT1
IRF7	0.625205	0.164037	chr6:159537260-159537865	81760	0.587578	0.0720518	ENSG00000164691	TAGAP
IRF7	0.625205	0.164037	chr6:159537260-159537865	8437	0.750565	0.00565966	ENSG00000224478	RP11-13P5.1
IRF7	0.588925	0.188667	chr6:166954349-166955031	131497	0.783239	0.00238792	ENSG00000071242	RPS6KA2
IRF7	0.631945	0.164037	chr7:50108347-50109784	233936	0.561542	0.0932827	ENSG00000185811	IKZF1
IRF7	0.625785	0.164037	chr7:79707340-79708573	54698	0.875941	5.86534e-05	ENSG00000127955	GNAI1
IRF7	0.585753	0.188667	chr7:92747045-92747688	11680	0.581618	0.0772347	ENSG00000177409	SAMD9L
IRF7	0.620137	0.164037	chr7:93789892-93790726	238881	0.70564	0.0138034	ENSG00000127920	GNG11
IRF7	0.585619	0.188667	chr7:102770112-102770977	213724	0.729314	0.0088879	ENSG00000161057	PSMC2
IRF7	0.736753	0.131352	chr7:134831942-134833508	0	0.647686	0.034169	ENSG00000146859	TMEM140
IRF7	0.602949	0.164037	chr7:139761849-139763155	38305	0.708205	0.0134468	ENSG00000059378	PARP12
IRF7	0.602949	0.164037	chr7:139761849-139763155	230338	0.679228	0.02134	ENSG00000157800	SLC37A3
IRF7	0.721534	0.131352	chr7:150373354-150374289	161436	0.762037	0.00426423	ENSG00000179144	GIMAP7
IRF7	0.721534	0.131352	chr7:150373354-150374289	8496	0.664103	0.0270639	ENSG00000106560	GIMAP2
IRF7	0.721534	0.131352	chr7:150373354-150374289	45052	0.822969	0.000646196	ENSG00000196329	GIMAP5
IRF7	0.646092	0.164037	chr8:10487863-10488292	24004	0.620206	0.0494787	ENSG00000183638	RP1L1
IRF7	0.639275	0.164037	chr8:18588719-18589397	203908	0.77285	0.00323845	ENSG00000156011	PSD3
IRF7	0.668098	0.147576	chr8:96112484-96113167	174284	0.727144	0.00926637	ENSG00000164938	TP53INP1
IRF7	0.622635	0.164037	chr8:104150896-104151514	5705	0.953267	1.51198e-08	ENSG00000236939	C8orf56
IRF7	0.622635	0.164037	chr8:104150896-104151514	1424	0.974685	6.91662e-11	ENSG00000164929	BAALC
IRF7	0.646232	0.164037	chr8:104418411-104419059	7548	0.70691	0.0137347	ENSG00000164933	SLC25A32
IRF7	0.620641	0.164037	chr8:134261525-134262191	204900	0.623218	0.0478369	ENSG00000008513	ST3GAL1
IRF7	0.590734	0.188667	chr8:141598793-141599394	77396	0.640523	0.0380987	ENSG00000104472	CHRAC1
IRF7	0.590734	0.188667	chr8:141598793-141599394	68605	0.877913	5.49403e-05	ENSG00000169398	PTK2
IRF7	0.766091	0.118284	chr9:5450156-5450959	0	0.635559	0.0407534	ENSG00000120217	CD274
IRF7	0.783972	0.118284	chrX:10066093-10067103	82491	0.68782	0.0187039	ENSG00000047644	WWC3
IRF7	0.587934	0.188667	chrX:49165312-49166600	58415	0.786507	0.00216428	ENSG00000049768	FOXP3
IRF7	0.611185	0.164037	chrX:110366144-110366802	121529	0.854147	0.000153121	ENSG00000077274	CAPN6
IRF8	0.687431	0.145559	chr1:15558079-15558633	177758	0.60695	0.057299	ENSG00000142634	EFHD2
IRF8	0.733081	0.122776	chr1:17467781-17468718	122564	0.742186	0.0067581	ENSG00000117118	SDHB
IRF8	0.733081	0.122776	chr1:17467781-17468718	74525	0.559799	0.0948612	ENSG00000117115	PADI2
IRF8	0.596267	0.18774	chr1:17533496-17534437	188279	0.640065	0.0383416	ENSG00000117118	SDHB
IRF8	0.596267	0.18774	chr1:17533496-17534437	100253	0.577067	0.080753	ENSG00000159339	PADI4
IRF8	0.834281	0.0827	chr1:17962115-17962780	95785	0.84549	0.000236048	ENSG00000074964	ARHGEF10L
IRF8	0.664367	0.145559	chr1:27258949-27259447	60751	0.57185	0.0850887	ENSG00000253368	TRNP1
IRF8	0.664367	0.145559	chr1:27258949-27259447	72064	0.745749	0.00624925	ENSG00000158246	FAM46B
IRF8	0.563464	0.18774	chr1:32071394-32071985	188982	0.585945	0.073267	ENSG00000168528	SERINC2
IRF8	0.9045	0.0637699	chr1:36588769-36589385	27932	0.705045	0.0139712	ENSG00000171812	COL8A2
IRF8	0.891724	0.063141	chr1:53102451-53103427	3435	0.684392	0.0195931	ENSG00000182183	FAM159A
IRF8	0.917116	0.0637699	chr1:53855914-53856422	23574	0.652954	0.0315214	ENSG00000230138	RP11-117D22.2
IRF8	0.76551	0.100175	chr1:56795673-56796515	163904	0.575057	0.0823236	ENSG00000162407	PPAP2B
IRF8	0.65728	0.145559	chr1:68178784-68179908	28040	0.589385	0.0703442	ENSG00000116717	GADD45A
IRF8	0.798285	0.100175	chr1:70902261-70902957	175990	0.572886	0.0842053	ENSG00000118454	ANKRD13C
IRF8	0.720135	0.122776	chr1:89776163-89776661	178729	0.705811	0.0138034	ENSG00000213512	GBP7
IRF8	0.682793	0.145559	chr1:90146589-90147123	47958	0.687467	0.0187579	ENSG00000171488	LRRC8C
IRF8	0.563398	0.18774	chr1:90281141-90281638	182510	0.750714	0.00563792	ENSG00000171488	LRRC8C
IRF8	0.739692	0.122776	chr1:93419061-93419481	111337	0.723463	0.00999667	ENSG00000154511	FAM69A
IRF8	0.683305	0.145559	chr1:93507793-93508551	200069	0.60889	0.0560664	ENSG00000154511	FAM69A
IRF8	0.872637	0.063141	chr1:111215130-111215655	18948	0.880696	5.02726e-05	ENSG00000259834	RP11-284N8.3
IRF8	0.872637	0.063141	chr1:111215130-111215655	820	0.854604	0.000150848	ENSG00000177272	KCNA3
IRF8	0.65132	0.145559	chr1:154379720-154380229	207872	0.558932	0.0957608	ENSG00000163263	C1orf189
IRF8	0.798716	0.100175	chr1:155157739-155158309	182612	0.694497	0.0170381	ENSG00000160685	ZBTB7B
IRF8	0.798716	0.100175	chr1:155157739-155158309	20181	0.557177	0.0970997	ENSG00000173171	MTX1
IRF8	0.793336	0.100175	chr1:160737985-160738503	89449	0.733078	0.00812795	ENSG00000117091	CD48
IRF8	0.793336	0.100175	chr1:160737985-160738503	28948	0.637368	0.0399196	ENSG00000026751	SLAMF7
IRF8	0.793336	0.100175	chr1:160737985-160738503	27361	0.619953	0.0495793	ENSG00000122224	LY9
IRF8	0.720431	0.122776	chr1:165643706-165644352	12253	0.583301	0.075468	ENSG00000143149	ALDH9A1
IRF8	0.845662	0.0827	chr1:179057938-179058446	204479	0.795868	0.00167764	ENSG00000057252	SOAT1
IRF8	0.909191	0.0637699	chr1:179309970-179310538	47045	0.65444	0.0310449	ENSG00000057252	SOAT1
IRF8	0.714775	0.122776	chr1:182991393-182993460	0	0.764566	0.00396054	ENSG00000135862	LAMC1
IRF8	0.766619	0.100175	chr1:183450086-183450731	73967	0.610046	0.0553054	ENSG00000116701	NCF2
IRF8	0.81246	0.0827	chr1:205595288-205595774	162447	0.75999	0.00441812	ENSG00000133065	SLC41A1
IRF8	0.848968	0.0827	chr1:206852943-206853470	44062	0.583976	0.0750617	ENSG00000143479	DYRK3
IRF8	0.848968	0.0827	chr1:206852943-206853470	217318	0.660301	0.0285653	ENSG00000162892	IL24
IRF8	0.848968	0.0827	chr1:206852943-206853470	224261	0.579038	0.0794109	ENSG00000162894	FAIM3
IRF8	0.848968	0.0827	chr1:206852943-206853470	248393	0.703911	0.0142086	ENSG00000162896	PIGR
IRF8	0.832825	0.0827	chr1:220884664-220885179	74922	0.555818	0.0984467	ENSG00000186205	MARC1
IRF8	0.848944	0.0827	chr1:222756358-222756909	153640	0.580493	0.0780977	ENSG00000197520	FAM177B
IRF8	0.909932	0.0637699	chr1:222905689-222906339	4210	0.647919	0.0340343	ENSG00000197520	FAM177B
IRF8	0.909932	0.0637699	chr1:222905689-222906339	82025	0.555095	0.0991738	ENSG00000228106	RP11-452F19.3
IRF8	0.811208	0.0827	chr1:224432824-224433410	69366	0.561782	0.0931554	ENSG00000143753	DEGS1
IRF8	0.811208	0.0827	chr1:224432824-224433410	111142	0.570345	0.0860343	ENSG00000143771	CNIH4
IRF8	0.846185	0.0827	chr1:225668444-225668993	5544	0.622033	0.0484759	ENSG00000154380	ENAH
IRF8	0.60362	0.166746	chr1:231651443-231651981	151946	0.623605	0.0475873	ENSG00000135766	EGLN1
IRF8	0.872279	0.063141	chr10:897743-898487	187361	0.685636	0.0193007	ENSG00000067064	IDI1
IRF8	0.599988	0.18774	chr10:7285781-7286433	85195	0.593898	0.0664905	ENSG00000198879	SFMBT2
IRF8	0.798219	0.100175	chr10:7348000-7348922	147414	0.922486	1.58108e-06	ENSG00000198879	SFMBT2
IRF8	0.650901	0.145559	chr10:11250930-11251926	244019	0.604358	0.0591109	ENSG00000148429	USP6NL
IRF8	0.846088	0.0827	chr10:11646765-11647404	217934	0.694947	0.016985	ENSG00000148426	PROSER2
IRF8	0.906935	0.0637699	chr10:11666834-11667552	116813	0.624878	0.0470692	ENSG00000134463	ECHDC3
IRF8	0.906935	0.0637699	chr10:11666834-11667552	197786	0.740825	0.00701135	ENSG00000148426	PROSER2
IRF8	0.801158	0.0827	chr10:11674092-11674628	178147	0.571047	0.0855287	ENSG00000148429	USP6NL
IRF8	0.801158	0.0827	chr10:11674092-11674628	190710	0.878562	5.29725e-05	ENSG00000148426	PROSER2
IRF8	0.560998	0.18774	chr10:13141088-13142925	0	0.774096	0.00313041	ENSG00000123240	OPTN
IRF8	0.851504	0.063141	chr10:14701512-14702322	140956	0.672219	0.0241744	ENSG00000065809	FAM107B
IRF8	0.686751	0.145559	chr10:23702498-23703141	25057	0.664517	0.0268891	ENSG00000165312	OTUD1
IRF8	0.820313	0.0827	chr10:27200718-27201227	214130	0.70251	0.0145411	ENSG00000148459	PDSS1
IRF8	0.820313	0.0827	chr10:27200718-27201227	242526	0.558383	0.0962829	ENSG00000120539	MASTL
IRF8	0.854334	0.063141	chr10:32039906-32040840	57894	0.555301	0.0989328	ENSG00000237797	RP11-472N13.3
IRF8	0.797979	0.100175	chr10:35784383-35785182	248430	0.667504	0.0258033	ENSG00000108100	CCNY
IRF8	0.596227	0.18774	chr10:45220150-45221310	245119	0.683858	0.0198418	ENSG00000165507	C10orf10
IRF8	0.724999	0.122776	chr10:46948727-46949112	6332	0.678064	0.0217147	ENSG00000204176	SYT15
IRF8	0.835439	0.0827	chr10:89395411-89396001	23369	0.557246	0.0970389	ENSG00000198682	PAPSS2
IRF8	0.624408	0.166746	chr10:93556037-93556773	249676	0.714854	0.0117778	ENSG00000107864	CPEB3
IRF8	0.855377	0.063141	chr10:93970949-93971541	164500	0.769557	0.00350458	ENSG00000107864	CPEB3
IRF8	0.826362	0.0827	chr10:97517659-97518175	46123	0.649622	0.0330938	ENSG00000138185	ENTPD1
IRF8	0.826362	0.0827	chr10:97517659-97518175	191550	0.598267	0.0635381	ENSG00000269948	RP11-248J23.6
IRF8	0.73782	0.122776	chr10:106109315-106110262	3260	0.725265	0.00959429	ENSG00000120051	CCDC147
IRF8	0.829104	0.0827	chr10:112100542-112100983	133179	0.790924	0.00196938	ENSG00000119950	MXI1
IRF8	0.829104	0.0827	chr10:112100542-112100983	156613	0.791637	0.00193043	ENSG00000138166	DUSP5
IRF8	0.747141	0.122776	chr10:121459866-121460337	200526	0.605911	0.0579367	ENSG00000148908	RGS10
IRF8	0.755737	0.100175	chr11:1873981-1874496	0	0.737995	0.00740141	ENSG00000130592	LSP1
IRF8	0.587284	0.18774	chr11:1897000-1898932	22800	0.563548	0.0914354	ENSG00000130592	LSP1
IRF8	0.909851	0.0637699	chr11:9082116-9082807	41045	0.691615	0.017713	ENSG00000175356	SCUBE2
IRF8	0.59604	0.18774	chr11:10324261-10324680	208545	0.660716	0.028321	ENSG00000110315	RNF141
IRF8	0.87556	0.063141	chr11:14258887-14259633	39839	0.585978	0.073267	ENSG00000133818	RRAS2
IRF8	0.787753	0.100175	chr11:17252349-17252821	154585	0.6714	0.02436	ENSG00000187486	KCNJ11
IRF8	0.787753	0.100175	chr11:17252349-17252821	161611	0.625857	0.0465034	ENSG00000006071	ABCC8
IRF8	0.747507	0.122776	chr11:17290093-17290861	116545	0.591758	0.0682112	ENSG00000187486	KCNJ11
IRF8	0.747507	0.122776	chr11:17290093-17290861	123571	0.563315	0.09169	ENSG00000006071	ABCC8
IRF8	0.617489	0.166746	chr11:36579941-36580758	16366	0.701971	0.0146535	ENSG00000175097	RAG2
IRF8	0.769302	0.100175	chr11:47632923-47633618	145427	0.579864	0.0786056	ENSG00000149187	CELF1
IRF8	0.816281	0.0827	chr11:58675055-58675723	198935	0.595154	0.0655086	ENSG00000189057	FAM111B
IRF8	0.883539	0.063141	chr11:58766720-58767228	208755	0.627597	0.0452749	ENSG00000197629	MPEG1
IRF8	0.584536	0.18774	chr11:58984014-58984839	45111	0.699468	0.0154602	ENSG00000110042	DTX4
IRF8	0.584536	0.18774	chr11:58984014-58984839	51510	0.579403	0.0790429	ENSG00000214797	RP11-1036E20.9
IRF8	0.743832	0.122776	chr11:60828609-60829432	196330	0.568034	0.0879736	ENSG00000167992	VWCE
IRF8	0.698371	0.145559	chr11:65355519-65356567	12010	0.609331	0.0557476	ENSG00000173442	EHBP1L1
IRF8	0.565398	0.18774	chr11:66888358-66888816	145065	0.598014	0.0636869	ENSG00000173020	ADRBK1
IRF8	0.668276	0.145559	chr11:67415599-67417048	20190	0.685701	0.0193007	ENSG00000167799	NUDT8
IRF8	0.668276	0.145559	chr11:67415599-67417048	5573	0.721647	0.0103847	ENSG00000132744	ACY3
IRF8	0.748926	0.122776	chr11:73135954-73136685	160404	0.756579	0.0048071	ENSG00000171631	P2RY6
IRF8	0.598371	0.18774	chr11:76396957-76398242	60451	0.58002	0.0785459	ENSG00000255479	RP11-672A2.6
IRF8	0.57353	0.18774	chr11:76521237-76521742	184731	0.700684	0.015053	ENSG00000255479	RP11-672A2.6
IRF8	0.800975	0.0827	chr11:77159932-77160513	232329	0.696936	0.0163784	ENSG00000178795	GDPD4
IRF8	0.800975	0.0827	chr11:77159932-77160513	127180	0.686433	0.0191138	ENSG00000149269	PAK1
IRF8	0.697424	0.145559	chr11:82670951-82671731	12444	0.695051	0.016966	ENSG00000137502	RAB30
IRF8	0.916969	0.0637699	chr11:86399260-86400039	247110	0.612271	0.0539286	ENSG00000151376	ME3
IRF8	0.916969	0.0637699	chr11:86399260-86400039	38358	0.569102	0.0871756	ENSG00000255250	CTD-2005H7.2
IRF8	0.867804	0.063141	chr11:95029620-95030419	206646	0.583815	0.0751771	ENSG00000149218	ENDOD1
IRF8	0.867804	0.063141	chr11:95029620-95030419	130916	0.761418	0.00430374	ENSG00000149212	SESN3
IRF8	0.714079	0.122776	chr11:95051616-95052069	152912	0.623645	0.0475606	ENSG00000149212	SESN3
IRF8	0.62455	0.166746	chr11:104707429-104707946	188224	0.696297	0.0165951	ENSG00000137752	CASP1
IRF8	0.876422	0.063141	chr11:108604073-108604771	227915	0.744441	0.00648202	ENSG00000110723	EXPH5
IRF8	0.784573	0.100175	chr11:111918977-111919950	118145	0.658861	0.0292349	ENSG00000150783	TEX12
IRF8	0.610568	0.166746	chr11:116857097-116857939	212098	0.658306	0.0294726	ENSG00000149591	TAGLN
IRF8	0.617522	0.166746	chr11:117060221-117060663	10772	0.595419	0.0654029	ENSG00000149577	SIDT2
IRF8	0.617522	0.166746	chr11:117060221-117060663	9374	0.616667	0.0515651	ENSG00000149591	TAGLN
IRF8	0.895024	0.063141	chr11:123134384-123135459	165599	0.814919	0.000877839	ENSG00000254667	AP000783.1
IRF8	0.75807	0.100175	chr11:128798226-128798732	36975	0.720614	0.0105618	ENSG00000120457	KCNJ5
IRF8	0.635626	0.166746	chr12:7762003-7762507	119504	0.592648	0.0674977	ENSG00000198178	CLEC4C
IRF8	0.651718	0.145559	chr12:8861876-8862540	27680	0.856282	0.000139032	ENSG00000166532	RIMKLB
IRF8	0.633369	0.166746	chr12:9884107-9884779	66542	0.589412	0.0703442	ENSG00000069493	CLEC2D
IRF8	0.633369	0.166746	chr12:9884107-9884779	27434	0.636551	0.0404168	ENSG00000256582	RP11-75L1.1
IRF8	0.633369	0.166746	chr12:9884107-9884779	15651	0.585571	0.0736214	ENSG00000184293	CLECL1
IRF8	0.809121	0.0827	chr12:10101104-10101673	368	0.562025	0.0930936	ENSG00000231560	AC091814.3
IRF8	0.917844	0.0637699	chr12:14766619-14767115	160155	0.714011	0.0119596	ENSG00000246705	H2AFJ
IRF8	0.917844	0.0637699	chr12:14766619-14767115	172295	0.73317	0.00812795	ENSG00000084463	WBP11
IRF8	0.902507	0.0637699	chr12:14767638-14768154	159116	0.647209	0.0344017	ENSG00000246705	H2AFJ
IRF8	0.902507	0.0637699	chr12:14767638-14768154	171256	0.704671	0.0140222	ENSG00000084463	WBP11
IRF8	0.692198	0.145559	chr12:15650524-15651261	175193	0.563183	0.0917988	ENSG00000151490	PTPRO
IRF8	0.88125	0.063141	chr12:46754559-46755002	2587	0.606562	0.0574072	ENSG00000134294	SLC38A2
IRF8	0.807355	0.0827	chr12:47706594-47706937	237104	0.571838	0.0850901	ENSG00000139211	AMIGO2
IRF8	0.76441	0.100175	chr12:52316424-52316954	15732	0.644057	0.0360272	ENSG00000139567	ACVRL1
IRF8	0.874964	0.063141	chr12:52512179-52512731	211487	0.56692	0.0885646	ENSG00000139567	ACVRL1
IRF8	0.890344	0.063141	chr12:56067393-56067875	7455	0.595872	0.0651263	ENSG00000170439	METTL7B
IRF8	0.890344	0.063141	chr12:56067393-56067875	10477	0.559252	0.0952917	ENSG00000135424	ITGA7
IRF8	0.890344	0.063141	chr12:56067393-56067875	41945	0.712051	0.0124333	ENSG00000258311	RP11-644F5.10
IRF8	0.727173	0.122776	chr12:57457726-57458353	63923	0.663799	0.0271563	ENSG00000123384	LRP1
IRF8	0.651587	0.145559	chr12:65557269-65557959	5392	0.649705	0.0330405	ENSG00000174106	LEMD3
IRF8	0.691558	0.145559	chr12:65701831-65702659	138480	0.743487	0.00665777	ENSG00000174106	LEMD3
IRF8	0.813147	0.0827	chr12:77171185-77171907	80588	0.755344	0.0049507	ENSG00000175183	CSRP2
IRF8	0.576144	0.18774	chr12:89554333-89554833	186176	0.675454	0.0227898	ENSG00000139318	DUSP6
IRF8	0.681382	0.145559	chr12:89888216-89889066	24119	0.640795	0.03793	ENSG00000257594	GALNT4
IRF8	0.715651	0.122776	chr12:94142630-94143197	179040	0.748323	0.00596755	ENSG00000120833	SOCS2
IRF8	0.715651	0.122776	chr12:94142630-94143197	71479	0.870767	7.27615e-05	ENSG00000169372	CRADD
IRF8	0.590597	0.18774	chr12:94541629-94543841	0	0.62347	0.0476658	ENSG00000136040	PLXNC1
IRF8	0.636121	0.166746	chr12:94601451-94602677	58952	0.718709	0.0108854	ENSG00000136040	PLXNC1
IRF8	0.782003	0.100175	chr12:111351158-111351727	120101	0.622742	0.0481841	ENSG00000111249	CUX2
IRF8	0.866556	0.063141	chr12:112452331-112452731	1211	0.691916	0.0176397	ENSG00000089248	ERP29
IRF8	0.866556	0.063141	chr12:112452331-112452731	11769	0.585591	0.0736214	ENSG00000111300	NAA25
IRF8	0.669868	0.145559	chr12:113411529-113412051	4149	0.579125	0.0793361	ENSG00000111335	OAS2
IRF8	0.606156	0.166746	chr12:122505826-122506357	145928	0.62571	0.0465557	ENSG00000158113	LRRC43
IRF8	0.68599	0.145559	chr12:125030019-125030895	221058	0.558783	0.0959347	ENSG00000196498	NCOR2
IRF8	0.873799	0.063141	chr12:129267421-129268260	9479	0.692842	0.0173564	ENSG00000139370	SLC15A4
IRF8	0.893556	0.063141	chr12:129273803-129274319	3420	0.681232	0.0206376	ENSG00000139370	SLC15A4
IRF8	0.556401	0.18774	chr13:30968891-30970039	192124	0.615676	0.0521917	ENSG00000102781	KATNAL1
IRF8	0.556401	0.18774	chr13:30968891-30970039	54484	0.6246	0.047195	ENSG00000238121	LINC00426
IRF8	0.556401	0.18774	chr13:30968891-30970039	23617	0.653651	0.0312532	ENSG00000225039	LINC01058
IRF8	0.556401	0.18774	chr13:30968891-30970039	62845	0.635776	0.0407523	ENSG00000189403	HMGB1
IRF8	0.556401	0.18774	chr13:30968891-30970039	221791	0.614282	0.0531623	ENSG00000132952	USPL1
IRF8	0.599537	0.18774	chr13:31201676-31202271	208020	0.639583	0.0386288	ENSG00000225039	LINC01058
IRF8	0.826874	0.0827	chr13:40780684-40781653	243478	0.617457	0.0509874	ENSG00000215483	LINC00598
IRF8	0.679945	0.145559	chr13:41203836-41204604	74032	0.742642	0.00672013	ENSG00000150907	FOXO1
IRF8	0.604107	0.166746	chr13:43565958-43567065	105434	0.861651	0.000107052	ENSG00000133106	EPSTI1
IRF8	0.667114	0.145559	chr13:78596218-78596800	126602	0.672153	0.0241815	ENSG00000136160	EDNRB
IRF8	0.877842	0.063141	chr13:98639036-98639538	155278	0.556082	0.0981165	ENSG00000152767	FARP1
IRF8	0.723643	0.122776	chr13:99948699-99949121	41731	0.686557	0.0190964	ENSG00000125245	GPR18
IRF8	0.655138	0.145559	chr13:108933798-108934695	63071	0.645794	0.0350657	ENSG00000139826	ABHD13
IRF8	0.644707	0.166746	chr14:23259305-23260069	16874	0.68356	0.0199184	ENSG00000155465	SLC7A7
IRF8	0.644707	0.166746	chr14:23259305-23260069	155368	0.617441	0.050988	ENSG00000092036	HAUS4
IRF8	0.550447	0.18774	chr14:61956595-61957160	205071	0.598107	0.0636869	ENSG00000100644	HIF1A
IRF8	0.588322	0.18774	chr14:62137669-62138324	100411	0.694924	0.016985	ENSG00000232774	RP11-47I22.3
IRF8	0.766663	0.100175	chr14:70082294-70082748	238100	0.617856	0.0507396	ENSG00000198732	SMOC1
IRF8	0.693859	0.145559	chr14:81425716-81426375	4383	0.752722	0.00530151	ENSG00000165409	TSHR
IRF8	0.700267	0.122776	chr14:81484409-81485089	63076	0.565489	0.0899072	ENSG00000165409	TSHR
IRF8	0.834912	0.0827	chr14:91708177-91708583	29084	0.706834	0.0137347	ENSG00000015133	CCDC88C
IRF8	0.748731	0.122776	chr14:91961689-91962269	224022	0.586994	0.0724736	ENSG00000015133	CCDC88C
IRF8	0.616237	0.166746	chr14:93473560-93474073	70301	0.652449	0.0317966	ENSG00000100605	ITPK1
IRF8	0.758444	0.100175	chr14:95961773-95962378	77942	0.874388	6.16082e-05	ENSG00000176438	SYNE3
IRF8	0.656101	0.145559	chr14:105856132-105856974	99218	0.639502	0.0386603	ENSG00000185347	C14orf80
IRF8	0.65271	0.145559	chr15:26107374-26108897	184954	0.848092	0.000214696	ENSG00000206190	ATP10A
IRF8	0.905617	0.0637699	chr15:40231612-40232442	147649	0.641512	0.0375508	ENSG00000104081	BMF
IRF8	0.654755	0.145559	chr15:50405179-50405816	163573	0.560346	0.0942339	ENSG00000104064	GABPB1
IRF8	0.841544	0.0827	chr15:52795936-52796583	196456	0.68654	0.0190964	ENSG00000197535	MYO5A
IRF8	0.78029	0.100175	chr15:60547516-60548043	91290	0.600661	0.0619531	ENSG00000182718	ANXA2
IRF8	0.701205	0.122776	chr15:85268095-85268682	23184	0.742542	0.00672013	ENSG00000166716	ZNF592
IRF8	0.879547	0.063141	chr15:85872755-85873669	50133	0.620755	0.0490909	ENSG00000170776	AKAP13
IRF8	0.566904	0.18774	chr15:98235397-98236407	49041	0.807195	0.00114718	ENSG00000251209	LINC00923
IRF8	0.565506	0.18774	chr15:98418523-98419398	133075	0.832065	0.000426079	ENSG00000251209	LINC00923
IRF8	0.575076	0.18774	chr15:100154374-100155474	137004	0.563441	0.0915758	ENSG00000068305	MEF2A
IRF8	0.814431	0.0827	chr15:100198090-100198630	180720	0.656831	0.0299616	ENSG00000068305	MEF2A
IRF8	0.805811	0.0827	chr15:101462408-101462914	2988	0.667341	0.0258531	ENSG00000154237	LRRK1
IRF8	0.57554	0.18774	chr16:10970563-10971274	51474	0.55929	0.0952423	ENSG00000182108	DEXI
IRF8	0.6424	0.166746	chr16:47766346-47767073	7867	0.575906	0.0816106	ENSG00000261231	RP11-523L20.2
IRF8	0.793414	0.100175	chr16:57048430-57048972	149311	0.8324	0.000425087	ENSG00000070915	SLC12A3
IRF8	0.793414	0.100175	chr16:57048430-57048972	25033	0.574128	0.0830434	ENSG00000140853	NLRC5
IRF8	0.699131	0.145559	chr17:7024535-7025041	46679	0.67422	0.0233803	ENSG00000132514	CLEC10A
IRF8	0.699131	0.145559	chr17:7024535-7025041	51709	0.745581	0.00625802	ENSG00000141505	ASGR1
IRF8	0.699131	0.145559	chr17:7024535-7025041	118292	0.571438	0.0852916	ENSG00000170296	GABARAP
IRF8	0.639869	0.166746	chr17:7547986-7548533	211470	0.670436	0.0246891	ENSG00000183011	LSMD1
IRF8	0.604343	0.166746	chr17:26876719-26877149	155058	0.682501	0.0202801	ENSG00000076351	SLC46A1
IRF8	0.604343	0.166746	chr17:26876719-26877149	2994	0.728002	0.00912822	ENSG00000109103	UNC119
IRF8	0.711977	0.122776	chr17:29167553-29168212	65150	0.626483	0.0460281	ENSG00000184060	ADAP2
IRF8	0.711977	0.122776	chr17:29167553-29168212	123741	0.720716	0.0105548	ENSG00000265743	RP11-848P1.3
IRF8	0.711977	0.122776	chr17:29167553-29168212	127591	0.771839	0.00332397	ENSG00000181481	RNF135
IRF8	0.885512	0.063141	chr17:37274852-37275474	193431	0.627889	0.0450884	ENSG00000263874	LINC00672
IRF8	0.885512	0.063141	chr17:37274852-37275474	37673	0.578638	0.0796503	ENSG00000141748	ARL5C
IRF8	0.878066	0.063141	chr17:38755095-38755868	45074	0.563968	0.0911369	ENSG00000126353	CCR7
IRF8	0.619452	0.166746	chr17:53653721-53655496	183747	0.677549	0.0219548	ENSG00000108960	MMD
IRF8	0.83255	0.0827	chr17:56582258-56582818	203666	0.566822	0.0886933	ENSG00000005379	BZRAP1
IRF8	0.802598	0.0827	chr17:61723670-61724182	23895	0.64918	0.0332901	ENSG00000198909	MAP3K3
IRF8	0.685266	0.145559	chr17:64462931-64463435	164177	0.793146	0.00185273	ENSG00000154229	PRKCA
IRF8	0.578514	0.18774	chr17:68340549-68341209	175735	0.580063	0.0785157	ENSG00000123700	KCNJ2
IRF8	0.8822	0.063141	chr18:8603607-8604390	5053	0.569421	0.0868349	ENSG00000206418	RAB12
IRF8	0.613067	0.166746	chr18:11882838-11883613	217	0.63504	0.0408973	ENSG00000154889	MPPE1
IRF8	0.762921	0.100175	chr18:21583938-21584616	11201	0.84271	0.000266317	ENSG00000168234	TTC39C
IRF8	0.899265	0.063141	chr18:42339055-42339852	82163	0.850292	0.000190485	ENSG00000267414	RP11-456K23.1
IRF8	0.899265	0.063141	chr18:42339055-42339852	78917	0.862956	0.000101673	ENSG00000152217	SETBP1
IRF8	0.85659	0.063141	chr18:53663994-53664866	220036	0.666402	0.0261317	ENSG00000267325	RP11-397A16.2
IRF8	0.796259	0.100175	chr18:59619257-59619923	143961	0.680139	0.0210666	ENSG00000176641	RNF152
IRF8	0.573318	0.18774	chr18:71839203-71839949	80581	0.56391	0.0911611	ENSG00000166347	CYB5A
IRF8	0.571472	0.18774	chr18:71856052-71856642	63888	0.762152	0.00425354	ENSG00000166347	CYB5A
IRF8	0.810212	0.0827	chr19:7872391-7872848	170624	0.573079	0.0840057	ENSG00000076944	STXBP2
IRF8	0.810212	0.0827	chr19:7872391-7872848	130877	0.681706	0.0205533	ENSG00000183019	C19orf59
IRF8	0.810212	0.0827	chr19:7872391-7872848	118747	0.562517	0.0924109	ENSG00000104921	FCER2
IRF8	0.791701	0.100175	chr19:12724463-12724968	68539	0.601273	0.0616093	ENSG00000268945	CTD-2192J16.26
IRF8	0.878696	0.063141	chr19:17865569-17866051	231459	0.575667	0.081826	ENSG00000167483	FAM129C
IRF8	0.762141	0.100175	chr19:35731060-35731753	115643	0.590074	0.0698125	ENSG00000153902	LGI4
IRF8	0.710561	0.122776	chr19:41969228-41969893	67673	0.665601	0.0264831	ENSG00000268355	AC006129.1
IRF8	0.710561	0.122776	chr19:41969228-41969893	155451	0.672118	0.0241815	ENSG00000105352	CEACAM4
IRF8	0.718033	0.122776	chr19:42027536-42028839	96505	0.723854	0.00993744	ENSG00000105352	CEACAM4
IRF8	0.575698	0.18774	chr19:52314533-52315063	168727	0.753363	0.00521094	ENSG00000254415	SIGLEC14
IRF8	0.575698	0.18774	chr19:52314533-52315063	66108	0.703279	0.0143425	ENSG00000171051	FPR1
IRF8	0.575698	0.18774	chr19:52314533-52315063	59254	0.64179	0.0373475	ENSG00000171049	FPR2
IRF8	0.709612	0.122776	chr19:55174143-55174641	130234	0.674243	0.0233798	ENSG00000104970	KIR3DX1
IRF8	0.709612	0.122776	chr19:55174143-55174641	89756	0.740588	0.00703335	ENSG00000239998	LILRA2
IRF8	0.709612	0.122776	chr19:55174143-55174641	88797	0.665754	0.0264342	ENSG00000104972	LILRB1
IRF8	0.709612	0.122776	chr19:55174143-55174641	18803	0.952103	1.80821e-08	ENSG00000186818	LILRB4
IRF8	0.750209	0.100175	chr2:11915574-11915982	72766	0.653467	0.0312686	ENSG00000224184	AC096559.1
IRF8	0.668052	0.145559	chr2:12868331-12869004	11316	0.78787	0.00215961	ENSG00000071575	TRIB2
IRF8	0.669275	0.145559	chr2:16838033-16838719	107306	0.844427	0.000244124	ENSG00000197872	FAM49A
IRF8	0.824229	0.0827	chr2:16944724-16945722	213997	0.628845	0.0445746	ENSG00000197872	FAM49A
IRF8	0.580865	0.18774	chr2:38355680-38356289	205350	0.588498	0.07096	ENSG00000115841	RMDN2
IRF8	0.580865	0.18774	chr2:38355680-38356289	61564	0.654597	0.0309525	ENSG00000138061	CYP1B1
IRF8	0.870049	0.063141	chr2:46118038-46118447	239554	0.718553	0.0108944	ENSG00000171132	PRKCE
IRF8	0.566372	0.18774	chr2:74253682-74254723	107802	0.60931	0.0557476	ENSG00000163170	BOLA3
IRF8	0.88067	0.063141	chr2:75033902-75034482	248892	0.683727	0.0198881	ENSG00000159374	M1AP
IRF8	0.88067	0.063141	chr2:75033902-75034482	151137	0.603702	0.0596444	ENSG00000115350	POLE4
IRF8	0.574935	0.18774	chr2:85059945-85060678	11171	0.617138	0.051214	ENSG00000186854	TRABD2A
IRF8	0.597027	0.18774	chr2:85931816-85932446	133821	0.554259	0.0999825	ENSG00000115525	ST3GAL5
IRF8	0.72664	0.122776	chr2:86080137-86081547	13870	0.769549	0.00350458	ENSG00000115525	ST3GAL5
IRF8	0.637539	0.166746	chr2:97553734-97554463	12114	0.560837	0.0938017	ENSG00000168754	FAM178B
IRF8	0.693557	0.145559	chr2:100758810-100759373	130380	0.570561	0.0858106	ENSG00000170500	LONRF2
IRF8	0.608164	0.166746	chr2:102974380-102974840	60309	0.666611	0.0261095	ENSG00000115607	IL18RAP
IRF8	0.720597	0.122776	chr2:152803674-152804778	114384	0.609082	0.0559533	ENSG00000182389	CACNB4
IRF8	0.576678	0.18774	chr2:158298074-158298630	84649	0.642223	0.037109	ENSG00000123612	ACVR1C
IRF8	0.674518	0.145559	chr2:160790063-160790650	164699	0.61756	0.0509055	ENSG00000241399	CD302
IRF8	0.64119	0.166746	chr2:200636666-200637786	182254	0.566692	0.0887834	ENSG00000162972	C2orf47
IRF8	0.638691	0.166746	chr2:234094528-234095014	168139	0.622284	0.0483101	ENSG00000077044	DGKD
IRF8	0.757666	0.100175	chr2:239015620-239016513	136166	0.652261	0.0318335	ENSG00000132326	PER2
IRF8	0.711971	0.122776	chr2:240138320-240138842	168456	0.580487	0.0780977	ENSG00000068024	HDAC4
IRF8	0.877964	0.063141	chr20:1825278-1825828	49326	0.599632	0.0627127	ENSG00000198053	SIRPA
IRF8	0.635561	0.166746	chr20:9480731-9481188	13817	0.634797	0.041024	ENSG00000125869	LAMP5
IRF8	0.823812	0.0827	chr20:23067709-23068175	7723	0.757842	0.00462578	ENSG00000125810	CD93
IRF8	0.823812	0.0827	chr20:23067709-23068175	37530	0.582895	0.0759898	ENSG00000233746	LINC00656
IRF8	0.56782	0.18774	chr20:35633697-35634411	129173	0.720356	0.0106157	ENSG00000101342	TLDC2
IRF8	0.56782	0.18774	chr20:35633697-35634411	115065	0.810953	0.000994211	ENSG00000101347	SAMHD1
IRF8	0.56782	0.18774	chr20:35633697-35634411	8945	0.670395	0.0246933	ENSG00000080839	RBL1
IRF8	0.860172	0.063141	chr20:39640186-39640630	124970	0.592179	0.0678032	ENSG00000124181	PLCG1
IRF8	0.860172	0.063141	chr20:39640186-39640630	166458	0.608526	0.0562369	ENSG00000174306	ZHX3
IRF8	0.769244	0.100175	chr20:57579538-57580554	9298	0.777636	0.0028851	ENSG00000101160	CTSZ
IRF8	0.587061	0.18774	chr21:16135015-16135928	984	0.749472	0.00584454	ENSG00000226751	AF127936.5
IRF8	0.787849	0.100175	chr21:27275825-27276871	168944	0.60053	0.0619813	ENSG00000154727	GABPA
IRF8	0.814189	0.0827	chr21:40138820-40139780	27875	0.61382	0.0533887	ENSG00000223806	LINC00114
IRF8	0.775438	0.100175	chr21:45274635-45275520	9547	0.615373	0.052372	ENSG00000160216	AGPAT3
IRF8	0.565547	0.18774	chr22:22776974-22777496	177887	0.68277	0.0201957	ENSG00000169575	VPREB1
IRF8	0.653761	0.145559	chr22:26824463-26825476	0	0.699772	0.0153539	ENSG00000128203	ASPHD2
IRF8	0.653761	0.145559	chr22:26824463-26825476	61715	0.587663	0.0719717	ENSG00000100109	TFIP11
IRF8	0.663963	0.145559	chr22:29066100-29066598	102064	0.616412	0.0517327	ENSG00000159873	CCDC117
IRF8	0.657456	0.145559	chr22:29075406-29076277	92385	0.60891	0.0560664	ENSG00000159873	CCDC117
IRF8	0.729587	0.122776	chr22:32313121-32313712	163177	0.723292	0.0100417	ENSG00000100150	DEPDC5
IRF8	0.729587	0.122776	chr22:32313121-32313712	231281	0.60048	0.0619813	ENSG00000205856	C22orf42
IRF8	0.802858	0.0827	chr22:41122537-41122931	130150	0.615036	0.0526079	ENSG00000196236	XPNPEP3
IRF8	0.903565	0.0637699	chr22:45683796-45684308	2933	0.696112	0.0166725	ENSG00000100373	UPK3A
IRF8	0.679659	0.145559	chr22:45697877-45698316	138155	0.567834	0.088143	ENSG00000093000	NUP50
IRF8	0.679659	0.145559	chr22:45697877-45698316	111658	0.788549	0.0021264	ENSG00000100364	KIAA0930
IRF8	0.679659	0.145559	chr22:45697877-45698316	17014	0.798298	0.00153741	ENSG00000100373	UPK3A
IRF8	0.724925	0.122776	chr3:9691691-9692169	574	0.685701	0.0193007	ENSG00000163719	MTMR14
IRF8	0.863987	0.063141	chr3:13057723-13058187	219752	0.628777	0.0445746	ENSG00000144712	CAND2
IRF8	0.559173	0.18774	chr3:23262397-23263251	17886	0.599983	0.0623527	ENSG00000182247	UBE2E2
IRF8	0.777592	0.100175	chr3:23444185-23445053	199674	0.807822	0.00113066	ENSG00000182247	UBE2E2
IRF8	0.758234	0.100175	chr3:30696691-30697229	48697	0.59081	0.0690486	ENSG00000163513	TGFBR2
IRF8	0.829211	0.0827	chr3:33205429-33206063	223765	0.814627	0.000887314	ENSG00000153560	UBP1
IRF8	0.870787	0.063141	chr3:39149767-39150279	74422	0.67871	0.0215365	ENSG00000168334	XIRP1
IRF8	0.644111	0.166746	chr3:48786092-48786673	122936	0.657363	0.0297618	ENSG00000225697	SLC26A6
IRF8	0.601014	0.166746	chr3:52096408-52097027	12242	0.650351	0.0327339	ENSG00000164087	POC1A
IRF8	0.698256	0.145559	chr3:52155340-52156235	72405	0.601158	0.0616725	ENSG00000164086	DUSP7
IRF8	0.632389	0.166746	chr3:52347633-52348181	181173	0.587442	0.0721503	ENSG00000010327	STAB1
IRF8	0.614248	0.166746	chr3:55654224-55654828	154481	0.754867	0.00499178	ENSG00000114251	WNT5A
IRF8	0.614248	0.166746	chr3:55654224-55654828	111888	0.728939	0.0089453	ENSG00000187672	ERC2
IRF8	0.783534	0.100175	chr3:57969377-57970109	24018	0.66748	0.0258033	ENSG00000136068	FLNB
IRF8	0.641353	0.166746	chr3:58059893-58060555	65766	0.756688	0.00480049	ENSG00000136068	FLNB
IRF8	0.827942	0.0827	chr3:58200219-58201255	206092	0.666921	0.0260238	ENSG00000136068	FLNB
IRF8	0.847971	0.0827	chr3:67098485-67099479	49758	0.699338	0.0155019	ENSG00000163376	KBTBD8
IRF8	0.571949	0.18774	chr3:69248387-69249109	224022	0.703392	0.0143216	ENSG00000163378	EOGT
IRF8	0.761163	0.100175	chr3:101510537-101511124	142804	0.704532	0.0140505	ENSG00000066422	ZBTB11
IRF8	0.761163	0.100175	chr3:101510537-101511124	35711	0.669991	0.0247851	ENSG00000144802	NFKBIZ
IRF8	0.582118	0.18774	chr3:111851788-111852448	46606	0.677806	0.0218419	ENSG00000114529	C3orf52
IRF8	0.582118	0.18774	chr3:111851788-111852448	12100	0.645226	0.0354151	ENSG00000174500	GCSAM
IRF8	0.765641	0.100175	chr3:112077076-112077812	237388	0.685921	0.0192576	ENSG00000174500	GCSAM
IRF8	0.865624	0.063141	chr3:112330582-112331195	79226	0.696881	0.0163916	ENSG00000144848	ATG3
IRF8	0.865624	0.063141	chr3:112330582-112331195	7175	0.589876	0.0700188	ENSG00000091986	CCDC80
IRF8	0.600531	0.166746	chr3:121782763-121783558	8550	0.879848	5.10532e-05	ENSG00000114013	CD86
IRF8	0.722969	0.122776	chr3:124773370-124773801	88816	0.84618	0.000230708	ENSG00000173706	HEG1
IRF8	0.635234	0.166746	chr3:128839223-128840185	32811	0.657375	0.0297618	ENSG00000172780	RAB43
IRF8	0.858852	0.063141	chr3:149250191-149251068	15169	0.765537	0.00387916	ENSG00000018408	WWTR1
IRF8	0.57099	0.18774	chr3:150928449-150929276	12830	0.597081	0.0643152	ENSG00000174946	GPR171
IRF8	0.57099	0.18774	chr3:150928449-150929276	629	0.886817	3.5023e-05	ENSG00000174944	P2RY14
IRF8	0.55091	0.18774	chr3:150945436-150946064	15531	0.584107	0.0749651	ENSG00000174944	P2RY14
IRF8	0.611851	0.166746	chr3:152848280-152848828	31201	0.806671	0.00115431	ENSG00000181467	RAP2B
IRF8	0.744503	0.122776	chr3:152967976-152968592	87947	0.590896	0.0690029	ENSG00000181467	RAP2B
IRF8	0.621341	0.166746	chr3:171407986-171408682	152457	0.747314	0.00611256	ENSG00000186329	TMEM212
IRF8	0.621341	0.166746	chr3:171407986-171408682	185460	0.771272	0.00335059	ENSG00000234717	TMEM212-AS1
IRF8	0.574559	0.18774	chr3:172240833-172241742	17535	0.59641	0.0646156	ENSG00000121858	TNFSF10
IRF8	0.644762	0.166746	chr3:185813226-185813999	49129	0.576023	0.0816066	ENSG00000244405	ETV5
IRF8	0.946287	0.0637699	chr3:187653448-187654058	233347	0.599495	0.0628187	ENSG00000228804	RP11-211G3.3
IRF8	0.720957	0.122776	chr4:4542730-4543374	125261	0.589277	0.0703442	ENSG00000168818	STX18
IRF8	0.84068	0.0827	chr4:38745398-38746128	79581	0.672643	0.0240393	ENSG00000109787	KLF3
IRF8	0.586104	0.18774	chr4:71961222-71961737	102967	0.597986	0.0637029	ENSG00000156136	DCK
IRF8	0.747489	0.122776	chr4:77081523-77081944	159095	0.775545	0.00299172	ENSG00000138755	CXCL9
IRF8	0.665983	0.145559	chr4:77120760-77121389	234864	0.753867	0.00513052	ENSG00000138771	SHROOM3
IRF8	0.609048	0.166746	chr4:100737364-100738223	0	0.568631	0.0874519	ENSG00000070190	DAPP1
IRF8	0.927485	0.0637699	chr4:103995872-103996480	189667	0.595246	0.0654869	ENSG00000164037	SLC9B1
IRF8	0.814607	0.0827	chr4:110915513-110916020	81473	0.598977	0.0631321	ENSG00000138798	EGF
IRF8	0.564314	0.18774	chr4:112851708-112852240	214313	0.554878	0.0993618	ENSG00000174749	C4orf32
IRF8	0.849441	0.0827	chr4:113030626-113031430	35123	0.577355	0.0805435	ENSG00000174749	C4orf32
IRF8	0.745965	0.122776	chr4:124246261-124246970	70980	0.771827	0.00332397	ENSG00000164056	SPRY1
IRF8	0.685217	0.145559	chr4:124593115-124593592	21693	0.584602	0.074624	ENSG00000249464	RP11-93L9.1
IRF8	0.88923	0.063141	chr4:141710864-141711593	33182	0.559901	0.094858	ENSG00000273472	RP11-102N12.3
IRF8	0.848706	0.0827	chr4:153355136-153355557	112726	0.678441	0.0216577	ENSG00000109670	FBXW7
IRF8	0.695146	0.145559	chr4:153406774-153407546	164364	0.631533	0.0431399	ENSG00000109670	FBXW7
IRF8	0.667726	0.145559	chr4:185771818-185772709	95069	0.603678	0.0596444	ENSG00000151726	ACSL1
IRF8	0.735638	0.122776	chr5:16616646-16618540	143499	0.694665	0.016985	ENSG00000154153	FAM134B
IRF8	0.657415	0.145559	chr5:16626978-16627424	153831	0.66845	0.0253764	ENSG00000154153	FAM134B
IRF8	0.722302	0.122776	chr5:32020226-32020915	206185	0.591809	0.0682112	ENSG00000150712	MTMR12
IRF8	0.629406	0.166746	chr5:36685584-36686241	79127	0.602665	0.0605383	ENSG00000079215	SLC1A3
IRF8	0.689837	0.145559	chr5:50152487-50152977	190754	0.650201	0.0328165	ENSG00000151883	PARP8
IRF8	0.794499	0.100175	chr5:66611006-66611945	132903	0.601068	0.0617022	ENSG00000134061	CD180
IRF8	0.67012	0.145559	chr5:73748610-73749196	174038	0.684598	0.0195585	ENSG00000171617	ENC1
IRF8	0.67012	0.145559	chr5:73748610-73749196	186652	0.676985	0.0222143	ENSG00000049860	HEXB
IRF8	0.726757	0.122776	chr5:76016948-76017470	97288	0.743034	0.00670173	ENSG00000164251	F2RL1
IRF8	0.561638	0.18774	chr5:79967888-79968397	63446	0.617742	0.0507634	ENSG00000251221	CTC-325J23.3
IRF8	0.705514	0.122776	chr5:113754304-113754888	57662	0.575375	0.0820537	ENSG00000080709	KCNN2
IRF8	0.765849	0.100175	chr5:114607014-114607770	4129	0.647748	0.0341628	ENSG00000164221	CCDC112
IRF8	0.893531	0.063141	chr5:122213120-122213674	33986	0.5637	0.0913007	ENSG00000064652	SNX24
IRF8	0.893531	0.063141	chr5:122213120-122213674	211142	0.593106	0.0671089	ENSG00000061455	PRDM6
IRF8	0.587839	0.18774	chr5:137438473-137439184	181770	0.583717	0.0752261	ENSG00000158402	CDC25C
IRF8	0.668308	0.145559	chr5:139664184-139664880	109957	0.611607	0.0543506	ENSG00000120306	CYSTM1
IRF8	0.703044	0.122776	chr5:141225022-141225426	208505	0.726551	0.00937679	ENSG00000164620	RELL2
IRF8	0.774223	0.100175	chr5:143171380-143172272	19454	0.602869	0.0604355	ENSG00000158497	HMHB1
IRF8	0.595662	0.18774	chr5:143191497-143192397	0	0.904455	9.60872e-06	ENSG00000158497	HMHB1
IRF8	0.671473	0.145559	chr5:149059989-149060826	49035	0.70908	0.0131866	ENSG00000155846	PPARGC1B
IRF8	0.758948	0.100175	chr5:158302226-158302814	179298	0.738503	0.0073169	ENSG00000164330	EBF1
IRF8	0.812732	0.0827	chr5:169714393-169715214	86461	0.743161	0.00670173	ENSG00000145936	KCNMB1
IRF8	0.67241	0.145559	chr5:173205688-173206111	109172	0.689294	0.0182859	ENSG00000113742	CPEB4
IRF8	0.676542	0.145559	chr5:176816144-176817134	87682	0.737507	0.00741017	ENSG00000213347	MXD3
IRF8	0.676542	0.145559	chr5:176816144-176817134	111774	0.770104	0.00346427	ENSG00000146094	DOK3
IRF8	0.618509	0.166746	chr6:235874-236332	155407	0.749698	0.00580549	ENSG00000137265	IRF4
IRF8	0.780529	0.100175	chr6:3902641-3903628	179793	0.864641	9.41297e-05	ENSG00000168994	PXDC1
IRF8	0.749089	0.122776	chr6:5136005-5136464	104015	0.703306	0.0143425	ENSG00000271978	RP11-428J1.4
IRF8	0.749089	0.122776	chr6:5136005-5136464	50285	0.807858	0.00113066	ENSG00000219607	PPP1R3G
IRF8	0.885729	0.063141	chr6:6588579-6589320	238	0.631322	0.0432349	ENSG00000112799	LY86
IRF8	0.656644	0.145559	chr6:6800000-6801381	211659	0.737953	0.0074018	ENSG00000112799	LY86
IRF8	0.622035	0.166746	chr6:10531710-10532163	39254	0.585809	0.073393	ENSG00000111846	GCNT2
IRF8	0.857436	0.063141	chr6:10901893-10902614	153866	0.599389	0.0628187	ENSG00000153157	SYCP2L
IRF8	0.674401	0.145559	chr6:11374402-11375166	190871	0.723598	0.00996359	ENSG00000111859	NEDD9
IRF8	0.674401	0.145559	chr6:11374402-11375166	162772	0.598454	0.0634108	ENSG00000205269	TMEM170B
IRF8	0.716692	0.122776	chr6:11770812-11771458	232874	0.611049	0.0547003	ENSG00000205269	TMEM170B
IRF8	0.604068	0.166746	chr6:17591430-17592044	167370	0.598415	0.0634108	ENSG00000137177	KIF13A
IRF8	0.878867	0.063141	chr6:24575021-24575488	199671	0.590382	0.0694772	ENSG00000112312	GMNN
IRF8	0.706934	0.122776	chr6:34263254-34263867	170049	0.82274	0.000648207	ENSG00000124507	PACSIN1
IRF8	0.602252	0.166746	chr6:36596664-36597270	47035	0.7894	0.00208419	ENSG00000124762	CDKN1A
IRF8	0.678723	0.145559	chr6:36720827-36721300	76522	0.664174	0.0270429	ENSG00000124762	CDKN1A
IRF8	0.787436	0.100175	chr6:43651779-43652179	85742	0.857615	0.000133471	ENSG00000112715	VEGFA
IRF8	0.891941	0.063141	chr6:47071515-47072223	106075	0.623772	0.0475553	ENSG00000153292	GPR110
IRF8	0.848888	0.0827	chr6:47428813-47429434	229545	0.862898	0.000101673	ENSG00000146072	TNFRSF21
IRF8	0.884094	0.063141	chr6:74456663-74457509	51155	0.62153	0.0486776	ENSG00000156535	CD109
IRF8	0.84317	0.0827	chr6:83780680-83781159	121939	0.725553	0.00951393	ENSG00000013392	RWDD2A
IRF8	0.717145	0.122776	chr6:86275429-86275988	115620	0.582517	0.0763447	ENSG00000135318	NT5E
IRF8	0.55704	0.18774	chr6:90067037-90067703	179817	0.739194	0.00722707	ENSG00000146276	GABRR1
IRF8	0.55704	0.18774	chr6:90067037-90067703	30693	0.631127	0.0433637	ENSG00000198833	UBE2J1
IRF8	0.576365	0.18774	chr6:90185351-90185800	149007	0.650502	0.0326625	ENSG00000198833	UBE2J1
IRF8	0.576365	0.18774	chr6:90185351-90185800	110996	0.639836	0.0385207	ENSG00000025039	RRAGD
IRF8	0.748926	0.122776	chr6:109158642-109159203	148437	0.694394	0.0170385	ENSG00000080546	SESN1
IRF8	0.58996	0.18774	chr6:110736534-110737164	23560	0.78552	0.00222574	ENSG00000203797	DDO
IRF8	0.672198	0.145559	chr6:116730901-116731406	225375	0.684792	0.0195393	ENSG00000153975	ZUFSP
IRF8	0.621483	0.166746	chr6:116782850-116783742	317	0.715713	0.0115755	ENSG00000188820	FAM26F
IRF8	0.621483	0.166746	chr6:116782850-116783742	173039	0.557431	0.0969018	ENSG00000153975	ZUFSP
IRF8	0.647065	0.166746	chr6:117016563-117017030	234030	0.620769	0.0490909	ENSG00000188820	FAM26F
IRF8	0.733747	0.122776	chr6:122930874-122932267	210183	0.646073	0.0349665	ENSG00000025156	HSF2
IRF8	0.858833	0.063141	chr6:126135623-126136103	171473	0.567927	0.088085	ENSG00000066651	TRMT11
IRF8	0.576791	0.18774	chr6:127805058-127805859	34741	0.662124	0.0278443	ENSG00000184530	C6orf58
IRF8	0.814244	0.0827	chr6:131438968-131439439	17367	0.59868	0.0633509	ENSG00000118507	AKAP7
IRF8	0.670915	0.145559	chr6:134557066-134557635	66682	0.59329	0.0669353	ENSG00000118515	SGK1
IRF8	0.629096	0.166746	chr6:136316377-136316874	235288	0.658348	0.0294553	ENSG00000146410	MTFR2
IRF8	0.644485	0.166746	chr6:144685437-144686521	213774	0.774005	0.00313041	ENSG00000135604	STX11
IRF8	0.591131	0.18774	chr6:149802944-149803774	34150	0.635607	0.0407534	ENSG00000178199	ZC3H12D
IRF8	0.570959	0.18774	chr6:152505715-152506811	62896	0.694186	0.0170445	ENSG00000131018	SYNE1
IRF8	0.591028	0.18774	chr6:167454655-167455195	111663	0.688796	0.0183434	ENSG00000026297	RNASET2
IRF8	0.827719	0.0827	chr6:167508329-167509179	165337	0.674684	0.0231584	ENSG00000026297	RNASET2
IRF8	0.715175	0.122776	chr7:2755085-2755738	35929	0.620354	0.0494171	ENSG00000174945	AMZ1
IRF8	0.715175	0.122776	chr7:2755085-2755738	12008	0.612965	0.0537486	ENSG00000146535	GNA12
IRF8	0.763755	0.100175	chr7:11498136-11499082	88152	0.760855	0.0043542	ENSG00000005108	THSD7A
IRF8	0.587168	0.18774	chr7:17182081-17182970	155276	0.560833	0.0938017	ENSG00000106546	AHR
IRF8	0.788004	0.100175	chr7:18261215-18261807	134643	0.76461	0.00396054	ENSG00000048052	HDAC9
IRF8	0.686583	0.145559	chr7:24635164-24635880	22277	0.930832	5.45815e-07	ENSG00000105926	MPP6
IRF8	0.605462	0.166746	chr7:29175420-29175864	140573	0.610924	0.0547059	ENSG00000106066	CPVL
IRF8	0.610649	0.166746	chr7:29242102-29242686	207255	0.642528	0.0369393	ENSG00000106066	CPVL
IRF8	0.885285	0.063141	chr7:30218500-30219066	104857	0.615308	0.0524126	ENSG00000180233	ZNRF2
IRF8	0.668663	0.145559	chr7:30518928-30519324	195005	0.575878	0.0816106	ENSG00000180233	ZNRF2
IRF8	0.577395	0.18774	chr7:43874095-43874827	75816	0.681258	0.0206366	ENSG00000106605	BLVRA
IRF8	0.577395	0.18774	chr7:43874095-43874827	31330	0.616886	0.0514674	ENSG00000062582	MRPS24
IRF8	0.759351	0.100175	chr7:48135863-48136340	7638	0.57997	0.078586	ENSG00000183696	UPP1
IRF8	0.66132	0.145559	chr7:79707340-79708573	54698	0.875941	5.86534e-05	ENSG00000127955	GNAI1
IRF8	0.76321	0.100175	chr7:81474899-81476303	146577	0.742092	0.00677085	ENSG00000019991	HGF
IRF8	0.694948	0.145559	chr7:87135147-87135973	120891	0.637713	0.0397899	ENSG00000105784	RUNDC3B
IRF8	0.571478	0.18774	chr7:93519213-93520387	30624	0.710138	0.012925	ENSG00000127920	GNG11
IRF8	0.700781	0.122776	chr7:93789892-93790726	238881	0.70564	0.0138034	ENSG00000127920	GNG11
IRF8	0.575304	0.18774	chr7:102036313-102037308	107908	0.643662	0.0362503	ENSG00000160999	SH2B2
IRF8	0.715701	0.122776	chr7:114637592-114638486	75383	0.659209	0.0290493	ENSG00000135272	MDFIC
IRF8	0.660326	0.145559	chr7:134617523-134618183	214641	0.645127	0.0354389	ENSG00000146859	TMEM140
IRF8	0.918224	0.0637699	chr7:140376080-140376565	223240	0.565905	0.0897306	ENSG00000133606	MKRN1
IRF8	0.747833	0.122776	chr7:141584497-141585035	22578	0.557822	0.0966576	ENSG00000257335	MGAM
IRF8	0.747833	0.122776	chr7:141584497-141585035	42122	0.573775	0.0832825	ENSG00000258227	CLEC5A
IRF8	0.688907	0.145559	chr7:143107465-143108051	56972	0.613119	0.053643	ENSG00000159784	FAM131B
IRF8	0.814348	0.0827	chr7:150132214-150133186	96806	0.752776	0.00530151	ENSG00000106538	RARRES2
IRF8	0.80413	0.0827	chr8:16021393-16021974	56006	0.675767	0.0226236	ENSG00000038945	MSR1
IRF8	0.804639	0.0827	chr8:16870378-16871219	13528	0.68925	0.0182959	ENSG00000155970	MICU3
IRF8	0.804639	0.0827	chr8:16870378-16871219	117471	0.840283	0.000301377	ENSG00000249258	RP11-468H14.2
IRF8	0.839787	0.0827	chr8:18588719-18589397	203908	0.77285	0.00323845	ENSG00000156011	PSD3
IRF8	0.818056	0.0827	chr8:19302504-19303372	40832	0.665687	0.0264664	ENSG00000147408	CSGALNACT1
IRF8	0.79857	0.100175	chr8:26303606-26304056	67735	0.562389	0.0925961	ENSG00000092964	DPYSL2
IRF8	0.674873	0.145559	chr8:26453021-26453944	81230	0.567022	0.0884862	ENSG00000092964	DPYSL2
IRF8	0.81459	0.0827	chr8:33540590-33541046	135317	0.575389	0.0820537	ENSG00000133874	RNF122
IRF8	0.638337	0.166746	chr8:37431694-37432426	159853	0.678735	0.0215365	ENSG00000183154	RP11-863K10.7
IRF8	0.919161	0.0637699	chr8:37489016-37489573	63696	0.789458	0.00208419	ENSG00000183779	ZNF703
IRF8	0.919161	0.0637699	chr8:37489016-37489573	102706	0.771312	0.00335059	ENSG00000183154	RP11-863K10.7
IRF8	0.753319	0.100175	chr8:81303400-81304413	149122	0.55952	0.0950365	ENSG00000260317	RP11-48B3.4
IRF8	0.557932	0.18774	chr8:81344501-81345129	52725	0.554365	0.0998387	ENSG00000205189	ZBTB10
IRF8	0.84788	0.0827	chr8:81977139-81977824	97094	0.656619	0.0300936	ENSG00000076641	PAG1
IRF8	0.84788	0.0827	chr8:81977139-81977824	27940	0.671726	0.0243034	ENSG00000254060	RP11-172E10.1
IRF8	0.84788	0.0827	chr8:81977139-81977824	6381	0.675638	0.0226895	ENSG00000254177	RP11-1149M10.1
IRF8	0.76008	0.100175	chr8:82065984-82066931	185939	0.7403	0.00707432	ENSG00000076641	PAG1
IRF8	0.76008	0.100175	chr8:82065984-82066931	116785	0.675386	0.0228177	ENSG00000254060	RP11-172E10.1
IRF8	0.76008	0.100175	chr8:82065984-82066931	95226	0.74304	0.00670173	ENSG00000254177	RP11-1149M10.1
IRF8	0.674452	0.145559	chr8:96112484-96113167	174284	0.727144	0.00926637	ENSG00000164938	TP53INP1
IRF8	0.649112	0.166746	chr8:104150896-104151514	5705	0.953267	1.51198e-08	ENSG00000236939	C8orf56
IRF8	0.649112	0.166746	chr8:104150896-104151514	1424	0.974685	6.91662e-11	ENSG00000164929	BAALC
IRF8	0.82484	0.0827	chr8:104418411-104419059	7548	0.70691	0.0137347	ENSG00000164933	SLC25A32
IRF8	0.778539	0.100175	chr8:107092966-107093632	188740	0.723044	0.010101	ENSG00000254615	RP11-395G23.3
IRF8	0.634363	0.166746	chr8:107511506-107512683	229134	0.684261	0.0196446	ENSG00000254615	RP11-395G23.3
IRF8	0.839136	0.0827	chr8:131020711-131021450	168872	0.558649	0.0961015	ENSG00000153310	FAM49B
IRF8	0.864243	0.063141	chr8:132959154-132959931	42819	0.638753	0.0391269	ENSG00000132294	EFR3A
IRF8	0.864243	0.063141	chr8:132959154-132959931	173177	0.655459	0.0305524	ENSG00000184156	KCNQ3
IRF8	0.828478	0.0827	chr8:133288385-133289144	155277	0.802709	0.00133092	ENSG00000184156	KCNQ3
IRF8	0.924812	0.0637699	chr9:5509857-5510879	0	0.631498	0.0431581	ENSG00000197646	PDCD1LG2
IRF8	0.870012	0.063141	chr9:5617700-5618277	107155	0.629099	0.0444576	ENSG00000197646	PDCD1LG2
IRF8	0.705337	0.122776	chr9:27352339-27353249	193295	0.565762	0.0898007	ENSG00000147894	C9orf72
IRF8	0.80458	0.0827	chr9:27564586-27565085	18042	0.724688	0.00976858	ENSG00000147894	C9orf72
IRF8	0.588034	0.18774	chr9:37060807-37061271	227535	0.666514	0.0261131	ENSG00000196092	PAX5
IRF8	0.588034	0.18774	chr9:37060807-37061271	59265	0.636493	0.0404168	ENSG00000147905	ZCCHC7
IRF8	0.875994	0.063141	chr9:71534511-71535143	213936	0.653678	0.0312532	ENSG00000107242	PIP5K1B
IRF8	0.736966	0.122776	chr9:73021190-73021797	21687	0.691803	0.0176705	ENSG00000119138	KLF9
IRF8	0.794923	0.100175	chr9:88262453-88262946	100998	0.605996	0.0578476	ENSG00000135049	AGTPBP1
IRF8	0.715889	0.122776	chr9:90337246-90337806	2628	0.637164	0.040081	ENSG00000135047	CTSL
IRF8	0.680582	0.145559	chr9:107512681-107513100	13338	0.620375	0.0494171	ENSG00000165028	NIPSNAP3B
IRF8	0.561095	0.18774	chr9:110437093-110438658	189960	0.713651	0.0120602	ENSG00000136826	KLF4
IRF8	0.687902	0.145559	chr9:112734459-112735077	191690	0.65302	0.0315006	ENSG00000241978	AKAP2
IRF8	0.897499	0.063141	chr9:112736621-112737112	193852	0.720377	0.0106157	ENSG00000241978	AKAP2
IRF8	0.774809	0.100175	chr9:114866638-114867598	207592	0.706504	0.0137927	ENSG00000148154	UGCG
IRF8	0.81975	0.0827	chr9:123455354-123455939	92263	0.585087	0.074136	ENSG00000106780	MEGF9
IRF8	0.644317	0.166746	chr9:123969656-123970205	0	0.576302	0.0812557	ENSG00000148180	GSN
IRF8	0.908361	0.0637699	chr9:127562771-127563346	61063	0.629251	0.0443941	ENSG00000136950	ARPC5L
IRF8	0.84105	0.0827	chrX:13018315-13018900	208841	0.616617	0.0516009	ENSG00000101911	PRPS2
IRF8	0.84105	0.0827	chrX:13018315-13018900	133113	0.721159	0.0105044	ENSG00000196664	TLR7
IRF8	0.84105	0.0827	chrX:13018315-13018900	25088	0.623938	0.0475533	ENSG00000205542	TMSB4X
IRF8	0.921723	0.0637699	chrX:13023677-13024569	214203	0.555229	0.0990368	ENSG00000101911	PRPS2
IRF8	0.921723	0.0637699	chrX:13023677-13024569	138475	0.729885	0.00878325	ENSG00000196664	TLR7
IRF8	0.921723	0.0637699	chrX:13023677-13024569	30450	0.621508	0.0486849	ENSG00000205542	TMSB4X
IRF8	0.802391	0.0827	chrX:30608490-30608897	31549	0.611479	0.0544518	ENSG00000120280	CXorf21
IRF8	0.555824	0.18774	chrX:45665980-45666471	40857	0.68764	0.0187574	ENSG00000231566	RP5-1158E12.3
IRF8	0.605689	0.166746	chrX:67919766-67920543	52258	0.621986	0.0484759	ENSG00000130052	STARD8
IRF8	0.764409	0.100175	chrX:109991583-109992152	74499	0.95527	1.13798e-08	ENSG00000101938	CHRDL1
IRF8	0.578258	0.18774	chrX:110366144-110366802	121529	0.854147	0.000153121	ENSG00000077274	CAPN6
IRF8	0.745536	0.122776	chrX:117886038-117886826	24503	0.663735	0.0271563	ENSG00000131724	IL13RA1
IRF8	0.831332	0.0827	chrX:152991737-152992695	1414	0.577254	0.0806298	ENSG00000101986	ABCD1
IRF9	0.843728	0.163293	chr1:192514003-192514634	90641	0.631455	0.0431682	ENSG00000127074	RGS13
IRF9	0.838275	0.163293	chr10:91091970-91092470	30258	0.554614	0.0996433	ENSG00000119922	IFIT2
IRF9	0.838275	0.163293	chr10:91091970-91092470	4319	0.567616	0.0881968	ENSG00000119917	IFIT3
IRF9	0.838275	0.163293	chr10:91091970-91092470	59833	0.59126	0.0686765	ENSG00000185745	IFIT1
IRF9	0.838275	0.163293	chr10:91091970-91092470	81873	0.597351	0.0641151	ENSG00000152778	IFIT5
IRF9	0.769192	0.186283	chr2:7017483-7018375	36782	0.792527	0.00188302	ENSG00000134326	CMPK2
IRF9	0.769192	0.186283	chr2:7017483-7018375	11546	0.764252	0.00399407	ENSG00000134321	RSAD2
IRF9	0.839219	0.163293	chr21:42791893-42792815	58023	0.613838	0.0533887	ENSG00000183486	MX2
IRF9	0.76023	0.186283	chr8:82371662-82372201	241368	0.588962	0.0705824	ENSG00000104231	ZFAND1
JUND	0.452751	0.192494	chr1:12111986-12112524	117724	0.801773	0.00137034	ENSG00000083444	PLOD1
JUND	0.452751	0.192494	chr1:12111986-12112524	71748	0.560826	0.0938017	ENSG00000116688	MFN2
JUND	0.452751	0.192494	chr1:12111986-12112524	32463	0.63317	0.04199	ENSG00000116691	MIIP
JUND	0.502098	0.171721	chr1:21620782-21621802	214056	0.598586	0.0633509	ENSG00000162551	ALPL
JUND	0.456293	0.192494	chr1:68315712-68316693	164968	0.698125	0.015954	ENSG00000116717	GADD45A
JUND	0.617453	0.146436	chr1:100184527-100184922	73028	0.661705	0.0280298	ENSG00000099260	PALMD
JUND	0.649268	0.146436	chr1:209780610-209781166	67599	0.59876	0.0633504	ENSG00000123689	G0S2
JUND	0.463409	0.192494	chr10:45868959-45870525	0	0.647696	0.034169	ENSG00000012779	ALOX5
JUND	0.511701	0.171721	chr10:72734075-72734557	92038	0.741953	0.00678441	ENSG00000166228	PCBD1
JUND	0.550476	0.162542	chr10:97153821-97154446	156492	0.62882	0.0445746	ENSG00000107438	PDLIM1
JUND	0.550476	0.162542	chr10:97153821-97154446	211250	0.602626	0.0605383	ENSG00000059573	ALDH18A1
JUND	0.50195	0.171721	chr10:99642136-99642895	204955	0.566253	0.0892699	ENSG00000119986	AVPI1
JUND	0.49959	0.192494	chr10:121417735-121418207	6853	0.705364	0.0138829	ENSG00000151929	BAG3
JUND	0.45082	0.192494	chr10:128532794-128533380	60598	0.723739	0.0099576	ENSG00000150760	DOCK1
JUND	0.550792	0.162542	chr11:66103182-66104696	108	0.642214	0.037109	ENSG00000174744	BRMS1
JUND	0.55405	0.162542	chr12:121397571-121398171	234033	0.702548	0.0145411	ENSG00000122971	ACADS
JUND	0.456717	0.192494	chr13:52435840-52436437	70372	0.691878	0.0176453	ENSG00000123191	ATP7B
JUND	0.615974	0.146436	chr14:21732210-21732743	212013	0.623375	0.0477152	ENSG00000092203	TOX4
JUND	0.466196	0.192494	chr14:23158363-23158864	76867	0.584812	0.0744071	ENSG00000155463	OXA1L
JUND	0.46401	0.192494	chr14:34512821-34513391	119384	0.685075	0.019424	ENSG00000129521	EGLN3
JUND	0.549035	0.171721	chr14:61991884-61992574	169657	0.653972	0.0312315	ENSG00000100644	HIF1A
JUND	0.53289	0.171721	chr14:103575154-103575608	11576	0.604341	0.0591155	ENSG00000259717	LINC00677
JUND	0.494527	0.192494	chr16:377126-377949	92581	0.584391	0.0748483	ENSG00000167930	ITFG3
JUND	0.494527	0.192494	chr16:377126-377949	39435	0.555472	0.0988336	ENSG00000086504	MRPL28
JUND	0.516938	0.171721	chr16:1428806-1429845	29565	0.564312	0.0910185	ENSG00000007520	TSR3
JUND	0.516938	0.171721	chr16:1428806-1429845	65090	0.610976	0.0547003	ENSG00000103249	CLCN7
JUND	0.483484	0.192494	chr16:2082535-2083854	94324	0.680594	0.0208839	ENSG00000198736	MSRB1
JUND	0.483484	0.192494	chr16:2082535-2083854	60497	0.587323	0.0722326	ENSG00000183751	TBL3
JUND	0.483484	0.192494	chr16:2082535-2083854	42874	0.589788	0.0700198	ENSG00000127561	SYNGR3
JUND	0.483484	0.192494	chr16:2082535-2083854	7178	0.719762	0.0107395	ENSG00000065054	SLC9A3R2
JUND	0.483484	0.192494	chr16:2082535-2083854	5962	0.615682	0.0521917	ENSG00000065057	NTHL1
JUND	0.483484	0.192494	chr16:2082535-2083854	121845	0.687489	0.0187579	ENSG00000131653	TRAF7
JUND	0.483484	0.192494	chr16:2082535-2083854	170395	0.564675	0.0906305	ENSG00000167965	MLST8
JUND	0.550056	0.162542	chr16:3070754-3072620	137567	0.559997	0.0947074	ENSG00000162076	FLYWCH2
JUND	0.550056	0.162542	chr16:3070754-3072620	1408	0.558482	0.0962166	ENSG00000131652	THOC6
JUND	0.490592	0.192494	chr16:5022974-5023755	14656	0.798982	0.00150386	ENSG00000103184	SEC14L5
JUND	0.490592	0.192494	chr16:5022974-5023755	59948	0.766431	0.00378409	ENSG00000033011	ALG1
JUND	0.490592	0.192494	chr16:5022974-5023755	110550	0.635978	0.0406399	ENSG00000118894	FAM86A
JUND	0.46438	0.192494	chr16:8978405-8979094	206411	0.640679	0.0380042	ENSG00000182831	C16orf72
JUND	0.460404	0.192494	chr16:15993404-15993923	49511	0.655876	0.0304953	ENSG00000103222	ABCC1
JUND	0.509357	0.171721	chr16:29040410-29041123	124668	0.65429	0.0311176	ENSG00000177548	RABEP2
JUND	0.623654	0.146436	chr16:48192139-48192675	8146	0.624814	0.0471195	ENSG00000121270	ABCC11
JUND	0.592156	0.162542	chr16:57625036-57625676	162955	0.612652	0.0538213	ENSG00000005194	CIAPIN1
JUND	0.592156	0.162542	chr16:57625036-57625676	143966	0.601919	0.0611375	ENSG00000140854	KATNB1
JUND	0.53278	0.171721	chr16:57798121-57799163	234287	0.6355	0.0407534	ENSG00000103005	USB1
JUND	0.540084	0.171721	chr17:1956867-1957437	11	0.561667	0.0931554	ENSG00000177374	HIC1
JUND	0.528861	0.171721	chr17:16419365-16420502	74474	0.604502	0.0589976	ENSG00000181350	FAM211A
JUND	0.45626	0.192494	chr17:17566518-17567225	146488	0.610566	0.0549864	ENSG00000072310	SREBF1
JUND	0.51941	0.171721	chr17:38470759-38471285	95203	0.556112	0.0981163	ENSG00000171475	WIPF2
JUND	0.463066	0.192494	chr17:80241119-80241676	248107	0.570895	0.0856269	ENSG00000169738	DCXR
JUND	0.463066	0.192494	chr17:80241119-80241676	232552	0.639701	0.0386004	ENSG00000169727	GPS1
JUND	0.491693	0.192494	chr19:13961888-13962495	16558	0.577588	0.0804152	ENSG00000267519	MIR24-2
JUND	0.491032	0.192494	chr19:17330959-17331392	71548	0.571058	0.0855287	ENSG00000127220	ABHD8
JUND	0.491032	0.192494	chr19:17330959-17331392	72026	0.565141	0.0901006	ENSG00000130312	MRPL34
JUND	0.491032	0.192494	chr19:17330959-17331392	185139	0.592543	0.0675127	ENSG00000141971	MVB12A
JUND	0.472121	0.192494	chr19:39173947-39175446	193751	0.575146	0.0822721	ENSG00000068903	SIRT2
JUND	0.485937	0.192494	chr19:48762871-48763748	35966	0.734904	0.00783563	ENSG00000105479	CCDC114
JUND	0.572981	0.162542	chr19:48829214-48829584	29500	0.707829	0.0135608	ENSG00000105479	CCDC114
JUND	0.505248	0.171721	chr19:55718331-55718897	54702	0.568523	0.0875456	ENSG00000133265	HSPBP1
JUND	0.505248	0.171721	chr19:55718331-55718897	132324	0.564518	0.0908019	ENSG00000133247	SUV420H2
JUND	0.499627	0.192494	chr19:55762832-55763489	237759	0.560889	0.0938017	ENSG00000088053	GP6
JUND	0.499627	0.192494	chr19:55762832-55763489	212356	0.613696	0.0533887	ENSG00000160439	RDH13
JUND	0.499627	0.192494	chr19:55762832-55763489	21684	0.721905	0.0103317	ENSG00000105063	PPP6R1
JUND	0.499627	0.192494	chr19:55762832-55763489	10110	0.760149	0.00441004	ENSG00000133265	HSPBP1
JUND	0.499627	0.192494	chr19:55762832-55763489	29951	0.747596	0.00608919	ENSG00000160469	BRSK1
JUND	0.499627	0.192494	chr19:55762832-55763489	127124	0.643403	0.0363671	ENSG00000233493	TMEM238
JUND	0.499627	0.192494	chr19:55762832-55763489	224210	0.560939	0.0937678	ENSG00000197483	ZNF628
JUND	0.499627	0.192494	chr19:55762832-55763489	232882	0.555929	0.0983192	ENSG00000090971	NAT14
JUND	0.638279	0.146436	chr2:9252058-9252834	94060	0.562361	0.0926259	ENSG00000151693	ASAP2
JUND	0.622867	0.146436	chr2:9374759-9375334	27865	0.660227	0.0285767	ENSG00000151693	ASAP2
JUND	0.455547	0.192494	chr2:47596080-47597379	23783	0.79898	0.00150386	ENSG00000119888	EPCAM
JUND	0.466846	0.192494	chr2:64870383-64870753	189280	0.651907	0.0319872	ENSG00000119862	LGALSL
JUND	0.609256	0.146436	chr20:30180939-30181549	78708	0.759625	0.00447279	ENSG00000101294	HM13
JUND	0.582194	0.162542	chr20:48391738-48392166	127762	0.637632	0.0398501	ENSG00000158480	SPATA2
JUND	0.501225	0.171721	chr20:60663431-60663958	47833	0.584229	0.074951	ENSG00000101182	PSMA7
JUND	0.501225	0.171721	chr20:60663431-60663958	213191	0.619359	0.0499732	ENSG00000130706	ADRM1
JUND	0.501609	0.171721	chr21:34755199-34756188	19014	0.734658	0.00787332	ENSG00000159128	IFNGR2
JUND	0.50678	0.171721	chr21:46783754-46784564	63594	0.771314	0.00335059	ENSG00000184274	LINC00315
JUND	0.450738	0.192494	chr22:29789277-29789706	86705	0.737386	0.00741017	ENSG00000185340	GAS2L1
JUND	0.450738	0.192494	chr22:29789277-29789706	86513	0.71438	0.0118722	ENSG00000100285	NEFH
JUND	0.450738	0.192494	chr22:29789277-29789706	161091	0.5849	0.0743239	ENSG00000184117	NIPSNAP1
JUND	0.522041	0.171721	chr22:30710700-30711361	16616	0.684441	0.0195931	ENSG00000099995	SF3A1
JUND	0.458633	0.192494	chr22:31045255-31045951	72643	0.672138	0.0241815	ENSG00000100029	1,00 PES
JUND	0.552434	0.162542	chr22:43259247-43260096	247997	0.602099	0.0609567	ENSG00000270022	RNU12
JUND	0.454405	0.192494	chr3:48603441-48603943	32492	0.670757	0.0246067	ENSG00000010256	UQCRC1
JUND	0.454405	0.192494	chr3:48603441-48603943	97421	0.560355	0.0942339	ENSG00000213672	NCKIPSD
JUND	0.456719	0.192494	chr4:6918214-6918913	200372	0.68074	0.0208149	ENSG00000186222	BLOC1S4
JUND	0.478277	0.192494	chr5:141603113-141603675	231799	0.569724	0.0866808	ENSG00000113552	GNPDA1
JUND	0.557426	0.162542	chr5:149696656-149697167	40035	0.590874	0.0690074	ENSG00000070814	TCOF1
JUND	0.508067	0.171721	chr5:150582141-150582784	21528	0.693353	0.0172315	ENSG00000198624	CCDC69
JUND	0.466743	0.192494	chr5:169911059-169911576	109384	0.6411	0.0377968	ENSG00000145936	KCNMB1
JUND	0.496207	0.192494	chr6:150346484-150347430	83348	0.5733	0.0836846	ENSG00000131015	ULBP2
JUND	0.496207	0.192494	chr6:150346484-150347430	36856	0.647057	0.034443	ENSG00000131019	ULBP3
JUND	0.493366	0.192494	chr7:5740710-5741325	108271	0.568205	0.0878348	ENSG00000075618	FSCN1
JUND	0.51058	0.171721	chr7:56130089-56130514	38748	0.582931	0.075953	ENSG00000106153	CHCHD2
JUND	0.553011	0.162542	chr8:41654849-41656019	144110	0.627601	0.0452749	ENSG00000029534	ANK1
JUND	0.508692	0.171721	chr9:34957552-34958652	30986	0.555426	0.0988985	ENSG00000137094	DNAJB5
JUND	0.502794	0.171721	chr9:117247151-117247689	125797	0.601105	0.0616725	ENSG00000157693	C9orf91
JUND	0.489548	0.192494	chr9:117314173-117314668	149813	0.642701	0.036801	ENSG00000095397	DFNB31
JUND	0.492021	0.192494	chr9:136241500-136241900	13175	0.579051	0.0794109	ENSG00000148248	SURF4
JUND	0.485024	0.192494	chr9:139776918-139777377	223610	0.580968	0.0777853	ENSG00000172889	EGFL7
JUND	0.454909	0.192494	chr9:140306060-140306706	222961	0.674586	0.0232056	ENSG00000176101	SSNA1
JUND	0.454909	0.192494	chr9:140306060-140306706	219991	0.59394	0.0664505	ENSG00000176058	TPRN
JUND	0.454909	0.192494	chr9:140306060-140306706	191353	0.621294	0.0487546	ENSG00000212864	RNF208
JUND	0.454909	0.192494	chr9:140306060-140306706	156435	0.7065	0.0137927	ENSG00000188986	NELFB
JUND	0.454909	0.192494	chr9:140306060-140306706	133859	0.599299	0.0628345	ENSG00000198113	TOR4A
KLF13	0.887847	0.175903	chr10:15412372-15413636	158730	0.867636	8.22215e-05	ENSG00000148468	FAM171A1
KLF13	0.875108	0.175903	chr11:17410477-17411380	3071	0.762575	0.00419148	ENSG00000187486	KCNJ11
KLF13	0.875108	0.175903	chr11:17410477-17411380	3052	0.786857	0.00216428	ENSG00000006071	ABCC8
KLF13	0.887708	0.175903	chr2:20068139-20069125	0	0.717902	0.011042	ENSG00000228784	LINC00954
KLF13	0.887708	0.175903	chr2:20068139-20069125	27279	0.572553	0.0844363	ENSG00000183891	TTC32
KLF6	0.361793	0.194519	chr1:762106-763271	138606	0.613592	0.0534353	ENSG00000187583	PLEKHN1
KLF6	0.361793	0.194519	chr1:762106-763271	171071	0.630867	0.0434909	ENSG00000188290	HES4
KLF6	0.361793	0.194519	chr1:762106-763271	234317	0.640699	0.0380023	ENSG00000273443	RP11-54O7.18
KLF6	0.402571	0.177524	chr1:895773-896677	5200	0.578607	0.0796503	ENSG00000187583	PLEKHN1
KLF6	0.402571	0.177524	chr1:895773-896677	100911	0.687546	0.0187574	ENSG00000273443	RP11-54O7.18
KLF6	0.39841	0.194519	chr1:954590-955706	41882	0.583326	0.0754483	ENSG00000273443	RP11-54O7.18
KLF6	0.385971	0.194519	chr1:1136206-1137232	201864	0.630749	0.043534	ENSG00000188290	HES4
KLF6	0.385971	0.194519	chr1:1136206-1137232	138618	0.61224	0.0539286	ENSG00000273443	RP11-54O7.18
KLF6	0.35037	0.194519	chr1:1208434-1209808	210846	0.594188	0.0662583	ENSG00000273443	RP11-54O7.18
KLF6	0.396033	0.194519	chr1:1509285-1510775	59828	0.577273	0.0806183	ENSG00000248333	CDK11B
KLF6	0.372726	0.194519	chr1:1709642-1710727	139039	0.624429	0.0473289	ENSG00000248333	CDK11B
KLF6	0.372726	0.194519	chr1:1709642-1710727	75473	0.582325	0.0765261	ENSG00000008128	CDK11A
KLF6	0.39442	0.194519	chr1:1821455-1823351	187286	0.567401	0.0881968	ENSG00000008128	CDK11A
KLF6	0.427228	0.177524	chr1:1981385-1982397	0	0.695963	0.0166913	ENSG00000067606	PRKCZ
KLF6	0.412844	0.177524	chr1:2477365-2478723	0	0.663308	0.0273484	ENSG00000272449	RP3-395M20.12
KLF6	0.412844	0.177524	chr1:2477365-2478723	8355	0.587011	0.0724736	ENSG00000157873	TNFRSF14
KLF6	0.41746	0.177524	chr1:6684633-6686090	69392	0.766952	0.00375081	ENSG00000173662	TAS1R1
KLF6	0.41746	0.177524	chr1:6684633-6686090	33849	0.674746	0.0231336	ENSG00000162413	KLHL21
KLF6	0.491282	0.163894	chr1:9352625-9353279	246262	0.828004	0.000522172	ENSG00000171612	SLC25A33
KLF6	0.597937	0.145671	chr1:9711597-9712854	112056	0.589307	0.0703442	ENSG00000171612	SLC25A33
KLF6	0.368046	0.194519	chr1:9749262-9749806	149721	0.58657	0.0727248	ENSG00000171612	SLC25A33
KLF6	0.525107	0.148601	chr1:10753653-10755331	56992	0.592187	0.0678032	ENSG00000130940	CASZ1
KLF6	0.374732	0.194519	chr1:11714610-11715145	130635	0.74251	0.00672013	ENSG00000177000	MTHFR
KLF6	0.374732	0.194519	chr1:11714610-11715145	190621	0.67322	0.0237589	ENSG00000175206	NPPA
KLF6	0.435008	0.177524	chr1:11740764-11741895	103885	0.554613	0.0996433	ENSG00000177000	MTHFR
KLF6	0.367924	0.194519	chr1:11795845-11797349	0	0.737736	0.00741017	ENSG00000177674	AGTRAP
KLF6	0.467825	0.163894	chr1:15735619-15736626	6144	0.638808	0.0391269	ENSG00000228140	RP3-467K16.4
KLF6	0.467825	0.163894	chr1:15735619-15736626	0	0.620015	0.0495719	ENSG00000142634	EFHD2
KLF6	0.467825	0.163894	chr1:15735619-15736626	28309	0.844419	0.000244124	ENSG00000162438	CTRC
KLF6	0.566955	0.145671	chr1:15929635-15930591	200160	0.600882	0.0618043	ENSG00000228140	RP3-467K16.4
KLF6	0.566955	0.145671	chr1:15929635-15930591	164700	0.737691	0.00741017	ENSG00000162438	CTRC
KLF6	0.566955	0.145671	chr1:15929635-15930591	78777	0.727292	0.00926637	ENSG00000271742	RP4-680D5.9
KLF6	0.566955	0.145671	chr1:15929635-15930591	132309	0.719613	0.0107563	ENSG00000162461	SLC25A34
KLF6	0.583023	0.145671	chr1:16010580-16011736	245645	0.75699	0.00475387	ENSG00000162438	CTRC
KLF6	0.583023	0.145671	chr1:16010580-16011736	1212	0.716098	0.0115028	ENSG00000271742	RP4-680D5.9
KLF6	0.583023	0.145671	chr1:16010580-16011736	51164	0.727043	0.0092701	ENSG00000162461	SLC25A34
KLF6	0.372895	0.194519	chr1:16173789-16175161	164421	0.572692	0.0843032	ENSG00000271742	RP4-680D5.9
KLF6	0.372895	0.194519	chr1:16173789-16175161	110889	0.637051	0.0401067	ENSG00000162461	SLC25A34
KLF6	0.54836	0.148601	chr1:16825171-16826177	111559	0.755848	0.00488932	ENSG00000187144	SPATA21
KLF6	0.437191	0.177524	chr1:16939579-16940584	225967	0.629679	0.0440945	ENSG00000187144	SPATA21
KLF6	0.561278	0.145671	chr1:17338003-17338702	54554	0.561786	0.0931554	ENSG00000117115	PADI2
KLF6	0.373796	0.194519	chr1:17445800-17446664	52544	0.732975	0.00812795	ENSG00000117115	PADI2
KLF6	0.359382	0.194519	chr1:20916015-20916515	574	0.772893	0.00323845	ENSG00000158825	CDA
KLF6	0.397185	0.194519	chr1:20987611-20988426	27663	0.622468	0.0483101	ENSG00000158828	PINK1
KLF6	0.362559	0.194519	chr1:21044057-21044834	128616	0.558105	0.0964737	ENSG00000158825	CDA
KLF6	0.390825	0.194519	chr1:21112676-21114232	152728	0.558002	0.0965226	ENSG00000158828	PINK1
KLF6	0.36332	0.194519	chr1:22378861-22380343	63455	0.561751	0.0931554	ENSG00000162552	WNT4
KLF6	0.436887	0.177524	chr1:24828445-24829969	0	0.571954	0.0850185	ENSG00000117602	RCAN3
KLF6	0.398854	0.194519	chr1:26632833-26633832	25014	0.795558	0.00167973	ENSG00000158062	UBXN11
KLF6	0.356151	0.194519	chr1:26662486-26663525	54667	0.573695	0.0833563	ENSG00000158062	UBXN11
KLF6	0.471612	0.163894	chr1:27113268-27114912	74721	0.67238	0.0240989	ENSG00000175793	SFN
KLF6	0.386851	0.194519	chr1:27152799-27153675	35958	0.772255	0.00331132	ENSG00000175793	SFN
KLF6	0.386851	0.194519	chr1:27152799-27153675	63304	0.652383	0.0317966	ENSG00000198746	GPATCH3
KLF6	0.364243	0.194519	chr1:27191171-27192074	1538	0.606432	0.057512	ENSG00000175793	SFN
KLF6	0.364243	0.194519	chr1:27191171-27192074	233232	0.613953	0.0533887	ENSG00000090020	SLC9A1
KLF6	0.405423	0.177524	chr1:27319944-27321179	130311	0.615845	0.0520486	ENSG00000175793	SFN
KLF6	0.37228	0.194519	chr1:28195517-28196340	2715	0.576561	0.0810471	ENSG00000130775	THEMIS2
KLF6	0.431662	0.177524	chr1:28198852-28199289	0	0.648514	0.0336434	ENSG00000130775	THEMIS2
KLF6	0.53217	0.148601	chr1:28994984-28996742	0	0.573597	0.0834781	ENSG00000162419	GMEB1
KLF6	0.400543	0.177524	chr1:29450771-29451548	111480	0.774967	0.00304309	ENSG00000060656	PTPRU
KLF6	0.604701	0.165062	chr1:32083235-32084142	41119	0.574321	0.0829527	ENSG00000142910	TINAGL1
KLF6	0.604701	0.165062	chr1:32083235-32084142	0	0.58733	0.0722326	ENSG00000121764	HCRTR1
KLF6	0.405441	0.177524	chr1:32403056-32404446	85542	0.575119	0.082279	ENSG00000269967	RP11-84A19.4
KLF6	0.405441	0.177524	chr1:32403056-32404446	4435	0.661359	0.0280738	ENSG00000228634	RP4-534N18.2
KLF6	0.60203	0.165062	chr1:32645009-32646311	246388	0.619168	0.0500211	ENSG00000228634	RP4-534N18.2
KLF6	0.35448	0.194519	chr1:32801525-32802083	2092	0.64865	0.0335669	ENSG00000175130	MARCKSL1
KLF6	0.477606	0.163894	chr1:33219208-33220346	181700	0.60215	0.0609264	ENSG00000116514	RNF19B
KLF6	0.405465	0.177524	chr1:33429365-33430794	27319	0.576831	0.080753	ENSG00000116514	RNF19B
KLF6	0.405465	0.177524	chr1:33429365-33430794	180209	0.65239	0.0317966	ENSG00000116525	TRIM62
KLF6	0.445093	0.177524	chr1:33646279-33647907	244233	0.690989	0.0179138	ENSG00000116514	RNF19B
KLF6	0.445093	0.177524	chr1:33646279-33647907	35276	0.628796	0.0445746	ENSG00000116525	TRIM62
KLF6	0.445093	0.177524	chr1:33646279-33647907	124460	0.583443	0.0753452	ENSG00000184389	A3GALT2
KLF6	0.375789	0.194519	chr1:33814724-33816220	203721	0.662366	0.0278391	ENSG00000116525	TRIM62
KLF6	0.375789	0.194519	chr1:33814724-33816220	42357	0.676408	0.0223978	ENSG00000184389	A3GALT2
KLF6	0.517503	0.148601	chr1:36549437-36550108	0	0.70632	0.0138034	ENSG00000092850	TEKT2
KLF6	0.430765	0.177524	chr1:40366621-40368302	52500	0.69008	0.0180961	ENSG00000168389	MFSD2A
KLF6	0.574827	0.145671	chr1:42845976-42846802	0	0.589808	0.0700198	ENSG00000177181	RIMKLA
KLF6	0.369673	0.194519	chr1:44015629-44016164	248965	0.571087	0.0855287	ENSG00000066056	TIE1
KLF6	0.369673	0.194519	chr1:44015629-44016164	24771	0.644857	0.0355636	ENSG00000142949	PTPRF
KLF6	0.418042	0.177524	chr1:52607467-52608513	233839	0.580737	0.0779396	ENSG00000169213	RAB3B
KLF6	0.418042	0.177524	chr1:52607467-52608513	0	0.658711	0.0292726	ENSG00000157077	ZFYVE9
KLF6	0.425956	0.177524	chr1:53387033-53387713	25377	0.827376	0.000527143	ENSG00000121310	ECHDC2
KLF6	0.486538	0.163894	chr1:61508385-61509316	177454	0.572657	0.0843421	ENSG00000162599	NFIA
KLF6	0.481624	0.163894	chr1:61543557-61544053	212626	0.574982	0.0824144	ENSG00000162599	NFIA
KLF6	0.403313	0.177524	chr1:62207555-62208855	0	0.709928	0.0129546	ENSG00000132849	INADL
KLF6	0.364372	0.194519	chr1:85358101-85359471	80816	0.638635	0.0391502	ENSG00000171517	LPAR3
KLF6	0.56071	0.145671	chr1:94702628-94703589	88084	0.796657	0.00162913	ENSG00000137962	ARHGAP29
KLF6	0.364536	0.194519	chr1:110198163-110199133	172062	0.587534	0.0720518	ENSG00000162650	ATXN7L2
KLF6	0.512829	0.148601	chr1:110452829-110454048	14234	0.612749	0.0538213	ENSG00000261055	RP11-195M16.3
KLF6	0.39918	0.194519	chr1:145474160-145474667	50224	0.674121	0.0234143	ENSG00000143127	ITGA10
KLF6	0.43661	0.177524	chr1:145574940-145576606	0	0.63875	0.0391269	ENSG00000131788	PIAS3
KLF6	0.590762	0.145671	chr1:149870858-149871800	11839	0.555712	0.0985096	ENSG00000184270	HIST2H2AB
KLF6	0.443259	0.177524	chr1:150038983-150040033	182973	0.712072	0.0124333	ENSG00000184678	HIST2H2BE
KLF6	0.443259	0.177524	chr1:150038983-150040033	180458	0.65949	0.0288844	ENSG00000184260	HIST2H2AC
KLF6	0.443259	0.177524	chr1:150038983-150040033	179964	0.731688	0.00838644	ENSG00000184270	HIST2H2AB
KLF6	0.369825	0.194519	chr1:150521190-150522044	24988	0.557383	0.0969692	ENSG00000143384	MCL1
KLF6	0.416569	0.177524	chr1:150848643-150849664	178107	0.710094	0.012925	ENSG00000143452	HORMAD1
KLF6	0.416569	0.177524	chr1:150848643-150849664	79959	0.575745	0.0817382	ENSG00000143387	CTSK
KLF6	0.416569	0.177524	chr1:150848643-150849664	173783	0.719928	0.010716	ENSG00000197622	CDC42SE1
KLF6	0.409193	0.177524	chr1:150980458-150981120	211774	0.615885	0.0520195	ENSG00000143387	CTSK
KLF6	0.409193	0.177524	chr1:150980458-150981120	42327	0.572348	0.0845882	ENSG00000197622	CDC42SE1
KLF6	0.437239	0.177524	chr1:151170690-151171660	147243	0.701612	0.0147627	ENSG00000197622	CDC42SE1
KLF6	0.536714	0.148601	chr1:151483449-151484580	463	0.698342	0.0158646	ENSG00000143375	CGN
KLF6	0.536714	0.148601	chr1:151483449-151484580	28201	0.684889	0.0195068	ENSG00000143367	TUFT1
KLF6	0.421343	0.177524	chr1:151583715-151585459	0	0.609187	0.0558421	ENSG00000143376	SNX27
KLF6	0.390259	0.194519	chr1:151810546-151811143	193839	0.557677	0.0966576	ENSG00000163191	S100A11
KLF6	0.412787	0.177524	chr1:151965543-151966903	10152	0.738678	0.0073169	ENSG00000197747	S100A10
KLF6	0.451993	0.163894	chr1:155022894-155024401	16594	0.59045	0.0694157	ENSG00000163357	DCST1
KLF6	0.400317	0.177524	chr1:155035926-155036918	101152	0.658902	0.0292307	ENSG00000160691	SHC1
KLF6	0.442538	0.177524	chr1:155099173-155100624	159006	0.631995	0.0428101	ENSG00000143627	PKLR
KLF6	0.382535	0.194519	chr1:156720908-156721992	51510	0.668965	0.0252186	ENSG00000143320	CRABP2
KLF6	0.418079	0.177524	chr1:157015110-157016411	110478	0.743007	0.00670173	ENSG00000132694	ARHGEF11
KLF6	0.456336	0.163894	chr1:159906060-159906598	144762	0.621835	0.0485182	ENSG00000162728	KCNJ9
KLF6	0.564909	0.145671	chr1:201083158-201084154	77	0.556262	0.0981077	ENSG00000232237	ASCL5
KLF6	0.449883	0.177524	chr1:201951434-201952676	93626	0.616225	0.0517649	ENSG00000198892	SHISA4
KLF6	0.449883	0.177524	chr1:201951434-201952676	24397	0.717251	0.0112168	ENSG00000163435	ELF3
KLF6	0.47552	0.163894	chr1:204120446-204121749	20256	0.709774	0.0129799	ENSG00000143845	ETNK2
KLF6	0.417587	0.177524	chr1:204776031-204776742	180128	0.656401	0.0302167	ENSG00000240219	RP11-430C7.5
KLF6	0.430555	0.177524	chr1:205290264-205291209	19077	0.559045	0.0956021	ENSG00000163545	NUAK2
KLF6	0.375493	0.194519	chr1:205781961-205782813	23740	0.793196	0.00185273	ENSG00000133065	SLC41A1
KLF6	0.375493	0.194519	chr1:205781961-205782813	14337	0.705039	0.0139712	ENSG00000162877	PM20D1
KLF6	0.433476	0.177524	chr1:207818105-207818748	148613	0.568612	0.0874661	ENSG00000203710	CR1
KLF6	0.370829	0.194519	chr1:228674040-228675913	92666	0.597779	0.0637694	ENSG00000154370	TRIM11
KLF6	0.489908	0.163894	chr1:229477507-229479255	249603	0.559737	0.0948612	ENSG00000135801	TAF5L
KLF6	0.360895	0.194519	chr1:231556740-231558599	203962	0.668906	0.0252437	ENSG00000162946	DISC1
KLF6	0.523242	0.148601	chr10:6244519-6245764	57638	0.56541	0.0899297	ENSG00000170525	PFKFB3
KLF6	0.551392	0.145671	chr10:11783978-11784996	0	0.644915	0.0355569	ENSG00000134463	ECHDC3
KLF6	0.36759	0.194519	chr10:64391812-64392735	171781	0.629658	0.0440945	ENSG00000181915	ADO
KLF6	0.36759	0.194519	chr10:64391812-64392735	179021	0.73305	0.00812795	ENSG00000122877	EGR2
KLF6	0.469852	0.163894	chr10:71892145-71892865	34166	0.556719	0.0976824	ENSG00000042286	AIFM2
KLF6	0.469852	0.163894	chr10:71892145-71892865	14180	0.609382	0.0557084	ENSG00000079332	SAR1A
KLF6	0.353402	0.194519	chr10:73397700-73399146	241009	0.875225	6.119e-05	ENSG00000107736	CDH23
KLF6	0.353402	0.194519	chr10:73397700-73399146	108170	0.56659	0.0889125	ENSG00000107738	C10orf54
KLF6	0.353402	0.194519	chr10:73397700-73399146	176909	0.562467	0.0924794	ENSG00000197746	PSAP
KLF6	0.471145	0.163894	chr10:75531637-75533002	28667	0.597816	0.0637694	ENSG00000166507	NDST2
KLF6	0.356855	0.194519	chr10:82167533-82168820	63032	0.602671	0.0605383	ENSG00000133665	DYDC2
KLF6	0.356855	0.194519	chr10:82167533-82168820	0	0.714846	0.0117778	ENSG00000122378	FAM213A
KLF6	0.371268	0.194519	chr10:88515565-88516927	87359	0.61561	0.0522509	ENSG00000122367	LDB3
KLF6	0.371268	0.194519	chr10:88515565-88516927	0	0.709098	0.0131866	ENSG00000107779	BMPR1A
KLF6	0.40285	0.177524	chr10:95653391-95654266	0	0.666547	0.0261095	ENSG00000176273	SLC35G1
KLF6	0.406577	0.177524	chr10:104220650-104221383	66783	0.611058	0.0547003	ENSG00000077150	NFKB2
KLF6	0.406577	0.177524	chr10:104220650-104221383	58274	0.61834	0.0505284	ENSG00000059915	PSD
KLF6	0.406577	0.177524	chr10:104220650-104221383	181166	0.653928	0.0312315	ENSG00000272933	RP11-47A8.5
KLF6	0.389093	0.194519	chr10:105452663-105453540	104378	0.556449	0.0979488	ENSG00000107957	SH3PXD2A
KLF6	0.442493	0.177524	chr10:106014237-106015066	132421	0.684408	0.0195931	ENSG00000156384	SFR1
KLF6	0.442493	0.177524	chr10:106014237-106015066	13565	0.66096	0.0282497	ENSG00000065621	GSTO2
KLF6	0.442493	0.177524	chr10:106014237-106015066	68061	0.557232	0.0970389	ENSG00000228261	RP11-127L20.3
KLF6	0.388051	0.194519	chr10:114711037-114712384	1028	0.776296	0.00294123	ENSG00000148737	TCF7L2
KLF6	0.426135	0.177524	chr11:235933-237357	108818	0.579721	0.078737	ENSG00000230724	LINC01001
KLF6	0.557107	0.145671	chr11:288443-289361	161328	0.648865	0.0334282	ENSG00000230724	LINC01001
KLF6	0.503615	0.148601	chr11:537125-537703	131409	0.555748	0.0984626	ENSG00000185187	SIGIRR
KLF6	0.499136	0.163894	chr11:1593200-1593950	159690	0.704708	0.0140222	ENSG00000244242	IFITM10
KLF6	0.393923	0.194519	chr11:1595462-1596275	20188	0.714693	0.0118234	ENSG00000184545	DUSP8
KLF6	0.393923	0.194519	chr11:1595462-1596275	157365	0.574943	0.0824144	ENSG00000244242	IFITM10
KLF6	0.373333	0.194519	chr11:1781555-1782363	206281	0.633571	0.0417521	ENSG00000184545	DUSP8
KLF6	0.373333	0.194519	chr11:1781555-1782363	27915	0.782893	0.0024178	ENSG00000244242	IFITM10
KLF6	0.373333	0.194519	chr11:1781555-1782363	7573	0.623442	0.0476668	ENSG00000117984	CTSD
KLF6	0.373333	0.194519	chr11:1781555-1782363	77856	0.804164	0.00126762	ENSG00000130598	TNNI2
KLF6	0.459721	0.163894	chr11:1784733-1785678	209459	0.79095	0.00196938	ENSG00000184545	DUSP8
KLF6	0.459721	0.163894	chr11:1784733-1785678	31093	0.761735	0.00428955	ENSG00000244242	IFITM10
KLF6	0.459721	0.163894	chr11:1784733-1785678	74541	0.666214	0.0261887	ENSG00000130598	TNNI2
KLF6	0.410842	0.177524	chr11:2465954-2466859	40	0.640575	0.0380672	ENSG00000053918	KCNQ1
KLF6	0.382939	0.194519	chr11:2923216-2924191	25312	0.610988	0.0547003	ENSG00000181649	PHLDA2
KLF6	0.568278	0.145671	chr11:2950733-2951143	1230	0.559644	0.0948919	ENSG00000181649	PHLDA2
KLF6	0.36097	0.194519	chr11:8284172-8284819	38321	0.748978	0.00590269	ENSG00000166407	LMO1
KLF6	0.418181	0.177524	chr11:10471948-10473014	121624	0.661474	0.0280559	ENSG00000072952	MRVI1
KLF6	0.416315	0.177524	chr11:10627654-10628559	33016	0.78734	0.00216428	ENSG00000072952	MRVI1
KLF6	0.364417	0.194519	chr11:12067857-12068230	47313	0.5596	0.0949502	ENSG00000133816	MICAL2
KLF6	0.364417	0.194519	chr11:12067857-12068230	229397	0.707518	0.0136363	ENSG00000133808	MICALCL
KLF6	0.351856	0.194519	chr11:14402475-14403214	103003	0.649771	0.0330164	ENSG00000133818	RRAS2
KLF6	0.45216	0.163894	chr11:35965151-35966114	0	0.589259	0.0703442	ENSG00000179241	LDLRAD3
KLF6	0.368723	0.194519	chr11:44972032-44972768	64578	0.626076	0.0463346	ENSG00000175274	TP53I11
KLF6	0.395937	0.194519	chr11:45826246-45827268	123603	0.571453	0.0852916	ENSG00000135365	PHF21A
KLF6	0.379686	0.194519	chr11:45906851-45907530	23690	0.726665	0.00935463	ENSG00000121680	PEX16
KLF6	0.475955	0.163894	chr11:45920844-45921886	13642	0.571256	0.0854751	ENSG00000121653	MAPK8IP1
KLF6	0.391628	0.194519	chr11:47414715-47415290	153862	0.589265	0.0703442	ENSG00000134575	ACP2
KLF6	0.391628	0.194519	chr11:47414715-47415290	61758	0.835749	0.000369971	ENSG00000134571	MYBPC3
KLF6	0.391628	0.194519	chr11:47414715-47415290	38304	0.744636	0.00644652	ENSG00000066336	SPI1
KLF6	0.391628	0.194519	chr11:47414715-47415290	44018	0.737826	0.00741017	ENSG00000165917	RAPSN
KLF6	0.582321	0.145671	chr11:59522397-59523567	180526	0.599403	0.0628187	ENSG00000110048	OSBP
KLF6	0.39314	0.194519	chr11:61061317-61063152	35555	0.620687	0.0491151	ENSG00000167992	VWCE
KLF6	0.451033	0.163894	chr11:61657933-61659747	57546	0.567006	0.0884934	ENSG00000167995	BEST1
KLF6	0.47553	0.163894	chr11:61722408-61723250	5115	0.859856	0.000119355	ENSG00000167995	BEST1
KLF6	0.47553	0.163894	chr11:61722408-61723250	3940	0.843867	0.000251054	ENSG00000167996	FTH1
KLF6	0.554893	0.145671	chr11:62104659-62105546	0	0.706866	0.0137347	ENSG00000162174	ASRGL1
KLF6	0.453047	0.163894	chr11:62389054-62390014	19364	0.573512	0.0835419	ENSG00000149499	EML3
KLF6	0.388659	0.194519	chr11:62528659-62529538	158969	0.556386	0.0980256	ENSG00000149499	EML3
KLF6	0.424659	0.177524	chr11:64051867-64053518	19526	0.565394	0.0899297	ENSG00000173153	ESRRA
KLF6	0.36171	0.194519	chr11:64570193-64571361	56332	0.639582	0.0386288	ENSG00000068976	PYGM
KLF6	0.36171	0.194519	chr11:64570193-64571361	47753	0.73333	0.0081242	ENSG00000110047	EHD1
KLF6	0.36171	0.194519	chr11:64570193-64571361	90646	0.706727	0.0137347	ENSG00000110046	ATG2A
KLF6	0.448098	0.177524	chr11:64691413-64692454	72299	0.563203	0.0917988	ENSG00000110047	EHD1
KLF6	0.354816	0.194519	chr11:64851297-64852195	232183	0.625493	0.0466308	ENSG00000110047	EHD1
KLF6	0.354816	0.194519	chr11:64851297-64852195	189290	0.572283	0.0846397	ENSG00000110046	ATG2A
KLF6	0.441644	0.177524	chr11:64879049-64879535	217042	0.578823	0.0796362	ENSG00000110046	ATG2A
KLF6	0.441644	0.177524	chr11:64879049-64879535	194024	0.560951	0.0937667	ENSG00000068971	PPP2R5B
KLF6	0.358734	0.194519	chr11:65189490-65190612	169714	0.653583	0.0312532	ENSG00000173338	KCNK7
KLF6	0.368916	0.194519	chr11:65260054-65260801	99525	0.558843	0.0958688	ENSG00000173338	KCNK7
KLF6	0.416999	0.177524	chr11:65405304-65406485	227427	0.684586	0.0195585	ENSG00000172638	EFEMP2
KLF6	0.465527	0.163894	chr11:65548120-65549058	187794	0.588896	0.0706479	ENSG00000173338	KCNK7
KLF6	0.465527	0.163894	chr11:65548120-65549058	84854	0.582397	0.0764718	ENSG00000172638	EFEMP2
KLF6	0.465527	0.163894	chr11:65548120-65549058	235165	0.593084	0.0671218	ENSG00000175294	CATSPER1
KLF6	0.384773	0.194519	chr11:65624430-65624984	81066	0.624138	0.0474872	ENSG00000254470	AP5B1
KLF6	0.384773	0.194519	chr11:65624430-65624984	8928	0.663813	0.0271563	ENSG00000172638	EFEMP2
KLF6	0.384773	0.194519	chr11:65624430-65624984	159239	0.741894	0.0067887	ENSG00000175294	CATSPER1
KLF6	0.39403	0.194519	chr11:65655692-65656579	127644	0.593242	0.0669736	ENSG00000175294	CATSPER1
KLF6	0.471462	0.163894	chr11:65836323-65838615	202411	0.732223	0.00827658	ENSG00000172638	EFEMP2
KLF6	0.471462	0.163894	chr11:65836323-65838615	176803	0.585111	0.0741194	ENSG00000175592	FOSL1
KLF6	0.471462	0.163894	chr11:65836323-65838615	72307	0.605856	0.057954	ENSG00000175376	EIF1AD
KLF6	0.471462	0.163894	chr11:65836323-65838615	52100	0.617797	0.0507396	ENSG00000175294	CATSPER1
KLF6	0.471462	0.163894	chr11:65836323-65838615	207046	0.641798	0.0373475	ENSG00000174871	CNIH2
KLF6	0.639582	0.165062	chr11:66024506-66026149	208067	0.588726	0.0707746	ENSG00000174516	PELI3
KLF6	0.588008	0.145671	chr11:66233764-66234895	0	0.662283	0.0278391	ENSG00000174516	PELI3
KLF6	0.417344	0.177524	chr11:66610227-66611333	0	0.554328	0.0998879	ENSG00000173653	RCE1
KLF6	0.489813	0.163894	chr11:67070161-67071677	59962	0.633799	0.0416042	ENSG00000175505	CLCF1
KLF6	0.489813	0.163894	chr11:67070161-67071677	124254	0.566559	0.0889125	ENSG00000175634	RPS6KB2
KLF6	0.372687	0.194519	chr11:67084721-67085772	134105	0.583489	0.0753248	ENSG00000175544	CABP4
KLF6	0.361548	0.194519	chr11:67141589-67142331	178198	0.677941	0.0217745	ENSG00000179038	AP001885.1
KLF6	0.361548	0.194519	chr11:67141589-67142331	23341	0.561915	0.0931366	ENSG00000175482	POLD4
KLF6	0.361548	0.194519	chr11:67141589-67142331	9950	0.720579	0.0105622	ENSG00000175505	CLCF1
KLF6	0.353632	0.194519	chr11:67158572-67159826	26933	0.575987	0.0816066	ENSG00000175505	CLCF1
KLF6	0.475536	0.163894	chr11:67231981-67232564	113733	0.562701	0.0922187	ENSG00000175482	POLD4
KLF6	0.475536	0.163894	chr11:67231981-67232564	100342	0.61291	0.0537524	ENSG00000175505	CLCF1
KLF6	0.475536	0.163894	chr11:67231981-67232564	12104	0.758956	0.00452184	ENSG00000175544	CABP4
KLF6	0.392672	0.194519	chr11:67396718-67398418	176841	0.693286	0.0172401	ENSG00000175544	CABP4
KLF6	0.376417	0.194519	chr11:67770149-67771842	34641	0.599652	0.0627127	ENSG00000110719	TCIRG1
KLF6	0.387971	0.194519	chr11:67888082-67889538	81599	0.558775	0.0959347	ENSG00000110719	TCIRG1
KLF6	0.418348	0.177524	chr11:71639099-71640330	69257	0.554445	0.099763	ENSG00000137496	IL18BP
KLF6	0.418348	0.177524	chr11:71639099-71640330	185585	0.63378	0.0416042	ENSG00000110203	FOLR3
KLF6	0.355511	0.194519	chr11:72295387-72295904	13683	0.593976	0.066435	ENSG00000227467	RP11-169D4.1
KLF6	0.355511	0.194519	chr11:72295387-72295904	8202	0.568149	0.0878915	ENSG00000186642	PDE2A
KLF6	0.379641	0.194519	chr11:72524937-72526183	243233	0.685923	0.0192576	ENSG00000227467	RP11-169D4.1
KLF6	0.553033	0.145671	chr11:72929046-72929899	157410	0.611714	0.0542584	ENSG00000054967	RELT
KLF6	0.388695	0.194519	chr11:75272837-75274059	0	0.737649	0.00741017	ENSG00000149257	SERPINH1
KLF6	0.434902	0.177524	chr11:113184977-113185729	0	0.691991	0.0176373	ENSG00000149292	TTC12
KLF6	0.434902	0.177524	chr11:113184977-113185729	72784	0.557734	0.0966576	ENSG00000170209	ANKK1
KLF6	0.441463	0.177524	chr11:116968417-116969853	105200	0.596696	0.0644976	ENSG00000160613	PCSK7
KLF6	0.445077	0.177524	chr11:118661054-118662778	91697	0.612675	0.0538213	ENSG00000160683	CXCR5
KLF6	0.445077	0.177524	chr11:118661054-118662778	206074	0.705732	0.0138034	ENSG00000186166	CCDC84
KLF6	0.434061	0.177524	chr11:118796472-118797324	71528	0.642496	0.0369508	ENSG00000186166	CCDC84
KLF6	0.374735	0.194519	chr11:118798728-118799651	44253	0.700695	0.015053	ENSG00000160683	CXCR5
KLF6	0.374735	0.194519	chr11:118798728-118799651	69201	0.613679	0.0533887	ENSG00000186166	CCDC84
KLF6	0.370647	0.194519	chr11:118900924-118901967	146449	0.786895	0.00216428	ENSG00000160683	CXCR5
KLF6	0.370647	0.194519	chr11:118900924-118901967	154199	0.747393	0.00610484	ENSG00000172367	PDZD3
KLF6	0.449777	0.177524	chr11:118977408-118979266	222933	0.789332	0.00208421	ENSG00000160683	CXCR5
KLF6	0.449777	0.177524	chr11:118977408-118979266	108556	0.640976	0.037846	ENSG00000186166	CCDC84
KLF6	0.449777	0.177524	chr11:118977408-118979266	4500	0.603496	0.05979	ENSG00000172375	C2CD2L
KLF6	0.449777	0.177524	chr11:118977408-118979266	76900	0.780984	0.00257841	ENSG00000172367	PDZD3
KLF6	0.449777	0.177524	chr11:118977408-118979266	81081	0.598023	0.0636869	ENSG00000248712	CCDC153
KLF6	0.372001	0.194519	chr11:119076434-119077362	207582	0.581643	0.0772347	ENSG00000186166	CCDC84
KLF6	0.372001	0.194519	chr11:119076434-119077362	20268	0.758552	0.00455903	ENSG00000172367	PDZD3
KLF6	0.375574	0.194519	chr11:119234689-119235251	178523	0.697968	0.0159888	ENSG00000172367	PDZD3
KLF6	0.445725	0.177524	chr11:122753325-122754526	0	0.761856	0.00428624	ENSG00000109944	C11orf63
KLF6	0.431829	0.177524	chr11:128760310-128761294	0	0.689888	0.0181128	ENSG00000120457	KCNJ5
KLF6	0.437775	0.177524	chr12:751611-752913	182081	0.578555	0.0796503	ENSG00000139044	B4GALNT3
KLF6	0.358774	0.194519	chr12:4396982-4397391	32980	0.612423	0.0538944	ENSG00000078237	C12orf5
KLF6	0.397416	0.194519	chr12:6387485-6388310	123284	0.560855	0.0938017	ENSG00000255775	RP3-454B23.1
KLF6	0.397213	0.194519	chr12:6472360-6473379	208159	0.702455	0.0145527	ENSG00000255775	RP3-454B23.1
KLF6	0.397213	0.194519	chr12:6472360-6473379	192650	0.571211	0.0855287	ENSG00000111641	NOP2
KLF6	0.406676	0.177524	chr12:6602197-6603723	62306	0.619618	0.049811	ENSG00000111641	NOP2
KLF6	0.365863	0.194519	chr12:6861904-6863124	192507	0.613865	0.0533887	ENSG00000111679	PTPN6
KLF6	0.476416	0.163894	chr12:6976155-6977444	78187	0.556505	0.0979208	ENSG00000111679	PTPN6
KLF6	0.420109	0.177524	chr12:8088565-8089256	16739	0.563784	0.0913007	ENSG00000059804	SLC2A3
KLF6	0.420109	0.177524	chr12:8088565-8089256	186972	0.722652	0.0101526	ENSG00000111729	CLEC4A
KLF6	0.482118	0.163894	chr12:8234449-8235276	23551	0.582025	0.0767639	ENSG00000171860	C3AR1
KLF6	0.482118	0.163894	chr12:8234449-8235276	40952	0.59729	0.0641433	ENSG00000111729	CLEC4A
KLF6	0.351285	0.194519	chr12:8395339-8396700	210040	0.724017	0.00990907	ENSG00000065970	FOXJ2
KLF6	0.351285	0.194519	chr12:8395339-8396700	184441	0.621777	0.0485254	ENSG00000171860	C3AR1
KLF6	0.456182	0.163894	chr12:47473145-47474385	3655	0.58605	0.0732179	ENSG00000139211	AMIGO2
KLF6	0.440286	0.177524	chr12:48206552-48207576	30047	0.558416	0.0962782	ENSG00000061273	HDAC7
KLF6	0.487509	0.163894	chr12:48298319-48299422	62999	0.634038	0.0414934	ENSG00000111424	VDR
KLF6	0.527213	0.148601	chr12:49211972-49212659	129725	0.605651	0.0580215	ENSG00000129315	CCNT1
KLF6	0.527213	0.148601	chr12:49211972-49212659	4395	0.567356	0.0881968	ENSG00000167535	CACNB3
KLF6	0.52028	0.148601	chr12:49349999-49351646	139273	0.616108	0.0518345	ENSG00000139636	LMBR1L
KLF6	0.52028	0.148601	chr12:49349999-49351646	226933	0.601778	0.0612287	ENSG00000167552	TUBA1A
KLF6	0.516143	0.148601	chr12:49760209-49761697	181630	0.565683	0.0898007	ENSG00000167552	TUBA1A
KLF6	0.443915	0.177524	chr12:49931377-49932196	744	0.582702	0.0761774	ENSG00000135519	KCNH3
KLF6	0.391681	0.194519	chr12:50478618-50479595	0	0.602276	0.0607803	ENSG00000066117	SMARCD1
KLF6	0.357282	0.194519	chr12:51419463-51420514	217828	0.584133	0.0749651	ENSG00000170545	SMAGP
KLF6	0.392779	0.194519	chr12:51984289-51985343	239	0.671787	0.0243034	ENSG00000196876	SCN8A
KLF6	0.365476	0.194519	chr12:52240658-52242017	174599	0.655299	0.0306322	ENSG00000123358	NR4A1
KLF6	0.40599	0.177524	chr12:52344998-52345876	133315	0.616791	0.0515082	ENSG00000261586	RP11-923I11.6
KLF6	0.40599	0.177524	chr12:52344998-52345876	127711	0.711794	0.0124849	ENSG00000260473	RP11-923I11.4
KLF6	0.40599	0.177524	chr12:52344998-52345876	0	0.729073	0.00891601	ENSG00000135503	ACVR1B
KLF6	0.40599	0.177524	chr12:52344998-52345876	70740	0.615249	0.0524126	ENSG00000123358	NR4A1
KLF6	0.39704	0.194519	chr12:52400407-52401827	0	0.719206	0.0108637	ENSG00000161835	GRASP
KLF6	0.39704	0.194519	chr12:52400407-52401827	14789	0.67809	0.0217128	ENSG00000123358	NR4A1
KLF6	0.39704	0.194519	chr12:52400407-52401827	61203	0.604224	0.0592321	ENSG00000123395	C12orf44
KLF6	0.377905	0.194519	chr12:52426580-52427198	209293	0.604691	0.058858	ENSG00000260473	RP11-923I11.4
KLF6	0.446587	0.177524	chr12:52430590-52431298	213303	0.655309	0.0306322	ENSG00000260473	RP11-923I11.4
KLF6	0.446587	0.177524	chr12:52430590-52431298	13974	0.650794	0.0324853	ENSG00000123358	NR4A1
KLF6	0.446587	0.177524	chr12:52430590-52431298	20945	0.615407	0.0523495	ENSG00000259884	RP11-1100L3.8
KLF6	0.410578	0.177524	chr12:52444223-52445525	232540	0.593438	0.0668461	ENSG00000261586	RP11-923I11.6
KLF6	0.410578	0.177524	chr12:52444223-52445525	226936	0.685284	0.0193227	ENSG00000260473	RP11-923I11.4
KLF6	0.410578	0.177524	chr12:52444223-52445525	27607	0.718966	0.0108854	ENSG00000123358	NR4A1
KLF6	0.410578	0.177524	chr12:52444223-52445525	6718	0.593411	0.0668461	ENSG00000259884	RP11-1100L3.8
KLF6	0.410578	0.177524	chr12:52444223-52445525	17505	0.55766	0.0966576	ENSG00000123395	C12orf44
KLF6	0.450058	0.163894	chr12:52545623-52546323	129007	0.637524	0.0399098	ENSG00000123358	NR4A1
KLF6	0.450058	0.163894	chr12:52545623-52546323	82593	0.653571	0.0312532	ENSG00000123395	C12orf44
KLF6	0.483354	0.163894	chr12:54764015-54764523	7786	0.742778	0.00671426	ENSG00000139572	GPR84
KLF6	0.366491	0.194519	chr12:56223077-56224216	5001	0.768022	0.00368362	ENSG00000123342	MMP19
KLF6	0.523292	0.148601	chr12:56320501-56322043	91284	0.681265	0.0206366	ENSG00000123342	MMP19
KLF6	0.409972	0.177524	chr12:57334973-57335936	146741	0.686283	0.0191411	ENSG00000166886	NAB2
KLF6	0.402518	0.177524	chr12:57480819-57482030	88201	0.632301	0.0426368	ENSG00000166860	ZBTB39
KLF6	0.508852	0.148601	chr12:57943629-57943990	29136	0.562786	0.0921829	ENSG00000166987	MBD6
KLF6	0.368691	0.194519	chr12:58004823-58005659	6418	0.703384	0.0143216	ENSG00000178498	DTX3
KLF6	0.463777	0.163894	chr12:58158753-58159653	2636	0.630977	0.0433986	ENSG00000111012	CYP27B1
KLF6	0.382815	0.194519	chr12:70759204-70761113	0	0.601104	0.0616725	ENSG00000135643	KCNMB4
KLF6	0.398838	0.194519	chr12:104697150-104697980	0	0.670493	0.024666	ENSG00000255150	EID3
KLF6	0.393041	0.194519	chr12:106641058-106643203	9403	0.56367	0.0913007	ENSG00000136026	CKAP4
KLF6	0.424677	0.177524	chr12:107486426-107487929	101284	0.72959	0.00883832	ENSG00000008405	CRY1
KLF6	0.49378	0.163894	chr12:109011839-109012293	102877	0.589373	0.0703442	ENSG00000198855	FICD
KLF6	0.351307	0.194519	chr12:109125088-109126103	216126	0.635389	0.0407534	ENSG00000198855	FICD
KLF6	0.508197	0.148601	chr12:109548709-109549511	4889	0.690199	0.0180815	ENSG00000076555	ACACB
KLF6	0.43494	0.177524	chr12:109592087-109593305	37687	0.555098	0.0991738	ENSG00000076555	ACACB
KLF6	0.516469	0.148601	chr12:110561764-110562775	243283	0.567369	0.0881968	ENSG00000249094	RP1-7G5.6
KLF6	0.370489	0.194519	chr12:120703137-120703963	170238	0.611341	0.0545305	ENSG00000111737	RAB35
KLF6	0.498695	0.163894	chr12:122516089-122516986	175224	0.661657	0.0280347	ENSG00000184047	DIABLO
KLF6	0.40147	0.177524	chr12:123236902-123237818	65230	0.600206	0.0622299	ENSG00000256249	RP11-324E6.6
KLF6	0.40147	0.177524	chr12:123236902-123237818	51062	0.599377	0.0628187	ENSG00000182782	HCAR2
KLF6	0.40147	0.177524	chr12:123236902-123237818	37599	0.562943	0.0919849	ENSG00000255398	HCAR3
KLF6	0.553811	0.145671	chr12:123319817-123320731	133977	0.564375	0.0909948	ENSG00000182782	HCAR2
KLF6	0.411279	0.177524	chr12:123380388-123381034	208716	0.88197	4.60416e-05	ENSG00000256249	RP11-324E6.6
KLF6	0.411279	0.177524	chr12:123380388-123381034	194548	0.856848	0.000135986	ENSG00000182782	HCAR2
KLF6	0.411279	0.177524	chr12:123380388-123381034	181085	0.864052	9.63104e-05	ENSG00000255398	HCAR3
KLF6	0.426171	0.177524	chr12:133484827-133485735	2321	0.629977	0.0438618	ENSG00000250790	RP11-46H11.3
KLF6	0.366855	0.194519	chr13:32497471-32498057	107380	0.556641	0.0977863	ENSG00000073910	FRY
KLF6	0.352403	0.194519	chr13:51483623-51484749	198479	0.702516	0.0145411	ENSG00000186047	DLEU7
KLF6	0.369365	0.194519	chr13:52702520-52703497	247808	0.572092	0.0848407	ENSG00000136114	THSD1
KLF6	0.401605	0.177524	chr13:114065089-114066384	9876	0.86576	8.83244e-05	ENSG00000153531	ADPRHL1
KLF6	0.372906	0.194519	chr14:23305408-23306081	0	0.81071	0.000994211	ENSG00000157227	MMP14
KLF6	0.372906	0.194519	chr14:23305408-23306081	134302	0.577091	0.080753	ENSG00000129474	AJUBA
KLF6	0.372906	0.194519	chr14:23305408-23306081	210190	0.617821	0.0507396	ENSG00000139880	CDH24
KLF6	0.388253	0.194519	chr14:23479163-23479605	126789	0.60681	0.057306	ENSG00000139890	REM2
KLF6	0.413087	0.177524	chr14:23526523-23527675	220757	0.688821	0.0183434	ENSG00000157227	MMP14
KLF6	0.38973	0.194519	chr14:24701155-24702452	193286	0.618142	0.050595	ENSG00000139899	CBLN3
KLF6	0.367943	0.194519	chr14:24768604-24769358	126380	0.874564	6.16082e-05	ENSG00000139899	CBLN3
KLF6	0.388523	0.194519	chr14:56585521-56586405	989	0.609871	0.0553054	ENSG00000139946	PELI2
KLF6	0.401338	0.177524	chr14:68086152-68086881	37480	0.586044	0.0732179	ENSG00000100564	PIGH
KLF6	0.401338	0.177524	chr14:68086152-68086881	81722	0.682391	0.0202884	ENSG00000139988	RDH12
KLF6	0.400047	0.177524	chr14:69444477-69446474	71124	0.617284	0.0510986	ENSG00000139990	DCAF5
KLF6	0.511442	0.148601	chr14:69619535-69620390	101937	0.66926	0.0250935	ENSG00000139990	DCAF5
KLF6	0.433378	0.177524	chr14:70077940-70079045	126531	0.706741	0.0137347	ENSG00000175985	PLEKHD1
KLF6	0.389493	0.194519	chr14:70721272-70721758	20255	0.57904	0.0794109	ENSG00000259033	RP11-718G2.5
KLF6	0.52264	0.148601	chr14:71275722-71276777	86479	0.817234	0.000791626	ENSG00000006432	MAP3K9
KLF6	0.446799	0.177524	chr14:74180301-74181449	376	0.570186	0.0862276	ENSG00000156030	ELMSAN1
KLF6	0.419145	0.177524	chr14:94595681-94596242	246842	0.593437	0.0668461	ENSG00000197249	SERPINA1
KLF6	0.432275	0.177524	chr14:100706233-100707075	93050	0.628804	0.0445746	ENSG00000140105	WARS
KLF6	0.373406	0.194519	chr14:100842393-100843072	42268	0.557502	0.0968296	ENSG00000140105	WARS
KLF6	0.378797	0.194519	chr14:102975412-102976920	2233	0.715509	0.0116395	ENSG00000156381	ANKRD9
KLF6	0.37759	0.194519	chr14:104094437-104096408	103681	0.557631	0.0966899	ENSG00000088808	PPP1R13B
KLF6	0.410535	0.177524	chr14:105646928-105647906	131200	0.709405	0.0130915	ENSG00000183484	GPR132
KLF6	0.393247	0.194519	chr14:105669327-105669690	153599	0.683731	0.0198881	ENSG00000183484	GPR132
KLF6	0.432799	0.177524	chr14:105779914-105781450	171204	0.661424	0.0280559	ENSG00000213145	CRIP1
KLF6	0.432799	0.177524	chr14:105779914-105781450	174742	0.636006	0.0406291	ENSG00000185347	C14orf80
KLF6	0.418177	0.177524	chr14:105877444-105877996	78196	0.558142	0.0964737	ENSG00000185347	C14orf80
KLF6	0.472817	0.163894	chr14:105994585-105995153	38393	0.580876	0.0778103	ENSG00000185347	C14orf80
KLF6	0.41512	0.177524	chr15:31684017-31685110	90219	0.611839	0.0541941	ENSG00000169918	OTUD7A
KLF6	0.430019	0.177524	chr15:41186193-41187422	0	0.653914	0.0312315	ENSG00000104142	VPS18
KLF6	0.36479	0.194519	chr15:41221305-41221804	23356	0.60458	0.0589343	ENSG00000128965	CHAC1
KLF6	0.354626	0.194519	chr15:50978221-50979561	185462	0.573904	0.0831348	ENSG00000170236	USP50
KLF6	0.461403	0.163894	chr15:51914041-51915558	174133	0.695166	0.0169375	ENSG00000104093	DMXL2
KLF6	0.387626	0.194519	chr15:55581132-55583060	49170	0.659751	0.0287801	ENSG00000260916	CCPG1
KLF6	0.522018	0.148601	chr15:58358409-58358905	112787	0.566829	0.0886933	ENSG00000128918	ALDH1A2
KLF6	0.522018	0.148601	chr15:58358409-58358905	71463	0.568165	0.0878825	ENSG00000103569	AQP9
KLF6	0.396364	0.194519	chr15:65133435-65134287	0	0.596974	0.0643583	ENSG00000241839	PLEKHO2
KLF6	0.552778	0.145671	chr15:65321363-65322223	166114	0.618369	0.0505158	ENSG00000138615	CILP
KLF6	0.426726	0.177524	chr15:68131886-68133177	19844	0.5898	0.0700198	ENSG00000188779	SKOR1
KLF6	0.407495	0.177524	chr15:70388255-70388859	48126	0.688392	0.0184801	ENSG00000140332	TLE3
KLF6	0.397971	0.194519	chr15:71145948-71147160	22085	0.572116	0.0848407	ENSG00000166173	LARP6
KLF6	0.397971	0.194519	chr15:71145948-71147160	370	0.606149	0.0577116	ENSG00000137821	LRRC49
KLF6	0.459998	0.163894	chr15:71184075-71185546	38497	0.655475	0.0305524	ENSG00000137821	LRRC49
KLF6	0.459998	0.163894	chr15:71184075-71185546	10394	0.587293	0.0722326	ENSG00000129028	THAP10
KLF6	0.385548	0.194519	chr15:75165190-75166001	149895	0.574349	0.0829452	ENSG00000138621	PPCDC
KLF6	0.464837	0.163894	chr15:75493884-75495331	143965	0.587764	0.0719515	ENSG00000140398	NEIL1
KLF6	0.430701	0.177524	chr15:78556692-78557546	264	0.621441	0.0487019	ENSG00000140403	DNAJA4
KLF6	0.362273	0.194519	chr15:79102747-79104545	186286	0.617559	0.0509055	ENSG00000117971	CHRNB4
KLF6	0.362273	0.194519	chr15:79102747-79104545	51202	0.586768	0.0725943	ENSG00000136378	ADAMTS7
KLF6	0.426083	0.177524	chr15:81292836-81294549	0	0.676107	0.0224889	ENSG00000140406	MESDC1
KLF6	0.525757	0.148601	chr15:83620498-83621855	110660	0.679409	0.0212884	ENSG00000103942	HOMER2
KLF6	0.525757	0.148601	chr15:83620498-83621855	33104	0.560626	0.0939871	ENSG00000169612	FAM103A1
KLF6	0.52004	0.148601	chr15:85360185-85361083	274	0.741711	0.00682306	ENSG00000136383	ALPK3
KLF6	0.454908	0.163894	chr15:90543762-90544302	215642	0.562606	0.0923308	ENSG00000166825	ANPEP
KLF6	0.51051	0.148601	chr15:90544479-90546015	101320	0.579868	0.0786056	ENSG00000242498	C15orf38
KLF6	0.366786	0.194519	chr15:90776485-90777739	72649	0.609878	0.0553054	ENSG00000185033	SEMA4B
KLF6	0.405583	0.177524	chr15:90792415-90793193	15698	0.574293	0.0829611	ENSG00000182768	NGRN
KLF6	0.427403	0.177524	chr15:101791484-101792849	18173	0.57698	0.080753	ENSG00000131871	VIMP
KLF6	0.464706	0.163894	chr16:402085-403382	83785	0.772018	0.00332073	ENSG00000076344	RGS11
KLF6	0.464706	0.163894	chr16:402085-403382	48444	0.707779	0.0135608	ENSG00000242612	DECR2
KLF6	0.377899	0.194519	chr16:430946-432579	112646	0.5657	0.0898007	ENSG00000076344	RGS11
KLF6	0.390621	0.194519	chr16:685992-687636	123126	0.633512	0.0417521	ENSG00000102854	MSLN
KLF6	0.403154	0.177524	chr16:698788-699914	110848	0.622829	0.0481087	ENSG00000102854	MSLN
KLF6	0.368776	0.194519	chr16:729102-730644	80118	0.582857	0.0760103	ENSG00000102854	MSLN
KLF6	0.523617	0.148601	chr16:734104-734796	75966	0.676905	0.0222481	ENSG00000102854	MSLN
KLF6	0.4342	0.177524	chr16:764792-765552	45210	0.601382	0.06158	ENSG00000102854	MSLN
KLF6	0.413456	0.177524	chr16:2478820-2479846	90512	0.668255	0.0254499	ENSG00000162066	AMDHD2
KLF6	0.514419	0.148601	chr16:3011665-3012121	84561	0.630021	0.0438424	ENSG00000008516	MMP25
KLF6	0.380881	0.194519	chr16:3018822-3019717	76965	0.561198	0.0936061	ENSG00000008516	MMP25
KLF6	0.373185	0.194519	chr16:3095454-3096687	27008	0.685656	0.0193007	ENSG00000006327	TNFRSF12A
KLF6	0.373185	0.194519	chr16:3095454-3096687	0	0.826629	0.000541515	ENSG00000008516	MMP25
KLF6	0.373185	0.194519	chr16:3095454-3096687	195341	0.636263	0.0405151	ENSG00000103313	MEFV
KLF6	0.35336	0.194519	chr16:29910616-29912084	28136	0.667456	0.0258033	ENSG00000174938	SEZ6L2
KLF6	0.35336	0.194519	chr16:29910616-29912084	0	0.576634	0.0809499	ENSG00000174939	ASPHD1
KLF6	0.491584	0.163894	chr16:30032113-30033286	208936	0.627673	0.0452658	ENSG00000167371	PRRT2
KLF6	0.491584	0.163894	chr16:30032113-30033286	15283	0.569362	0.0869132	ENSG00000149927	DOC2A
KLF6	0.377742	0.194519	chr16:31084410-31086238	11597	0.561292	0.093494	ENSG00000232748	ZNF668
KLF6	0.403781	0.177524	chr16:31365700-31366650	0	0.790169	0.0020254	ENSG00000140678	ITGAX
KLF6	0.397735	0.194519	chr16:54068505-54069050	248166	0.595593	0.0653644	ENSG00000177508	IRX3
KLF6	0.398404	0.194519	chr16:56691284-56692495	0	0.621863	0.0485182	ENSG00000198417	MT1F
KLF6	0.439238	0.177524	chr16:67062286-67064012	39794	0.649358	0.0332096	ENSG00000172824	CES4A
KLF6	0.388144	0.194519	chr16:67143341-67144291	120849	0.614846	0.0527097	ENSG00000172824	CES4A
KLF6	0.426647	0.177524	chr16:67449744-67450665	126413	0.565831	0.0898007	ENSG00000168676	KCTD19
KLF6	0.426647	0.177524	chr16:67449744-67450665	21422	0.655141	0.0306528	ENSG00000159714	ZDHHC1
KLF6	0.426647	0.177524	chr16:67449744-67450665	244184	0.558914	0.0957608	ENSG00000102981	PARD6A
KLF6	0.421902	0.177524	chr16:67563896-67564668	11575	0.628643	0.0445931	ENSG00000039523	FAM65A
KLF6	0.55096	0.145671	chr16:68001887-68003458	38370	0.657479	0.0297618	ENSG00000261884	CTC-479C5.12
KLF6	0.55096	0.145671	chr16:68001887-68003458	28234	0.558392	0.0962829	ENSG00000213398	LCAT
KLF6	0.353692	0.194519	chr16:74440747-74441496	39387	0.672472	0.0240826	ENSG00000261079	RP11-252A24.3
KLF6	0.392957	0.194519	chr16:77245907-77247169	12613	0.65141	0.0323051	ENSG00000205078	SYCE1L
KLF6	0.459452	0.163894	chr16:84177897-84179283	196010	0.559374	0.0951215	ENSG00000140961	OSGIN1
KLF6	0.496121	0.163894	chr16:84681656-84682957	170633	0.688775	0.0183434	ENSG00000103196	CRISPLD2
KLF6	0.524838	0.148601	chr16:85044350-85045649	15726	0.583275	0.0754887	ENSG00000135709	KIAA0513
KLF6	0.404671	0.177524	chr16:87416700-87418089	56107	0.670274	0.0247093	ENSG00000103264	FBXO31
KLF6	0.404671	0.177524	chr16:87416700-87418089	217352	0.563701	0.0913007	ENSG00000154118	JPH3
KLF6	0.375621	0.194519	chr16:87839822-87840758	22871	0.562814	0.0921829	ENSG00000103257	SLC7A5
KLF6	0.366168	0.194519	chr16:87902766-87903408	79442	0.556773	0.09766	ENSG00000172530	BANP
KLF6	0.464446	0.163894	chr16:88752546-88753395	126747	0.597855	0.0637694	ENSG00000141012	GALNS
KLF6	0.402282	0.177524	chr16:88906726-88907320	26584	0.726326	0.00938215	ENSG00000141012	GALNS
KLF6	0.371809	0.194519	chr16:89007657-89008658	79623	0.576653	0.0809385	ENSG00000205022	PABPN1L
KLF6	0.351387	0.194519	chr16:89313392-89314330	50986	0.659785	0.0287801	ENSG00000259803	SLC22A31
KLF6	0.380037	0.194519	chr16:89723797-89724688	38063	0.689496	0.01822	ENSG00000158792	SPATA2L
KLF6	0.380037	0.194519	chr16:89723797-89724688	48854	0.594564	0.0660676	ENSG00000075399	VPS9D1
KLF6	0.403112	0.177524	chr16:89766422-89766933	6609	0.667309	0.0258603	ENSG00000075399	VPS9D1
KLF6	0.403112	0.177524	chr16:89766422-89766933	247400	0.647413	0.0342891	ENSG00000140995	DEF8
KLF6	0.4635	0.163894	chr16:89882501-89883626	119750	0.611916	0.0541537	ENSG00000158792	SPATA2L
KLF6	0.4635	0.163894	chr16:89882501-89883626	130707	0.57631	0.0812557	ENSG00000140995	DEF8
KLF6	0.382815	0.194519	chr16:89992384-89993136	229633	0.778411	0.00282028	ENSG00000158792	SPATA2L
KLF6	0.395911	0.194519	chr17:1302696-1303873	93992	0.655869	0.0304953	ENSG00000132376	INPP5K
KLF6	0.44049	0.177524	chr17:1531540-1532667	133675	0.641843	0.0373322	ENSG00000132376	INPP5K
KLF6	0.44049	0.177524	chr17:1531540-1532667	58979	0.776089	0.00295455	ENSG00000167703	SLC43A2
KLF6	0.44049	0.177524	chr17:1531540-1532667	82138	0.642274	0.0370875	ENSG00000186594	MIR22HG
KLF6	0.618707	0.165062	chr17:1546666-1547429	67376	0.629548	0.0441664	ENSG00000186594	MIR22HG
KLF6	0.386802	0.194519	chr17:1551772-1553442	153907	0.580493	0.0780977	ENSG00000132376	INPP5K
KLF6	0.504783	0.148601	chr17:1627696-1628683	155135	0.581455	0.0772688	ENSG00000167703	SLC43A2
KLF6	0.504783	0.148601	chr17:1627696-1628683	12891	0.652321	0.031831	ENSG00000186594	MIR22HG
KLF6	0.369286	0.194519	chr17:1944644-1945719	1050	0.731249	0.0084807	ENSG00000263050	RP11-667K14.3
KLF6	0.542842	0.148601	chr17:1952931-1954076	6162	0.818513	0.000756903	ENSG00000263050	RP11-667K14.3
KLF6	0.542842	0.148601	chr17:1952931-1954076	3372	0.585532	0.0736214	ENSG00000177374	HIC1
KLF6	0.367752	0.194519	chr17:1956867-1957437	11	0.561667	0.0931554	ENSG00000177374	HIC1
KLF6	0.353797	0.194519	chr17:2295531-2297397	8177	0.595452	0.0654029	ENSG00000070444	MNT
KLF6	0.367032	0.194519	chr17:2302779-2303497	15425	0.602604	0.0605501	ENSG00000070444	MNT
KLF6	0.586389	0.145671	chr17:3867334-3868204	39535	0.593413	0.0668461	ENSG00000074755	ZZEF1
KLF6	0.524203	0.148601	chr17:4606995-4607836	28985	0.721982	0.0103176	ENSG00000161921	CXCL16
KLF6	0.524203	0.148601	chr17:4606995-4607836	35483	0.735923	0.00764642	ENSG00000141497	ZMYND15
KLF6	0.524203	0.148601	chr17:4606995-4607836	84418	0.687831	0.0187039	ENSG00000182327	GLTPD2
KLF6	0.524203	0.148601	chr17:4606995-4607836	102555	0.625238	0.0468696	ENSG00000129219	PLD2
KLF6	0.524203	0.148601	chr17:4606995-4607836	194877	0.614687	0.0528485	ENSG00000205710	C17orf107
KLF6	0.373791	0.194519	chr17:4613158-4614153	20570	0.650374	0.0327339	ENSG00000161920	MED11
KLF6	0.373791	0.194519	chr17:4613158-4614153	29166	0.579793	0.0786766	ENSG00000141497	ZMYND15
KLF6	0.373791	0.194519	chr17:4613158-4614153	78101	0.619557	0.0498288	ENSG00000182327	GLTPD2
KLF6	0.43673	0.177524	chr17:4709990-4710791	96206	0.577287	0.0806144	ENSG00000141480	ARRB2
KLF6	0.43673	0.177524	chr17:4709990-4710791	73169	0.842347	0.000270605	ENSG00000161921	CXCL16
KLF6	0.43673	0.177524	chr17:4709990-4710791	66671	0.836141	0.000366601	ENSG00000141497	ZMYND15
KLF6	0.43673	0.177524	chr17:4709990-4710791	17736	0.822001	0.000651724	ENSG00000182327	GLTPD2
KLF6	0.43673	0.177524	chr17:4709990-4710791	0	0.775975	0.00295455	ENSG00000129219	PLD2
KLF6	0.43673	0.177524	chr17:4709990-4710791	25892	0.589315	0.0703442	ENSG00000141503	MINK1
KLF6	0.43673	0.177524	chr17:4709990-4710791	90278	0.653889	0.031236	ENSG00000108556	CHRNE
KLF6	0.43673	0.177524	chr17:4709990-4710791	91922	0.760965	0.00434392	ENSG00000205710	C17orf107
KLF6	0.43673	0.177524	chr17:4709990-4710791	160496	0.727758	0.00914964	ENSG00000108509	CAMTA2
KLF6	0.43673	0.177524	chr17:4709990-4710791	190452	0.717733	0.0110906	ENSG00000129250	KIF1C
KLF6	0.369268	0.194519	chr17:4736214-4737152	99393	0.634386	0.0413737	ENSG00000161921	CXCL16
KLF6	0.369268	0.194519	chr17:4736214-4737152	92895	0.696985	0.016368	ENSG00000141497	ZMYND15
KLF6	0.369268	0.194519	chr17:4736214-4737152	43960	0.704119	0.01419	ENSG00000182327	GLTPD2
KLF6	0.369268	0.194519	chr17:4736214-4737152	25823	0.586561	0.0727248	ENSG00000129219	PLD2
KLF6	0.369268	0.194519	chr17:4736214-4737152	63917	0.690098	0.0180961	ENSG00000108556	CHRNE
KLF6	0.369268	0.194519	chr17:4736214-4737152	134135	0.596869	0.0643599	ENSG00000108509	CAMTA2
KLF6	0.481005	0.163894	chr17:4851615-4853747	214794	0.644629	0.0356789	ENSG00000161921	CXCL16
KLF6	0.481005	0.163894	chr17:4851615-4853747	208296	0.654381	0.0310614	ENSG00000141497	ZMYND15
KLF6	0.481005	0.163894	chr17:4851615-4853747	159361	0.650946	0.0324382	ENSG00000182327	GLTPD2
KLF6	0.481005	0.163894	chr17:4851615-4853747	141224	0.595832	0.0651295	ENSG00000129219	PLD2
KLF6	0.481005	0.163894	chr17:4851615-4853747	48902	0.606641	0.0574068	ENSG00000205710	C17orf107
KLF6	0.481005	0.163894	chr17:4851615-4853747	47496	0.596406	0.0646156	ENSG00000129250	KIF1C
KLF6	0.531325	0.148601	chr17:4890245-4891635	246926	0.719694	0.0107472	ENSG00000141497	ZMYND15
KLF6	0.531325	0.148601	chr17:4890245-4891635	197991	0.594778	0.0658626	ENSG00000182327	GLTPD2
KLF6	0.531325	0.148601	chr17:4890245-4891635	179854	0.574925	0.0824234	ENSG00000129219	PLD2
KLF6	0.531325	0.148601	chr17:4890245-4891635	87532	0.81939	0.000729093	ENSG00000205710	C17orf107
KLF6	0.531325	0.148601	chr17:4890245-4891635	18958	0.562549	0.0923738	ENSG00000108509	CAMTA2
KLF6	0.390254	0.194519	chr17:4900635-4901620	208381	0.739413	0.00719493	ENSG00000182327	GLTPD2
KLF6	0.390254	0.194519	chr17:4900635-4901620	190244	0.658811	0.0292575	ENSG00000129219	PLD2
KLF6	0.390254	0.194519	chr17:4900635-4901620	29348	0.610258	0.05519	ENSG00000108509	CAMTA2
KLF6	0.390254	0.194519	chr17:4900635-4901620	0	0.657509	0.0297618	ENSG00000129250	KIF1C
KLF6	0.35191	0.194519	chr17:4934487-4935376	33244	0.687664	0.0187574	ENSG00000129250	KIF1C
KLF6	0.440859	0.177524	chr17:5014754-5015533	212041	0.608441	0.0562716	ENSG00000205710	C17orf107
KLF6	0.459606	0.163894	chr17:6734618-6735574	42166	0.688724	0.0183447	ENSG00000167858	TEKT1
KLF6	0.38396	0.194519	chr17:7145521-7146635	229785	0.557601	0.0967259	ENSG00000219200	RNASEK
KLF6	0.446017	0.177524	chr17:7297346-7298584	153624	0.721529	0.010401	ENSG00000239697	TNFSF12
KLF6	0.446017	0.177524	chr17:7297346-7298584	184201	0.666247	0.0261887	ENSG00000129226	CD68
KLF6	0.446017	0.177524	chr17:7297346-7298584	192912	0.665097	0.0266566	ENSG00000129194	SOX15
KLF6	0.396926	0.194519	chr17:7307019-7308409	143799	0.735127	0.0077876	ENSG00000239697	TNFSF12
KLF6	0.396926	0.194519	chr17:7307019-7308409	174376	0.760385	0.00439256	ENSG00000129226	CD68
KLF6	0.396926	0.194519	chr17:7307019-7308409	183087	0.718517	0.0108944	ENSG00000129194	SOX15
KLF6	0.435261	0.177524	chr17:7451907-7452729	0	0.627988	0.0450044	ENSG00000239697	TNFSF12
KLF6	0.435261	0.177524	chr17:7451907-7452729	30056	0.67197	0.024264	ENSG00000129226	CD68
KLF6	0.40805	0.177524	chr17:7476691-7477366	24483	0.59513	0.0655229	ENSG00000239697	TNFSF12
KLF6	0.40805	0.177524	chr17:7476691-7477366	5419	0.699852	0.0153539	ENSG00000129226	CD68
KLF6	0.40805	0.177524	chr17:7476691-7477366	14130	0.704063	0.01419	ENSG00000129194	SOX15
KLF6	0.448352	0.177524	chr17:7737898-7739330	246402	0.650593	0.0326185	ENSG00000129194	SOX15
KLF6	0.448352	0.177524	chr17:7737898-7739330	203005	0.571007	0.0855352	ENSG00000179593	ALOX15B
KLF6	0.439127	0.177524	chr17:7739964-7740384	248468	0.59085	0.0690099	ENSG00000129194	SOX15
KLF6	0.439127	0.177524	chr17:7739964-7740384	210412	0.635507	0.0407534	ENSG00000141504	SAT2
KLF6	0.439127	0.177524	chr17:7739964-7740384	84793	0.566051	0.0895746	ENSG00000170049	KCNAB3
KLF6	0.375476	0.194519	chr17:7744824-7747600	10783	0.667124	0.0259099	ENSG00000167874	TMEM88
KLF6	0.375476	0.194519	chr17:7744824-7747600	194735	0.756542	0.0048071	ENSG00000179593	ALOX15B
KLF6	0.559939	0.145671	chr17:7818684-7819767	75462	0.646374	0.0347803	ENSG00000132510	KDM6B
KLF6	0.559939	0.145671	chr17:7818684-7819767	60301	0.656455	0.0302048	ENSG00000167874	TMEM88
KLF6	0.559939	0.145671	chr17:7818684-7819767	5410	0.702586	0.0145411	ENSG00000170049	KCNAB3
KLF6	0.559939	0.145671	chr17:7818684-7819767	122568	0.680065	0.0210822	ENSG00000179593	ALOX15B
KLF6	0.481503	0.163894	chr17:8013464-8013957	71129	0.707219	0.0137065	ENSG00000179593	ALOX15B
KLF6	0.435431	0.177524	chr17:8055612-8056041	113277	0.678777	0.0215365	ENSG00000179593	ALOX15B
KLF6	0.464729	0.163894	chr17:8066082-8066589	123747	0.706278	0.0138034	ENSG00000179593	ALOX15B
KLF6	0.440322	0.177524	chr17:8191626-8192625	249291	0.662661	0.0277092	ENSG00000179593	ALOX15B
KLF6	0.599	0.145671	chr17:8648528-8649950	219263	0.57792	0.0803273	ENSG00000266389	CTB-41I6.1
KLF6	0.599	0.145671	chr17:8648528-8649950	220890	0.58348	0.0753248	ENSG00000265975	CTB-41I6.2
KLF6	0.389621	0.194519	chr17:18161164-18162307	149144	0.635915	0.0406527	ENSG00000091536	MYO15A
KLF6	0.355993	0.194519	chr17:18163600-18164395	151580	0.718717	0.0108854	ENSG00000091536	MYO15A
KLF6	0.479654	0.163894	chr17:19140447-19141243	21519	0.746951	0.00615344	ENSG00000072134	EPN2
KLF6	0.479654	0.163894	chr17:19140447-19141243	139791	0.742042	0.00677282	ENSG00000166484	MAPK7
KLF6	0.553925	0.145671	chr17:19410526-19411956	129492	0.621291	0.0487546	ENSG00000166484	MAPK7
KLF6	0.598031	0.145671	chr17:19551282-19552484	236844	0.591298	0.0686765	ENSG00000128482	RNF112
KLF6	0.472949	0.163894	chr17:26698230-26699590	6940	0.65519	0.0306528	ENSG00000109072	VTN
KLF6	0.460194	0.163894	chr17:27918405-27919105	1618	0.709463	0.0130804	ENSG00000198720	ANKRD13B
KLF6	0.362158	0.194519	chr17:28087356-28088850	134400	0.732976	0.00812795	ENSG00000141298	SSH2
KLF6	0.367863	0.194519	chr17:29814616-29815381	95974	0.865649	8.83244e-05	ENSG00000131242	RAB11FIP4
KLF6	0.409381	0.177524	chr17:30593263-30594437	176842	0.563417	0.0915758	ENSG00000108671	PSMD11
KLF6	0.492938	0.163894	chr17:30813331-30814587	0	0.569178	0.0871161	ENSG00000176749	CDK5R1
KLF6	0.407152	0.177524	chr17:33415783-33417207	223314	0.755785	0.00488932	ENSG00000267364	RP11-47L3.1
KLF6	0.421672	0.177524	chr17:38296158-38297258	78298	0.640357	0.0382189	ENSG00000171475	WIPF2
KLF6	0.430063	0.177524	chr17:38374890-38376268	0	0.610868	0.0547213	ENSG00000171475	WIPF2
KLF6	0.448041	0.177524	chr17:38470759-38471285	95203	0.556112	0.0981163	ENSG00000171475	WIPF2
KLF6	0.364153	0.194519	chr17:38474167-38474668	225127	0.563817	0.0912765	ENSG00000126368	NR1D1
KLF6	0.364153	0.194519	chr17:38474167-38474668	98611	0.598682	0.0633509	ENSG00000171475	WIPF2
KLF6	0.510332	0.148601	chr17:39991675-39992789	22743	0.618068	0.0506345	ENSG00000141756	FKBP10
KLF6	0.360445	0.194519	chr17:40202165-40203011	243966	0.645989	0.0350035	ENSG00000141696	LEPREL4
KLF6	0.362842	0.194519	chr17:40687910-40689011	145620	0.596539	0.064535	ENSG00000108797	CNTNAP1
KLF6	0.54585	0.148601	chr17:46114270-46115252	10737	0.62318	0.0478603	ENSG00000005243	COPZ2
KLF6	0.457318	0.163894	chr17:46632621-46633490	26733	0.598154	0.0636533	ENSG00000120094	HOXB1
KLF6	0.411866	0.177524	chr17:48698765-48699234	246345	0.687491	0.0187579	ENSG00000108829	LRRC59
KLF6	0.431877	0.177524	chr17:56832804-56833418	0	0.586184	0.0731413	ENSG00000175175	PPM1E
KLF6	0.408344	0.177524	chr17:58469012-58470044	212557	0.564104	0.0911016	ENSG00000170832	USP32
KLF6	0.408344	0.177524	chr17:58469012-58470044	207500	0.627122	0.0455568	ENSG00000170836	PPM1D
KLF6	0.431171	0.177524	chr17:58677034-58678013	0	0.646732	0.0346204	ENSG00000170836	PPM1D
KLF6	0.422899	0.177524	chr17:61522872-61524962	174813	0.605777	0.0579833	ENSG00000198909	MAP3K3
KLF6	0.494646	0.163894	chr17:61779106-61779760	79331	0.611285	0.0545305	ENSG00000198909	MAP3K3
KLF6	0.476435	0.163894	chr17:61959490-61959958	62697	0.592937	0.067202	ENSG00000108592	FTSJ3
KLF6	0.42938	0.177524	chr17:62206877-62208335	90375	0.75491	0.00499178	ENSG00000178607	1,00 ERN
KLF6	0.365008	0.194519	chr17:62339602-62341287	223100	0.682896	0.0201793	ENSG00000178607	1,00 ERN
KLF6	0.369808	0.194519	chr17:72744373-72745590	227060	0.739732	0.00714217	ENSG00000178789	CD300LB
KLF6	0.417705	0.177524	chr17:72978018-72978740	4987	0.667574	0.0258033	ENSG00000109089	CDR2L
KLF6	0.377167	0.194519	chr17:73008427-73009327	24700	0.622618	0.0482864	ENSG00000109089	CDR2L
KLF6	0.452151	0.163894	chr17:73256907-73258243	173085	0.585665	0.0735691	ENSG00000170190	SLC16A5
KLF6	0.470722	0.163894	chr17:73520935-73522277	140919	0.558518	0.0962166	ENSG00000161526	SAP30BP
KLF6	0.391696	0.194519	chr17:73716818-73717795	53622	0.575543	0.0819463	ENSG00000161526	SAP30BP
KLF6	0.399008	0.194519	chr17:73734124-73735005	70928	0.564882	0.0903365	ENSG00000161526	SAP30BP
KLF6	0.354964	0.194519	chr17:73839486-73840777	66971	0.677671	0.0218953	ENSG00000132475	H3F3B
KLF6	0.537847	0.148601	chr17:73873825-73875192	192850	0.586642	0.0727248	ENSG00000186919	ZACN
KLF6	0.507984	0.148601	chr17:74236273-74237304	168231	0.649402	0.0332096	ENSG00000186919	ZACN
KLF6	0.507984	0.148601	chr17:74236273-74237304	135361	0.651899	0.0319872	ENSG00000176170	SPHK1
KLF6	0.528727	0.148601	chr17:74349222-74350551	209241	0.745077	0.00635665	ENSG00000070731	ST6GALNAC2
KLF6	0.377725	0.194519	chr17:74536774-74537338	83505	0.600056	0.062289	ENSG00000070526	ST6GALNAC1
KLF6	0.43098	0.177524	chr17:74553040-74554239	103607	0.556469	0.0979488	ENSG00000129673	AANAT
KLF6	0.43098	0.177524	chr17:74553040-74554239	86067	0.573353	0.0836616	ENSG00000129667	RHBDF2
KLF6	0.382278	0.194519	chr17:74706866-74707379	157159	0.67957	0.021236	ENSG00000167889	MGAT5B
KLF6	0.363961	0.194519	chr17:74721868-74723482	162076	0.720861	0.0105548	ENSG00000070731	ST6GALNAC2
KLF6	0.447269	0.177524	chr17:74732424-74732898	172632	0.76786	0.00368835	ENSG00000070731	ST6GALNAC2
KLF6	0.447269	0.177524	chr17:74732424-74732898	23505	0.589652	0.0701587	ENSG00000070495	JMJD6
KLF6	0.414665	0.177524	chr17:76355878-76357180	62598	0.728494	0.00904583	ENSG00000187775	DNAH17
KLF6	0.593028	0.145671	chr17:76374446-76375053	44725	0.613739	0.0533887	ENSG00000187775	DNAH17
KLF6	0.593028	0.145671	chr17:76374446-76375053	238418	0.681795	0.0205331	ENSG00000267123	CTD-2357A8.3
KLF6	0.462785	0.163894	chr17:76382341-76382801	36977	0.660934	0.0282497	ENSG00000187775	DNAH17
KLF6	0.462785	0.163894	chr17:76382341-76382801	230670	0.732423	0.00825867	ENSG00000267123	CTD-2357A8.3
KLF6	0.389815	0.194519	chr17:76777288-76778908	163817	0.718863	0.0108854	ENSG00000267123	CTD-2357A8.3
KLF6	0.389815	0.194519	chr17:76777288-76778908	88084	0.690435	0.0180687	ENSG00000178404	DDC8
KLF6	0.410051	0.177524	chr17:76920954-76922173	53962	0.678895	0.0215237	ENSG00000178404	DDC8
KLF6	0.465822	0.163894	chr17:77005236-77006316	138244	0.609207	0.0558352	ENSG00000178404	DDC8
KLF6	0.514994	0.148601	chr17:78233875-78234464	53360	0.57229	0.0846397	ENSG00000181523	SGSH
KLF6	0.468392	0.163894	chr17:79008295-79009373	0	0.66066	0.0283321	ENSG00000175866	BAIAP2
KLF6	0.468392	0.163894	chr17:79008295-79009373	81722	0.742212	0.0067581	ENSG00000181409	AATK
KLF6	0.468392	0.163894	chr17:79008295-79009373	192704	0.668407	0.0253764	ENSG00000167302	ENTHD2
KLF6	0.436452	0.177524	chr17:79071134-79071556	62186	0.657594	0.0297618	ENSG00000175866	BAIAP2
KLF6	0.459903	0.163894	chr17:79093107-79093882	84159	0.657412	0.0297618	ENSG00000175866	BAIAP2
KLF6	0.459903	0.163894	chr17:79093107-79093882	2012	0.767487	0.00371115	ENSG00000181409	AATK
KLF6	0.459903	0.163894	chr17:79093107-79093882	108195	0.563097	0.0918285	ENSG00000167302	ENTHD2
KLF6	0.459903	0.163894	chr17:79093107-79093882	183689	0.606544	0.0574072	ENSG00000185168	LINC00482
KLF6	0.396975	0.194519	chr17:79268778-79269569	177683	0.836143	0.000366601	ENSG00000181409	AATK
KLF6	0.396975	0.194519	chr17:79268778-79269569	8002	0.726406	0.00937679	ENSG00000185168	LINC00482
KLF6	0.474078	0.163894	chr17:79454807-79455268	177236	0.581384	0.0773417	ENSG00000185168	LINC00482
KLF6	0.35264	0.194519	chr17:79479543-79480863	201972	0.608197	0.0565009	ENSG00000185168	LINC00482
KLF6	0.461297	0.163894	chr17:79481666-79482264	204095	0.657054	0.0299118	ENSG00000185168	LINC00482
KLF6	0.409357	0.177524	chr17:79633064-79634058	16298	0.620301	0.049439	ENSG00000185359	HGS
KLF6	0.356128	0.194519	chr17:79789560-79791486	139204	0.566963	0.0885231	ENSG00000185359	HGS
KLF6	0.356128	0.194519	chr17:79789560-79791486	34111	0.577564	0.0804152	ENSG00000141522	ARHGDIA
KLF6	0.356128	0.194519	chr17:79789560-79791486	78329	0.655271	0.0306322	ENSG00000187531	SIRT7
KLF6	0.414808	0.177524	chr17:79828076-79830183	39632	0.591287	0.0686765	ENSG00000187531	SIRT7
KLF6	0.369837	0.194519	chr17:79934992-79936140	65177	0.586862	0.072584	ENSG00000187531	SIRT7
KLF6	0.510824	0.148601	chr17:80230983-80231865	44710	0.591077	0.0688662	ENSG00000141526	SLC16A3
KLF6	0.510824	0.148601	chr17:80230983-80231865	34084	0.661723	0.0280298	ENSG00000141551	CSNK1D
KLF6	0.510824	0.148601	chr17:80230983-80231865	47035	0.74436	0.00649107	ENSG00000141574	SECTM1
KLF6	0.411363	0.177524	chr17:80454800-80455679	175900	0.589009	0.0705824	ENSG00000141574	SECTM1
KLF6	0.381031	0.194519	chr17:80476879-80477917	197979	0.624638	0.0471721	ENSG00000141574	SECTM1
KLF6	0.422392	0.177524	chr17:81036892-81037824	0	0.730046	0.00874631	ENSG00000176845	METRNL
KLF6	0.422392	0.177524	chr17:81036892-81037824	23381	0.713356	0.012112	ENSG00000261888	AC144831.1
KLF6	0.436394	0.177524	chr17:81038393-81039165	826	0.723111	0.0100904	ENSG00000176845	METRNL
KLF6	0.436394	0.177524	chr17:81038393-81039165	22040	0.742744	0.00671426	ENSG00000261888	AC144831.1
KLF6	0.466638	0.163894	chr18:21017128-21018161	65312	0.593678	0.066693	ENSG00000141452	C18orf8
KLF6	0.404288	0.177524	chr19:344515-345094	38940	0.822305	0.000648943	ENSG00000105556	MIER2
KLF6	0.430062	0.177524	chr19:639417-640150	107703	0.628069	0.0449748	ENSG00000099804	CDC34
KLF6	0.405009	0.177524	chr19:912970-913440	194196	0.653925	0.0312315	ENSG00000064932	SBNO2
KLF6	0.499385	0.163894	chr19:1066869-1067790	39846	0.618284	0.0505411	ENSG00000064932	SBNO2
KLF6	0.404625	0.177524	chr19:1074468-1075179	32457	0.663002	0.027538	ENSG00000064932	SBNO2
KLF6	0.404625	0.177524	chr19:1074468-1075179	173373	0.610441	0.0550626	ENSG00000167470	MIDN
KLF6	0.458306	0.163894	chr19:1131733-1134007	24097	0.682446	0.0202884	ENSG00000064932	SBNO2
KLF6	0.458306	0.163894	chr19:1131733-1134007	114545	0.590671	0.0692092	ENSG00000167470	MIDN
KLF6	0.372198	0.194519	chr19:1260209-1261538	152573	0.665369	0.0265562	ENSG00000064932	SBNO2
KLF6	0.500663	0.148601	chr19:1567936-1568676	246572	0.681943	0.0204621	ENSG00000079313	REXO1
KLF6	0.449619	0.177524	chr19:1856588-1857625	213412	0.615504	0.0522885	ENSG00000172081	MOB3A
KLF6	0.382826	0.194519	chr19:1875660-1876560	93586	0.556875	0.0975309	ENSG00000130270	ATP8B3
KLF6	0.382826	0.194519	chr19:1875660-1876560	60412	0.575881	0.0816106	ENSG00000079313	REXO1
KLF6	0.537006	0.148601	chr19:1941907-1943060	126659	0.562791	0.0921829	ENSG00000079313	REXO1
KLF6	0.540574	0.148601	chr19:2015250-2015740	233176	0.581353	0.0773521	ENSG00000130270	ATP8B3
KLF6	0.384284	0.194519	chr19:2034791-2035418	219543	0.825287	0.000577532	ENSG00000079313	REXO1
KLF6	0.380196	0.194519	chr19:2041788-2042648	226540	0.765622	0.00387916	ENSG00000079313	REXO1
KLF6	0.380196	0.194519	chr19:2041788-2042648	164979	0.579121	0.0793361	ENSG00000129968	ABHD17A
KLF6	0.380196	0.194519	chr19:2041788-2042648	136411	0.565556	0.0898485	ENSG00000213638	ADAT3
KLF6	0.36477	0.194519	chr19:2060793-2061925	245545	0.631998	0.0428101	ENSG00000079313	REXO1
KLF6	0.389293	0.194519	chr19:2328362-2329091	147029	0.697631	0.0161367	ENSG00000099860	GADD45B
KLF6	0.367977	0.194519	chr19:2478293-2479514	2173	0.636196	0.0405288	ENSG00000099860	GADD45B
KLF6	0.354419	0.194519	chr19:4457541-4458208	210465	0.575798	0.0816897	ENSG00000105248	CCDC94
KLF6	0.354419	0.194519	chr19:4457541-4458208	97174	0.640101	0.0383244	ENSG00000141985	SH3GL1
KLF6	0.407965	0.177524	chr19:5292726-5293772	134220	0.629264	0.0443941	ENSG00000105426	PTPRS
KLF6	0.377345	0.194519	chr19:7293519-7295170	181253	0.710901	0.0127014	ENSG00000171105	INSR
KLF6	0.39378	0.194519	chr19:7553647-7554174	11886	0.563386	0.0916043	ENSG00000104883	PEX11G
KLF6	0.39378	0.194519	chr19:7553647-7554174	33338	0.609026	0.0560031	ENSG00000090674	MCOLN1
KLF6	0.381292	0.194519	chr19:7746165-7747060	204404	0.61314	0.053643	ENSG00000104883	PEX11G
KLF6	0.381292	0.194519	chr19:7746165-7747060	165987	0.582076	0.0767448	ENSG00000198816	ZNF358
KLF6	0.381292	0.194519	chr19:7746165-7747060	85377	0.584948	0.0742886	ENSG00000076826	CAMSAP3
KLF6	0.381292	0.194519	chr19:7746165-7747060	221668	0.579195	0.0792582	ENSG00000076984	MAP2K7
KLF6	0.381292	0.194519	chr19:7746165-7747060	238141	0.614966	0.0526711	ENSG00000104976	SNAPC2
KLF6	0.381292	0.194519	chr19:7746165-7747060	244543	0.592318	0.0677102	ENSG00000104980	TIMM44
KLF6	0.540761	0.148601	chr19:7933247-7934814	33914	0.591878	0.0681831	ENSG00000076984	MAP2K7
KLF6	0.540761	0.148601	chr19:7933247-7934814	50387	0.556171	0.0981163	ENSG00000104976	SNAPC2
KLF6	0.540761	0.148601	chr19:7933247-7934814	56789	0.594758	0.0658726	ENSG00000104980	TIMM44
KLF6	0.420713	0.177524	chr19:7990848-7991290	22120	0.618969	0.0501297	ENSG00000076984	MAP2K7
KLF6	0.426481	0.177524	chr19:8273796-8274931	2176	0.657803	0.0297029	ENSG00000090661	CERS4
KLF6	0.451693	0.163894	chr19:9902214-9903981	16962	0.639486	0.0386603	ENSG00000127452	FBXL12
KLF6	0.42691	0.177524	chr19:10589519-10590096	62070	0.560958	0.0937667	ENSG00000065989	PDE4A
KLF6	0.384396	0.194519	chr19:11491503-11492673	36143	0.576812	0.08076	ENSG00000183401	CCDC159
KLF6	0.384396	0.194519	chr19:11491503-11492673	2344	0.853458	0.00015789	ENSG00000205517	RGL3
KLF6	0.424652	0.177524	chr19:12779703-12780718	114635	0.601556	0.0613989	ENSG00000267212	CTD-2659N19.9
KLF6	0.424652	0.177524	chr19:12779703-12780718	121592	0.70561	0.0138034	ENSG00000171223	JUNB
KLF6	0.355545	0.194519	chr19:12892816-12894135	1218	0.560354	0.0942339	ENSG00000267212	CTD-2659N19.9
KLF6	0.384136	0.194519	chr19:12978083-12978829	70449	0.634366	0.0413737	ENSG00000167815	PRDX2
KLF6	0.384136	0.194519	chr19:12978083-12978829	33318	0.63649	0.0404168	ENSG00000105613	MAST1
KLF6	0.38747	0.194519	chr19:12991908-12992613	5883	0.556585	0.0978352	ENSG00000105612	DNASE2
KLF6	0.406784	0.177524	chr19:13972269-13973478	26939	0.631999	0.0428101	ENSG00000267519	MIR24-2
KLF6	0.397119	0.194519	chr19:14016713-14017325	185175	0.588881	0.0706479	ENSG00000072062	PRKACA
KLF6	0.59258	0.145671	chr19:14184053-14184826	238723	0.705365	0.0138829	ENSG00000267519	MIR24-2
KLF6	0.503567	0.148601	chr19:14516382-14517349	2282	0.640297	0.0382417	ENSG00000123136	DDX39A
KLF6	0.414605	0.177524	chr19:14529685-14530571	199358	0.607059	0.0572492	ENSG00000131355	EMR3
KLF6	0.409372	0.177524	chr19:15441873-15443640	20556	0.647307	0.0343498	ENSG00000105127	AKAP8
KLF6	0.368245	0.194519	chr19:17336754-17337693	96339	0.559482	0.0950562	ENSG00000074855	ANO8
KLF6	0.362663	0.194519	chr19:17413985-17414514	76972	0.584236	0.074951	ENSG00000099330	OCEL1
KLF6	0.362663	0.194519	chr19:17413985-17414514	19518	0.702895	0.0144599	ENSG00000074855	ANO8
KLF6	0.44298	0.177524	chr19:17666097-17667447	232065	0.670749	0.0246067	ENSG00000074855	ANO8
KLF6	0.35296	0.194519	chr19:18485043-18485697	221075	0.570679	0.0858001	ENSG00000268173	PIK3R2
KLF6	0.35296	0.194519	chr19:18485043-18485697	201071	0.746171	0.00624191	ENSG00000216490	IFI30
KLF6	0.35296	0.194519	chr19:18485043-18485697	181051	0.704065	0.01419	ENSG00000254858	MPV17L2
KLF6	0.35296	0.194519	chr19:18485043-18485697	67776	0.687433	0.0187626	ENSG00000105656	ELL
KLF6	0.368238	0.194519	chr19:18521383-18521805	237411	0.614155	0.0532768	ENSG00000216490	IFI30
KLF6	0.368238	0.194519	chr19:18521383-18521805	217391	0.60162	0.0613678	ENSG00000254858	MPV17L2
KLF6	0.423508	0.177524	chr19:18551191-18551671	160628	0.610971	0.0547003	ENSG00000130522	JUND
KLF6	0.411636	0.177524	chr19:18653765-18655221	100292	0.726379	0.00937679	ENSG00000105656	ELL
KLF6	0.417627	0.177524	chr19:18682169-18683081	64694	0.561817	0.0931366	ENSG00000167487	KLHL26
KLF6	0.37043	0.194519	chr19:18707518-18707970	154045	0.628158	0.0449099	ENSG00000105656	ELL
KLF6	0.38425	0.194519	chr19:19570543-19571944	162533	0.648286	0.0337512	ENSG00000064547	LPAR2
KLF6	0.364298	0.194519	chr19:19738410-19740029	241775	0.588961	0.0705824	ENSG00000167491	GATAD2A
KLF6	0.456393	0.163894	chr19:34744992-34746249	0	0.694668	0.016985	ENSG00000166398	KIAA0355
KLF6	0.400894	0.177524	chr19:35758406-35759985	89377	0.658098	0.0295244	ENSG00000185897	FFAR3
KLF6	0.400894	0.177524	chr19:35758406-35759985	154979	0.660846	0.0282497	ENSG00000233214	AC002511.2
KLF6	0.400894	0.177524	chr19:35758406-35759985	174824	0.784802	0.00227854	ENSG00000126262	FFAR2
KLF6	0.365452	0.194519	chr19:35760174-35760828	88534	0.568574	0.0874929	ENSG00000185897	FFAR3
KLF6	0.365452	0.194519	chr19:35760174-35760828	173981	0.62183	0.0485182	ENSG00000126262	FFAR2
KLF6	0.397115	0.194519	chr19:36035965-36037258	121001	0.653025	0.0315006	ENSG00000233214	AC002511.2
KLF6	0.397115	0.194519	chr19:36035965-36037258	112106	0.598715	0.0633509	ENSG00000232680	AC002511.3
KLF6	0.397115	0.194519	chr19:36035965-36037258	101156	0.612244	0.0539286	ENSG00000126262	FFAR2
KLF6	0.40505	0.177524	chr19:36048498-36049377	133534	0.665832	0.0263953	ENSG00000233214	AC002511.2
KLF6	0.40505	0.177524	chr19:36048498-36049377	124639	0.682013	0.0204353	ENSG00000232680	AC002511.3
KLF6	0.517047	0.148601	chr19:36134253-36134872	219289	0.635896	0.0406527	ENSG00000233214	AC002511.2
KLF6	0.517047	0.148601	chr19:36134253-36134872	199444	0.698785	0.0156952	ENSG00000126262	FFAR2
KLF6	0.517047	0.148601	chr19:36134253-36134872	98493	0.766571	0.00377073	ENSG00000161265	U2AF1L4
KLF6	0.517047	0.148601	chr19:36134253-36134872	223929	0.607168	0.0572251	ENSG00000105290	APLP1
KLF6	0.517047	0.148601	chr19:36134253-36134872	243683	0.642444	0.0369508	ENSG00000167604	NFKBID
KLF6	0.416365	0.177524	chr19:36135027-36135739	200218	0.621962	0.0484759	ENSG00000126262	FFAR2
KLF6	0.416365	0.177524	chr19:36135027-36135739	2380	0.554451	0.099763	ENSG00000105672	ETV2
KLF6	0.416365	0.177524	chr19:36135027-36135739	97626	0.722576	0.0101526	ENSG00000161265	U2AF1L4
KLF6	0.416365	0.177524	chr19:36135027-36135739	242816	0.608135	0.056509	ENSG00000167604	NFKBID
KLF6	0.399991	0.194519	chr19:39521857-39522819	40503	0.711018	0.0126675	ENSG00000161243	FBXO27
KLF6	0.376335	0.194519	chr19:39818641-39819123	57369	0.587221	0.0722736	ENSG00000006712	PAF1
KLF6	0.376335	0.194519	chr19:39818641-39819123	78330	0.563075	0.0918485	ENSG00000128016	ZFP36
KLF6	0.474067	0.163894	chr19:39964747-39965215	88255	0.589094	0.0705317	ENSG00000006712	PAF1
KLF6	0.386539	0.194519	chr19:40909332-40910558	211681	0.565634	0.0898007	ENSG00000130758	MAP3K10
KLF6	0.386539	0.194519	chr19:40909332-40910558	54969	0.590545	0.0693171	ENSG00000105223	PLD3
KLF6	0.386539	0.194519	chr19:40909332-40910558	172199	0.714503	0.0118487	ENSG00000160410	SHKBP1
KLF6	0.490182	0.163894	chr19:41115580-41116737	188164	0.561565	0.0932599	ENSG00000269858	EGLN2
KLF6	0.379176	0.194519	chr19:41168630-41170102	52906	0.678127	0.0217044	ENSG00000086544	ITPKC
KLF6	0.447328	0.177524	chr19:41220621-41221251	1757	0.66884	0.0252594	ENSG00000086544	ITPKC
KLF6	0.357428	0.194519	chr19:41316609-41317293	233852	0.630152	0.0438028	ENSG00000160410	SHKBP1
KLF6	0.357428	0.194519	chr19:41316609-41317293	93601	0.584883	0.0743311	ENSG00000086544	ITPKC
KLF6	0.426932	0.177524	chr19:42444015-42444686	143646	0.570294	0.0860851	ENSG00000170956	CEACAM3
KLF6	0.433019	0.177524	chr19:42462524-42463066	239684	0.605304	0.0583167	ENSG00000160570	DEDD2
KLF6	0.359813	0.194519	chr19:42471060-42471942	170691	0.631838	0.0429328	ENSG00000170956	CEACAM3
KLF6	0.369005	0.194519	chr19:42636336-42636900	65850	0.636262	0.0405151	ENSG00000160570	DEDD2
KLF6	0.515049	0.148601	chr19:42759020-42759609	56270	0.577032	0.080753	ENSG00000160570	DEDD2
KLF6	0.38358	0.194519	chr19:42787277-42788726	84527	0.62564	0.046576	ENSG00000160570	DEDD2
KLF6	0.474403	0.163894	chr19:42905522-42906411	14351	0.56087	0.0938017	ENSG00000105427	CNFN
KLF6	0.366469	0.194519	chr19:44143604-44144469	178665	0.879156	5.13062e-05	ENSG00000124466	LYPD3
KLF6	0.446909	0.177524	chr19:47200628-47201201	49759	0.608536	0.0562369	ENSG00000197380	DACT3
KLF6	0.518347	0.148601	chr19:47538538-47539798	15461	0.574605	0.0827692	ENSG00000130751	NPAS1
KLF6	0.372301	0.194519	chr19:47615388-47615836	143401	0.583957	0.0750617	ENSG00000105321	CCDC9
KLF6	0.372301	0.194519	chr19:47615388-47615836	162306	0.598366	0.0634586	ENSG00000257704	PRR24
KLF6	0.372301	0.194519	chr19:47615388-47615836	177444	0.664385	0.0269386	ENSG00000197405	C5AR1
KLF6	0.372301	0.194519	chr19:47615388-47615836	219568	0.643606	0.0362503	ENSG00000134830	C5AR2
KLF6	0.372378	0.194519	chr19:47729157-47729928	122610	0.593034	0.0671556	ENSG00000134815	DHX34
KLF6	0.405189	0.177524	chr19:47734296-47734869	24368	0.617073	0.0512707	ENSG00000105321	CCDC9
KLF6	0.405189	0.177524	chr19:47734296-47734869	43273	0.570541	0.0858259	ENSG00000257704	PRR24
KLF6	0.405189	0.177524	chr19:47734296-47734869	58411	0.671131	0.0244495	ENSG00000197405	C5AR1
KLF6	0.405189	0.177524	chr19:47734296-47734869	100535	0.658555	0.0293752	ENSG00000134830	C5AR2
KLF6	0.405189	0.177524	chr19:47734296-47734869	117669	0.643465	0.0363592	ENSG00000134815	DHX34
KLF6	0.399067	0.194519	chr19:47776390-47778428	17153	0.557246	0.0970389	ENSG00000105321	CCDC9
KLF6	0.399067	0.194519	chr19:47776390-47778428	74110	0.656955	0.0299118	ENSG00000134815	DHX34
KLF6	0.354036	0.194519	chr19:48918615-48919046	118901	0.559703	0.0948612	ENSG00000105479	CCDC114
KLF6	0.539056	0.148601	chr19:49004666-49006003	204952	0.66375	0.0271563	ENSG00000105479	CCDC114
KLF6	0.539056	0.148601	chr19:49004666-49006003	16138	0.614864	0.0527097	ENSG00000142235	LMTK3
KLF6	0.368022	0.194519	chr19:49137669-49138012	239537	0.567459	0.0881968	ENSG00000105464	GRIN2D
KLF6	0.368022	0.194519	chr19:49137669-49138012	246210	0.667108	0.0259099	ENSG00000104804	TULP2
KLF6	0.356275	0.194519	chr19:49457762-49458720	73540	0.632747	0.0423588	ENSG00000104804	TULP2
KLF6	0.594297	0.145671	chr19:49617290-49618006	233068	0.619829	0.0496265	ENSG00000104804	TULP2
KLF6	0.473655	0.163894	chr19:49653413-49654119	186181	0.673271	0.0237403	ENSG00000267898	CTD-2639E6.9
KLF6	0.473655	0.163894	chr19:49653413-49654119	6879	0.570129	0.0862296	ENSG00000130529	TRPM4
KLF6	0.355204	0.194519	chr19:50096609-50097053	145957	0.571071	0.0855287	ENSG00000126467	TSKS
KLF6	0.403355	0.177524	chr19:50393120-50394082	28659	0.634835	0.0410034	ENSG00000039650	PNKP
KLF6	0.403355	0.177524	chr19:50393120-50394082	134889	0.714075	0.0119473	ENSG00000142528	ZNF473
KLF6	0.355821	0.194519	chr19:50553585-50554599	189124	0.638065	0.0395061	ENSG00000039650	PNKP
KLF6	0.355821	0.194519	chr19:50553585-50554599	160674	0.661227	0.0281403	ENSG00000104951	IL4I1
KLF6	0.355821	0.194519	chr19:50553585-50554599	121626	0.634589	0.04121	ENSG00000169136	ATF5
KLF6	0.355821	0.194519	chr19:50553585-50554599	101343	0.660929	0.0282497	ENSG00000161640	SIGLEC11
KLF6	0.355119	0.194519	chr19:50879397-50880627	46487	0.616605	0.0516009	ENSG00000131408	NR1H2
KLF6	0.355119	0.194519	chr19:50879397-50880627	128628	0.614226	0.0532108	ENSG00000161677	JOSD2
KLF6	0.453287	0.163894	chr19:50979394-50980176	146484	0.614092	0.0533155	ENSG00000131408	NR1H2
KLF6	0.38496	0.194519	chr19:51842838-51843893	197282	0.741247	0.00692088	ENSG00000168995	SIGLEC7
KLF6	0.38496	0.194519	chr19:51842838-51843893	69382	0.71865	0.0108944	ENSG00000142512	SIGLEC10
KLF6	0.431855	0.177524	chr19:54392997-54393564	23520	0.594474	0.0661333	ENSG00000179820	MYADM
KLF6	0.402639	0.177524	chr19:55592436-55593259	9048	0.630101	0.0438028	ENSG00000131037	EPS8L1
KLF6	0.359469	0.194519	chr2:10183295-10184730	4076	0.880148	5.07062e-05	ENSG00000260077	RP11-254F7.2
KLF6	0.359469	0.194519	chr2:10183295-10184730	319	0.839639	0.000309505	ENSG00000172059	KLF11
KLF6	0.401976	0.177524	chr2:26521299-26523350	125339	0.60383	0.0596444	ENSG00000157833	GAREML
KLF6	0.464308	0.163894	chr2:26986861-26987418	0	0.833304	0.000412577	ENSG00000213699	SLC35F6
KLF6	0.430706	0.177524	chr2:27193064-27193864	205912	0.636229	0.0405283	ENSG00000213699	SLC35F6
KLF6	0.430706	0.177524	chr2:27193064-27193864	0	0.636054	0.0406166	ENSG00000084764	MAPRE3
KLF6	0.377414	0.194519	chr2:29337908-29339685	17337	0.703817	0.0142086	ENSG00000115295	CLIP4
KLF6	0.438157	0.177524	chr2:37551069-37552673	73424	0.638402	0.0393033	ENSG00000115825	PRKD3
KLF6	0.539787	0.148601	chr2:37898085-37900103	29053	0.610168	0.05522	ENSG00000163171	CDC42EP3
KLF6	0.542958	0.148601	chr2:38829281-38830933	40161	0.620359	0.0494171	ENSG00000143889	HNRNPLL
KLF6	0.405746	0.177524	chr2:42795618-42796664	73909	0.570147	0.0862296	ENSG00000057935	MTA3
KLF6	0.396811	0.194519	chr2:64245510-64246863	66621	0.591758	0.0682112	ENSG00000228079	AC012368.1
KLF6	0.385382	0.194519	chr2:70335877-70336433	211057	0.556793	0.0976419	ENSG00000059728	MXD1
KLF6	0.535196	0.148601	chr2:71205609-71206325	99	0.780778	0.00259457	ENSG00000144031	ANKRD53
KLF6	0.535196	0.148601	chr2:71205609-71206325	203544	0.590244	0.0696369	ENSG00000124374	PAIP2B
KLF6	0.433795	0.177524	chr2:71453924-71454795	44055	0.631028	0.0433637	ENSG00000124374	PAIP2B
KLF6	0.542272	0.148601	chr2:85980741-85981334	2274	0.608964	0.0560453	ENSG00000168874	ATOH8
KLF6	0.45831	0.163894	chr2:85981555-85982222	3088	0.571109	0.0855287	ENSG00000168874	ATOH8
KLF6	0.540039	0.148601	chr2:88469449-88470446	0	0.75613	0.00486874	ENSG00000144115	THNSL2
KLF6	0.448541	0.177524	chr2:102003107-102004229	41094	0.558012	0.0965226	ENSG00000175874	CREG2
KLF6	0.413527	0.177524	chr2:102313431-102314938	119	0.644613	0.0356789	ENSG00000071054	MAP4K4
KLF6	0.48267	0.163894	chr2:161349115-161350655	220453	0.664342	0.0269386	ENSG00000153250	RBMS1
KLF6	0.381329	0.194519	chr2:173795700-173797063	195698	0.643132	0.036496	ENSG00000091428	RAPGEF4
KLF6	0.381329	0.194519	chr2:173795700-173797063	143100	0.565128	0.0901006	ENSG00000091436	MLTK
KLF6	0.394674	0.194519	chr2:173940294-173941678	131	0.652935	0.0315214	ENSG00000091436	MLTK
KLF6	0.350944	0.194519	chr2:175350811-175352325	53845	0.634221	0.0413947	ENSG00000163328	GPR155
KLF6	0.386385	0.194519	chr2:216946103-216946997	85051	0.811845	0.000964276	ENSG00000115425	PECR
KLF6	0.391064	0.194519	chr2:219251947-219252747	224379	0.693487	0.0172016	ENSG00000163464	CXCR1
KLF6	0.504205	0.148601	chr2:220306357-220307215	162368	0.574231	0.0829874	ENSG00000135924	DNAJB2
KLF6	0.524341	0.148601	chr2:232062877-232063763	0	0.620928	0.0490012	ENSG00000135931	ARMC9
KLF6	0.363317	0.194519	chr2:235860168-235861593	0	0.9425	1.03298e-07	ENSG00000130147	SH3BP4
KLF6	0.351592	0.194519	chr2:238875163-238875928	168131	0.704687	0.0140222	ENSG00000177483	RBM44
KLF6	0.364414	0.194519	chr2:241507625-241508301	8154	0.635068	0.0408932	ENSG00000188542	DUSP28
KLF6	0.364414	0.194519	chr2:241507625-241508301	36547	0.712107	0.0124333	ENSG00000178623	GPR35
KLF6	0.412523	0.177524	chr2:241937621-241938643	79419	0.679947	0.0211378	ENSG00000226321	AC104809.3
KLF6	0.40796	0.177524	chr2:242088416-242089244	230214	0.670373	0.0246933	ENSG00000226321	AC104809.3
KLF6	0.460691	0.163894	chr20:2187569-2188573	0	0.77677	0.00294053	ENSG00000226644	RP11-128M1.1
KLF6	0.460691	0.163894	chr20:2187569-2188573	88074	0.593851	0.0665374	ENSG00000125780	TGM3
KLF6	0.389313	0.194519	chr20:2450662-2451854	174015	0.57469	0.0826874	ENSG00000125780	TGM3
KLF6	0.625398	0.165062	chr20:3387813-3388996	157862	0.681688	0.0205533	ENSG00000088854	C20orf194
KLF6	0.356278	0.194519	chr20:30555580-30556613	120140	0.616675	0.0515651	ENSG00000149599	DUSP15
KLF6	0.356278	0.194519	chr20:30555580-30556613	97075	0.666689	0.0260954	ENSG00000131044	TTLL9
KLF6	0.404555	0.177524	chr20:31349813-31351353	93495	0.589938	0.0699478	ENSG00000260257	RP5-1085F17.3
KLF6	0.415002	0.177524	chr20:33291798-33292722	157140	0.730129	0.00873275	ENSG00000101460	MAP1LC3A
KLF6	0.549477	0.148601	chr20:33296390-33298031	161732	0.759303	0.00450301	ENSG00000101460	MAP1LC3A
KLF6	0.350949	0.194519	chr20:42543147-42544566	0	0.56557	0.089842	ENSG00000124191	TOX2
KLF6	0.512388	0.148601	chr20:43921734-43922817	79709	0.589979	0.0699079	ENSG00000124251	TP53TG5
KLF6	0.512388	0.148601	chr20:43921734-43922817	111880	0.678162	0.0217044	ENSG00000244274	DBNDD2
KLF6	0.406191	0.177524	chr20:48908941-48909577	211278	0.592176	0.0678032	ENSG00000240849	TMEM189
KLF6	0.366009	0.194519	chr20:55966070-55966875	212027	0.665467	0.026502	ENSG00000124256	ZBP1
KLF6	0.413286	0.177524	chr20:60794824-60795682	17898	0.570792	0.0857231	ENSG00000130703	OSBPL2
KLF6	0.474552	0.163894	chr20:62151262-62152746	7032	0.703982	0.0141998	ENSG00000101213	PTK6
KLF6	0.474552	0.163894	chr20:62151262-62152746	66209	0.608675	0.0561501	ENSG00000101216	GMEB2
KLF6	0.474552	0.163894	chr20:62151262-62152746	186071	0.57114	0.0855287	ENSG00000197114	ZGPAT
KLF6	0.392799	0.194519	chr20:62289378-62290454	129600	0.613571	0.0534353	ENSG00000101213	PTK6
KLF6	0.392799	0.194519	chr20:62289378-62290454	206142	0.577943	0.0803273	ENSG00000101150	TPD52L2
KLF6	0.392625	0.194519	chr21:43638905-43639504	231965	0.599617	0.0627127	ENSG00000173276	ZBTB21
KLF6	0.392625	0.194519	chr21:43638905-43639504	209602	0.6237	0.0475553	ENSG00000237232	ZNF295-AS1
KLF6	0.495801	0.163894	chr21:44596671-44597620	236775	0.81192	0.000964276	ENSG00000142178	SIK1
KLF6	0.37563	0.194519	chr21:44846793-44847903	12398	0.681267	0.0206366	ENSG00000142178	SIK1
KLF6	0.422394	0.177524	chr21:45138537-45139975	0	0.642006	0.0372167	ENSG00000160209	PDXK
KLF6	0.411679	0.177524	chr21:47401043-47402056	0	0.685491	0.0193092	ENSG00000142156	COL6A1
KLF6	0.520816	0.148601	chr22:19165580-19167317	160233	0.737496	0.00741017	ENSG00000273032	DGCR9
KLF6	0.500854	0.148601	chr22:23487271-23487949	0	0.711258	0.0126343	ENSG00000100228	RAB36
KLF6	0.433053	0.177524	chr22:25959570-25961232	0	0.63253	0.0425422	ENSG00000100077	ADRBK2
KLF6	0.371341	0.194519	chr22:26824463-26825476	0	0.699772	0.0153539	ENSG00000128203	ASPHD2
KLF6	0.371341	0.194519	chr22:26824463-26825476	61715	0.587663	0.0719717	ENSG00000100109	TFIP11
KLF6	0.502623	0.148601	chr22:26985679-26986648	98488	0.571044	0.0855287	ENSG00000100109	TFIP11
KLF6	0.429838	0.177524	chr22:38141724-38142970	137243	0.560686	0.0939012	ENSG00000100083	GGA1
KLF6	0.516944	0.148601	chr22:38965929-38967081	134647	0.608071	0.0565206	ENSG00000100226	GTPBP1
KLF6	0.425603	0.177524	chr22:39151215-39152458	196288	0.812313	0.000961524	ENSG00000128383	APOBEC3A
KLF6	0.365655	0.194519	chr22:39267997-39268959	79787	0.678391	0.0216577	ENSG00000128383	APOBEC3A
KLF6	0.365655	0.194519	chr22:39267997-39268959	247213	0.609874	0.0553054	ENSG00000100307	CBX7
KLF6	0.420975	0.177524	chr22:39541037-39542208	192291	0.638212	0.0394167	ENSG00000128383	APOBEC3A
KLF6	0.420975	0.177524	chr22:39541037-39542208	24865	0.657018	0.0299118	ENSG00000100307	CBX7
KLF6	0.374442	0.194519	chr22:39548300-39549300	199554	0.836004	0.000366601	ENSG00000128383	APOBEC3A
KLF6	0.374442	0.194519	chr22:39548300-39549300	32128	0.786801	0.00216428	ENSG00000100307	CBX7
KLF6	0.430835	0.177524	chr22:42315240-42316205	56071	0.66401	0.0271152	ENSG00000100167	SEPT3
KLF6	0.430835	0.177524	chr22:42315240-42316205	165324	0.630723	0.043534	ENSG00000184983	NDUFA6
KLF6	0.36568	0.194519	chr22:43738832-43739790	145543	0.557925	0.0966044	ENSG00000159307	SCUBE1
KLF6	0.45594	0.163894	chr22:44207731-44208718	11671	0.62705	0.0455942	ENSG00000130540	SULT4A1
KLF6	0.428708	0.177524	chr22:50327757-50328323	216056	0.563414	0.0915758	ENSG00000226954	RP5-983L19.2
KLF6	0.373305	0.194519	chr22:50329518-50330258	23903	0.765023	0.00392621	ENSG00000198355	PIM3
KLF6	0.386129	0.194519	chr22:50765102-50766217	195780	0.834603	0.000391219	ENSG00000130489	SCO2
KLF6	0.386129	0.194519	chr22:50765102-50766217	197964	0.838413	0.000329218	ENSG00000025708	TYMP
KLF6	0.386129	0.194519	chr22:50765102-50766217	201922	0.839032	0.000319109	ENSG00000177989	ODF3B
KLF6	0.386129	0.194519	chr22:50765102-50766217	214517	0.759281	0.00450301	ENSG00000272666	CTA-384D8.35
KLF6	0.367814	0.194519	chr22:50780544-50781994	180003	0.889287	3.08344e-05	ENSG00000130489	SCO2
KLF6	0.367814	0.194519	chr22:50780544-50781994	182187	0.876739	5.67042e-05	ENSG00000025708	TYMP
KLF6	0.367814	0.194519	chr22:50780544-50781994	186145	0.901838	1.22039e-05	ENSG00000177989	ODF3B
KLF6	0.367814	0.194519	chr22:50780544-50781994	198740	0.850279	0.000190485	ENSG00000272666	CTA-384D8.35
KLF6	0.481111	0.163894	chr3:10206291-10207199	0	0.670523	0.0246609	ENSG00000134070	IRAK2
KLF6	0.481111	0.163894	chr3:10206291-10207199	82508	0.654382	0.0310614	ENSG00000157014	TATDN2
KLF6	0.61734	0.165062	chr3:12228762-12229937	98930	0.566571	0.0889125	ENSG00000132170	PPARG
KLF6	0.451065	0.163894	chr3:12328941-12330611	74	0.873245	6.40093e-05	ENSG00000132170	PPARG
KLF6	0.408417	0.177524	chr3:12837891-12838613	0	0.732752	0.0081801	ENSG00000144712	CAND2
KLF6	0.35569	0.194519	chr3:12917387-12918069	952	0.554237	0.0999989	ENSG00000232746	RP11-767C1.1
KLF6	0.362086	0.194519	chr3:15373247-15374460	76887	0.776987	0.00292823	ENSG00000131370	SH3BP5
KLF6	0.362086	0.194519	chr3:15373247-15374460	94402	0.636463	0.0404168	ENSG00000144597	EAF1
KLF6	0.434883	0.177524	chr3:38387931-38388800	106542	0.596892	0.0643599	ENSG00000114739	ACVR2B
KLF6	0.363867	0.194519	chr3:38494627-38496562	0	0.873346	6.40093e-05	ENSG00000114739	ACVR2B
KLF6	0.386739	0.194519	chr3:39093107-39094407	54745	0.635148	0.0408651	ENSG00000168026	TTC21A
KLF6	0.465065	0.163894	chr3:39543433-39544613	34744	0.76499	0.00392621	ENSG00000168314	MOBP
KLF6	0.424742	0.177524	chr3:44996272-44997008	80172	0.664819	0.0267745	ENSG00000163810	TGM4
KLF6	0.424742	0.177524	chr3:44996272-44997008	39523	0.645045	0.0354945	ENSG00000163812	ZDHHC3
KLF6	0.452722	0.163894	chr3:45016641-45018144	100541	0.664373	0.0269386	ENSG00000163810	TGM4
KLF6	0.36549	0.194519	chr3:46139203-46140344	102856	0.594125	0.0663007	ENSG00000163823	CCR1
KLF6	0.448332	0.177524	chr3:48470270-48471784	25009	0.607409	0.057126	ENSG00000164050	PLXNB1
KLF6	0.533117	0.148601	chr3:48541326-48541963	13154	0.653247	0.0313958	ENSG00000114268	PFKFB4
KLF6	0.438815	0.177524	chr3:48693061-48694704	19159	0.704592	0.0140372	ENSG00000008300	CELSR3
KLF6	0.404819	0.177524	chr3:48700968-48701861	145851	0.556091	0.0981165	ENSG00000114268	PFKFB4
KLF6	0.455229	0.163894	chr3:49941053-49941734	16618	0.591573	0.0683812	ENSG00000164078	MST1R
KLF6	0.353551	0.194519	chr3:49966729-49967646	224832	0.691148	0.0178729	ENSG00000001617	SEMA3F
KLF6	0.465547	0.163894	chr3:50191917-50192980	0	0.623248	0.0478213	ENSG00000001617	SEMA3F
KLF6	0.401849	0.177524	chr3:50264309-50265443	71831	0.684876	0.0195068	ENSG00000001617	SEMA3F
KLF6	0.450063	0.163894	chr3:50402268-50403147	209790	0.57495	0.0824144	ENSG00000001617	SEMA3F
KLF6	0.360257	0.194519	chr3:50654096-50655177	52243	0.616529	0.0516373	ENSG00000273356	RP11-804H8.6
KLF6	0.568761	0.145671	chr3:53078802-53080962	141214	0.722171	0.0102653	ENSG00000163935	SFMBT1
KLF6	0.35873	0.194519	chr3:112930434-112931652	229913	0.568339	0.0876287	ENSG00000163611	SPICE1
KLF6	0.558301	0.145671	chr3:119421509-119422113	0	0.676676	0.0222616	ENSG00000183833	MAATS1
KLF6	0.472101	0.163894	chr3:126242685-126243691	128903	0.57787	0.0803273	ENSG00000163885	CCDC37
KLF6	0.472101	0.163894	chr3:126242685-126243691	42561	0.582353	0.0765027	ENSG00000159650	UROC1
KLF6	0.459809	0.163894	chr3:128712676-128713245	93167	0.799294	0.0014919	ENSG00000172780	RAB43
KLF6	0.459809	0.163894	chr3:128712676-128713245	133013	0.570065	0.0862886	ENSG00000240682	ISY1
KLF6	0.3569	0.194519	chr3:128839223-128840185	32811	0.657375	0.0297618	ENSG00000172780	RAB43
KLF6	0.4383	0.177524	chr3:128840404-128841138	33992	0.822168	0.000648943	ENSG00000172780	RAB43
KLF6	0.4383	0.177524	chr3:128840404-128841138	5120	0.624188	0.0474655	ENSG00000240682	ISY1
KLF6	0.463761	0.163894	chr3:128997299-128998771	0	0.571943	0.0850185	ENSG00000183624	HMCES
KLF6	0.395324	0.194519	chr3:149375112-149376775	140090	0.877501	5.58966e-05	ENSG00000018408	WWTR1
KLF6	0.360269	0.194519	chr3:169755418-169757010	47510	0.578719	0.0796503	ENSG00000173889	PHC3
KLF6	0.556544	0.145671	chr3:184079222-184080451	206046	0.621439	0.0487019	ENSG00000161202	DVL3
KLF6	0.411606	0.177524	chr3:194206771-194209061	149173	0.632477	0.0425445	ENSG00000272707	RP11-534C12.1
KLF6	0.411606	0.177524	chr3:194206771-194209061	152456	0.629634	0.0440945	ENSG00000041802	LSG1
KLF6	0.383146	0.194519	chr3:195934089-195935414	2944	0.677743	0.0218659	ENSG00000163959	SLC51A
KLF6	0.541016	0.148601	chr4:674452-675375	243	0.683983	0.0197857	ENSG00000169026	MFSD7
KLF6	0.362386	0.194519	chr4:1194230-1196414	33510	0.719673	0.0107472	ENSG00000159674	SPON2
KLF6	0.36112	0.194519	chr4:3293854-3295356	47758	0.571798	0.0851197	ENSG00000188981	MSANTD1
KLF6	0.36112	0.194519	chr4:3293854-3295356	0	0.733401	0.0081151	ENSG00000159788	RGS12
KLF6	0.36112	0.194519	chr4:3293854-3295356	148258	0.69414	0.0170445	ENSG00000109758	HGFAC
KLF6	0.420325	0.177524	chr4:6576504-6577324	205778	0.60712	0.0572251	ENSG00000170871	KIAA0232
KLF6	0.358543	0.194519	chr4:7044099-7045754	148511	0.626677	0.0458847	ENSG00000184985	SORCS2
KLF6	0.427402	0.177524	chr4:38868932-38869762	176897	0.568633	0.0874519	ENSG00000109790	KLHL5
KLF6	0.529227	0.148601	chr4:39367515-39368415	231982	0.621677	0.0485667	ENSG00000249685	RP11-360F5.3
KLF6	0.367498	0.194519	chr4:128543807-128544764	0	0.569275	0.0870036	ENSG00000164066	INTU
KLF6	0.37213	0.194519	chr4:186392268-186393046	75093	0.707031	0.0137343	ENSG00000186352	ANKRD37
KLF6	0.517039	0.148601	chr5:692621-694067	16408	0.688861	0.0183434	ENSG00000206077	ZDHHC11B
KLF6	0.420593	0.177524	chr5:17217570-17218326	151863	0.672536	0.0240826	ENSG00000176788	BASP1
KLF6	0.398855	0.194519	chr5:44388591-44390550	84945	0.583365	0.0754079	ENSG00000070193	FGF10
KLF6	0.459152	0.163894	chr5:68710635-68711392	0	0.649823	0.0330047	ENSG00000152939	MARVELD2
KLF6	0.364605	0.194519	chr5:133859909-133861366	75468	0.578137	0.0801221	ENSG00000152700	SAR1B
KLF6	0.371463	0.194519	chr5:137977470-137978007	176291	0.593282	0.0669353	ENSG00000120738	EGR1
KLF6	0.436135	0.177524	chr5:138088151-138090170	246367	0.559852	0.0948612	ENSG00000120705	ETF1
KLF6	0.428107	0.177524	chr5:140011647-140013161	230248	0.654067	0.0311869	ENSG00000131503	ANKHD1
KLF6	0.428107	0.177524	chr5:140011647-140013161	94722	0.737406	0.00741017	ENSG00000213523	SRA1
KLF6	0.428107	0.177524	chr5:140011647-140013161	334	0.714497	0.0118487	ENSG00000170458	CD14
KLF6	0.36255	0.194519	chr5:170845607-170847273	0	0.702715	0.0145011	ENSG00000156427	FGF18
KLF6	0.478909	0.163894	chr5:175665101-175665586	153870	0.679764	0.0212174	ENSG00000175416	CLTB
KLF6	0.498886	0.163894	chr5:176036634-176037402	200076	0.685675	0.0193007	ENSG00000113763	UNC5A
KLF6	0.366063	0.194519	chr5:176880849-176882069	152650	0.641193	0.0377654	ENSG00000169228	RAB24
KLF6	0.366063	0.194519	chr5:176880849-176882069	51708	0.613757	0.0533887	ENSG00000131187	F12
KLF6	0.481977	0.163894	chr5:178770834-178772082	232982	0.626362	0.0460988	ENSG00000087116	ADAMTS2
KLF6	0.383117	0.194519	chr5:179245785-179246715	12397	0.760593	0.00438205	ENSG00000161011	SQSTM1
KLF6	0.484805	0.163894	chr6:3156987-3158175	66320	0.572724	0.0843032	ENSG00000137285	TUBB2B
KLF6	0.400339	0.177524	chr6:6320169-6321470	175851	0.556125	0.0981163	ENSG00000124491	F13A1
KLF6	0.360016	0.194519	chr6:12369855-12370572	79259	0.940942	1.20739e-07	ENSG00000078401	EDN1
KLF6	0.452493	0.163894	chr6:21664477-21665426	70505	0.565368	0.0899297	ENSG00000124766	SOX4
KLF6	0.494281	0.163894	chr6:29595621-29596268	72215	0.659922	0.0287281	ENSG00000204681	GABBR1
KLF6	0.497191	0.163894	chr6:29600146-29601300	76740	0.725996	0.0093962	ENSG00000204681	GABBR1
KLF6	0.430579	0.177524	chr6:29690810-29692103	167404	0.718273	0.0109574	ENSG00000204681	GABBR1
KLF6	0.430579	0.177524	chr6:29690810-29692103	258	0.827294	0.000527143	ENSG00000204642	HLA-F
KLF6	0.509966	0.148601	chr6:31619557-31621108	204328	0.633486	0.0417616	ENSG00000204386	NEU1
KLF6	0.509966	0.148601	chr6:31619557-31621108	244454	0.568826	0.0873659	ENSG00000166278	C2
KLF6	0.364607	0.194519	chr6:31707359-31708375	117061	0.636604	0.0404168	ENSG00000204386	NEU1
KLF6	0.364607	0.194519	chr6:31707359-31708375	157187	0.591237	0.0686765	ENSG00000166278	C2
KLF6	0.427269	0.177524	chr6:31763095-31764088	61348	0.634122	0.0414467	ENSG00000204386	NEU1
KLF6	0.427269	0.177524	chr6:31763095-31764088	101474	0.619202	0.0500211	ENSG00000166278	C2
KLF6	0.427269	0.177524	chr6:31763095-31764088	131387	0.573348	0.0836616	ENSG00000243649	CFB
KLF6	0.564822	0.145671	chr6:31782074-31783574	0	0.560567	0.0940732	ENSG00000204389	HSPA1A
KLF6	0.564822	0.145671	chr6:31782074-31783574	11938	0.557336	0.0970345	ENSG00000204388	HSPA1B
KLF6	0.452376	0.163894	chr6:31789308-31790357	11912	0.561832	0.0931366	ENSG00000204390	HSPA1L
KLF6	0.452376	0.163894	chr6:31789308-31790357	6017	0.629149	0.0444576	ENSG00000204389	HSPA1A
KLF6	0.452376	0.163894	chr6:31789308-31790357	5155	0.595181	0.0655086	ENSG00000204388	HSPA1B
KLF6	0.389526	0.194519	chr6:31865151-31865936	39715	0.728881	0.00895171	ENSG00000204386	NEU1
KLF6	0.389526	0.194519	chr6:31865151-31865936	0	0.639579	0.0386288	ENSG00000166278	C2
KLF6	0.389526	0.194519	chr6:31865151-31865936	29539	0.676789	0.0222616	ENSG00000243649	CFB
KLF6	0.37368	0.194519	chr6:31939489-31940544	114053	0.666746	0.0260954	ENSG00000204386	NEU1
KLF6	0.37368	0.194519	chr6:31939489-31940544	73927	0.645861	0.0350372	ENSG00000166278	C2
KLF6	0.37368	0.194519	chr6:31939489-31940544	44014	0.566396	0.089155	ENSG00000243649	CFB
KLF6	0.37368	0.194519	chr6:31939489-31940544	222076	0.595301	0.0654488	ENSG00000204301	NOTCH4
KLF6	0.697907	0.149215	chr6:34856763-34857540	96906	0.662787	0.0276334	ENSG00000065060	UHRF1BP1
KLF6	0.43791	0.177524	chr6:35419713-35420637	109378	0.687544	0.0187574	ENSG00000112033	PPARD
KLF6	0.599639	0.145671	chr6:35888444-35889186	206400	0.673488	0.0236301	ENSG00000156711	MAPK13
KLF6	0.361244	0.194519	chr6:36354200-36356009	143220	0.673497	0.0236301	ENSG00000180316	PNPLA1
KLF6	0.458615	0.163894	chr6:36807180-36808075	162875	0.55635	0.0980522	ENSG00000124762	CDKN1A
KLF6	0.408413	0.177524	chr6:41701529-41702303	2146	0.570204	0.0862162	ENSG00000096088	PGC
KLF6	0.408413	0.177524	chr6:41701529-41702303	134057	0.572096	0.0848407	ENSG00000227516	RP5-973N23.4
KLF6	0.38004	0.194519	chr6:41888425-41889444	236709	0.586557	0.0727248	ENSG00000112561	TFEB
KLF6	0.417726	0.177524	chr6:42749546-42751690	85206	0.568705	0.0873833	ENSG00000112619	PRPH2
KLF6	0.650682	0.149215	chr6:43422780-43423793	188990	0.558316	0.0963464	ENSG00000172426	RSPH9
KLF6	0.434454	0.177524	chr6:43477182-43478354	134429	0.707692	0.0135845	ENSG00000172426	RSPH9
KLF6	0.469794	0.163894	chr6:43484260-43485456	127327	0.619177	0.0500211	ENSG00000172426	RSPH9
KLF6	0.351154	0.194519	chr6:44224564-44225731	129913	0.576898	0.080753	ENSG00000137216	TMEM63B
KLF6	0.419747	0.177524	chr6:74104281-74105126	0	0.97513	6.91662e-11	ENSG00000080007	DDX43
KLF6	0.36383	0.194519	chr6:108878981-108880134	904	0.561686	0.0931554	ENSG00000118689	FOXO3
KLF6	0.427447	0.177524	chr6:108881721-108882307	683	0.717121	0.0112397	ENSG00000118689	FOXO3
KLF6	0.375468	0.194519	chr6:114175951-114176452	231214	0.689881	0.0181128	ENSG00000230943	RP11-367G18.1
KLF6	0.385023	0.194519	chr6:117803350-117805100	28370	0.62102	0.0489853	ENSG00000164465	DCBLD1
KLF6	0.408872	0.177524	chr6:136870696-136872244	5941	0.676066	0.0224889	ENSG00000197442	MAP3K5
KLF6	0.363469	0.194519	chr6:138028701-138029565	158786	0.663915	0.0271228	ENSG00000118503	TNFAIP3
KLF6	0.381566	0.194519	chr6:139456608-139457564	359	0.571435	0.0852916	ENSG00000112406	HECA
KLF6	0.432661	0.177524	chr6:158652628-158654202	79490	0.80704	0.00114718	ENSG00000130338	TULP4
KLF6	0.568425	0.145671	chr6:160389630-160391272	0	0.67971	0.021222	ENSG00000197081	IGF2R
KLF6	0.568425	0.145671	chr6:160389630-160391272	151549	0.734834	0.00783563	ENSG00000175003	SLC22A1
KLF6	0.409883	0.177524	chr7:191570-193021	0	0.796566	0.00162913	ENSG00000177706	FAM20C
KLF6	0.409883	0.177524	chr7:191570-193021	34533	0.6519	0.0319872	ENSG00000249852	AC145676.2
KLF6	0.469273	0.163894	chr7:855981-856674	453	0.638695	0.0391269	ENSG00000164828	SUN1
KLF6	0.374246	0.194519	chr7:993321-994577	55781	0.727888	0.00912822	ENSG00000105963	ADAP1
KLF6	0.403107	0.177524	chr7:1067710-1068286	130170	0.574154	0.0830434	ENSG00000105963	ADAP1
KLF6	0.356632	0.194519	chr7:6312041-6312683	167526	0.672629	0.0240393	ENSG00000106346	USP42
KLF6	0.400394	0.177524	chr7:6654570-6655930	0	0.783822	0.00235295	ENSG00000236609	ZNF853
KLF6	0.408319	0.177524	chr7:23636688-23637713	112073	0.561357	0.0934588	ENSG00000196335	STK31
KLF6	0.487731	0.163894	chr7:26346463-26347193	14922	0.620318	0.049439	ENSG00000086300	SNX10
KLF6	0.586339	0.145671	chr7:27135014-27136377	2402	0.595174	0.0655086	ENSG00000105991	HOXA1
KLF6	0.424282	0.177524	chr7:30067699-30068791	17496	0.575627	0.0818531	ENSG00000106080	FKBP14
KLF6	0.424282	0.177524	chr7:30067699-30068791	679	0.635013	0.0408973	ENSG00000106086	PLEKHA8
KLF6	0.401679	0.177524	chr7:44078602-44079206	161361	0.596881	0.0643599	ENSG00000106636	YKT6
KLF6	0.461088	0.163894	chr7:64407629-64408295	23859	0.558122	0.0964737	ENSG00000152926	ZNF117
KLF6	0.461088	0.163894	chr7:64407629-64408295	42892	0.608588	0.0561954	ENSG00000213462	ERV3-1
KLF6	0.489555	0.163894	chr7:65669782-65670692	0	0.57452	0.0828173	ENSG00000169902	TPST1
KLF6	0.357628	0.194519	chr7:73062091-73062628	50908	0.562702	0.0922187	ENSG00000106089	STX1A
KLF6	0.399149	0.194519	chr7:73867883-73868404	0	0.792297	0.00189688	ENSG00000006704	GTF2IRD1
KLF6	0.476339	0.163894	chr7:74020526-74021289	152406	0.611488	0.0544518	ENSG00000006704	GTF2IRD1
KLF6	0.41692	0.177524	chr7:94536553-94538227	39	0.898037	1.49782e-05	ENSG00000158528	PPP1R9A
KLF6	0.350309	0.194519	chr7:98971608-98972552	111590	0.60978	0.0553641	ENSG00000160908	ZNF394
KLF6	0.460246	0.163894	chr7:100464578-100465294	0	0.608609	0.0561954	ENSG00000087077	TRIP6
KLF6	0.443175	0.177524	chr7:102073423-102074636	145018	0.7759	0.00295455	ENSG00000160999	SH2B2
KLF6	0.481099	0.163894	chr7:128430607-128431938	118265	0.693442	0.0172016	ENSG00000205085	FAM71F2
KLF6	0.481099	0.163894	chr7:128430607-128431938	100102	0.610553	0.0549864	ENSG00000271344	RP11-274B21.9
KLF6	0.63245	0.165062	chr7:128577712-128578516	66891	0.570595	0.0858106	ENSG00000272899	RP11-309L24.9
KLF6	0.445133	0.177524	chr7:130644791-130645573	106312	0.578392	0.0798402	ENSG00000233559	AC016831.7
KLF6	0.445133	0.177524	chr7:130644791-130645573	83296	0.63324	0.0419374	ENSG00000226380	MIR29B1
KLF6	0.360347	0.194519	chr7:149411463-149412335	241578	0.624742	0.0471287	ENSG00000181220	ZNF746
KLF6	0.367159	0.194519	chr7:150783054-150783548	136	0.739426	0.00719493	ENSG00000133612	AGAP3
KLF6	0.367159	0.194519	chr7:150783054-150783548	152302	0.705225	0.0139293	ENSG00000082014	SMARCD3
KLF6	0.438551	0.177524	chr7:150808070-150808537	25152	0.599019	0.0631177	ENSG00000133612	AGAP3
KLF6	0.438551	0.177524	chr7:150808070-150808537	127313	0.609491	0.0555939	ENSG00000082014	SMARCD3
KLF6	0.373672	0.194519	chr8:22456752-22457708	0	0.673786	0.0235409	ENSG00000241852	C8orf58
KLF6	0.353509	0.194519	chr8:22613522-22614184	156408	0.57995	0.0785991	ENSG00000241852	C8orf58
KLF6	0.391701	0.194519	chr8:61590774-61592334	0	0.671715	0.0243034	ENSG00000171316	CHD7
KLF6	0.355337	0.194519	chr8:91996454-91998063	192676	0.904618	9.60872e-06	ENSG00000123119	NECAB1
KLF6	0.355337	0.194519	chr8:91996454-91998063	25589	0.876927	5.67042e-05	ENSG00000253250	RP11-122A3.2
KLF6	0.386528	0.194519	chr8:104383253-104384217	0	0.633081	0.0420608	ENSG00000164932	CTHRC1
KLF6	0.409206	0.177524	chr8:125383891-125385495	177536	0.651308	0.0323119	ENSG00000170873	MTSS1
KLF6	0.357816	0.194519	chr8:125437506-125439046	123985	0.57252	0.0844363	ENSG00000170873	MTSS1
KLF6	0.453581	0.163894	chr8:125739030-125741114	175999	0.675314	0.0228488	ENSG00000170873	MTSS1
KLF6	0.503694	0.148601	chr8:143483484-143485086	207319	0.763942	0.0040191	ENSG00000198576	ARC
KLF6	0.406094	0.177524	chr8:143534018-143535126	157279	0.561703	0.0931554	ENSG00000198576	ARC
KLF6	0.406094	0.177524	chr8:143534018-143535126	216600	0.619077	0.0500259	ENSG00000167653	PSCA
KLF6	0.364652	0.194519	chr8:144798111-144798958	7145	0.640327	0.0382302	ENSG00000180921	FAM83H
KLF6	0.403287	0.177524	chr8:144822366-144823035	16263	0.556576	0.0978352	ENSG00000180921	FAM83H
KLF6	0.505298	0.148601	chr8:145050515-145051617	244412	0.651321	0.0323119	ENSG00000180921	FAM83H
KLF6	0.505298	0.148601	chr8:145050515-145051617	54550	0.708141	0.0134522	ENSG00000178814	OPLAH
KLF6	0.505298	0.148601	chr8:145050515-145051617	111012	0.611055	0.0547003	ENSG00000179698	KIAA1875
KLF6	0.429734	0.177524	chr8:145581707-145582831	41753	0.566069	0.0895627	ENSG00000185000	DGAT1
KLF6	0.379615	0.194519	chr8:146126441-146127939	60014	0.670643	0.0246139	ENSG00000170619	COMMD5
KLF6	0.421833	0.177524	chr9:22009058-22009664	6156	0.874244	6.16082e-05	ENSG00000147883	CDKN2B
KLF6	0.545766	0.148601	chr9:33446083-33448051	227720	0.564872	0.0903365	ENSG00000122711	SPINK4
KLF6	0.369329	0.194519	chr9:34380649-34381113	17069	0.628475	0.0446321	ENSG00000164970	FAM219A
KLF6	0.572986	0.145671	chr9:34612704-34613200	214522	0.706144	0.0138034	ENSG00000164970	FAM219A
KLF6	0.539489	0.148601	chr9:34628720-34629300	34860	0.60138	0.06158	ENSG00000187186	RP11-195F19.5
KLF6	0.374636	0.194519	chr9:34637344-34638289	239162	0.719864	0.010716	ENSG00000164970	FAM219A
KLF6	0.393592	0.194519	chr9:35489240-35490654	0	0.713433	0.0120948	ENSG00000198853	RUSC2
KLF6	0.393592	0.194519	chr9:35489240-35490654	114713	0.783887	0.00235266	ENSG00000107140	TESK1
KLF6	0.443911	0.177524	chr9:35756506-35757650	151139	0.604426	0.0590594	ENSG00000107140	TESK1
KLF6	0.372194	0.194519	chr9:36036611-36037726	181	0.617311	0.0510986	ENSG00000122707	RECK
KLF6	0.446142	0.177524	chr9:90340553-90341606	119	0.766913	0.00375081	ENSG00000135047	CTSL
KLF6	0.377051	0.194519	chr9:90588880-90589957	248446	0.819929	0.000711706	ENSG00000135047	CTSL
KLF6	0.380677	0.194519	chr9:95882063-95883035	736	0.765447	0.00387916	ENSG00000131669	NINJ1
KLF6	0.424709	0.177524	chr9:96337900-96339832	0	0.837546	0.000342576	ENSG00000197724	PHF2
KLF6	0.379778	0.194519	chr9:97400779-97402376	35364	0.630066	0.0438209	ENSG00000165140	FBP1
KLF6	0.369776	0.194519	chr9:99448885-99449558	0	0.628689	0.0445795	ENSG00000224848	RP11-535M15.1
KLF6	0.478142	0.163894	chr9:117266681-117268184	102321	0.609907	0.0553054	ENSG00000095397	DFNB31
KLF6	0.402279	0.177524	chr9:126030434-126031440	87009	0.601336	0.06158	ENSG00000148204	CRB2
KLF6	0.371706	0.194519	chr9:129484521-129485308	205825	0.63607	0.0406166	ENSG00000233721	RP11-205K6.1
KLF6	0.387721	0.194519	chr9:130705744-130706417	124063	0.624175	0.0474655	ENSG00000148339	SLC25A25
KLF6	0.384973	0.194519	chr9:131940165-131940856	153723	0.694563	0.0170187	ENSG00000233901	RP11-65J3.1
KLF6	0.35922	0.194519	chr9:131964966-131965537	129042	0.633757	0.0416102	ENSG00000233901	RP11-65J3.1
KLF6	0.410795	0.177524	chr9:132020613-132021085	73494	0.585298	0.0738775	ENSG00000233901	RP11-65J3.1
KLF6	0.410795	0.177524	chr9:132020613-132021085	221799	0.590407	0.0694586	ENSG00000261334	RP11-65J3.14
KLF6	0.449137	0.177524	chr9:132244865-132246170	153001	0.628736	0.0445746	ENSG00000148331	ASB6
KLF6	0.404227	0.177524	chr9:132250410-132251604	155831	0.585396	0.0737868	ENSG00000233901	RP11-65J3.1
KLF6	0.404227	0.177524	chr9:132250410-132251604	7526	0.5971	0.0643152	ENSG00000261334	RP11-65J3.14
KLF6	0.404227	0.177524	chr9:132250410-132251604	147567	0.699215	0.0155336	ENSG00000148331	ASB6
KLF6	0.440406	0.177524	chr9:132258130-132259406	111757	0.607526	0.057008	ENSG00000148335	NTMT1
KLF6	0.440406	0.177524	chr9:132258130-132259406	139765	0.671589	0.0243087	ENSG00000148331	ASB6
KLF6	0.466956	0.163894	chr9:132565109-132566105	165938	0.579707	0.078737	ENSG00000148331	ASB6
KLF6	0.359816	0.194519	chr9:132934360-132934980	0	0.58212	0.0767448	ENSG00000107130	NCS1
KLF6	0.464602	0.163894	chr9:136222712-136223609	101480	0.655844	0.0304953	ENSG00000160325	CACFD1
KLF6	0.481245	0.163894	chr9:136242469-136243500	81589	0.567021	0.0884862	ENSG00000160325	CACFD1
KLF6	0.406115	0.177524	chr9:136324595-136325499	0	0.803034	0.0013197	ENSG00000160325	CACFD1
KLF6	0.406115	0.177524	chr9:136324595-136325499	10718	0.57332	0.0836703	ENSG00000160326	SLC2A6
KLF6	0.521135	0.148601	chr9:136856902-136858772	229886	0.610878	0.0547213	ENSG00000160293	VAV2
KLF6	0.428912	0.177524	chr9:137335137-137335984	126193	0.595074	0.0655814	ENSG00000186350	RXRA
KLF6	0.356077	0.194519	chr9:139237038-139237678	67432	0.562347	0.0926323	ENSG00000165688	PMPCA
KLF6	0.37748	0.194519	chr9:139701791-139703169	0	0.597422	0.0641151	ENSG00000196642	RABL6
KLF6	0.408434	0.177524	chr9:140445715-140446753	64	0.589591	0.0701587	ENSG00000182154	MRPL41
KLF6	0.351276	0.194519	chrX:9432775-9434146	1440	0.557714	0.0966576	ENSG00000101849	TBL1X
KLF6	0.3506	0.194519	chrX:19140026-19140908	229608	0.739731	0.00714217	ENSG00000044446	PHKA2
KLF6	0.422231	0.177524	chrX:21391715-21393378	0	0.705734	0.0138034	ENSG00000149970	CNKSR2
KLF6	0.358106	0.194519	chrX:46771482-46772866	0	0.770596	0.00341048	ENSG00000102221	PHF16
KLF6	0.39805	0.194519	chrX:99891283-99892100	7115	0.56962	0.0867847	ENSG00000102359	SRPX2
KLF6	0.418408	0.177524	chrX:101905712-101907053	0	0.660126	0.0286364	ENSG00000198932	GPRASP1
KLF6	0.552881	0.145671	chrX:110339138-110339809	151625	0.606355	0.0575228	ENSG00000077264	PAK3
KLF6	0.353775	0.194519	chrX:134185517-134186606	19184	0.63944	0.0386603	ENSG00000134590	FAM127A
KLF6	0.353775	0.194519	chrX:134185517-134186606	555	0.606551	0.0574072	ENSG00000203950	FAM127B
KLF6	0.382445	0.194519	chrX:153672069-153672964	148045	0.813656	0.000908939	ENSG00000007350	TKTL1
KLF6	0.382445	0.194519	chrX:153672069-153672964	64512	0.648329	0.0337455	ENSG00000102119	EMD
KLF6	0.382445	0.194519	chrX:153672069-153672964	42490	0.63392	0.0415331	ENSG00000013563	DNASE1L1
KLF6	0.654436	0.149215	chrX:153685966-153687048	161942	0.607519	0.057008	ENSG00000007350	TKTL1
MECP2	0.832676	0.192124	chr10:61469042-61470027	58519	0.580954	0.0777853	ENSG00000165449	SLC16A9
MECP2	0.823908	0.192124	chr13:103452246-103453169	202893	0.61609	0.0518345	ENSG00000134900	TPP2
MECP2	0.823908	0.192124	chr13:103452246-103453169	70445	0.609911	0.0553054	ENSG00000175820	CCDC168
MECP2	0.805976	0.192124	chr14:20881035-20882165	152396	0.555384	0.0989014	ENSG00000258768	CTD-2292M16.8
MECP2	0.82693	0.192124	chr18:25756726-25758442	225796	0.746736	0.00615344	ENSG00000170558	CDH2
MECP2	0.810264	0.192124	chr6:56819217-56821006	0	0.765774	0.00386873	ENSG00000151917	BEND6
MECP2	0.810264	0.192124	chr6:56819217-56821006	90341	0.619934	0.0495793	ENSG00000168116	KIAA1586
MECP2	0.830664	0.192124	chr6:143247545-143248530	174941	0.681458	0.0206242	ENSG00000010818	HIVEP2
MECP2	0.878016	0.197068	chr6:143265511-143267109	192907	0.625794	0.0465147	ENSG00000010818	HIVEP2
MYBB	0.837316	0.0673015	chr9:100769480-100769998	23837	0.636433	0.0404168	ENSG00000136938	ANP32B
MZF1	-0.809364	0.0564041	chr6:2875428-2877194	10306	0.695249	0.0169375	ENSG00000170542	SERPINB9
NFAC1.S	0.728712	0.176248	chr19:35452945-35453808	35138	0.580751	0.0779396	ENSG00000168661	ZNF30
NFAC1.S	0.728712	0.176248	chr19:35452945-35453808	5687	0.754346	0.00505602	ENSG00000180884	ZNF792
NFAC1.S	0.728712	0.176248	chr19:35452945-35453808	31880	0.612948	0.0537518	ENSG00000089351	GRAMD1A
NFAC1.S	0.713362	0.176248	chr20:58698637-58699223	67657	0.577208	0.0806394	ENSG00000176659	C20orf197
NFIL3	-0.703152	0.111439	chr4:91278233-91278688	229547	0.567421	0.0881968	ENSG00000184305	CCSER1
NFKB2	0.839052	0.125392	chr2:216946103-216946997	85051	0.811845	0.000964276	ENSG00000115425	PECR
NR4A2	0.854692	0.101505	chr17:1490331-1490873	69319	0.594182	0.0662583	ENSG00000174238	PITPNA
NR4A2	0.854692	0.101505	chr17:1490331-1490873	17770	0.786477	0.00216428	ENSG00000167703	SLC43A2
NR4A2	0.854692	0.101505	chr17:1490331-1490873	123932	0.893462	2.20645e-05	ENSG00000186594	MIR22HG
NRF1	0.441958	0.185233	chr1:65210048-65211336	87576	0.653707	0.0312532	ENSG00000162434	JAK1
NRF1	0.448397	0.185233	chr1:85665969-85667759	182204	0.746907	0.00615344	ENSG00000055732	MCOLN3
NRF1	0.415341	0.185233	chr1:90308374-90309783	150888	0.614552	0.0528975	ENSG00000162664	ZNF326
NRF1	0.546482	0.139596	chr1:100731172-100732291	116763	0.655991	0.0304879	ENSG00000122477	LRRC39
NRF1	0.4871	0.15837	chr1:112162124-112163591	136154	0.60722	0.057222	ENSG00000121933	ADORA3
NRF1	0.407485	0.185233	chr1:158083024-158083707	119961	0.662906	0.0275927	ENSG00000183853	KIRREL
NRF1	0.403328	0.185233	chr1:183604487-183605595	0	0.576862	0.080753	ENSG00000143344	RGL1
NRF1	0.418595	0.185233	chr1:200378335-200379583	4267	0.581562	0.0772347	ENSG00000162702	ZNF281
NRF1	0.484805	0.15837	chr1:201083158-201084154	77	0.556262	0.0981077	ENSG00000232237	ASCL5
NRF1	0.551668	0.130736	chr1:213030966-213032169	133355	0.555326	0.0989159	ENSG00000174606	ANGEL2
NRF1	0.483813	0.15837	chr1:225997503-225998303	0	0.651991	0.031959	ENSG00000143819	EPHX1
[truncated: 3,467 more rows]
