# Supplementary material for: GRaNIE and GRaNPA: inference and evaluation of enhancer‐mediated gene regulatory networks
Source: Mol Syst Biol. 2023 Apr 19;19(6):e11627. doi: 10.15252/msb.202311627 (PMC10258561; doi:10.15252/msb.202311627)
Supplement: Supplementary file 7 — Dataset EV6 [file MSB-19-e11627-s006.xlsx]

## Sheet: Description
eGRN for CD4 Tcells using the default parameters as described in the main text.
Description of columns
	TF.name	Name of TF
	TF_peak.r	Pearson correlation of TF and peak
	TF_peak.fdr	TF-peak FDR
	peak.ID	peak ID (coordinates)
	peak_gene.distance	Genomic distance between peak and gene (in bp)
	peak_gene.r	peak-gene Pearson correlation
	peak_gene.p_raw	peak-gene raw p-value
	peak_gene.p_adj	peak-gene adjusted p-value (FDR)
	gene.ENSEMBL	Ensembl ID of gene
	gene.name	Name of gene

## Sheet: eGRN
TF.name	TF_peak.r	TF_peak.fdr	peak.ID	peak_gene.distance	peak_gene.r	peak_gene.p_raw	peak_gene.p_adj	gene.ENSEMBL	gene.name
AHR.0.B	0.553631	0.0349424	chr2:38095069-38099385	28096	0.333924	0.00114194	0.013102	ENSG00000138061	CYP1B1
ARI5B.0.C	-0.659561	0.0619523	chr5:113061060-113064012	184675	0.480132	1.28e-06	4.67e-05	ENSG00000129625	REEP5
ATF1.0.B	0.402556	0.116998	chr19:50679044-50681192	116512	0.318496	0.00197388	0.0201161	ENSG00000167747	C19orf48
ATF3.0.A	-0.552988	0.101199	chr6:166411082-166413912	46163	0.418503	3.3e-05	0.00076069	ENSG00000060762	MPC1
BATF.0.A	0.600101	0.193988	chr8:77117913-77119595	137655	0.254067	0.0145313	0.0894916	ENSG00000164751	PEX2
BATF.0.A	0.63471	0.193988	chr3:188696550-188697653	249561	0.259489	0.0124951	0.0804324	ENSG00000188001	TPRG1
BATF.0.A	0.640449	0.193988	chr2:105862670-105865957	117758	0.262076	0.0116143	0.0762328	ENSG00000071051	NCK2
BATF.0.A	0.617978	0.193988	chr1:84833724-84836144	89439	0.274505	0.00809625	0.0589058	ENSG00000153898	MCOLN2
BATF.0.A	0.617653	0.193988	chr8:53944728-53945853	229185	0.283813	0.00611336	0.0479412	ENSG00000047249	ATP6V1H
BATF.0.A	0.617653	0.193988	chr8:53944728-53945853	100514	0.293347	0.00454064	0.038185	ENSG00000120992	LYPLA1
BATF.0.A	0.642882	0.193988	chr9:21958664-21959441	8312	0.306598	0.00295373	0.0274491	ENSG00000147889	CDKN2A
BATF.0.A	0.617653	0.193988	chr8:53944728-53945853	189388	0.314256	0.00228302	0.0225104	ENSG00000137547	MRPL15
BATF.0.A	0.633919	0.193988	chr2:201149313-201152651	77880	0.315562	0.00218345	0.0217269	ENSG00000119013	NDUFB3
BATF.0.A	0.625985	0.193988	chr7:106423709-106426402	227958	0.319262	0.00192221	0.019729	ENSG00000253276	CCDC71L
BATF.0.A	0.627544	0.193988	chr1:227756285-227760682	25860	0.327172	0.00145604	0.0159006	ENSG00000081692	JMJD4
BATF.0.A	0.614202	0.193988	chr1:151845642-151849926	7823	0.33362	0.00115461	0.013224	ENSG00000225556	C2CD4D
BATF.0.A	0.614202	0.193988	chr1:151845642-151849926	85995	0.335215	0.0010894	0.0126652	ENSG00000143436	MRPL9
BATF.0.A	0.602119	0.193988	chr3:187062109-187064641	56307	0.356561	0.000485453	0.00668793	ENSG00000163923	RPL39L
BATF.0.A	0.600335	0.193988	chr3:28217443-28219746	95257	0.366478	0.00032699	0.00490608	ENSG00000163512	AZI2
BATF.0.A	0.619478	0.193988	chr6:135358140-135359804	176832	0.385059	0.00015059	0.002628	ENSG00000118513	MYB
BATF.0.A	0.612585	0.193988	chr9:91284993-91287159	71178	0.408337	5.33e-05	0.00111628	ENSG00000148090	AUH
BATF.0.A	0.615565	0.193988	chr10:48398982-48401127	92343	0.417516	3.46e-05	0.00079071	ENSG00000107643	MAPK8
BATF.0.A	0.60908	0.193988	chr3:146502866-146504663	10517	0.422968	2.66e-05	0.000634672	ENSG00000188313	PLSCR1
BATF.0.A	0.623163	0.193988	chr8:8949374-8950717	185538	0.436732	1.35e-05	0.000357814	ENSG00000173281	PPP1R3B
BATF.0.A	0.609967	0.193988	chrX:73998743-74001460	54561	0.441769	1.04e-05	0.000286205	ENSG00000225470	JPX
BATF.0.A	0.618468	0.193988	chr17:62562877-62567423	60247	0.442935	9.81e-06	0.000271665	ENSG00000011028	MRC2
BATF.0.A	0.632092	0.193988	chr6:150301771-150303151	158727	0.446704	8.06e-06	0.000230029	ENSG00000198729	PPP1R14C
BATF.0.A	0.614301	0.193988	chr10:17682247-17685790	93215	0.468059	2.54e-06	8.37e-05	ENSG00000165996	HACD1
BATF.0.A	0.604761	0.193988	chr7:130648370-130650121	142132	0.486294	8.9e-07	3.4e-05	ENSG00000158623	COPG2
BATF.0.A	0.604771	0.193988	chr2:44893806-44895417	46285	0.494504	5.44e-07	2.24e-05	ENSG00000138083	SIX3
BATF.0.A	0.639403	0.193988	chr3:4586266-4589260	92921	0.501971	3.44e-07	1.53e-05	ENSG00000150995	ITPR1
BATF.0.A	0.625985	0.193988	chr7:106423709-106426402	175411	0.527002	6.79e-08	3.69e-06	ENSG00000105835	NAMPT
BATF.0.A	0.605805	0.193988	chr15:43248859-43254497	16269	0.536366	3.58e-08	2.17e-06	ENSG00000104055	TGM5
BATF.0.A	0.609967	0.193988	chrX:73998743-74001460	178094	0.543016	2.24e-08	1.42e-06	ENSG00000229807	XIST
BATF.0.A	0.60196	0.193988	chrX:78064041-78066543	153302	0.556433	8.46e-09	6.09e-07	ENSG00000102144	1,00 PGK
BATF.0.A	0.610761	0.193988	chr8:115484227-115486718	75731	0.567186	3.75e-09	3.05e-07	ENSG00000104447	TRPS1
BATF.0.A	0.641595	0.193988	chrX:53188084-53192179	239079	0.589322	6.41e-10	6.73e-08	ENSG00000072506	HSD17B10
BATF.0.A	0.618387	0.193988	chr18:14208652-14209829	15395	0.594957	4e-10	4.49e-08	ENSG00000283294	AP005212.4
BATF.0.A	0.642545	0.193988	chr14:95479194-95482427	51076	0.62397	3.04e-11	4.77e-09	ENSG00000182512	GLRX5
BATF.0.A	0.614502	0.193988	chr5:96063920-96068931	178822	0.648695	2.71e-12	5.51e-10	ENSG00000118985	ELL2
BATF.0.A	0.610276	0.193988	chr10:67817609-67820564	20940	0.652906	1.75e-12	4.04e-10	ENSG00000108176	DNAJC12
BATF.0.A	0.617978	0.193988	chr1:84833724-84836144	22122	0.652969	1.74e-12	4.03e-10	ENSG00000171517	LPAR3
BATF.0.A	0.600335	0.193988	chr3:28217443-28219746	21838	0.669881	2.84e-13	7.67e-11	ENSG00000187118	CMC1
BATF.0.A	0.627544	0.193988	chr1:227756285-227760682	27746	0.680135	8.91e-14	2.73e-11	ENSG00000143740	SNAP47
BATF.0.A	0.641595	0.193988	chrX:53188084-53192179	0	0.689355	3.02e-14	1.09e-11	ENSG00000126012	KDM5C
BATF.0.A	0.619259	0.193988	chr18:59926448-59928539	26500	0.711016	2.01e-15	1.03e-12	ENSG00000141682	PMAIP1
BATF.0.A	0.641595	0.193988	chrX:53188084-53192179	181970	0.771334	2.35e-19	3.12e-16	ENSG00000072501	SMC1A
BATF.0.A	0.613707	0.193988	chrX:73847753-73853383	90799	0.805654	3.54e-22	1.08e-18	ENSG00000225470	JPX
BATF.0.A	0.613707	0.193988	chrX:73847753-73853383	27104	0.962925	5.36e-53	2.78e-48	ENSG00000229807	XIST
CREM.0.C	-0.576973	0.17571	chr1:193239881-193242508	149015	0.324793	0.00158411	0.016967	ENSG00000023572	GLRX2
CREM.0.C	-0.567994	0.17571	chr2:9662047-9664427	93069	0.376239	0.000218852	0.0035395	ENSG00000243491	AC082651.3
CREM.0.C	-0.567994	0.17571	chr2:9662047-9664427	173561	0.434145	1.53e-05	0.000401102	ENSG00000151694	ADAM17
CREM.0.C	-0.567994	0.17571	chr2:9662047-9664427	188389	0.527567	6.53e-08	3.58e-06	ENSG00000134330	IAH1
CREM.0.C	0.653504	0.189492	chr21:36253806-36255984	183865	0.537702	3.26e-08	2.01e-06	ENSG00000159228	CBR1
CREM.0.C	-0.567994	0.17571	chr2:9662047-9664427	78080	0.551045	1.26e-08	8.57e-07	ENSG00000134308	YWHAQ
CREM.0.C	-0.565471	0.17571	chr5:148843938-148847195	18693	0.585422	8.84e-10	8.62e-08	ENSG00000169252	ADRB2
CREM.0.C	0.677531	0.189492	chr18:59957371-59962155	57423	0.780948	4.29e-20	6.35e-17	ENSG00000141682	PMAIP1
E2F3.0.A	-0.464832	0.174265	chr20:64284726-64287603	234890	0.272855	0.00850142	0.0610321	ENSG00000171703	TCEA2
E2F3.0.A	-0.478641	0.174265	chr20:62976488-62983134	160244	0.321831	0.00175781	0.0183724	ENSG00000092758	COL9A3
E2F5.0.B	0.517953	0.171212	chr14:24365085-24371958	54587	0.319066	0.00193531	0.0198419	ENSG00000139899	CBLN3
E2F5.0.B	0.517953	0.171212	chr14:24365085-24371958	99547	0.349954	0.000627237	0.00821169	ENSG00000100949	RABGGTA
E2F5.0.B	0.519969	0.171212	chr10:112949130-112952854	0	0.738626	4.34e-17	3.52e-14	ENSG00000148737	TCF7L2
EGR1.0.A	-0.526752	0	chr3:129574011-129579967	18836	0.34896	0.000651596	0.00844958	ENSG00000004399	PLXND1
ELK4.0.A	-0.546018	0.167387	chr6:169653862-169656384	45806	0.26682	0.0101391	0.0694177	ENSG00000185127	C6orf120
ELK4.0.A	-0.50978	0.167387	chrX:54920471-54922247	78116	0.270692	0.00905955	0.0640726	ENSG00000169188	APEX2
ELK4.0.A	-0.546018	0.167387	chr6:169653862-169656384	47518	0.283257	0.00621839	0.0485475	ENSG00000130024	PHF10
ELK4.0.A	-0.573215	0.0949319	chr9:136383917-136387429	52667	0.283492	0.00617394	0.0483239	ENSG00000148396	SEC16A
ELK4.0.A	-0.573215	0.0949319	chr9:136383917-136387429	14493	0.315334	0.00220057	0.0218679	ENSG00000165689	ENTR1
ELK4.0.A	-0.503923	0.167387	chr15:34494243-34496682	115175	0.319897	0.00188038	0.0193763	ENSG00000175265	GOLGA8A
ELK4.0.A	-0.546018	0.167387	chr6:169653862-169656384	196650	0.354396	0.000528293	0.00717149	ENSG00000184465	WDR27
ELK4.0.A	-0.573215	0.0949319	chr9:136383917-136387429	22014	0.367374	0.000315322	0.00475992	ENSG00000187796	CARD9
ELK4.0.A	-0.50978	0.167387	chrX:54920471-54922247	9	0.618665	4.96e-11	7.34e-09	ENSG00000067445	TRO
ELK4.0.A	-0.553264	0.0949319	chr14:100544020-100551306	6873	0.645413	3.78e-12	7.43e-10	ENSG00000183092	BEGAIN
ELK4.0.A	-0.503923	0.167387	chr15:34494243-34496682	28525	0.695536	1.43e-14	6.14e-12	ENSG00000215252	GOLGA8B
EPAS1.0.B	-0.503792	0.177322	chr22:44663328-44665614	2933	0.386044	0.000144335	0.00253849	ENSG00000186654	PRR5
ETS1.0.A	0.501864	0.195981	chr2:233265615-233271812	205648	0.248319	0.0169986	0.0992618	ENSG00000168918	INPP5D
ETS1.0.A	0.532758	0.195981	chr12:121091799-121093941	91313	0.248583	0.0168779	0.0989239	ENSG00000157895	C12orf43
ETS1.0.A	0.563266	0.192674	chr12:132833395-132836037	75433	0.248612	0.0168648	0.0988694	ENSG00000250790	AC127070.2
ETS1.0.A	0.507052	0.195981	chr8:99861440-99863662	9538	0.248769	0.0167933	0.0985421	ENSG00000164919	COX6C
ETS1.0.A	0.520888	0.195981	chr16:28276110-28279859	214784	0.249269	0.0165673	0.0977597	ENSG00000184730	APOBR
ETS1.0.A	0.564747	0.192674	chr16:56707983-56710733	50252	0.249268	0.0165681	0.0977597	ENSG00000198417	MT1F
ETS1.0.A	0.597934	0.192674	chr3:50448796-50452340	188493	0.249366	0.0165239	0.0975881	ENSG00000230454	U73166.1
ETS1.0.A	0.563266	0.192674	chr12:132833395-132836037	201255	0.250393	0.0160698	0.0957816	ENSG00000198040	ZNF84
ETS1.0.A	0.532349	0.195981	chr15:63604114-63607217	6761	0.250492	0.0160262	0.0955735	ENSG00000197361	FBXL22
ETS1.0.A	0.582922	0.192674	chr8:41971154-41972108	167353	0.250816	0.0158858	0.0950064	ENSG00000271938	AC103724.4
ETS1.0.A	0.660264	0.139653	chr11:124950173-124951707	202699	0.251117	0.0157558	0.0946132	ENSG00000019102	VSIG2
ETS1.0.A	0.502272	0.195981	chr2:62221971-62223336	25856	0.251206	0.0157175	0.0945147	ENSG00000170340	B3GNT2
ETS1.0.A	0.514347	0.195981	chr17:82125982-82128908	247557	0.251267	0.0156914	0.0944557	ENSG00000263731	AC145207.5
ETS1.0.A	0.505846	0.195981	chr16:8644141-8645646	143177	0.251475	0.0156027	0.0940422	ENSG00000140650	PMM2
ETS1.0.A	0.544772	0.195981	chr9:123321595-123324547	212101	0.251604	0.015548	0.0938438	ENSG00000236901	MIR600HG
ETS1.0.A	0.526656	0.195981	chr19:43663392-43665077	137895	0.25172	0.0154985	0.0937018	ENSG00000176472	ZNF575
ETS1.0.A	0.632352	0.190244	chr12:12845548-12847681	80045	0.251971	0.0153927	0.093286	ENSG00000247498	GPRC5D-AS1
ETS1.0.A	0.506587	0.195981	chr16:68062162-68066402	158311	0.253233	0.0148689	0.0910042	ENSG00000263276	AC020978.7
ETS1.0.A	0.502399	0.195981	chr14:103747909-103749556	191365	0.254066	0.014532	0.0894916	ENSG00000166170	BAG5
ETS1.0.A	0.535676	0.195981	chr5:157302628-157308196	165204	0.254322	0.0144296	0.0891249	ENSG00000155868	MED7
ETS1.0.A	0.514468	0.195981	chr2:177309455-177311096	198419	0.254469	0.0143711	0.088912	ENSG00000229337	AC079305.4
ETS1.0.A	0.628325	0.190244	chr20:64012489-64014083	20261	0.254576	0.0143287	0.0887373	ENSG00000196421	C20orf204
ETS1.0.A	0.566317	0.192674	chr2:25401988-25404571	174133	0.254789	0.0142446	0.0884881	ENSG00000119772	DNMT3A
ETS1.0.A	0.512699	0.195981	chr6:20318525-20321689	116132	0.254871	0.0142124	0.0883196	ENSG00000224707	E2F3-IT1
ETS1.0.A	0.531162	0.195981	chr12:123105659-123108272	44048	0.2552	0.0140837	0.087783	ENSG00000051825	MPHOSPH9
ETS1.0.A	0.514824	0.195981	chr5:55095450-55097922	4724	0.255535	0.0139537	0.0872553	ENSG00000145649	GZMA
ETS1.0.A	0.617307	0.190244	chr2:112186549-112189499	50122	0.255775	0.0138612	0.0868131	ENSG00000286545	AC092645.2
ETS1.0.A	0.594877	0.192674	chr11:74003935-74007402	5312	0.256291	0.0136636	0.0858413	ENSG00000168014	C2CD3
ETS1.0.A	0.59262	0.192674	chr12:47275151-47278376	199444	0.257094	0.0133616	0.0842953	ENSG00000139211	AMIGO2
ETS1.0.A	0.669112	0.139653	chr9:133675836-133678729	83165	0.257253	0.0133028	0.0840157	ENSG00000160293	VAV2
ETS1.0.A	0.547791	0.195981	chr17:76642506-76644503	91362	0.257481	0.0132183	0.0836507	ENSG00000092931	MFSD11
ETS1.0.A	0.560904	0.192674	chr22:49922950-49926622	4783	0.257468	0.0132232	0.0836507	ENSG00000184164	CRELD2
ETS1.0.A	0.549107	0.195981	chr7:99996828-99998741	160503	0.257878	0.0130726	0.0830892	ENSG00000197093	GAL3ST4
ETS1.0.A	0.573705	0.192674	chr6:109224320-109225328	237266	0.257951	0.0130458	0.0829784	ENSG00000112365	ZBTB24
ETS1.0.A	0.521098	0.195981	chr1:169603047-169605992	243639	0.25803	0.013017	0.0828869	ENSG00000000457	SCYL3
ETS1.0.A	0.570354	0.192674	chr19:49407287-49410531	144937	0.258208	0.0129524	0.0825743	ENSG00000142546	NOSIP
ETS1.0.A	0.683744	0.139653	chr19:9861699-9865049	7981	0.259161	0.0126109	0.0810371	ENSG00000105088	OLFM2
ETS1.0.A	0.533106	0.195981	chr6:16179208-16181793	117319	0.259214	0.0125921	0.0809363	ENSG00000124788	ATXN1
ETS1.0.A	0.531162	0.195981	chr12:123105659-123108272	240329	0.259728	0.0124114	0.0800724	ENSG00000139722	VPS37B
ETS1.0.A	0.533829	0.195981	chr13:27044292-27045751	190531	0.260282	0.0122193	0.0793062	ENSG00000234772	LINC00412
ETS1.0.A	0.632352	0.190244	chr12:12845548-12847681	130490	0.26169	0.0117423	0.0768936	ENSG00000111276	CDKN1B
ETS1.0.A	0.502144	0.195981	chr19:35247089-35250949	18013	0.261725	0.0117305	0.0768733	ENSG00000105698	USF2
ETS1.0.A	0.52168	0.195981	chr7:5855511-5859524	111401	0.262091	0.0116095	0.0762328	ENSG00000122512	PMS2
ETS1.0.A	0.506587	0.195981	chr16:68062162-68066402	198114	0.262387	0.0115123	0.0758083	ENSG00000103064	SLC7A6
ETS1.0.A	0.531162	0.195981	chr12:123105659-123108272	122179	0.263473	0.0111616	0.0743483	ENSG00000090975	PITPNM2
ETS1.0.A	0.553086	0.192674	chr5:95631190-95633124	169435	0.263564	0.0111328	0.0741754	ENSG00000198677	TTC37
ETS1.0.A	0.53059	0.195981	chr11:35342338-35344820	129788	0.26394	0.0110137	0.0736373	ENSG00000251194	AL133330.1
ETS1.0.A	0.532758	0.195981	chr12:121091799-121093941	96927	0.264015	0.0109902	0.0735655	ENSG00000274029	AC069209.1
ETS1.0.A	0.501864	0.195981	chr2:233265615-233271812	55564	0.264047	0.0109802	0.0735344	ENSG00000085978	ATG16L1
ETS1.0.A	0.563266	0.192674	chr12:132833395-132836037	107892	0.264224	0.0109245	0.0733054	ENSG00000176915	ANKLE2
ETS1.0.A	0.660264	0.139653	chr11:124950173-124951707	183675	0.264296	0.0109021	0.0731835	ENSG00000120458	MSANTD2
ETS1.0.A	0.500831	0.195981	chr21:33202716-33206178	60189	0.264927	0.0107069	0.0722002	ENSG00000243646	IL10RB
ETS1.0.A	0.533829	0.195981	chr13:27044292-27045751	205558	0.265313	0.0105889	0.071637	ENSG00000122026	RPL21
ETS1.0.A	0.547791	0.195981	chr17:76642506-76644503	28048	0.265341	0.0105803	0.0716068	ENSG00000182534	MXRA7
ETS1.0.A	0.526656	0.195981	chr19:43663392-43665077	226727	0.265383	0.0105677	0.0715403	ENSG00000267058	AC006213.2
ETS1.0.A	0.507144	0.195981	chr17:39016367-39019011	215926	0.265564	0.0105128	0.0712521	ENSG00000273559	CWC25
ETS1.0.A	0.556104	0.192674	chr3:45907246-45909147	230877	0.265675	0.0104793	0.0710997	ENSG00000230530	LIMD1-AS1
ETS1.0.A	0.649857	0.190244	chr2:113248007-113252700	36586	0.266336	0.0102817	0.0700612	ENSG00000189223	PAX8-AS1
ETS1.0.A	0.551932	0.192674	chr22:38373797-38375493	173030	0.266621	0.0101976	0.0696436	ENSG00000185022	MAFF
ETS1.0.A	0.512255	0.195981	chr11:6672643-6674964	77571	0.266917	0.0101109	0.0692976	ENSG00000132275	RRP8
ETS1.0.A	0.516208	0.195981	chr18:3095705-3097952	148449	0.266997	0.0100874	0.0691642	ENSG00000272688	AP005329.3
ETS1.0.A	0.520321	0.195981	chr21:44373914-44376111	23751	0.267084	0.0100623	0.0690859	ENSG00000142185	TRPM2
ETS1.0.A	0.602427	0.190244	chr11:69558374-69559365	93711	0.267213	0.0100246	0.0688975	ENSG00000149716	LTO1
ETS1.0.A	0.593898	0.192674	chr6:131197383-131201638	61916	0.267656	0.00989684	0.0682181	ENSG00000118507	AKAP7
ETS1.0.A	0.503232	0.195981	chr17:78663890-78668461	58657	0.267915	0.00982305	0.0678718	ENSG00000267123	SCAT1
ETS1.0.A	0.504042	0.195981	chr19:14521437-14524427	6668	0.267926	0.00981982	0.0678634	ENSG00000132002	DNAJB1
ETS1.0.A	0.581902	0.192674	chr2:101551078-101552044	144806	0.267923	0.00982052	0.0678634	ENSG00000071054	MAP4K4
ETS1.0.A	0.566459	0.192674	chr16:3213813-3218120	163961	0.26801	0.0097959	0.0677293	ENSG00000140987	ZSCAN32
ETS1.0.A	0.654484	0.139653	chr6:25865167-25866999	166177	0.268638	0.00961901	0.0668001	ENSG00000278463	H2AC4
ETS1.0.A	0.641968	0.190244	chr19:3809917-3815025	47235	0.268929	0.0095379	0.0663878	ENSG00000183617	MRPL54
ETS1.0.A	0.571892	0.192674	chr11:129859915-129862581	1055	0.269251	0.00944892	0.0659157	ENSG00000170322	NFRKB
ETS1.0.A	0.557142	0.192674	chr12:6630382-6636880	51760	0.270491	0.009113	0.0642606	ENSG00000247853	AC006064.2
ETS1.0.A	0.509314	0.195981	chr4:56817093-56819403	141524	0.270949	0.0089916	0.0637397	ENSG00000269949	AC069307.1
ETS1.0.A	0.522354	0.195981	chr14:103908369-103911386	212016	0.272815	0.0085113	0.0610862	ENSG00000269958	AL049840.6
ETS1.0.A	0.576688	0.192674	chr2:32571952-32573484	45448	0.273007	0.00846322	0.0608813	ENSG00000276517	AL133243.3
ETS1.0.A	0.555381	0.192674	chr9:5793603-5794434	28527	0.273566	0.00832459	0.0601538	ENSG00000099219	ERMP1
ETS1.0.A	0.547721	0.195981	chr1:22018382-22019977	5534	0.274793	0.0080272	0.0585639	ENSG00000070831	CDC42
ETS1.0.A	0.550998	0.192674	chr7:150501793-150506417	179280	0.275048	0.00796657	0.0582351	ENSG00000106560	GIMAP2
ETS1.0.A	0.602373	0.190244	chr9:127860552-127863587	244994	0.275689	0.00781586	0.0573889	ENSG00000234771	SLC25A25-AS1
ETS1.0.A	0.524858	0.195981	chrX:131987094-131988219	35083	0.275768	0.00779747	0.0573522	ENSG00000134602	STK26
ETS1.0.A	0.561189	0.192674	chr17:5512855-5514580	87716	0.275939	0.00775784	0.057147	ENSG00000263272	AC004148.1
ETS1.0.A	0.521098	0.195981	chr1:169603047-169605992	186537	0.276404	0.00765102	0.0565387	ENSG00000171806	METTL18
ETS1.0.A	0.548681	0.195981	chr17:75687423-75692500	20172	0.277289	0.00745098	0.0553193	ENSG00000161526	SAP30BP
ETS1.0.A	0.537652	0.195981	chr17:57832448-57834775	136772	0.277384	0.00742982	0.055195	ENSG00000136451	VEZF1
ETS1.0.A	0.540669	0.195981	chr3:43243352-43244736	110123	0.277551	0.00739252	0.055036	ENSG00000160746	ANO10
ETS1.0.A	0.612112	0.190244	chr17:4478659-4483073	227523	0.27767	0.0073663	0.0549196	ENSG00000141480	ARRB2
ETS1.0.A	0.523676	0.195981	chr4:15764783-15767725	10550	0.278275	0.00723342	0.0542367	ENSG00000004468	CD38
ETS1.0.A	0.502144	0.195981	chr19:35247089-35250949	103839	0.278824	0.00711497	0.053577	ENSG00000221946	FXYD7
ETS1.0.A	0.628325	0.190244	chr20:64012489-64014083	33499	0.279089	0.0070582	0.0532191	ENSG00000203883	SOX18
ETS1.0.A	0.509855	0.195981	chr6:33583119-33587387	32978	0.27962	0.00694601	0.0525489	ENSG00000096433	ITPR3
ETS1.0.A	0.516189	0.195981	chr8:80054115-80056081	97650	0.279829	0.00690228	0.0523478	ENSG00000272518	AC036214.2
ETS1.0.A	0.503756	0.195981	chr12:1914791-1916851	226217	0.280377	0.00678867	0.0517433	ENSG00000006831	ADIPOR2
ETS1.0.A	0.511239	0.195981	chr4:82136043-82137221	207655	0.280728	0.00671689	0.0514001	ENSG00000273156	AC124016.3
ETS1.0.A	0.59262	0.192674	chr12:47275151-47278376	27027	0.280827	0.00669656	0.0512596	ENSG00000258181	AC008083.3
ETS1.0.A	0.512308	0.195981	chr12:104864939-104865606	241718	0.280838	0.00669431	0.0512549	ENSG00000136051	WASHC4
ETS1.0.A	0.604284	0.190244	chr20:2728944-2730317	133867	0.281103	0.0066407	0.0509507	ENSG00000132670	PTPRA
ETS1.0.A	0.55989	0.192674	chr7:143374387-143376756	130294	0.281425	0.00657597	0.0505718	ENSG00000197448	GSTK1
ETS1.0.A	0.60459	0.190244	chr5:75033805-75034898	8459	0.281656	0.00653002	0.0503563	ENSG00000176928	GCNT4
ETS1.0.A	0.512299	0.195981	chr20:63900995-63904712	76420	0.282076	0.00644695	0.0497897	ENSG00000101161	PRPF6
ETS1.0.A	0.502399	0.195981	chr14:103747909-103749556	53349	0.282456	0.00637265	0.0494096	ENSG00000269940	AL049840.5
ETS1.0.A	0.654484	0.139653	chr6:25865167-25866999	164595	0.282591	0.00634638	0.0492402	ENSG00000286522	H3C2
ETS1.0.A	0.510889	0.195981	chr21:33998143-33999383	82609	0.282661	0.00633287	0.0491648	ENSG00000237945	LINC00649
ETS1.0.A	0.54343	0.195981	chr9:137386354-137389844	215841	0.282948	0.00627762	0.0488528	ENSG00000197070	ARRDC1
ETS1.0.A	0.654484	0.139653	chr6:25865167-25866999	236877	0.28315	0.00623881	0.0486529	ENSG00000197061	H4C3
ETS1.0.A	0.50796	0.195981	chr1:23576603-23579116	18677	0.28395	0.00608773	0.0478041	ENSG00000117318	ID3
ETS1.0.A	0.585359	0.192674	chr1:27942721-27945488	14485	0.284125	0.00605514	0.0475854	ENSG00000158156	XKR8
ETS1.0.A	0.561263	0.192674	chr20:35250726-35253550	201614	0.284235	0.00603475	0.0474697	ENSG00000126001	CEP250
ETS1.0.A	0.539543	0.195981	chr3:46045675-46047462	104742	0.284428	0.0059991	0.0472667	ENSG00000172215	CXCR6
ETS1.0.A	0.535512	0.195981	chr17:1195207-1199623	191689	0.284446	0.00599577	0.0472477	ENSG00000159842	ABR
ETS1.0.A	0.649723	0.190244	chr10:123240179-123242366	249373	0.284536	0.00597909	0.047152	ENSG00000095574	IKZF5
ETS1.0.A	0.502889	0.195981	chr1:15577255-15580696	36762	0.284953	0.00590289	0.0467215	ENSG00000197312	DDI2
ETS1.0.A	0.519068	0.195981	chr10:13786229-13789529	155086	0.285108	0.00587474	0.0465605	ENSG00000239665	AL157392.3
ETS1.0.A	0.556104	0.192674	chr3:45907246-45909147	83930	0.285568	0.00579207	0.0461102	ENSG00000163818	LZTFL1
ETS1.0.A	0.563358	0.192674	chr12:89280232-89282531	242063	0.285721	0.00576477	0.0459931	ENSG00000270344	POC1B-AS1
ETS1.0.A	0.561263	0.192674	chr20:35250726-35253550	48981	0.286131	0.00569212	0.0455607	ENSG00000126005	MMP24OS
ETS1.0.A	0.528909	0.195981	chr15:58908193-58909727	43018	0.286446	0.00563698	0.045189	ENSG00000157450	RNF111
ETS1.0.A	0.551932	0.192674	chr22:38373797-38375493	107945	0.287161	0.00551338	0.0444523	ENSG00000100201	DDX17
ETS1.0.A	0.672664	0.139653	chr14:71245162-71247485	72964	0.28768	0.0054251	0.043918	ENSG00000197555	SIPA1L1
ETS1.0.A	0.53059	0.195981	chr11:35342338-35344820	203468	0.288167	0.0053436	0.0433815	ENSG00000026508	CD44
ETS1.0.A	0.552853	0.192674	chr1:211334214-211337070	7599	0.288898	0.00522312	0.0425151	ENSG00000082512	TRAF5
ETS1.0.A	0.512932	0.195981	chr6:5824223-5825140	172859	0.288976	0.00521035	0.0424245	ENSG00000124785	NRN1
ETS1.0.A	0.517411	0.195981	chr13:40706038-40707537	150371	0.289395	0.00514255	0.0420174	ENSG00000150907	FOXO1
ETS1.0.A	0.55989	0.192674	chr7:143374387-143376756	4539	0.289999	0.00504616	0.0414191	ENSG00000159840	ZYX
ETS1.0.A	0.52767	0.195981	chr18:23870768-23873358	119415	0.29011	0.00502876	0.0413282	ENSG00000168234	TTC39C
ETS1.0.A	0.572469	0.192674	chr1:23421384-23426293	131633	0.290173	0.00501881	0.0412664	ENSG00000117318	ID3
ETS1.0.A	0.514712	0.195981	chr12:107178655-107180090	224626	0.290352	0.00499069	0.0410938	ENSG00000260329	AC007541.1
ETS1.0.A	0.503456	0.195981	chr3:183403845-183405043	82508	0.290485	0.00496989	0.040955	ENSG00000172578	KLHL6
ETS1.0.A	0.613197	0.190244	chr7:2981936-2984510	75795	0.290711	0.0049348	0.0407046	ENSG00000198286	CARD11
ETS1.0.A	0.534806	0.195981	chr9:137807645-137808409	188653	0.291425	0.00482508	0.0399859	ENSG00000181090	EHMT1
ETS1.0.A	0.505997	0.195981	chr15:52545275-52547410	237992	0.292071	0.00472772	0.0393469	ENSG00000197535	MYO5A
ETS1.0.A	0.507039	0.195981	chr16:70025610-70027929	85697	0.292661	0.0046404	0.0387881	ENSG00000090857	PDPR
ETS1.0.A	0.502889	0.195981	chr1:15577255-15580696	11644	0.292998	0.00459125	0.038464	ENSG00000272510	AL121992.3
ETS1.0.A	0.557471	0.192674	chr2:105989184-105990862	102441	0.293011	0.00458934	0.038464	ENSG00000115652	UXS1
ETS1.0.A	0.501458	0.195981	chr11:59247513-59248225	104765	0.293047	0.00458405	0.0384347	ENSG00000166801	FAM111A
ETS1.0.A	0.69128	0.139653	chr4:153650873-153652845	184527	0.293433	0.00452834	0.0381155	ENSG00000121210	TMEM131L
ETS1.0.A	0.511113	0.195981	chr15:79953747-79954475	59245	0.294261	0.00441077	0.0373257	ENSG00000286813	AC015871.6
ETS1.0.A	0.532349	0.195981	chr15:63604114-63607217	99603	0.294322	0.00440212	0.0372647	ENSG00000140455	USP3
ETS1.0.A	0.549747	0.195981	chr11:75473992-75477849	74477	0.294555	0.00436962	0.03707	ENSG00000149273	RPS3
ETS1.0.A	0.502399	0.195981	chr14:103747909-103749556	186013	0.29464	0.00435783	0.0370132	ENSG00000126214	KLC1
ETS1.0.A	0.639975	0.190244	chr2:105928759-105930438	162865	0.294813	0.00433393	0.0368498	ENSG00000115652	UXS1
ETS1.0.A	0.55989	0.192674	chr7:143374387-143376756	86172	0.294958	0.00431395	0.0367522	ENSG00000106144	CASP2
ETS1.0.A	0.557142	0.192674	chr12:6630382-6636880	163845	0.295243	0.00427489	0.0364913	ENSG00000276718	AC005840.4
ETS1.0.A	0.522556	0.195981	chr7:100210739-100212503	51495	0.295637	0.00422139	0.0361565	ENSG00000197093	GAL3ST4
ETS1.0.A	0.595818	0.192674	chr19:32999677-33001192	21085	0.295665	0.00421754	0.0361385	ENSG00000131941	RHPN2
ETS1.0.A	0.576179	0.192674	chr12:9950080-9952229	197594	0.296175	0.00414928	0.0357247	ENSG00000110848	CD69
ETS1.0.A	0.512255	0.195981	chr11:6672643-6674964	61760	0.296279	0.00413555	0.0356598	ENSG00000285338	AC091564.7
ETS1.0.A	0.553722	0.192674	chr2:171209889-171212223	219066	0.296541	0.0041009	0.0354081	ENSG00000198586	TLK1
ETS1.0.A	0.583099	0.192674	chr2:216387865-216389014	243814	0.296557	0.0040988	0.035398	ENSG00000115457	IGFBP2
ETS1.0.A	0.604073	0.190244	chr1:226443949-226446349	185341	0.29659	0.00409444	0.0353699	ENSG00000143772	ITPKB
ETS1.0.A	0.538753	0.195981	chr20:3119402-3124002	11829	0.297606	0.00396299	0.0344662	ENSG00000185019	UBOX5
ETS1.0.A	0.516635	0.195981	chr2:138689567-138690178	120477	0.298767	0.00381735	0.0335403	ENSG00000241772	AC092620.1
ETS1.0.A	0.522354	0.195981	chr14:103908369-103911386	17070	0.299158	0.00376937	0.0332262	ENSG00000156414	TDRD9
ETS1.0.A	0.561189	0.192674	chr17:5512855-5514580	148540	0.299624	0.00371297	0.0328368	ENSG00000263220	AC015727.1
ETS1.0.A	0.58229	0.192674	chr18:62032526-62034856	210954	0.299805	0.00369121	0.0326755	ENSG00000266900	AC027514.1
ETS1.0.A	0.506587	0.195981	chr16:68062162-68066402	74768	0.300537	0.00360455	0.0321221	ENSG00000167261	DPEP2
ETS1.0.A	0.545424	0.195981	chr15:56042051-56044455	215129	0.300577	0.00359977	0.032085	ENSG00000069869	NEDD4
ETS1.0.A	0.557142	0.192674	chr12:6630382-6636880	92007	0.300686	0.00358708	0.0319994	ENSG00000010295	IFFO1
ETS1.0.A	0.623156	0.190244	chr12:12806361-12809585	118141	0.300998	0.00355086	0.0317321	ENSG00000247498	GPRC5D-AS1
ETS1.0.A	0.572038	0.192674	chr9:4595325-4598040	78560	0.301607	0.00348109	0.0312581	ENSG00000273061	CDC37L1-DT
ETS1.0.A	0.552438	0.192674	chr2:195381783-195382828	193149	0.301619	0.00347962	0.0312503	ENSG00000196950	SLC39A10
ETS1.0.A	0.572038	0.192674	chr9:4595325-4598040	81519	0.301979	0.00343901	0.0309124	ENSG00000106993	CDC37L1
ETS1.0.A	0.572469	0.192674	chr1:23421384-23426293	140077	0.302591	0.0033708	0.0304682	ENSG00000261326	LINC01355
ETS1.0.A	0.520952	0.195981	chr9:78210311-78212276	23786	0.303071	0.00331829	0.0300684	ENSG00000148019	CEP78
ETS1.0.A	0.556509	0.192674	chr19:44447821-44448842	30302	0.303226	0.00330136	0.0299291	ENSG00000278318	ZNF229
ETS1.0.A	0.522556	0.195981	chr7:100210739-100212503	91105	0.304317	0.00318512	0.0290735	ENSG00000166997	CNPY4
ETS1.0.A	0.549681	0.195981	chr1:23616582-23621616	110144	0.304893	0.0031252	0.028688	ENSG00000007968	E2F2
ETS1.0.A	0.529285	0.195981	chr4:153449618-153451360	232710	0.305406	0.00307262	0.0283206	ENSG00000137462	TLR2
ETS1.0.A	0.687065	0.139653	chr1:205782437-205783848	29474	0.30649	0.00296432	0.0275229	ENSG00000286619	AC119673.3
ETS1.0.A	0.503527	0.195981	chr15:58483988-58486954	101855	0.306659	0.00294775	0.0274146	ENSG00000137845	ADAM10
ETS1.0.A	0.532349	0.195981	chr15:63604114-63607217	1401	0.30682	0.00293204	0.0273258	ENSG00000103657	HERC1
ETS1.0.A	0.571534	0.192674	chr12:120005750-120008526	15881	0.307292	0.00288636	0.026975	ENSG00000135127	BICDL1
ETS1.0.A	0.5276	0.195981	chr12:27806274-27807796	26226	0.308068	0.0028127	0.0264034	ENSG00000087448	KLHL42
ETS1.0.A	0.518639	0.195981	chr2:230360773-230362878	193480	0.308211	0.00279928	0.0262917	ENSG00000135899	SP110
ETS1.0.A	0.522914	0.195981	chr8:30132515-30135103	57326	0.308299	0.00279107	0.0262478	ENSG00000285669	AC026979.4
ETS1.0.A	0.532859	0.195981	chr3:187957902-187959573	214216	0.308898	0.00273576	0.0258353	ENSG00000285938	AC072022.2
ETS1.0.A	0.51282	0.195981	chr11:6646012-6648367	33244	0.30949	0.00268209	0.025441	ENSG00000166340	TPP1
ETS1.0.A	0.579402	0.192674	chr22:38531230-38532748	47792	0.309543	0.00267732	0.0254316	ENSG00000100201	DDX17
ETS1.0.A	0.548788	0.195981	chr17:7081315-7082530	90901	0.309586	0.00267342	0.0253992	ENSG00000141505	ASGR1
ETS1.0.A	0.572469	0.192674	chr1:23421384-23426293	80145	0.309611	0.00267116	0.0253917	ENSG00000007968	E2F2
ETS1.0.A	0.543014	0.195981	chr10:6171533-6174894	175422	0.310614	0.00258264	0.0247818	ENSG00000212743	LINC02656
ETS1.0.A	0.589177	0.192674	chr11:77404994-77406754	83287	0.310838	0.00256328	0.0246553	ENSG00000149269	PAK1
ETS1.0.A	0.515682	0.195981	chr11:129888001-129889587	126288	0.311582	0.00249973	0.0242373	ENSG00000287426	AP003327.2
ETS1.0.A	0.582176	0.192674	chr17:32103739-32104842	245275	0.311719	0.00248822	0.0241617	ENSG00000010244	ZNF207
ETS1.0.A	0.554287	0.192674	chr9:71793850-71797624	64828	0.311813	0.00248035	0.0241079	ENSG00000107362	ABHD17B
ETS1.0.A	0.521638	0.195981	chr10:68314000-68315034	162964	0.31279	0.00239967	0.0234379	ENSG00000122912	SLC25A16
ETS1.0.A	0.58048	0.192674	chr1:23611503-23614748	53577	0.31287	0.00239317	0.0233876	ENSG00000117318	ID3
ETS1.0.A	0.577068	0.192674	chr12:121237416-121242992	236930	0.31368	0.00232819	0.022856	ENSG00000157895	C12orf43
ETS1.0.A	0.520983	0.195981	chr14:103623928-103627204	67356	0.314241	0.00228419	0.0225177	ENSG00000269940	AL049840.5
ETS1.0.A	0.629806	0.190244	chr20:47724588-47729817	222701	0.31433	0.0022773	0.0224711	ENSG00000124151	NCOA3
ETS1.0.A	0.616661	0.190244	chr11:6377617-6380230	214842	0.314638	0.00225348	0.0222993	ENSG00000132275	RRP8
ETS1.0.A	0.553591	0.192674	chr9:15350866-15351453	187244	0.314893	0.00223394	0.0221232	ENSG00000155158	TTC39B
ETS1.0.A	0.520983	0.195981	chr14:103623928-103627204	67384	0.315101	0.00221815	0.0220047	ENSG00000166170	BAG5
ETS1.0.A	0.549107	0.195981	chr7:99996828-99998741	16831	0.315767	0.00216816	0.0216279	ENSG00000106261	ZKSCAN1
ETS1.0.A	0.58229	0.192674	chr18:62032526-62034856	152399	0.316038	0.00214813	0.0214453	ENSG00000134444	RELCH
ETS1.0.A	0.523676	0.195981	chr4:15764783-15767725	61718	0.316252	0.00213247	0.0213218	ENSG00000109743	BST1
ETS1.0.A	0.512744	0.195981	chr12:106226326-106228468	73461	0.316643	0.00210403	0.0210858	ENSG00000166046	TCP11L2
ETS1.0.A	0.537742	0.195981	chr8:47678088-47681156	91955	0.317422	0.00204836	0.0206534	ENSG00000253729	PRKDC
ETS1.0.A	0.563358	0.192674	chr12:89280232-89282531	64704	0.318062	0.00200367	0.0203527	ENSG00000139318	DUSP6
ETS1.0.A	0.500831	0.195981	chr21:33202716-33206178	118251	0.318447	0.00197723	0.0201423	ENSG00000142166	IFNAR1
ETS1.0.A	0.553467	0.192674	chr8:65930075-65932676	212565	0.318797	0.00195345	0.0199627	ENSG00000205268	PDE7A
ETS1.0.A	0.501777	0.195981	chr3:183585796-183587984	47626	0.31891	0.00194579	0.019925	ENSG00000114796	KLHL24
ETS1.0.A	0.660264	0.139653	chr11:124950173-124951707	197590	0.318983	0.00194087	0.0198812	ENSG00000149564	ESAM
ETS1.0.A	0.540669	0.195981	chr3:43243352-43244736	41776	0.32077	0.00182412	0.0189168	ENSG00000163788	SNRK
ETS1.0.A	0.559021	0.192674	chr1:34863087-34867932	164240	0.320815	0.00182125	0.0188908	ENSG00000197056	ZMYM1
ETS1.0.A	0.57128	0.192674	chr16:31694280-31697133	16096	0.320963	0.00181187	0.0188312	ENSG00000197302	ZNF720
ETS1.0.A	0.566459	0.192674	chr16:3213813-3218120	87286	0.321222	0.00179558	0.0186768	ENSG00000162086	ZNF75A
ETS1.0.A	0.558375	0.192674	chr2:112984473-112985977	225444	0.321924	0.00175213	0.0183241	ENSG00000189223	PAX8-AS1
ETS1.0.A	0.521638	0.195981	chr10:68314000-68315034	245303	0.322839	0.00169685	0.0179228	ENSG00000138336	TET1
ETS1.0.A	0.52415	0.195981	chr11:75275007-75279048	120467	0.322965	0.00168937	0.0178694	ENSG00000149273	RPS3
ETS1.0.A	0.510196	0.195981	chr9:5585320-5588277	134817	0.323418	0.00166274	0.0176309	ENSG00000120217	CD274
ETS1.0.A	0.628325	0.190244	chr20:64012489-64014083	241612	0.324354	0.00160882	0.017168	ENSG00000203880	PCMTD2
ETS1.0.A	0.592197	0.192674	chr10:71734294-71739424	8132	0.324575	0.00159633	0.0170592	ENSG00000107738	VSIR
ETS1.0.A	0.555363	0.192674	chr13:21399675-21400748	27102	0.325745	0.00153169	0.0165284	ENSG00000180776	ZDHHC20
ETS1.0.A	0.502144	0.195981	chr19:35247089-35250949	0	0.32649	0.00149176	0.0161783	ENSG00000105699	LSR
ETS1.0.A	0.521638	0.195981	chr10:68314000-68315034	26073	0.326637	0.00148396	0.0161106	ENSG00000204130	RUFY2
ETS1.0.A	0.522771	0.195981	chr17:4771317-4772503	60721	0.326674	0.00148205	0.0160932	ENSG00000141480	ARRB2
ETS1.0.A	0.586961	0.192674	chr3:9177603-9182054	197012	0.326882	0.00147113	0.0160282	ENSG00000196220	SRGAP3
ETS1.0.A	0.535017	0.195981	chr6:35410251-35411976	112433	0.328101	0.00140859	0.015513	ENSG00000023892	DEF6
ETS1.0.A	0.57946	0.192674	chr11:118875102-118880211	117927	0.328266	0.00140035	0.015432	ENSG00000186166	CCDC84
ETS1.0.A	0.570825	0.192674	chr2:60867254-60868742	111001	0.328276	0.00139982	0.0154295	ENSG00000115421	PAPOLG
ETS1.0.A	0.552011	0.192674	chr3:101541974-101544853	234349	0.328425	0.00139239	0.0153727	ENSG00000144815	NXPE3
ETS1.0.A	0.550591	0.192674	chr2:23787736-23789152	39072	0.328925	0.00136771	0.0151788	ENSG00000119778	ATAD2B
ETS1.0.A	0.601429	0.190244	chr3:31399038-31399841	132797	0.329986	0.00131664	0.0146906	ENSG00000163527	STT3B
ETS1.0.A	0.525972	0.195981	chr11:61070020-61073379	98340	0.330441	0.00129531	0.0145182	ENSG00000013725	CD6
ETS1.0.A	0.521827	0.195981	chr2:102686635-102687662	247922	0.331442	0.0012494	0.014098	ENSG00000234389	AC007278.1
ETS1.0.A	0.559334	0.192674	chr1:92409352-92412248	110293	0.331478	0.00124779	0.0140829	ENSG00000122484	RPAP2
ETS1.0.A	0.535676	0.195981	chr5:157302628-157308196	36549	0.331608	0.00124195	0.0140323	ENSG00000055163	CYFIP2
ETS1.0.A	0.536479	0.195981	chr6:36287228-36288293	205599	0.331885	0.00122959	0.0139108	ENSG00000112079	STK38
ETS1.0.A	0.501848	0.195981	chr19:3738169-3740816	107986	0.332412	0.00120635	0.0136926	ENSG00000186111	PIP5K1C
ETS1.0.A	0.53952	0.195981	chr19:51121305-51125779	245827	0.332511	0.00120204	0.0136497	ENSG00000105374	NKG7
ETS1.0.A	0.539137	0.195981	chr11:68965691-68966820	61849	0.332606	0.00119793	0.0136268	ENSG00000132740	IGHMBP2
ETS1.0.A	0.576688	0.192674	chr2:32571952-32573484	214924	0.33324	0.00117068	0.0133925	ENSG00000115760	BIRC6
ETS1.0.A	0.544272	0.195981	chr13:108325710-108327133	58390	0.334469	0.00111947	0.0129242	ENSG00000277246	AL157762.1
ETS1.0.A	0.539543	0.195981	chr3:46045675-46047462	127776	0.334485	0.00111884	0.0129198	ENSG00000163820	FYCO1
ETS1.0.A	0.528034	0.195981	chr1:9082766-9083851	64160	0.334663	0.00111158	0.0128589	ENSG00000228526	MIR34AHG
ETS1.0.A	0.502907	0.195981	chr12:96099412-96100716	93659	0.334778	0.00110694	0.0128224	ENSG00000111145	ELK3
ETS1.0.A	0.501101	0.195981	chr13:108341957-108344642	74637	0.336453	0.0010411	0.0122318	ENSG00000277246	AL157762.1
ETS1.0.A	0.582046	0.192674	chr10:51707081-51709297	11595	0.336862	0.00102557	0.0120822	ENSG00000177613	CSTF2T
ETS1.0.A	0.551809	0.192674	chr7:128002944-128004666	5347	0.336863	0.00102553	0.0120822	ENSG00000279078	SND1-IT1
ETS1.0.A	0.653326	0.139653	chr4:1055353-1057564	191736	0.338183	0.000976896	0.011648	ENSG00000196810	CTBP1-DT
ETS1.0.A	0.54343	0.195981	chr9:137386354-137389844	108628	0.338472	0.000966529	0.0115598	ENSG00000198113	TOR4A
ETS1.0.A	0.514712	0.195981	chr12:107178655-107180090	138331	0.340253	0.000904803	0.0109401	ENSG00000151136	BTBD11
ETS1.0.A	0.527787	0.195981	chr16:72245264-72247596	133107	0.341356	0.000868391	0.0106161	ENSG00000118557	PMFBP1
ETS1.0.A	0.561108	0.192674	chr20:1671262-1675954	42110	0.341552	0.000862064	0.0105562	ENSG00000089012	SIRPG
ETS1.0.A	0.571892	0.192674	chr11:129859915-129862581	37125	0.341577	0.000861249	0.0105487	ENSG00000170325	PRDM10
ETS1.0.A	0.555381	0.192674	chr9:5793603-5794434	216591	0.342248	0.000839931	0.0103352	ENSG00000137040	RANBP6
ETS1.0.A	0.511113	0.195981	chr15:79953747-79954475	6417	0.343005	0.000816453	0.0101388	ENSG00000140379	BCL2A1
ETS1.0.A	0.503232	0.195981	chr17:78663890-78668461	118920	0.343548	0.000799968	0.00996991	ENSG00000055483	AC022966.1
ETS1.0.A	0.563266	0.192674	chr12:132833395-132836037	150328	0.345192	0.000751933	0.00945987	ENSG00000198393	ZNF26
ETS1.0.A	0.521098	0.195981	chr1:169603047-169605992	84673	0.346447	0.000717047	0.00908487	ENSG00000188404	SELL
ETS1.0.A	0.654484	0.139653	chr6:25865167-25866999	247874	0.346451	0.000716926	0.00908487	ENSG00000180596	H2BC4
ETS1.0.A	0.557142	0.192674	chr12:6630382-6636880	106105	0.346619	0.000712367	0.00903883	ENSG00000269892	AC125494.2
ETS1.0.A	0.518611	0.195981	chr19:11963367-11966292	196367	0.3468	0.000707501	0.00898593	ENSG00000197044	ZNF441
ETS1.0.A	0.511113	0.195981	chr15:79953747-79954475	33552	0.347704	0.000683586	0.00875067	ENSG00000278600	AC015871.3
ETS1.0.A	0.563797	0.192674	chr11:18671176-18673527	19595	0.347857	0.000679627	0.00872168	ENSG00000151117	TMEM86A
ETS1.0.A	0.517738	0.195981	chr5:154827432-154831309	26244	0.34816	0.000671799	0.00866177	ENSG00000155508	CNOT8
ETS1.0.A	0.571892	0.192674	chr11:129859915-129862581	98202	0.348311	0.000667947	0.00862461	ENSG00000287426	AP003327.2
ETS1.0.A	0.600544	0.190244	chr5:65760305-65761499	164976	0.348306	0.000668086	0.00862461	ENSG00000112851	ERBIN
ETS1.0.A	0.552155	0.192674	chr2:232138800-232139673	177555	0.348488	0.000663457	0.00856911	ENSG00000144535	DIS3L2
ETS1.0.A	0.602373	0.190244	chr9:127860552-127863587	197646	0.348505	0.000663032	0.00856576	ENSG00000171169	NAIF1
ETS1.0.A	0.549107	0.195981	chr7:99996828-99998741	119870	0.348893	0.000653268	0.00846785	ENSG00000146833	TRIM4
ETS1.0.A	0.612112	0.190244	chr17:4478659-4483073	0	0.34949	0.000638502	0.00834443	ENSG00000262823	AC127521.1
ETS1.0.A	0.535676	0.195981	chr5:157302628-157308196	216796	0.349735	0.00063254	0.00827903	ENSG00000135077	HAVCR2
ETS1.0.A	0.547791	0.195981	chr17:76642506-76644503	27439	0.350534	0.000613441	0.00807094	ENSG00000261335	AC005837.1
ETS1.0.A	0.543014	0.195981	chr10:6171533-6174894	96275	0.350772	0.00060785	0.00801654	ENSG00000215244	LINC02649
ETS1.0.A	0.52792	0.195981	chr8:30539533-30540727	191520	0.350773	0.000607814	0.00801654	ENSG00000104691	UBXN8
ETS1.0.A	0.561263	0.192674	chr20:35250726-35253550	135362	0.351793	0.000584398	0.00777843	ENSG00000088298	EDEM2
ETS1.0.A	0.518639	0.195981	chr2:230360773-230362878	33589	0.351963	0.00058056	0.00773528	ENSG00000185404	SP140L
ETS1.0.A	0.548681	0.195981	chr17:75687423-75692500	162343	0.351995	0.000579848	0.00772783	ENSG00000073350	LLGL2
ETS1.0.A	0.609323	0.190244	chr3:112847092-112849340	153104	0.352006	0.000579607	0.00772783	ENSG00000163608	NEPRO
ETS1.0.A	0.500023	0.195981	chr3:127790350-127792990	101288	0.352703	0.000564183	0.00754615	ENSG00000074416	MGLL
ETS1.0.A	0.513317	0.195981	chr5:178483656-178484181	227331	0.352744	0.000563298	0.00753625	ENSG00000169131	ZNF354A
ETS1.0.A	0.503002	0.195981	chr17:2249604-2252476	189765	0.352916	0.00055955	0.00748998	ENSG00000070366	SMG6
ETS1.0.A	0.518978	0.195981	chr12:3631708-3633931	25075	0.353077	0.000556074	0.00745305	ENSG00000130038	CRACR2A
ETS1.0.A	0.567282	0.192674	chr19:9856389-9859240	2671	0.353179	0.000553879	0.0074294	ENSG00000105088	OLFM2
ETS1.0.A	0.59353	0.192674	chr18:74377575-74379389	218481	0.353304	0.000551191	0.00739717	ENSG00000215421	ZNF407
ETS1.0.A	0.551932	0.192674	chr22:38373797-38375493	154506	0.35353	0.000546386	0.0073517	ENSG00000198792	TMEM184B
ETS1.0.A	0.519966	0.195981	chr20:32248663-32252997	190062	0.354147	0.000533448	0.00721504	ENSG00000197183	NOL4L
ETS1.0.A	0.526933	0.195981	chr15:59522669-59525176	133970	0.354379	0.000528654	0.00717452	ENSG00000140299	BNIP2
ETS1.0.A	0.563797	0.192674	chr11:18671176-18673527	64773	0.356195	0.000492463	0.00676654	ENSG00000179119	SPTY2D1
ETS1.0.A	0.556042	0.192674	chr8:129993246-129996659	153653	0.357791	0.000462552	0.00641953	ENSG00000153310	FAM49B
ETS1.0.A	0.556509	0.192674	chr19:44447821-44448842	65523	0.35787	0.000461109	0.00641263	ENSG00000267508	ZNF285
ETS1.0.A	0.570354	0.192674	chr19:49407287-49410531	72116	0.357883	0.000460869	0.00641224	ENSG00000104894	CD37
ETS1.0.A	0.617063	0.190244	chr17:17402827-17404969	190615	0.358436	0.000450944	0.0063131	ENSG00000154803	FLCN
ETS1.0.A	0.507068	0.195981	chr19:43467662-43470805	6875	0.35868	0.000446624	0.00626106	ENSG00000124466	LYPD3
ETS1.0.A	0.512587	0.195981	chr15:38664971-38668964	176868	0.358725	0.000445831	0.00625164	ENSG00000172575	RASGRP1
ETS1.0.A	0.57946	0.192674	chr11:118875102-118880211	127339	0.358854	0.000443564	0.00622153	ENSG00000110367	DDX6
ETS1.0.A	0.65303	0.139653	chr7:39977781-39980711	27660	0.359048	0.000440172	0.00619341	ENSG00000065883	CDK13
ETS1.0.A	0.566459	0.192674	chr16:3213813-3218120	148516	0.359752	0.000428076	0.00606973	ENSG00000008517	IL32
ETS1.0.A	0.562364	0.192674	chr4:123599016-123601175	202221	0.359742	0.000428257	0.00606973	ENSG00000164056	SPRY1
ETS1.0.A	0.530243	0.195981	chr2:147622747-147624696	219821	0.360254	0.000419642	0.00598146	ENSG00000121989	ACVR2A
ETS1.0.A	0.519112	0.195981	chr6:122408168-122409668	33683	0.361761	0.000395221	0.005688	ENSG00000111897	SERINC1
ETS1.0.A	0.592878	0.192674	chr16:85103782-85105871	76031	0.36209	0.00039007	0.00562167	ENSG00000135709	KIAA0513
ETS1.0.A	0.549681	0.195981	chr1:23616582-23621616	235673	0.362154	0.000389086	0.00561216	ENSG00000204219	TCEA3
ETS1.0.A	0.649365	0.190244	chr2:97758598-97762651	45038	0.363265	0.000372161	0.00542441	ENSG00000115085	ZAP70
ETS1.0.A	0.59262	0.192674	chr12:47275151-47278376	69253	0.363297	0.000371692	0.00542308	ENSG00000247774	PCED1B-AS1
ETS1.0.A	0.503456	0.195981	chr3:183403845-183405043	230567	0.363422	0.000369829	0.00539894	ENSG00000114796	KLHL24
ETS1.0.A	0.503756	0.195981	chr12:1914791-1916851	122828	0.363654	0.000366408	0.00535502	ENSG00000151062	CACNA2D4
ETS1.0.A	0.503663	0.195981	chr2:233330610-233334683	120559	0.363809	0.000364134	0.00532779	ENSG00000085978	ATG16L1
ETS1.0.A	0.58048	0.192674	chr1:23611503-23614748	230594	0.364297	0.000357068	0.00524215	ENSG00000204219	TCEA3
ETS1.0.A	0.505997	0.195981	chr15:52545275-52547410	33907	0.364334	0.00035653	0.00523573	ENSG00000047346	FAM214A
ETS1.0.A	0.532511	0.195981	chr1:42030534-42031815	144724	0.364578	0.000353057	0.00519126	ENSG00000198815	FOXJ3
ETS1.0.A	0.514347	0.195981	chr17:82125982-82128908	214043	0.364851	0.000349196	0.00514697	ENSG00000187531	SIRT7
ETS1.0.A	0.563266	0.192674	chr12:132833395-132836037	82269	0.365557	0.000339398	0.00503977	ENSG00000196458	ZNF605
ETS1.0.A	0.50708	0.195981	chr2:239230466-239232561	182298	0.365908	0.00033461	0.00498008	ENSG00000068024	HDAC4
ETS1.0.A	0.501864	0.195981	chr2:233265615-233271812	82695	0.366356	0.000328603	0.0049189	ENSG00000077044	DGKD
ETS1.0.A	0.586472	0.192674	chr8:124561205-124565986	110385	0.367233	0.000317124	0.00478017	ENSG00000183665	TRMT12
ETS1.0.A	0.534827	0.195981	chr20:4160107-4163346	39127	0.367873	0.000308994	0.00468421	ENSG00000088826	SMOX
ETS1.0.A	0.514004	0.195981	chr5:131362786-131366995	117293	0.369374	0.000290651	0.00446413	ENSG00000158985	CDC42SE2
ETS1.0.A	0.582958	0.192674	chr5:141679532-141684120	164516	0.369462	0.000289599	0.0044493	ENSG00000131504	DIAPH1
ETS1.0.A	0.577068	0.192674	chr12:121237416-121242992	27559	0.369903	0.000284423	0.00439842	ENSG00000135124	P2RX4
ETS1.0.A	0.535676	0.195981	chr5:157302628-157308196	159695	0.370433	0.000278318	0.00431946	ENSG00000113263	ITK
ETS1.0.A	0.569585	0.192674	chr3:101768653-101770405	8797	0.370692	0.000275369	0.00428267	ENSG00000144815	NXPE3
ETS1.0.A	0.570748	0.192674	chr1:247414918-247417137	227637	0.371113	0.000270647	0.00422189	ENSG00000259865	AL390728.6
ETS1.0.A	0.549681	0.195981	chr1:23616582-23621616	58656	0.373543	0.00024483	0.00387626	ENSG00000117318	ID3
ETS1.0.A	0.502889	0.195981	chr1:15577255-15580696	103624	0.374055	0.000239689	0.00380299	ENSG00000116786	PLEKHM2
ETS1.0.A	0.576255	0.192674	chr3:68056930-68058672	52683	0.374302	0.00023724	0.00377336	ENSG00000183662	TAFA1
ETS1.0.A	0.530341	0.195981	chr2:84649177-84650695	132722	0.37475	0.000232869	0.00372203	ENSG00000115423	DNAH6
ETS1.0.A	0.660264	0.139653	chr11:124950173-124951707	2414	0.375703	0.000223808	0.00360996	ENSG00000149548	CCDC15
ETS1.0.A	0.591666	0.192674	chr1:146398870-146402291	11668	0.376009	0.000220961	0.00357026	ENSG00000287978	AC245407.2
ETS1.0.A	0.563266	0.192674	chr12:132833395-132836037	64481	0.376073	0.000220374	0.00356188	ENSG00000090615	GOLGA3
ETS1.0.A	0.552011	0.192674	chr3:101541974-101544853	217769	0.376761	0.000214128	0.0034761	ENSG00000138468	SENP7
ETS1.0.A	0.611134	0.190244	chr17:35428147-35429175	185076	0.376896	0.000212918	0.00345861	ENSG00000166750	SLFN5
ETS1.0.A	0.591487	0.192674	chr10:119500308-119507930	491	0.37693	0.000212618	0.00345483	ENSG00000148908	RGS10
ETS1.0.A	0.522556	0.195981	chr7:100210739-100212503	195167	0.378137	0.000202112	0.0033032	ENSG00000106261	ZKSCAN1
ETS1.0.A	0.558851	0.192674	chr17:64455998-64456990	41264	0.378227	0.000201348	0.00329862	ENSG00000108654	DDX5
ETS1.0.A	0.550998	0.192674	chr7:150501793-150506417	60952	0.378214	0.000201458	0.00329862	ENSG00000133574	GIMAP4
ETS1.0.A	0.602373	0.190244	chr9:127860552-127863587	76995	0.378555	0.000198588	0.00326365	ENSG00000167106	FAM102A
ETS1.0.A	0.550998	0.192674	chr7:150501793-150506417	51163	0.378808	0.00019649	0.00323738	ENSG00000171115	GIMAP8
ETS1.0.A	0.567107	0.192674	chr20:33851960-33854214	40612	0.378974	0.000195119	0.00321908	ENSG00000101421	CHMP4B
ETS1.0.A	0.529863	0.195981	chr2:172223106-172224919	202435	0.379023	0.000194712	0.00321728	ENSG00000091409	ITGA6
ETS1.0.A	0.532758	0.195981	chr12:121091799-121093941	115916	0.379132	0.000193824	0.00320362	ENSG00000135124	P2RX4
ETS1.0.A	0.530803	0.195981	chr7:44890808-44892313	14509	0.380319	0.000184339	0.00307032	ENSG00000146676	PURB
ETS1.0.A	0.600544	0.190244	chr5:65760305-65761499	203874	0.381396	0.00017611	0.002957	ENSG00000286314	AC010359.3
ETS1.0.A	0.567127	0.192674	chr6:41298380-41299631	108631	0.38236	0.00016903	0.00285753	ENSG00000112195	TREML2
ETS1.0.A	0.505894	0.195981	chr1:241627417-241628598	255	0.382837	0.000165629	0.00281656	ENSG00000203668	CHML
ETS1.0.A	0.660264	0.139653	chr11:124950173-124951707	160933	0.384191	0.00015631	0.00269049	ENSG00000279342	AP000866.6
ETS1.0.A	0.549107	0.195981	chr7:99996828-99998741	120893	0.384513	0.00015416	0.00266166	ENSG00000166997	CNPY4
ETS1.0.A	0.545412	0.195981	chr17:49817080-49819469	116146	0.384945	0.00015133	0.00264003	ENSG00000121073	SLC35B1
ETS1.0.A	0.54117	0.195981	chr9:133508762-133510847	157004	0.385659	0.000146749	0.00257136	ENSG00000148290	SURF1
ETS1.0.A	0.561894	0.192674	chr18:58504526-58506282	165183	0.385701	0.000146489	0.00256766	ENSG00000172175	MALT1
ETS1.0.A	0.690099	0.139653	chr7:128057301-128060297	59704	0.385939	0.000144991	0.0025483	ENSG00000279078	SND1-IT1
ETS1.0.A	0.528994	0.195981	chr17:8897615-8901988	18704	0.386856	0.000139363	0.00245686	ENSG00000141506	PIK3R5
ETS1.0.A	0.654484	0.139653	chr6:25865167-25866999	178412	0.38807	0.000132228	0.00235832	ENSG00000287080	H3C3
ETS1.0.A	0.528933	0.195981	chr1:25710772-25712737	93304	0.388344	0.000130659	0.00233677	ENSG00000117643	MAN1C1
ETS1.0.A	0.579402	0.192674	chr22:38531230-38532748	201977	0.388347	0.000130646	0.00233677	ENSG00000100242	SUN2
ETS1.0.A	0.600825	0.190244	chr16:79415072-79417186	168657	0.389283	0.000125429	0.00225412	ENSG00000178573	MAF
ETS1.0.A	0.582834	0.192674	chr11:121327554-121329285	123029	0.390451	0.000119196	0.0021593	ENSG00000137642	SORL1
ETS1.0.A	0.589591	0.192674	chr3:44968768-44970240	112037	0.390683	0.000117993	0.0021435	ENSG00000163814	CDCP1
ETS1.0.A	0.514983	0.195981	chr1:207069103-207072052	249324	0.39094	0.000116671	0.00212172	ENSG00000196352	CD55
ETS1.0.A	0.530002	0.195981	chr2:236535766-236539807	27980	0.390986	0.000116437	0.00212172	ENSG00000144476	ACKR3
ETS1.0.A	0.554287	0.192674	chr9:71793850-71797624	110484	0.391944	0.000111645	0.00204609	ENSG00000135048	CEMIP2
ETS1.0.A	0.566459	0.192674	chr16:3213813-3218120	80688	0.393685	0.000103399	0.00192006	ENSG00000140993	TIGD7
ETS1.0.A	0.597934	0.192674	chr3:50448796-50452340	98101	0.393733	0.000103181	0.00191739	ENSG00000114395	CYB561D2
ETS1.0.A	0.59262	0.192674	chr12:47275151-47278376	195548	0.393835	0.000102717	0.00191101	ENSG00000179715	PCED1B
ETS1.0.A	0.515062	0.195981	chr15:90793264-90793832	17696	0.393833	0.000102727	0.00191101	ENSG00000287061	AC124248.2
ETS1.0.A	0.52168	0.195981	chr7:5855511-5859524	235464	0.393942	0.00010223	0.00190381	ENSG00000011275	RNF216
ETS1.0.A	0.547721	0.195981	chr1:22018382-22019977	39220	0.394838	9.83e-05	0.00184097	ENSG00000230068	CDC42-IT1
ETS1.0.A	0.507934	0.195981	chr8:81146673-81148238	178863	0.395949	9.35e-05	0.00176569	ENSG00000076641	PAG1
ETS1.0.A	0.511194	0.195981	chr1:161738325-161742236	24084	0.396061	9.31e-05	0.00176017	ENSG00000118217	ATF6
ETS1.0.A	0.530803	0.195981	chr7:44890808-44892313	107162	0.396393	9.17e-05	0.00173874	ENSG00000136280	CCM2
ETS1.0.A	0.534758	0.195981	chr12:94987081-94989288	30941	0.397126	8.87e-05	0.00169829	ENSG00000120798	NR2C1
ETS1.0.A	0.569274	0.192674	chr14:96125626-96127834	151361	0.397343	8.79e-05	0.00168376	ENSG00000066739	ATG2B
ETS1.0.A	0.514568	0.195981	chr9:94250365-94251273	8025	0.398282	8.43e-05	0.00161985	ENSG00000175787	ZNF169
ETS1.0.A	0.600544	0.190244	chr5:65760305-65761499	197069	0.39889	8.2e-05	0.00158704	ENSG00000113593	PPWD1
ETS1.0.A	0.581511	0.192674	chr15:77408860-77410846	9566	0.39991	7.83e-05	0.0015253	ENSG00000140382	HMG20A
ETS1.0.A	0.514004	0.195981	chr5:131362786-131366995	56926	0.400025	7.79e-05	0.00151854	ENSG00000158987	RAPGEF6
ETS1.0.A	0.586472	0.192674	chr8:124561205-124565986	22104	0.400092	7.77e-05	0.00151567	ENSG00000147684	NDUFB9
ETS1.0.A	0.514468	0.195981	chr2:177309455-177311096	96892	0.400696	7.56e-05	0.00147827	ENSG00000170144	HNRNPA3
ETS1.0.A	0.600544	0.190244	chr5:65760305-65761499	94377	0.400803	7.52e-05	0.00147334	ENSG00000197860	SGTB
ETS1.0.A	0.556219	0.192674	chr13:74230250-74232187	0	0.401628	7.25e-05	0.00143016	ENSG00000235532	LINC00402
ETS1.0.A	0.571892	0.192674	chr11:129859915-129862581	44067	0.402062	7.11e-05	0.00140656	ENSG00000151715	TMEM45B
ETS1.0.A	0.574971	0.192674	chr1:204460435-204463407	57054	0.402762	6.88e-05	0.00137295	ENSG00000158615	PPP1R15B
ETS1.0.A	0.529253	0.195981	chr3:127799784-127801498	110722	0.403204	6.75e-05	0.00135023	ENSG00000074416	MGLL
ETS1.0.A	0.575898	0.192674	chr2:233398634-233401668	188583	0.403909	6.53e-05	0.00131879	ENSG00000085978	ATG16L1
ETS1.0.A	0.57946	0.192674	chr11:118875102-118880211	187481	0.404567	6.34e-05	0.0012828	ENSG00000160695	VPS11
ETS1.0.A	0.687065	0.139653	chr1:205782437-205783848	14451	0.404927	6.24e-05	0.00127067	ENSG00000117280	RAB29
ETS1.0.A	0.501777	0.195981	chr3:183585796-183587984	98245	0.40503	6.21e-05	0.00126617	ENSG00000172578	KLHL6
ETS1.0.A	0.520983	0.195981	chr14:103623928-103627204	62032	0.405332	6.12e-05	0.0012527	ENSG00000126214	KLC1
ETS1.0.A	0.561189	0.192674	chr17:5512855-5514580	13428	0.405686	6.02e-05	0.00123401	ENSG00000091592	NLRP1
ETS1.0.A	0.572038	0.192674	chr9:4595325-4598040	64254	0.406072	5.92e-05	0.00121616	ENSG00000205808	PLPP6
ETS1.0.A	0.653326	0.139653	chr4:1055353-1057564	206077	0.407181	5.62e-05	0.00116253	ENSG00000178950	GAK
ETS1.0.A	0.525642	0.195981	chr15:98159517-98161430	198814	0.407887	5.44e-05	0.00113607	ENSG00000140450	ARRDC4
ETS1.0.A	0.60446	0.190244	chr1:33301432-33303644	44940	0.408252	5.35e-05	0.00112018	ENSG00000160094	ZNF362
ETS1.0.A	0.50943	0.195981	chr6:107784317-107789375	82163	0.409053	5.16e-05	0.00108863	ENSG00000146285	SCML4
ETS1.0.A	0.505846	0.195981	chr16:8644141-8645646	246451	0.409153	5.13e-05	0.00108536	ENSG00000187555	USP7
ETS1.0.A	0.501848	0.195981	chr19:3738169-3740816	21866	0.409409	5.07e-05	0.00107748	ENSG00000183617	MRPL54
ETS1.0.A	0.503232	0.195981	chr17:78663890-78668461	5587	0.409484	5.05e-05	0.0010745	ENSG00000108669	CYTH1
ETS1.0.A	0.534213	0.195981	chr3:13066213-13074781	169170	0.413217	4.24e-05	0.00093456	ENSG00000144711	IQSEC1
ETS1.0.A	0.505862	0.195981	chr1:77430406-77432535	148387	0.414013	4.09e-05	0.00090373	ENSG00000154027	AK5
ETS1.0.A	0.679076	0.139653	chr15:100329416-100331959	215806	0.414222	4.05e-05	0.000895996	ENSG00000270127	AC027020.2
ETS1.0.A	0.558851	0.192674	chr17:64455998-64456990	49875	0.414442	4.01e-05	0.00088807	ENSG00000258890	CEP95
ETS1.0.A	0.573552	0.192674	chr11:47152131-47156475	112686	0.414672	3.96e-05	0.000880932	ENSG00000110514	MADD
ETS1.0.A	0.542888	0.195981	chr9:129234512-129238869	153401	0.415979	3.73e-05	0.000839579	ENSG00000167130	DOLPP1
ETS1.0.A	0.524245	0.195981	chr20:36732843-36735170	154603	0.417037	3.54e-05	0.000803395	ENSG00000101347	SAMHD1
ETS1.0.A	0.516928	0.195981	chr1:65008793-65010484	175564	0.417473	3.47e-05	0.000791646	ENSG00000162434	JAK1
ETS1.0.A	0.691514	0.139653	chr12:52644471-52646977	27759	0.418128	3.36e-05	0.000771017	ENSG00000167768	KRT1
ETS1.0.A	0.601781	0.190244	chr1:167108803-167111227	55967	0.419351	3.17e-05	0.00073544	ENSG00000143167	GPA33
ETS1.0.A	0.560901	0.192674	chr12:94675181-94677377	219678	0.419693	3.12e-05	0.000724659	ENSG00000184752	NDUFA12
ETS1.0.A	0.582958	0.192674	chr5:141679532-141684120	26131	0.419861	3.1e-05	0.000720454	ENSG00000120318	ARAP3
ETS1.0.A	0.587329	0.192674	chr18:23937420-23939622	53151	0.420065	3.06e-05	0.000715021	ENSG00000168234	TTC39C
ETS1.0.A	0.543113	0.195981	chr1:38976884-38978942	102374	0.420095	3.06e-05	0.000714331	ENSG00000127603	MACF1
ETS1.0.A	0.619213	0.190244	chr17:19875607-19877676	26626	0.42157	2.85e-05	0.000671685	ENSG00000108599	AKAP10
ETS1.0.A	0.589776	0.192674	chr2:96940491-96941573	115965	0.421585	2.85e-05	0.000671506	ENSG00000163126	ANKRD23
ETS1.0.A	0.557142	0.192674	chr12:6630382-6636880	234055	0.421785	2.82e-05	0.000665331	ENSG00000111671	SPSB2
ETS1.0.A	0.592639	0.192674	chr2:74290070-74292188	68966	0.425271	2.38e-05	0.000576645	ENSG00000204843	DCTN1
ETS1.0.A	0.577379	0.192674	chr13:29953526-29955632	189155	0.425984	2.3e-05	0.000559767	ENSG00000122042	UBL3
ETS1.0.A	0.544561	0.195981	chr11:112296871-112299009	26122	0.426617	2.23e-05	0.00054546	ENSG00000250303	LINC02762
ETS1.0.A	0.660676	0.139653	chr2:60817507-60820927	61254	0.427299	2.16e-05	0.00053228	ENSG00000115421	PAPOLG
ETS1.0.A	0.649365	0.190244	chr2:97758598-97762651	2265	0.42849	2.03e-05	0.000507009	ENSG00000075568	TMEM131
ETS1.0.A	0.550998	0.192674	chr7:150501793-150506417	118958	0.428948	1.99e-05	0.000499268	ENSG00000133561	GIMAP6
ETS1.0.A	0.505955	0.195981	chr5:113273539-113274766	238928	0.429728	1.91e-05	0.000482482	ENSG00000047188	YTHDC2
ETS1.0.A	0.600951	0.190244	chr6:42692555-42694846	234346	0.431221	1.78e-05	0.000453507	ENSG00000137161	CNPY3
ETS1.0.A	0.57946	0.192674	chr11:118875102-118880211	163977	0.43139	1.76e-05	0.00045127	ENSG00000149428	HYOU1
ETS1.0.A	0.641968	0.190244	chr19:3809917-3815025	101555	0.431747	1.73e-05	0.000444415	ENSG00000105289	TJP3
ETS1.0.A	0.578141	0.192674	chr14:50834720-50836087	110943	0.432796	1.64e-05	0.000425094	ENSG00000270062	AL606834.2
ETS1.0.A	0.595801	0.192674	chr22:39566750-39568959	1794	0.43302	1.62e-05	0.00042142	ENSG00000100346	CACNA1I
ETS1.0.A	0.570825	0.192674	chr2:60867254-60868742	12779	0.433131	1.61e-05	0.000419501	ENSG00000162924	REL
ETS1.0.A	0.589591	0.192674	chr3:44968768-44970240	53511	0.433852	1.56e-05	0.000406844	ENSG00000163812	ZDHHC3
ETS1.0.A	0.542925	0.195981	chr15:90572605-90575673	42682	0.434639	1.5e-05	0.000393651	ENSG00000140577	CRTC3
ETS1.0.A	0.520888	0.195981	chr16:28276110-28279859	16864	0.436666	1.35e-05	0.00035863	ENSG00000188322	SBK1
ETS1.0.A	0.530406	0.195981	chr19:35462061-35464104	193099	0.436749	1.35e-05	0.000357692	ENSG00000105698	USF2
ETS1.0.A	0.58654	0.192674	chr21:42744679-42747885	226625	0.438576	1.23e-05	0.000329707	ENSG00000160199	PKNOX1
ETS1.0.A	0.547693	0.195981	chr15:58472421-58476566	112243	0.439137	1.19e-05	0.000321397	ENSG00000137845	ADAM10
ETS1.0.A	0.552446	0.192674	chr11:95640892-95642563	126390	0.439177	1.19e-05	0.000321079	ENSG00000077458	FAM76B
ETS1.0.A	0.550998	0.192674	chr7:150501793-150506417	8455	0.439889	1.15e-05	0.000310907	ENSG00000179144	GIMAP7
ETS1.0.A	0.522771	0.195981	chr17:4771317-4772503	167505	0.44061	1.11e-05	0.000302477	ENSG00000108523	RNF167
ETS1.0.A	0.653326	0.139653	chr4:1055353-1057564	122966	0.441356	1.06e-05	0.000291885	ENSG00000127419	TMEM175
ETS1.0.A	0.546056	0.195981	chr18:23933951-23937344	55429	0.441475	1.06e-05	0.00029042	ENSG00000168234	TTC39C
ETS1.0.A	0.541538	0.195981	chr14:34855948-34858506	123451	0.441836	1.04e-05	0.000285506	ENSG00000100883	SRP54
ETS1.0.A	0.502907	0.195981	chr12:96099412-96100716	177545	0.442319	1.01e-05	0.000279544	ENSG00000059758	CDK17
ETS1.0.A	0.596764	0.192674	chr21:15823142-15824668	93117	0.443123	9.71e-06	0.000269185	ENSG00000155313	USP25
ETS1.0.A	0.628325	0.190244	chr20:64012489-64014083	59098	0.445419	8.62e-06	0.000243652	ENSG00000171700	RGS19
ETS1.0.A	0.501848	0.195981	chr19:3738169-3740816	9956	0.446204	8.28e-06	0.000234789	ENSG00000011132	APBA3
ETS1.0.A	0.53675	0.195981	chr5:126850606-126855803	11911	0.44623	8.27e-06	0.000234593	ENSG00000173926	MARCHF3
ETS1.0.A	0.547519	0.195981	chr12:59577986-59579195	16834	0.446437	8.18e-06	0.00023245	ENSG00000118596	SLC16A7
ETS1.0.A	0.585359	0.192674	chr1:27942721-27945488	70178	0.44866	7.28e-06	0.000210002	ENSG00000130775	THEMIS2
ETS1.0.A	0.564212	0.192674	chr5:55100858-55105752	0	0.448943	7.17e-06	0.00020771	ENSG00000145649	GZMA
ETS1.0.A	0.515164	0.195981	chr14:99524308-99526825	43139	0.448962	7.16e-06	0.000207638	ENSG00000090061	CCNK
ETS1.0.A	0.512299	0.195981	chr20:63900995-63904712	168469	0.450068	6.76e-06	0.000197506	ENSG00000171700	RGS19
ETS1.0.A	0.641968	0.190244	chr19:3809917-3815025	215410	0.450928	6.46e-06	0.000190665	ENSG00000006638	TBXA2R
ETS1.0.A	0.516189	0.195981	chr8:80054115-80056081	19370	0.451245	6.35e-06	0.000187698	ENSG00000076554	TPD52
ETS1.0.A	0.563266	0.192674	chr12:132833395-132836037	11208	0.452936	5.8e-06	0.000173538	ENSG00000072609	CHFR
ETS1.0.A	0.520924	0.195981	chr19:31220320-31221553	70341	0.453888	5.52e-06	0.000165708	ENSG00000121297	TSHZ3
ETS1.0.A	0.501848	0.195981	chr19:3738169-3740816	29807	0.455278	5.12e-06	0.000154709	ENSG00000105289	TJP3
ETS1.0.A	0.571904	0.192674	chr1:161933550-161935476	167230	0.45596	4.94e-06	0.000149407	ENSG00000118217	ATF6
ETS1.0.A	0.512146	0.195981	chr2:190519558-190521560	111203	0.456161	4.88e-06	0.000148472	ENSG00000151690	MFSD6
ETS1.0.A	0.507068	0.195981	chr19:43467662-43470805	136419	0.456284	4.85e-06	0.000147683	ENSG00000131116	ZNF428
ETS1.0.A	0.589358	0.192674	chr7:25027820-25030021	231280	0.457509	4.54e-06	0.00013915	ENSG00000070882	OSBPL3
ETS1.0.A	0.615488	0.190244	chr5:149239380-149241527	130647	0.458536	4.29e-06	0.000132233	ENSG00000253865	AC131025.1
ETS1.0.A	0.507144	0.195981	chr17:39016367-39019011	44302	0.459368	4.1e-06	0.000127069	ENSG00000161381	PLXDC1
ETS1.0.A	0.504042	0.195981	chr19:14521437-14524427	41651	0.462574	3.44e-06	0.000109647	ENSG00000099795	NDUFB7
ETS1.0.A	0.567292	0.192674	chr8:60885133-60886630	206393	0.463002	3.36e-06	0.000107263	ENSG00000171316	CHD7
ETS1.0.A	0.509407	0.195981	chr12:26345531-26347302	10179	0.463582	3.26e-06	0.000104502	ENSG00000123104	ITPR2
ETS1.0.A	0.569585	0.192674	chr3:101768653-101770405	119764	0.463781	3.22e-06	0.000103555	ENSG00000066422	ZBTB11
ETS1.0.A	0.600185	0.190244	chr14:102948686-102950481	171237	0.465037	3.01e-06	9.75e-05	ENSG00000131323	TRAF3
ETS1.0.A	0.586472	0.192674	chr8:124561205-124565986	10415	0.465481	2.93e-06	9.55e-05	ENSG00000170873	MTSS1
ETS1.0.A	0.615488	0.190244	chr5:149239380-149241527	116510	0.468029	2.55e-06	8.38e-05	ENSG00000145882	PCYOX1L
ETS1.0.A	0.561189	0.192674	chr17:5512855-5514580	13416	0.468949	2.42e-06	8.06e-05	ENSG00000286190	AC055839.2
ETS1.0.A	0.506587	0.195981	chr16:68062162-68066402	18349	0.469066	2.4e-06	8.02e-05	ENSG00000072736	NFATC3
ETS1.0.A	0.534908	0.195981	chr7:134864326-134866313	47783	0.469804	2.3e-06	7.73e-05	ENSG00000286458	AC083870.1
ETS1.0.A	0.51249	0.195981	chr12:67629640-67632443	15895	0.470203	2.25e-06	7.57e-05	ENSG00000127334	DYRK2
ETS1.0.A	0.653326	0.139653	chr4:1055353-1057564	96466	0.470604	2.2e-06	7.43e-05	ENSG00000145214	DGKQ
ETS1.0.A	0.54117	0.195981	chr9:133508762-133510847	102703	0.471776	2.06e-06	6.99e-05	ENSG00000148300	REXO4
ETS1.0.A	0.558851	0.192674	chr17:64455998-64456990	136583	0.472179	2.02e-06	6.85e-05	ENSG00000261371	PECAM1
ETS1.0.A	0.500928	0.195981	chr6:166332345-166335587	29332	0.474042	1.81e-06	6.27e-05	ENSG00000060762	MPC1
ETS1.0.A	0.53675	0.195981	chr5:126850606-126855803	73983	0.47445	1.77e-06	6.15e-05	ENSG00000113368	LMNB1
ETS1.0.A	0.506095	0.195981	chr2:98806774-98808000	187668	0.474948	1.72e-06	6.05e-05	ENSG00000071073	MGAT4A
ETS1.0.A	0.566459	0.192674	chr16:3213813-3218120	113117	0.48009	1.28e-06	4.68e-05	ENSG00000263072	ZNF213-AS1
ETS1.0.A	0.586533	0.192674	chr7:30725855-30728750	209546	0.480173	1.27e-06	4.67e-05	ENSG00000196295	GARS-DT
ETS1.0.A	0.679076	0.139653	chr15:100329416-100331959	227410	0.480694	1.24e-06	4.57e-05	ENSG00000140471	LINS1
ETS1.0.A	0.552011	0.192674	chr3:101541974-101544853	104036	0.481699	1.17e-06	4.34e-05	ENSG00000066422	ZBTB11
ETS1.0.A	0.69128	0.139653	chr4:153650873-153652845	31225	0.483617	1.04e-06	3.93e-05	ENSG00000137462	TLR2
ETS1.0.A	0.534758	0.195981	chr12:94987081-94989288	90026	0.483805	1.03e-06	3.89e-05	ENSG00000184752	NDUFA12
ETS1.0.A	0.537713	0.195981	chr20:17609340-17618490	115435	0.483826	1.03e-06	3.89e-05	ENSG00000125864	BFSP1
ETS1.0.A	0.50796	0.195981	chr1:23576603-23579116	195694	0.484604	9.84e-07	3.73e-05	ENSG00000204219	TCEA3
ETS1.0.A	0.687065	0.139653	chr1:205782437-205783848	184881	0.486071	9.02e-07	3.44e-05	ENSG00000158711	ELK4
ETS1.0.A	0.64619	0.190244	chr19:17182853-17186849	39364	0.486299	8.9e-07	3.4e-05	ENSG00000099330	OCEL1
ETS1.0.A	0.504284	0.195981	chr1:108048886-108052471	81572	0.487234	8.42e-07	3.23e-05	ENSG00000085491	SLC25A24
ETS1.0.A	0.611134	0.190244	chr17:35428147-35429175	35074	0.488282	7.91e-07	3.06e-05	ENSG00000205045	SLFN12L
ETS1.0.A	0.546199	0.195981	chr12:120759405-120762446	238040	0.488455	7.83e-07	3.03e-05	ENSG00000157895	C12orf43
ETS1.0.A	0.628325	0.190244	chr20:64012489-64014083	31357	0.489125	7.52e-07	2.95e-05	ENSG00000101161	PRPF6
ETS1.0.A	0.541001	0.195981	chr1:223513545-223516911	184682	0.489426	7.39e-07	2.9e-05	ENSG00000162909	CAPN2
ETS1.0.A	0.502441	0.195981	chr17:31486466-31495824	94791	0.489883	7.19e-07	2.85e-05	ENSG00000131242	RAB11FIP4
ETS1.0.A	0.557142	0.192674	chr12:6630382-6636880	185515	0.491304	6.6e-07	2.64e-05	ENSG00000139193	CD27
ETS1.0.A	0.586647	0.192674	chr1:108077578-108081057	52986	0.493653	5.73e-07	2.35e-05	ENSG00000085491	SLC25A24
ETS1.0.A	0.522354	0.195981	chr14:103908369-103911386	213809	0.495291	5.19e-07	2.14e-05	ENSG00000269940	AL049840.5
ETS1.0.A	0.518611	0.195981	chr19:11963367-11966292	114641	0.497733	4.47e-07	1.9e-05	ENSG00000171291	ZNF439
ETS1.0.A	0.517827	0.195981	chr7:5832755-5836792	212708	0.498157	4.35e-07	1.86e-05	ENSG00000011275	RNF216
ETS1.0.A	0.578141	0.192674	chr14:50834720-50836087	114957	0.499081	4.11e-07	1.79e-05	ENSG00000100503	NIN
ETS1.0.A	0.519301	0.195981	chrY:7339157-7340971	65185	0.502133	3.4e-07	1.52e-05	ENSG00000099725	PRKY
ETS1.0.A	0.513317	0.195981	chr5:178483656-178484181	118483	0.503267	3.17e-07	1.42e-05	ENSG00000113240	CLK4
ETS1.0.A	0.611134	0.190244	chr17:35428147-35429175	196697	0.504114	3.01e-07	1.36e-05	ENSG00000266947	AC022916.2
ETS1.0.A	0.514505	0.195981	chr22:20462651-20466730	29183	0.506041	2.66e-07	1.23e-05	ENSG00000099917	MED15
ETS1.0.A	0.550998	0.192674	chr7:150501793-150506417	210189	0.505995	2.67e-07	1.23e-05	ENSG00000213203	GIMAP1
ETS1.0.A	0.509855	0.195981	chr6:33583119-33587387	10572	0.506493	2.59e-07	1.2e-05	ENSG00000030110	BAK1
ETS1.0.A	0.542054	0.195981	chr13:111175257-111179009	60698	0.507326	2.46e-07	1.15e-05	ENSG00000102606	ARHGEF7
ETS1.0.A	0.611134	0.190244	chr17:35428147-35429175	5921	0.508947	2.22e-07	1.05e-05	ENSG00000154760	SLFN13
ETS1.0.A	0.561353	0.192674	chr16:84640671-84643005	5506	0.511452	1.89e-07	9.3e-06	ENSG00000135686	KLHL36
ETS1.0.A	0.582922	0.192674	chr8:41971154-41972108	41675	0.511432	1.89e-07	9.3e-06	ENSG00000083168	KAT6A
ETS1.0.A	0.52523	0.195981	chr2:172460001-172468277	32647	0.512475	1.77e-07	8.75e-06	ENSG00000091409	ITGA6
ETS1.0.A	0.641968	0.190244	chr19:3809917-3815025	59145	0.51285	1.73e-07	8.57e-06	ENSG00000011132	APBA3
ETS1.0.A	0.552499	0.192674	chr9:93141659-93145421	194136	0.513836	1.62e-07	8.12e-06	ENSG00000127084	FGD3
ETS1.0.A	0.502279	0.195981	chr13:40483627-40487398	68269	0.515166	1.49e-07	7.47e-06	ENSG00000150907	FOXO1
ETS1.0.A	0.544193	0.195981	chr15:92848110-92850623	49566	0.518189	1.22e-07	6.24e-06	ENSG00000173575	CHD2
ETS1.0.A	0.660676	0.139653	chr2:60817507-60820927	60594	0.51834	1.21e-07	6.19e-06	ENSG00000162924	REL
ETS1.0.A	0.57471	0.192674	chr5:75057007-75061047	31661	0.518959	1.16e-07	5.97e-06	ENSG00000176928	GCNT4
ETS1.0.A	0.502694	0.195981	chr1:206961978-206963369	58661	0.522306	9.29e-08	4.87e-06	ENSG00000162894	FCMR
ETS1.0.A	0.560904	0.192674	chr22:49922950-49926622	149667	0.52533	7.6e-08	4.09e-06	ENSG00000100425	BRD1
ETS1.0.A	0.502889	0.195981	chr1:15577255-15580696	50442	0.528793	6.01e-08	3.36e-06	ENSG00000116138	DNAJC16
ETS1.0.A	0.522914	0.195981	chr8:30132515-30135103	69512	0.530086	5.51e-08	3.17e-06	ENSG00000133872	SARAF
ETS1.0.A	0.535525	0.195981	chr10:70600088-70604340	195943	0.53058	5.33e-08	3.09e-06	ENSG00000148730	EIF4EBP2
ETS1.0.A	0.50822	0.195981	chrY:20776107-20776834	19999	0.531796	4.9e-08	2.85e-06	ENSG00000280969	RPS4Y2
ETS1.0.A	0.502889	0.195981	chr1:15577255-15580696	5556	0.532709	4.6e-08	2.69e-06	ENSG00000116771	AGMAT
ETS1.0.A	0.557142	0.192674	chr12:6630382-6636880	11547	0.535641	3.76e-08	2.27e-06	ENSG00000184574	LPAR5
ETS1.0.A	0.520956	0.195981	chr3:108601982-108604634	12277	0.536111	3.64e-08	2.21e-06	ENSG00000198919	DZIP3
ETS1.0.A	0.554405	0.192674	chr22:44666744-44670398	0	0.537263	3.36e-08	2.06e-06	ENSG00000186654	PRR5
ETS1.0.A	0.561609	0.192674	chr10:46090478-46098716	85390	0.537919	3.21e-08	2e-06	ENSG00000266412	NCOA4
ETS1.0.A	0.628325	0.190244	chr20:64012489-64014083	117363	0.54091	2.6e-08	1.64e-06	ENSG00000101152	DNAJC5
ETS1.0.A	0.537713	0.195981	chr20:17609340-17618490	0	0.542842	2.27e-08	1.44e-06	ENSG00000125844	RRBP1
ETS1.0.A	0.555022	0.192674	chr14:98017784-98019318	93147	0.543302	2.2e-08	1.4e-06	ENSG00000246223	LINC01550
ETS1.0.A	0.512299	0.195981	chr20:63900995-63904712	5869	0.544953	1.95e-08	1.26e-06	ENSG00000101152	DNAJC5
ETS1.0.A	0.54343	0.195981	chr9:137386354-137389844	229148	0.545107	1.93e-08	1.25e-06	ENSG00000181090	EHMT1
ETS1.0.A	0.5506	0.192674	chr3:170027192-170028712	58020	0.548111	1.56e-08	1.03e-06	ENSG00000173889	PHC3
ETS1.0.A	0.501101	0.195981	chr13:108341957-108344642	134518	0.551818	1.19e-08	8.13e-07	ENSG00000174405	LIG4
ETS1.0.A	0.648654	0.190244	chr11:122842804-122844728	187082	0.552076	1.17e-08	8.06e-07	ENSG00000154127	UBASH3B
ETS1.0.A	0.575898	0.192674	chr2:233398634-233401668	44127	0.566763	3.88e-09	3.14e-07	ENSG00000077044	DGKD
ETS1.0.A	0.516208	0.195981	chr18:3095705-3097952	178711	0.570393	2.93e-09	2.43e-07	ENSG00000101577	LPIN2
ETS1.0.A	0.543113	0.195981	chr1:38976884-38978942	12334	0.571928	2.6e-09	2.21e-07	ENSG00000174574	AKIRIN1
ETS1.0.A	0.602612	0.190244	chr22:20543258-20545901	47345	0.575163	2.02e-09	1.76e-07	ENSG00000099917	MED15
ETS1.0.A	0.525797	0.195981	chr4:48136978-48142352	70585	0.57767	1.65e-09	1.52e-07	ENSG00000074966	TXK
ETS1.0.A	0.544294	0.195981	chr2:239150245-239151575	102077	0.580054	1.37e-09	1.27e-07	ENSG00000068024	HDAC4
ETS1.0.A	0.503663	0.195981	chr2:233330610-233334683	19824	0.585645	8.68e-10	8.49e-08	ENSG00000077044	DGKD
ETS1.0.A	0.547791	0.195981	chr17:76642506-76644503	17745	0.585967	8.45e-10	8.3e-08	ENSG00000070526	ST6GALNAC1
ETS1.0.A	0.501481	0.195981	chr9:20996800-20997974	1535	0.586366	8.18e-10	8.19e-08	ENSG00000188921	HACD4
ETS1.0.A	0.525758	0.195981	chr4:77827029-77828363	113642	0.588143	7.07e-10	7.23e-08	ENSG00000138767	CNOT6L
ETS1.0.A	0.564182	0.192674	chr11:7526140-7528269	12842	0.591223	5.47e-10	5.92e-08	ENSG00000166387	PPFIBP2
ETS1.0.A	0.572469	0.192674	chr1:23421384-23426293	40475	0.592113	5.08e-10	5.54e-08	ENSG00000204219	TCEA3
ETS1.0.A	0.558308	0.192674	chrY:12592934-12594582	66727	0.593334	4.59e-10	5.01e-08	ENSG00000286009	AC244213.1
ETS1.0.A	0.535525	0.195981	chr10:70600088-70604340	2740	0.597237	3.3e-10	3.8e-08	ENSG00000180644	PRF1
ETS1.0.A	0.57946	0.192674	chr11:118875102-118880211	13664	0.597353	3.26e-10	3.77e-08	ENSG00000186174	BCL9L
ETS1.0.A	0.514983	0.195981	chr1:207069103-207072052	165786	0.601654	2.26e-10	2.75e-08	ENSG00000162894	FCMR
ETS1.0.A	0.544272	0.195981	chr13:108325710-108327133	118271	0.612884	8.39e-11	1.16e-08	ENSG00000174405	LIG4
ETS1.0.A	0.545791	0.195981	chr1:212254354-212257523	27887	0.615489	6.63e-11	9.35e-09	ENSG00000066027	PPP2R5A
ETS1.0.A	0.501848	0.195981	chr19:3738169-3740816	143662	0.617781	5.38e-11	7.82e-09	ENSG00000006638	TBXA2R
ETS1.0.A	0.501101	0.195981	chr13:108341957-108344642	90717	0.620789	4.08e-11	6.19e-09	ENSG00000102524	TNFSF13B
ETS1.0.A	0.64619	0.190244	chr19:17182853-17186849	107072	0.627993	2.08e-11	3.44e-09	ENSG00000099331	MYO9B
ETS1.0.A	0.54959	0.195981	chr5:131972418-131976405	22445	0.651825	1.96e-12	4.37e-10	ENSG00000164398	ACSL6
ETS1.0.A	0.522914	0.195981	chr8:30132515-30135103	37107	0.652765	1.78e-12	4.08e-10	ENSG00000104660	LEPROTL1
ETS1.0.A	0.515492	0.195981	chr11:114072030-114075303	12319	0.653057	1.73e-12	4.02e-10	ENSG00000109906	ZBTB16
ETS1.0.A	0.544272	0.195981	chr13:108325710-108327133	74470	0.661238	7.28e-13	1.77e-10	ENSG00000102524	TNFSF13B
ETS1.0.A	0.501837	0.195981	chr11:44608382-44613742	112723	0.662126	6.62e-13	1.62e-10	ENSG00000157570	TSPAN18
ETS1.0.A	0.584414	0.192674	chr15:57565180-57566103	25801	0.665193	4.75e-13	1.2e-10	ENSG00000263155	MYZAP
ETS1.0.A	0.501101	0.195981	chr13:108341957-108344642	123565	0.669547	2.95e-13	7.92e-11	ENSG00000139826	ABHD13
ETS1.0.A	0.518291	0.195981	chrY:13805135-13806151	101236	0.694205	1.68e-14	6.91e-12	ENSG00000154620	TMSB4Y
ETS1.0.A	0.600872	0.190244	chr4:69758887-69761663	37720	0.694535	1.61e-14	6.69e-12	ENSG00000173597	SULT1B1
ETS1.0.A	0.544272	0.195981	chr13:108325710-108327133	107318	0.731172	1.28e-16	8.51e-14	ENSG00000139826	ABHD13
ETS1.0.A	0.646321	0.190244	chr13:21073516-21076958	100480	0.742845	2.31e-17	2.14e-14	ENSG00000150457	LATS2
ETS1.0.A	0.50822	0.195981	chrY:20776107-20776834	200331	0.760757	1.39e-18	1.72e-15	ENSG00000198692	EIF1AY
ETS1.0.A	0.505946	0.195981	chr5:134088645-134092394	22287	0.766869	5.03e-19	6.37e-16	ENSG00000081059	TCF7
ETS1.0.A	0.531933	0.195981	chr11:114063912-114067791	4201	0.809683	1.52e-22	5.25e-19	ENSG00000109906	ZBTB16
ETS1.0.A	0.558308	0.192674	chrY:12592934-12594582	55284	0.824564	5.53e-24	3.2e-20	ENSG00000114374	USP9Y
ETS2.0.B	0.620032	0	chr21:39003831-39005708	178468	0.298717	0.00382357	0.0335779	ENSG00000185658	BRWD1
ETS2.0.B	0.613712	0	chr21:42460241-42461910	191711	0.315514	0.00218707	0.0217545	ENSG00000160191	PDE9A
ETS2.0.B	0.620032	0	chr21:39003831-39005708	198648	0.620032	4.38e-11	6.6e-09	ENSG00000157557	ETS2
ETV4.0.B	0.432555	0	chr22:31916341-31918602	25920	0.267781	0.00986119	0.0680719	ENSG00000128245	YWHAH
ETV7.0.D	-0.455897	0.194871	chr17:48622868-48627190	15636	0.250675	0.0159466	0.0952299	ENSG00000260027	HOXB7
ETV7.0.D	-0.505626	0.190929	chr1:150889044-150891539	168858	0.256525	0.0135752	0.0853932	ENSG00000213190	MLLT11
ETV7.0.D	-0.481524	0.194871	chr11:46669425-46673034	4046	0.26512	0.0106477	0.0718756	ENSG00000175220	ARHGAP1
ETV7.0.D	-0.520618	0.190929	chr16:23513920-23517173	50378	0.268153	0.00975533	0.0675388	ENSG00000103365	GGA2
ETV7.0.D	-0.458758	0.194871	chr4:109357901-109360123	73649	0.271098	0.00895223	0.063506	ENSG00000138802	SEC24B
ETV7.0.D	-0.476333	0.194871	chr16:81627595-81634820	182425	0.273637	0.0083072	0.06007	ENSG00000153815	CMIP
ETV7.0.D	-0.463098	0.194871	chr11:134228576-134230797	3905	0.275274	0.00791328	0.0579138	ENSG00000151502	VPS26B
ETV7.0.D	-0.478377	0.194871	chr1:27616805-27619629	106350	0.277678	0.00736454	0.0549144	ENSG00000009780	FAM76A
ETV7.0.D	-0.494428	0.194871	chr16:68069178-68076844	147869	0.277962	0.00730185	0.0545646	ENSG00000263276	AC020978.7
ETV7.0.D	-0.463098	0.194871	chr11:134228576-134230797	196360	0.278879	0.00710321	0.0535117	ENSG00000204241	LINC02731
ETV7.0.D	-0.468397	0.194871	chr2:101223193-101225193	220964	0.279838	0.00690042	0.0523478	ENSG00000071082	RPL31
ETV7.0.D	-0.470046	0.194871	chr19:38511498-38516986	213201	0.28146	0.00656901	0.0505442	ENSG00000182472	CAPN12
ETV7.0.D	-0.461869	0.194871	chr17:1195207-1199623	191689	0.284446	0.00599577	0.0472477	ENSG00000159842	ABR
ETV7.0.D	-0.465094	0.194871	chr20:24948106-24956931	5994	0.285803	0.00575007	0.0459183	ENSG00000101474	APMAP
ETV7.0.D	-0.5076	0.190929	chr22:36899722-36902671	116964	0.287659	0.00542871	0.0439266	ENSG00000128309	MPST
ETV7.0.D	-0.470046	0.194871	chr19:38511498-38516986	108363	0.293744	0.0044838	0.0378081	ENSG00000130244	FAM98C
ETV7.0.D	-0.470895	0.194871	chr16:84516931-84522426	40576	0.294863	0.00432703	0.0368092	ENSG00000140950	MEAK7
ETV7.0.D	-0.494428	0.194871	chr16:68069178-68076844	187672	0.295144	0.0042884	0.0365705	ENSG00000103064	SLC7A6
ETV7.0.D	-0.460975	0.194871	chr15:90375731-90377951	10291	0.296212	0.00414444	0.035689	ENSG00000140575	IQGAP1
ETV7.0.D	-0.487718	0.194871	chr2:234271561-234275511	217530	0.298894	0.00380176	0.0334543	ENSG00000188042	ARL4C
ETV7.0.D	-0.465692	0.194871	chr17:59466998-59469880	95678	0.300119	0.00365379	0.032394	ENSG00000108406	DHX40
ETV7.0.D	-0.528058	0.190929	chr3:9777525-9783660	8835	0.305248	0.00308875	0.0284339	ENSG00000241553	ARPC4
ETV7.0.D	-0.505626	0.190929	chr1:150889044-150891539	79331	0.308053	0.00281411	0.0264118	ENSG00000143437	ARNT
ETV7.0.D	-0.454408	0.194871	chr14:91193004-91196325	46434	0.317222	0.00206254	0.0207547	ENSG00000258875	AL135818.1
ETV7.0.D	-0.5076	0.190929	chr22:36899722-36902671	108188	0.322686	0.00170598	0.0179865	ENSG00000128311	TST
ETV7.0.D	-0.454408	0.194871	chr14:91193004-91196325	36207	0.323278	0.0016709	0.0177018	ENSG00000119714	GPR68
ETV7.0.D	-0.479106	0.194871	chr19:8483479-8488733	162321	0.324099	0.00162335	0.0172803	ENSG00000233927	RPS28
ETV7.0.D	-0.467425	0.194871	chr15:75064669-75070116	220939	0.328748	0.00137641	0.0152492	ENSG00000140497	SCAMP2
ETV7.0.D	-0.512971	0.190929	chr10:79135356-79140131	66390	0.330015	0.0013153	0.0146883	ENSG00000108175	ZMIZ1
ETV7.0.D	-0.477509	0.194871	chrX:71513499-71515355	17749	0.331684	0.00123856	0.013997	ENSG00000147162	OGT
ETV7.0.D	-0.546849	0.190929	chr3:56610700-56613663	53539	0.336307	0.00104672	0.0122728	ENSG00000180376	CCDC66
ETV7.0.D	-0.454408	0.194871	chr14:91193004-91196325	61974	0.341091	0.000877003	0.0106946	ENSG00000260810	AL135818.2
ETV7.0.D	-0.532179	0.190929	chr15:90696515-90698722	166592	0.346562	0.000713921	0.00905411	ENSG00000140577	CRTC3
ETV7.0.D	-0.471487	0.194871	chr7:3110488-3114160	204347	0.347533	0.00068805	0.00879263	ENSG00000198286	CARD11
ETV7.0.D	-0.477509	0.194871	chrX:71513499-71515355	230307	0.35058	0.000612336	0.00805932	ENSG00000147140	NONO
ETV7.0.D	-0.470046	0.194871	chr19:38511498-38516986	130663	0.364646	0.000352089	0.00518519	ENSG00000130402	ACTN4
ETV7.0.D	-0.5076	0.190929	chr22:36899722-36902671	10957	0.376606	0.00021552	0.00349433	ENSG00000100368	CSF2RB
ETV7.0.D	-0.494428	0.194871	chr16:68069178-68076844	81784	0.37838	0.000200061	0.00328058	ENSG00000167261	DPEP2
ETV7.0.D	-0.467425	0.194871	chr15:75064669-75070116	228551	0.382419	0.000168606	0.0028513	ENSG00000140474	AC091230.1
ETV7.0.D	-0.50881	0.190929	chr3:58348954-58355240	16074	0.385716	0.000146395	0.00256689	ENSG00000168297	PXK
ETV7.0.D	-0.458758	0.194871	chr4:109357901-109360123	200086	0.404255	6.43e-05	0.00129965	ENSG00000005059	MCUB
ETV7.0.D	-0.465424	0.194871	chr14:72534529-72536822	82474	0.408539	5.28e-05	0.00111035	ENSG00000205683	DPF3
ETV7.0.D	-0.479106	0.194871	chr19:8483479-8488733	160895	0.410565	4.81e-05	0.0010362	ENSG00000186994	KANK3
ETV7.0.D	-0.46856	0.194871	chr14:72437413-72445145	174151	0.429931	1.89e-05	0.000478111	ENSG00000205683	DPF3
ETV7.0.D	-0.470895	0.194871	chr16:84516931-84522426	43170	0.434284	1.52e-05	0.000398719	ENSG00000103187	COTL1
ETV7.0.D	-0.46009	0.194871	chr14:56171374-56174836	53560	0.454216	5.42e-06	0.000162922	ENSG00000139946	PELI2
ETV7.0.D	-0.467425	0.194871	chr15:75064669-75070116	41083	0.457823	4.46e-06	0.000137195	ENSG00000138621	PPCDC
ETV7.0.D	-0.528058	0.190929	chr3:9777525-9783660	20178	0.458888	4.21e-06	0.000129881	ENSG00000134072	CAMK1
ETV7.0.D	-0.490307	0.194871	chr11:1886585-1893613	133830	0.459401	4.1e-06	0.000126958	ENSG00000117984	CTSD
ETV7.0.D	-0.512674	0.190929	chr5:14363752-14367637	214155	0.460666	3.82e-06	0.00011946	ENSG00000145569	OTULINL
ETV7.0.D	-0.465692	0.194871	chr17:59466998-59469880	135343	0.465607	2.91e-06	9.49e-05	ENSG00000175155	YPEL2
ETV7.0.D	-0.467425	0.194871	chr15:75064669-75070116	125527	0.473627	1.86e-06	6.39e-05	ENSG00000167173	C15orf39
ETV7.0.D	-0.457907	0.194871	chr11:2464474-2468565	19790	0.475971	1.62e-06	5.74e-05	ENSG00000053918	KCNQ1
ETV7.0.D	-0.479106	0.194871	chr19:8483479-8488733	32045	0.484941	9.64e-07	3.67e-05	ENSG00000142347	MYO1F
ETV7.0.D	-0.457907	0.194871	chr11:2464474-2468565	162477	0.500308	3.81e-07	1.68e-05	ENSG00000064201	TSPAN32
ETV7.0.D	-0.470592	0.194871	chr1:116387763-116391226	15095	0.508632	2.26e-07	1.07e-05	ENSG00000163399	ATP1A1
ETV7.0.D	-0.457907	0.194871	chr11:2464474-2468565	168829	0.519778	1.1e-07	5.68e-06	ENSG00000110665	C11orf21
ETV7.0.D	-0.494428	0.194871	chr16:68069178-68076844	7907	0.577712	1.65e-09	1.52e-07	ENSG00000072736	NFATC3
ETV7.0.D	-0.465094	0.194871	chr20:24948106-24956931	0	0.584856	9.26e-10	8.98e-08	ENSG00000077984	CST7
ETV7.0.D	-0.453823	0.194871	chr13:114147676-114154827	169893	0.623424	3.2e-11	5.01e-09	ENSG00000185989	RASA3
FLI1.0.A	0.730514	0.156175	chr19:2501980-2504838	208807	0.286453	0.00563577	0.0451864	ENSG00000288156	AC104530.1
FLI1.0.A	0.72374	0.156175	chr2:9702320-9705177	52319	0.335221	0.00108915	0.0126652	ENSG00000243491	AC082651.3
FLI1.0.A	0.72374	0.156175	chr2:9702320-9705177	138266	0.3573	0.000471576	0.00653493	ENSG00000115750	TAF1B
FLI1.0.A	0.72374	0.156175	chr2:9702320-9705177	213834	0.373039	0.000249993	0.00394236	ENSG00000151694	ADAM17
FOXP1.0.A	-0.660853	0.188927	chr22:30648475-30651180	12694	0.298509	0.00384923	0.0337016	ENSG00000100036	SLC35E4
FOXP1.0.A	-0.660853	0.188927	chr22:30648475-30651180	71850	0.45003	6.77e-06	0.000197682	ENSG00000100029	1,00 PES
GATA2.1.A	-0.431936	0.0650354	chr1:207404206-207406036	82830	0.275445	0.00787297	0.0576696	ENSG00000196352	CD55
GATA2.1.A	-0.456759	0	chr9:68931154-68933772	101791	0.318598	0.00196694	0.0200722	ENSG00000165060	FXN
GCR.0.A	-0.672993	0.151404	chr3:13232569-13236918	79317	0.353124	0.000555063	0.00744143	ENSG00000132182	NUP210
HES7.0.D	-0.400629	0.190556	chr2:39132994-39134138	151445	0.530582	5.32e-08	3.09e-06	ENSG00000115904	1 SOS
HMGA1.0.D	0.536445	0.076921	chr16:3187014-3192758	217744	0.285632	0.00578061	0.0460841	ENSG00000162073	PAQR4
HMGA1.0.D	0.508966	0.076921	chr7:107555763-107556653	104175	0.332589	0.00119863	0.0136289	ENSG00000091137	SLC26A4
HMGA1.0.D	0.536445	0.076921	chr16:3187014-3192758	159332	0.34307	0.000814451	0.0101237	ENSG00000162069	BICDL2
HMGA1.0.D	0.52237	0.076921	chr12:98655889-98657718	62298	0.378612	0.000198117	0.003259	ENSG00000075415	SLC25A3
HMGA1.0.D	0.52237	0.076921	chr12:98655889-98657718	68739	0.392244	0.000110179	0.0020228	ENSG00000185046	ANKS1B
HMGA1.0.D	0.536445	0.076921	chr16:3187014-3192758	218990	0.39984	7.86e-05	0.00152953	ENSG00000127564	PKMYT1
HMGA1.0.D	0.52237	0.076921	chr12:98655889-98657718	142916	0.442691	9.93e-06	0.000274376	ENSG00000257167	TMPO-AS1
HMGA1.0.D	0.52237	0.076921	chr12:98655889-98657718	42484	0.479529	1.32e-06	4.77e-05	ENSG00000166130	IKBIP
HSF1.0.A	0.503413	0	chr8:47830752-47837227	171188	0.349392	0.000640902	0.00835476	ENSG00000169139	UBE2V2
HSF1.0.A	0.503413	0	chr8:47830752-47837227	122958	0.427798	2.1e-05	0.000521104	ENSG00000104738	MCM4
HSF1.1.A	0.503413	0	chr8:47830752-47837227	171188	0.349392	0.000640902	0.00835476	ENSG00000169139	UBE2V2
HSF1.1.A	0.503413	0	chr8:47830752-47837227	122958	0.427798	2.1e-05	0.000521104	ENSG00000104738	MCM4
IKZF1.0.C	-0.718229	0.191683	chr1:235047234-235049683	59658	0.297232	0.00401091	0.0347758	ENSG00000173726	TOMM20
IKZF1.0.C	-0.718229	0.191683	chr1:235047234-235049683	89892	0.572835	2.42e-09	2.07e-07	ENSG00000238005	AL391832.2
IRF1.0.A	0.393849	0.1664	chr13:98615588-98615992	170403	0.247948	0.0171697	0.0999119	ENSG00000102572	STK24
IRF1.0.A	0.382659	0.1664	chr3:46380432-46381797	25369	0.248035	0.0171293	0.0997236	ENSG00000121797	CCRL2
IRF1.0.A	0.397143	0.1664	chr1:24390047-24394100	108251	0.24811	0.0170945	0.0996482	ENSG00000117602	RCAN3
IRF1.0.A	0.346379	0.189118	chr8:56004831-56007505	153404	0.248096	0.0171012	0.0996482	ENSG00000181690	PLAG1
IRF1.0.A	0.336727	0.189118	chr16:46611725-46613697	182906	0.248406	0.0169585	0.0991389	ENSG00000155330	C16orf87
IRF1.0.A	0.324017	0.189118	chr8:22429864-22431253	50335	0.248549	0.0168933	0.098965	ENSG00000251034	AC087854.1
IRF1.0.A	0.366423	0.1664	chr7:130822702-130823223	106986	0.248561	0.0168878	0.0989487	ENSG00000271204	AC016831.4
IRF1.0.A	0.347794	0.189118	chr6:33815850-33816641	44648	0.248745	0.016804	0.0985802	ENSG00000161904	LEMD2
IRF1.0.A	0.528254	0.112011	chr5:140676892-140678792	12216	0.248841	0.0167604	0.0984242	ENSG00000120314	WDR55
IRF1.0.A	0.359477	0.1664	chr7:92611671-92616336	164189	0.249007	0.0166853	0.098077	ENSG00000157259	GATAD1
IRF1.0.A	0.351682	0.1664	chr3:169998719-170000267	222157	0.249048	0.0166668	0.0980299	ENSG00000163558	PRKCI
IRF1.0.A	0.500104	0.112011	chr6:45447997-45449821	119840	0.24908	0.0166525	0.0980056	ENSG00000124813	RUNX2
IRF1.0.A	0.365815	0.1664	chr14:24249066-24251771	48079	0.249147	0.0166224	0.0979468	ENSG00000196943	NOP9
IRF1.0.A	0.30841	0.189118	chr17:2224650-2225386	164811	0.249199	0.0165989	0.0978969	ENSG00000070366	SMG6
IRF1.0.A	0.365468	0.1664	chr1:1606348-1607789	94947	0.249352	0.0165303	0.0976145	ENSG00000268575	AL031282.2
IRF1.0.A	0.418176	0.152157	chr2:23451-24869	192861	0.249387	0.0165147	0.0975668	ENSG00000035115	SH3YL1
IRF1.0.A	0.3467	0.189118	chr14:39091537-39092416	82767	0.249501	0.0164637	0.0973542	ENSG00000100941	PNN
IRF1.0.A	0.489306	0.125367	chr19:39550315-39553344	207919	0.249505	0.016462	0.0973542	ENSG00000179134	SAMD4B
IRF1.0.A	0.337916	0.189118	chr2:148538305-148541404	103036	0.24956	0.0164373	0.097309	ENSG00000135999	EPC2
IRF1.0.A	0.454825	0.125367	chr3:143036017-143037334	71520	0.249648	0.0163981	0.0971322	ENSG00000163714	U2SURP
IRF1.0.A	0.304981	0.189118	chrX:49012414-49013909	99232	0.249676	0.0163855	0.0971133	ENSG00000102096	PIM2
IRF1.0.A	0.412768	0.152157	chr7:98259725-98260351	152863	0.249954	0.0162626	0.0965062	ENSG00000164715	LMTK2
IRF1.0.A	0.372759	0.1664	chr21:39377278-39378466	202509	0.250129	0.0161856	0.096223	ENSG00000183527	PSMG1
IRF1.0.A	0.434129	0.152157	chr2:6832814-6833449	7121	0.250287	0.0161158	0.0959425	ENSG00000134326	CMPK2
IRF1.0.A	0.352268	0.1664	chr20:3222191-3224072	25233	0.250306	0.0161076	0.0959375	ENSG00000088854	C20orf194
IRF1.0.A	0.355318	0.1664	chr17:6774394-6780033	133409	0.250315	0.0161039	0.0959266	ENSG00000129235	TXNDC17
IRF1.0.A	0.411195	0.152157	chr4:6741853-6743163	93158	0.250522	0.0160133	0.0955076	ENSG00000251580	LINC02482
IRF1.0.A	0.380435	0.1664	chr7:92673621-92675263	68700	0.250677	0.0159459	0.0952299	ENSG00000105810	CDK6
IRF1.0.A	0.371639	0.1664	chr5:69211049-69213350	155943	0.250754	0.0159126	0.0950922	ENSG00000152942	RAD17
IRF1.0.A	0.516702	0.112011	chr1:204448993-204454759	45612	0.250869	0.0158628	0.0948933	ENSG00000158615	PPP1R15B
IRF1.0.A	0.404158	0.152157	chr12:123101856-123103191	185918	0.250876	0.0158596	0.0948933	ENSG00000139697	SBNO1
IRF1.0.A	0.30682	0.189118	chr13:99366264-99369029	71725	0.250977	0.0158162	0.0947459	ENSG00000169508	GPR183
IRF1.0.A	0.551188	0.0939282	chr14:59330048-59330905	129458	0.251019	0.015798	0.0946758	ENSG00000126790	L3HYPDH
IRF1.0.A	0.380112	0.1664	chr14:45222308-45224398	138201	0.251053	0.0157834	0.0946475	ENSG00000185246	PRPF39
IRF1.0.A	0.334399	0.189118	chr22:40645507-40648527	208550	0.251061	0.01578	0.0946475	ENSG00000196236	XPNPEP3
IRF1.0.A	0.303881	0.189118	chr4:102464829-102466344	34987	0.251126	0.0157522	0.0946132	ENSG00000109320	NFKB1
IRF1.0.A	0.522836	0.112011	chr10:124748364-124750117	129072	0.251149	0.0157422	0.0945966	ENSG00000189319	FAM53B
IRF1.0.A	0.307736	0.189118	chr16:30465387-30466898	86866	0.251199	0.0157205	0.0945216	ENSG00000169951	ZNF764
IRF1.0.A	0.346433	0.189118	chr1:155507607-155508710	150733	0.251212	0.015715	0.0945105	ENSG00000163374	YY1AP1
IRF1.0.A	0.443696	0.152157	chr8:130182247-130183127	175660	0.251222	0.0157107	0.0945064	ENSG00000286535	AC139019.1
IRF1.0.A	0.304981	0.189118	chrX:49012414-49013909	38694	0.251408	0.0156312	0.0941592	ENSG00000068400	GRIPAP1
IRF1.0.A	0.38134	0.1664	chr12:9653010-9656429	196555	0.251501	0.0155916	0.0940078	ENSG00000110852	CLEC2B
IRF1.0.A	0.419429	0.152157	chr11:63850417-63852384	86575	0.251687	0.0155126	0.0937321	ENSG00000110583	NAA40
IRF1.0.A	0.322091	0.189118	chr10:110745947-110748704	121164	0.251834	0.0154505	0.0935377	ENSG00000203497	PDCD4-AS1
IRF1.0.A	0.312842	0.189118	chr12:53618358-53620220	238182	0.252033	0.0153664	0.0931393	ENSG00000185591	SP1
IRF1.0.A	0.330815	0.189118	chr17:40402486-40403214	221748	0.252032	0.0153667	0.0931393	ENSG00000073584	SMARCE1
IRF1.0.A	0.515158	0.112011	chr12:47155354-47157046	75751	0.252065	0.0153531	0.0931218	ENSG00000179715	PCED1B
IRF1.0.A	0.426255	0.152157	chr19:48813855-48816981	55440	0.252142	0.0153206	0.0929901	ENSG00000087074	PPP1R15A
IRF1.0.A	0.352918	0.1664	chr19:11336853-11340741	2035	0.252183	0.0153035	0.0929406	ENSG00000105518	TMEM205
IRF1.0.A	0.325053	0.189118	chr7:148925826-148927682	175102	0.252254	0.0152739	0.0927828	ENSG00000204947	ZNF425
IRF1.0.A	0.38866	0.1664	chr1:89194632-89201945	62890	0.252353	0.0152325	0.092607	ENSG00000213512	GBP7
IRF1.0.A	0.364614	0.1664	chr21:37418779-37420102	195359	0.252392	0.015216	0.092539	ENSG00000157538	VPS26C
IRF1.0.A	0.366423	0.1664	chr7:130822702-130823223	115740	0.252428	0.0152013	0.0924933	ENSG00000231721	LINC-PINT
IRF1.0.A	0.467118	0.125367	chr9:96390870-96392012	98229	0.252436	0.0151977	0.0924933	ENSG00000081377	CDC14B
IRF1.0.A	0.34339	0.189118	chr1:89069365-89071009	60733	0.252631	0.0151167	0.0921079	ENSG00000213512	GBP7
IRF1.0.A	0.44078	0.152157	chr10:71939076-71940994	122778	0.252731	0.0150752	0.0919293	ENSG00000197746	PSAP
IRF1.0.A	0.350305	0.1664	chr14:55073863-55077919	22216	0.252715	0.0150821	0.0919293	ENSG00000168175	MAPK1IP1L
IRF1.0.A	0.454108	0.125367	chr18:5158266-5159705	232676	0.25281	0.0150427	0.0918295	ENSG00000082397	EPB41L3
IRF1.0.A	0.358387	0.1664	chr15:52486792-52490011	57034	0.252818	0.0150396	0.0918213	ENSG00000128989	ARPP19
IRF1.0.A	0.307798	0.189118	chr1:25472738-25475218	68388	0.252977	0.014974	0.0915294	ENSG00000157978	LDLRAP1
IRF1.0.A	0.420894	0.152157	chr2:177167660-177170639	56624	0.252964	0.0149791	0.0915294	ENSG00000229337	AC079305.4
IRF1.0.A	0.307906	0.189118	chr7:150620132-150622073	52763	0.253246	0.0148638	0.0909837	ENSG00000133574	GIMAP4
IRF1.0.A	0.456412	0.125367	chr12:121252099-121255133	232988	0.253312	0.0148369	0.0909048	ENSG00000135114	OASL
IRF1.0.A	0.367382	0.1664	chr12:116508037-116509426	200745	0.253322	0.0148326	0.0908966	ENSG00000111412	C12orf49
IRF1.0.A	0.371779	0.1664	chr2:174450122-174451130	18551	0.253589	0.0147241	0.0903953	ENSG00000163328	GPR155
IRF1.0.A	0.319034	0.189118	chr3:23948954-23951264	57294	0.253623	0.0147101	0.0903202	ENSG00000197885	NKIRAS1
IRF1.0.A	0.316102	0.189118	chr16:11781915-11790415	77713	0.253672	0.0146903	0.0902518	ENSG00000103342	GSPT1
IRF1.0.A	0.503678	0.112011	chr14:61024436-61026402	43322	0.253794	0.0146412	0.0899927	ENSG00000139974	SLC38A6
IRF1.0.A	0.352947	0.1664	chr16:68131306-68132626	151877	0.253948	0.0145792	0.0897119	ENSG00000103061	SLC7A6OS
IRF1.0.A	0.393124	0.1664	chr18:46167467-46168924	63089	0.253946	0.0145799	0.0897119	ENSG00000152240	HAUS1
IRF1.0.A	0.373489	0.1664	chr10:88841159-88841773	37961	0.254066	0.0145321	0.0894916	ENSG00000138134	STAMBPL1
IRF1.0.A	0.31812	0.189118	chr4:184447992-184450642	177054	0.254131	0.014506	0.0894375	ENSG00000164305	CASP3
IRF1.0.A	0.366241	0.1664	chr2:30222655-30227941	75714	0.254299	0.014439	0.0891723	ENSG00000119801	YPEL5
IRF1.0.A	0.340381	0.189118	chr17:3556274-3559987	103076	0.254375	0.0144084	0.0890653	ENSG00000257950	P2RX5-TAX1BP3
IRF1.0.A	0.51469	0.112011	chr8:42028461-42030048	98982	0.254364	0.0144131	0.0890653	ENSG00000083168	KAT6A
IRF1.0.A	0.384841	0.1664	chr9:2638837-2640173	80296	0.254399	0.014399	0.0890421	ENSG00000080608	PUM3
IRF1.0.A	0.538858	0.112011	chr3:25836837-25838598	117893	0.254547	0.0143402	0.0887417	ENSG00000151092	NGLY1
IRF1.0.A	0.42731	0.152157	chr12:47144588-47145806	68881	0.254574	0.0143298	0.0887373	ENSG00000139211	AMIGO2
IRF1.0.A	0.346033	0.189118	chr16:50473005-50474726	218862	0.254566	0.0143326	0.0887373	ENSG00000167207	NOD2
IRF1.0.A	0.44477	0.152157	chr19:42048909-42049675	102894	0.254579	0.0143276	0.0887373	ENSG00000259436	AC010247.2
IRF1.0.A	0.328031	0.189118	chr17:42414039-42416562	214862	0.254627	0.0143086	0.0887049	ENSG00000173757	STAT5B
IRF1.0.A	0.367647	0.1664	chr10:109902415-109904517	91851	0.254645	0.0143014	0.0886817	ENSG00000148700	ADD3
IRF1.0.A	0.335946	0.189118	chr2:241514225-241516716	157940	0.254693	0.0142825	0.0886146	ENSG00000006607	FARP2
IRF1.0.A	0.300462	0.189118	chr4:1184015-1185202	26246	0.25469	0.0142837	0.0886146	ENSG00000159692	CTBP1
IRF1.0.A	0.320557	0.189118	chr4:6825336-6826055	176641	0.254706	0.0142773	0.0886146	ENSG00000251580	LINC02482
IRF1.0.A	0.468692	0.125367	chr16:11457959-11458676	203551	0.254739	0.0142646	0.0885591	ENSG00000185338	SOCS1
IRF1.0.A	0.516177	0.112011	chr21:38780446-38782017	23166	0.254763	0.0142551	0.0885212	ENSG00000157557	ETS2
IRF1.0.A	0.386933	0.1664	chr7:35679967-35682538	69318	0.254994	0.014164	0.0881142	ENSG00000228878	SEPTIN7-AS1
IRF1.0.A	0.332428	0.189118	chr2:144448820-144449732	84456	0.255346	0.0140266	0.0874833	ENSG00000169554	ZEB2
IRF1.0.A	0.300611	0.189118	chr17:28117911-28119473	76174	0.255388	0.0140104	0.0874413	ENSG00000087095	NLK
IRF1.0.A	0.480731	0.125367	chr16:78902426-78904192	7065	0.255479	0.0139751	0.0873159	ENSG00000260816	AC027279.1
IRF1.0.A	0.3947	0.1664	chr1:35461693-35462828	94645	0.255657	0.0139064	0.0870123	ENSG00000020129	NCDN
IRF1.0.A	0.324274	0.189118	chr15:51946497-51947977	167128	0.255763	0.0138656	0.0868201	ENSG00000069966	GNB5
IRF1.0.A	0.380615	0.1664	chr11:119259866-119261207	235752	0.256186	0.0137035	0.0859503	ENSG00000137700	SLC37A4
IRF1.0.A	0.43115	0.152157	chr11:104797875-104800324	241002	0.256265	0.0136737	0.0858413	ENSG00000204397	CARD16
IRF1.0.A	0.527509	0.112011	chr16:56771403-56772821	216664	0.256263	0.0136746	0.0858413	ENSG00000140853	NLRC5
IRF1.0.A	0.316211	0.189118	chr13:19762002-19765201	87250	0.256631	0.0135353	0.0851834	ENSG00000121390	PSPC1
IRF1.0.A	0.34323	0.189118	chr6:43812790-43813779	186801	0.256635	0.0135338	0.0851834	ENSG00000181577	C6orf223
IRF1.0.A	0.328661	0.189118	chr21:32707096-32709354	18743	0.256899	0.0134345	0.0846617	ENSG00000238197	PAXBP1-AS1
IRF1.0.A	0.357842	0.1664	chr1:43482250-43482714	167435	0.256975	0.0134062	0.0844937	ENSG00000066135	KDM4A
IRF1.0.A	0.363675	0.1664	chr17:74848778-74856752	72279	0.25732	0.0132779	0.0839412	ENSG00000109066	TMEM104
IRF1.0.A	0.479995	0.125367	chr5:60822665-60824530	120675	0.257302	0.0132845	0.0839412	ENSG00000164182	NDUFAF2
IRF1.0.A	0.407701	0.152157	chr4:1137171-1138459	72989	0.25747	0.0132222	0.0836507	ENSG00000159692	CTBP1
IRF1.0.A	0.468024	0.125367	chr6:26492830-26494829	52358	0.257628	0.013164	0.0833829	ENSG00000111801	BTN3A3
IRF1.0.A	0.328508	0.189118	chr6:150598381-150601846	0	0.257638	0.0131603	0.0833829	ENSG00000120278	PLEKHG1
IRF1.0.A	0.302483	0.189118	chr9:72351397-72355757	0	0.257679	0.0131453	0.0833662	ENSG00000107372	ZFAND5
IRF1.0.A	0.300851	0.189118	chr4:38914451-38915980	129059	0.257694	0.0131399	0.0833523	ENSG00000109790	KLHL5
IRF1.0.A	0.390268	0.1664	chr14:102793032-102796505	15583	0.257777	0.0131093	0.0832068	ENSG00000131323	TRAF3
IRF1.0.A	0.371769	0.1664	chr9:5463131-5466343	44188	0.257821	0.0130931	0.0831471	ENSG00000197646	PDCD1LG2
IRF1.0.A	0.475244	0.125367	chr18:23977739-23978962	19985	0.257858	0.0130798	0.0831131	ENSG00000265752	AC010754.1
IRF1.0.A	0.43128	0.152157	chr13:32407614-32409622	176830	0.257878	0.0130724	0.0830892	ENSG00000083642	PDS5B
IRF1.0.A	0.342803	0.189118	chr11:96105134-96106574	128536	0.258177	0.0129637	0.082618	ENSG00000184384	MAML2
IRF1.0.A	0.311579	0.189118	chr11:120209626-120213005	123408	0.258572	0.0128209	0.0819294	ENSG00000196914	ARHGEF12
IRF1.0.A	0.3596	0.1664	chr20:49242361-49251664	4415	0.258612	0.0128067	0.0818491	ENSG00000124201	ZNFX1
IRF1.0.A	0.519127	0.112011	chr3:119523155-119525135	24608	0.258703	0.012774	0.0817505	ENSG00000113845	TIMMDC1
IRF1.0.A	0.583897	0.0939282	chr10:101968540-101969950	184097	0.258816	0.0127334	0.0815715	ENSG00000198408	OGA
IRF1.0.A	0.393182	0.1664	chr1:51871246-51872627	82055	0.258855	0.0127196	0.0815637	ENSG00000078618	NRDC
IRF1.0.A	0.340381	0.189118	chr17:3556274-3559987	112212	0.258875	0.0127123	0.0815637	ENSG00000083454	P2RX5
IRF1.0.A	0.478733	0.125367	chr4:83223259-83225096	182247	0.258983	0.0126739	0.0813711	ENSG00000163312	HELQ
IRF1.0.A	0.330615	0.189118	chr15:70474235-70477662	176892	0.25912	0.0126254	0.0811099	ENSG00000137831	UACA
IRF1.0.A	0.311238	0.189118	chr6:142867005-142868629	77777	0.259263	0.0125747	0.0808643	ENSG00000232618	AL355304.1
IRF1.0.A	0.369163	0.1664	chr14:64935174-64936260	69914	0.259285	0.0125671	0.0808256	ENSG00000125952	MAX
IRF1.0.A	0.319053	0.189118	chr14:89443266-89446258	25912	0.259698	0.0124218	0.0801097	ENSG00000258920	FOXN3-AS1
IRF1.0.A	0.342604	0.189118	chr5:157581224-157583824	185690	0.259886	0.0123564	0.0798068	ENSG00000135074	ADAM19
IRF1.0.A	0.366024	0.1664	chr11:60992741-60996127	150628	0.259962	0.0123298	0.0796835	ENSG00000110104	CCDC86
IRF1.0.A	0.51251	0.112011	chr11:32899198-32900174	6378	0.25998	0.0123237	0.0796746	ENSG00000060749	QSER1
IRF1.0.A	0.517043	0.112011	chr8:22461903-22462833	21084	0.260083	0.0122878	0.0795222	ENSG00000120910	PPP3CC
IRF1.0.A	0.368974	0.1664	chr21:37207031-37209671	133805	0.260146	0.0122659	0.0794695	ENSG00000182670	TTC3
IRF1.0.A	0.474031	0.125367	chr1:230495598-230496787	145694	0.260173	0.0122569	0.0794506	ENSG00000135775	COG2
IRF1.0.A	0.321349	0.189118	chr11:10822954-10823522	25904	0.260227	0.0122379	0.0793775	ENSG00000110321	EIF4G2
IRF1.0.A	0.375764	0.1664	chr15:99089703-99091136	7081	0.260261	0.0122264	0.0793225	ENSG00000182253	SYNM
IRF1.0.A	0.375074	0.1664	chr11:66220334-66224074	113259	0.260383	0.0121843	0.0791287	ENSG00000174744	BRMS1
IRF1.0.A	0.325085	0.189118	chr19:11580695-11582641	6035	0.260501	0.0121438	0.0789445	ENSG00000102575	ACP5
IRF1.0.A	0.334946	0.189118	chr2:84799484-84800835	104821	0.260543	0.0121295	0.0788913	ENSG00000034510	TMSB10
IRF1.0.A	0.491308	0.125367	chr1:89356934-89359277	225192	0.26078	0.0120487	0.0784344	ENSG00000213512	GBP7
IRF1.0.A	0.526033	0.112011	chr2:136070715-136071125	85539	0.260796	0.0120432	0.0784184	ENSG00000231890	DARS-AS1
IRF1.0.A	0.494147	0.125367	chr7:127417232-127418148	70442	0.261535	0.011794	0.077154	ENSG00000048405	ZNF800
IRF1.0.A	0.380444	0.1664	chr4:38888830-38890471	154568	0.261712	0.0117348	0.0768733	ENSG00000109790	KLHL5
IRF1.0.A	0.371107	0.1664	chr16:11774135-11774930	93198	0.261846	0.0116905	0.07668	ENSG00000103342	GSPT1
IRF1.0.A	0.3173	0.189118	chr1:9849484-9851408	197753	0.261977	0.0116469	0.076423	ENSG00000171608	PIK3CD
IRF1.0.A	0.375112	0.1664	chr1:172393141-172395918	136431	0.262092	0.011609	0.0762328	ENSG00000094975	SUCO
IRF1.0.A	0.366024	0.1664	chr11:60992741-60996127	102194	0.262074	0.011615	0.0762328	ENSG00000110107	PRPF19
IRF1.0.A	0.375778	0.1664	chr1:155836001-155837268	176558	0.262201	0.0115733	0.0760648	ENSG00000163374	YY1AP1
IRF1.0.A	0.316813	0.189118	chr2:101742267-101744045	45417	0.262427	0.0114992	0.0757409	ENSG00000071054	MAP4K4
IRF1.0.A	0.342129	0.189118	chr17:59797059-59799232	89867	0.262446	0.011493	0.0757099	ENSG00000062716	VMP1
IRF1.0.A	0.386702	0.1664	chr10:103180687-103182603	214023	0.262533	0.0114646	0.0755518	ENSG00000148843	PDCD11
IRF1.0.A	0.393725	0.1664	chr20:64281498-64281999	233916	0.2626	0.0114426	0.0754546	ENSG00000203883	SOX18
IRF1.0.A	0.304981	0.189118	chrX:49012414-49013909	90386	0.26261	0.0114395	0.0754546	ENSG00000068308	OTUD5
IRF1.0.A	0.321599	0.189118	chr2:43049506-43052318	177255	0.26264	0.0114298	0.0754519	ENSG00000234936	AC010883.1
IRF1.0.A	0.349137	0.189118	chr11:123231826-123234241	161954	0.262683	0.0114158	0.0753927	ENSG00000166250	CLMP
IRF1.0.A	0.514411	0.112011	chr3:112363699-112365403	31352	0.262755	0.0113924	0.0753249	ENSG00000091972	CD200
IRF1.0.A	0.389761	0.1664	chr13:46526319-46527439	25729	0.263033	0.0113025	0.074938	ENSG00000136141	LRCH1
IRF1.0.A	0.38117	0.1664	chr15:63668214-63670307	59596	0.263266	0.0112278	0.0746071	ENSG00000103657	HERC1
IRF1.0.A	0.30693	0.189118	chr1:172707810-172709658	175461	0.263295	0.0112186	0.0745743	ENSG00000094975	SUCO
IRF1.0.A	0.555647	0.0939282	chr17:38943287-38945861	238014	0.263364	0.0111962	0.0744737	ENSG00000275023	MLLT6
IRF1.0.A	0.310568	0.189118	chr16:88741928-88750449	78630	0.263633	0.0111107	0.0740658	ENSG00000260630	SNAI3-AS1
IRF1.0.A	0.339633	0.189118	chr7:135993319-135995439	97474	0.263676	0.011097	0.0740033	ENSG00000232053	AC078845.1
IRF1.0.A	0.311001	0.189118	chr20:50910585-50912440	115691	0.263712	0.0110859	0.0739862	ENSG00000124243	BCAS4
IRF1.0.A	0.304983	0.189118	chr16:68467195-68471657	202679	0.263765	0.0110688	0.0739103	ENSG00000103064	SLC7A6
IRF1.0.A	0.447511	0.152157	chr14:58569462-58570918	142077	0.263797	0.0110589	0.0738729	ENSG00000100578	KIAA0586
IRF1.0.A	0.545225	0.112011	chr1:8751760-8753036	107964	0.264034	0.0109842	0.0735344	ENSG00000074800	ENO1
IRF1.0.A	0.389038	0.1664	chr17:28839728-28840577	177530	0.264144	0.0109496	0.0733881	ENSG00000109111	SUPT6H
IRF1.0.A	0.358967	0.1664	chr2:212956617-212959674	193296	0.26421	0.0109291	0.0733266	ENSG00000270659	AC079610.1
IRF1.0.A	0.315964	0.189118	chr22:40286824-40291512	79079	0.264369	0.0108795	0.0730715	ENSG00000100359	SGSM3
IRF1.0.A	0.367099	0.1664	chr4:87092516-87094616	157514	0.264747	0.0107623	0.0724885	ENSG00000172493	AFF1
IRF1.0.A	0.446906	0.152157	chr17:35235263-35237104	227145	0.264952	0.0106991	0.0721566	ENSG00000205045	SLFN12L
IRF1.0.A	0.365732	0.1664	chr1:200306097-200307920	97020	0.265162	0.0106348	0.0718164	ENSG00000162702	ZNF281
IRF1.0.A	0.317264	0.189118	chr16:4833145-4834649	36177	0.265261	0.0106048	0.0717354	ENSG00000067836	ROGDI
IRF1.0.A	0.331342	0.189118	chr7:66885652-66887847	15010	0.265357	0.0105755	0.0715834	ENSG00000273142	LINC02604
IRF1.0.A	0.508227	0.112011	chr17:78275511-78277288	144741	0.265443	0.0105495	0.0714263	ENSG00000167895	TMC8
IRF1.0.A	0.543288	0.112011	chr17:34820042-34821496	184494	0.265539	0.0105204	0.0712665	ENSG00000092871	RFFL
IRF1.0.A	0.557795	0.0939282	chr7:22871844-22873189	145960	0.265723	0.0104647	0.0710284	ENSG00000136244	IL6
IRF1.0.A	0.50974	0.112011	chr1:27986685-27987993	248116	0.265748	0.0104574	0.0710063	ENSG00000130770	ATP5IF1
IRF1.0.A	0.412192	0.152157	chr5:32019847-32022075	204919	0.26575	0.0104566	0.0710063	ENSG00000150712	MTMR12
IRF1.0.A	0.373318	0.1664	chr6:149491994-149501443	45199	0.265815	0.0104371	0.0709429	ENSG00000178199	ZC3H12D
IRF1.0.A	0.37765	0.1664	chr17:42546509-42550073	150202	0.265955	0.0103952	0.0706676	ENSG00000108799	EZH1
IRF1.0.A	0.311579	0.189118	chr11:120209626-120213005	0	0.266107	0.0103498	0.0704326	ENSG00000184232	OAF
IRF1.0.A	0.309489	0.189118	chr8:89781458-89783094	150242	0.266263	0.0103033	0.0701717	ENSG00000104320	NBN
IRF1.0.A	0.310568	0.189118	chr16:88741928-88750449	98639	0.2665	0.0102331	0.0698211	ENSG00000051523	CYBA
IRF1.0.A	0.446906	0.152157	chr17:35235263-35237104	5967	0.266539	0.0102217	0.0697622	ENSG00000166750	SLFN5
IRF1.0.A	0.359825	0.1664	chr17:79732433-79734011	99145	0.266592	0.0102061	0.0696744	ENSG00000141582	CBX4
IRF1.0.A	0.309939	0.189118	chr1:154439039-154443333	33846	0.266603	0.0102028	0.0696701	ENSG00000160712	IL6R
IRF1.0.A	0.348605	0.189118	chr8:132977190-132983278	53450	0.266688	0.0101779	0.0695832	ENSG00000155926	SLA
IRF1.0.A	0.367835	0.1664	chr12:51264281-51265997	203076	0.266705	0.010173	0.0695671	ENSG00000110925	CSRNP2
IRF1.0.A	0.391154	0.1664	chr14:34665003-34667012	85719	0.266765	0.0101552	0.0694819	ENSG00000198604	BAZ1A
IRF1.0.A	0.353446	0.1664	chr21:33513548-33515316	127084	0.266835	0.0101347	0.0693967	ENSG00000205726	ITSN1
IRF1.0.A	0.324307	0.189118	chr14:77551115-77552137	247972	0.267035	0.0100762	0.0691318	ENSG00000063761	ADCK1
IRF1.0.A	0.51662	0.112011	chr17:5241608-5243247	181892	0.267027	0.0100787	0.0691318	ENSG00000263272	AC004148.1
IRF1.0.A	0.503041	0.112011	chr1:92902944-92904884	244858	0.267264	0.0100099	0.0688149	ENSG00000117500	TMED5
IRF1.0.A	0.34354	0.189118	chr1:64951540-64952840	206445	0.267383	0.00997537	0.0687024	ENSG00000162437	RAVER2
IRF1.0.A	0.311119	0.189118	chr12:131772701-131775020	61620	0.26763	0.00990436	0.0682532	ENSG00000061936	SFSWAP
IRF1.0.A	0.330249	0.189118	chr18:23861402-23863645	94109	0.267625	0.00990587	0.0682532	ENSG00000265752	AC010754.1
IRF1.0.A	0.447963	0.152157	chr3:170171042-170172175	50249	0.267677	0.00989081	0.0681856	ENSG00000163558	PRKCI
IRF1.0.A	0.462205	0.125367	chr17:66441045-66441643	138432	0.267748	0.00987073	0.0681105	ENSG00000154229	PRKCA
IRF1.0.A	0.339753	0.189118	chr7:99312055-99315429	76619	0.267797	0.00985666	0.0680512	ENSG00000106244	PDAP1
IRF1.0.A	0.311224	0.189118	chr7:134946199-134946872	223944	0.267834	0.00984609	0.0680129	ENSG00000287733	AC083862.3
IRF1.0.A	0.427726	0.152157	chr1:92854041-92854903	21304	0.268058	0.00978231	0.0676624	ENSG00000154511	DIPK1A
IRF1.0.A	0.301466	0.189118	chr1:43473435-43474768	89518	0.268134	0.00976074	0.0675457	ENSG00000159479	MED8
IRF1.0.A	0.324274	0.189118	chr15:51946497-51947977	4129	0.268348	0.0097002	0.0672559	ENSG00000069956	MAPK6
IRF1.0.A	0.372618	0.1664	chr11:116947370-116949417	194867	0.268436	0.00967547	0.0671023	ENSG00000168092	PAFAH1B2
IRF1.0.A	0.326548	0.189118	chr19:53876661-53878446	11898	0.268695	0.00960298	0.0667155	ENSG00000179820	MYADM
IRF1.0.A	0.333385	0.189118	chr1:214437955-214441788	89255	0.269106	0.00948888	0.0660821	ENSG00000152104	PTPN14
IRF1.0.A	0.414877	0.152157	chr4:7867189-7870046	108475	0.269117	0.00948581	0.0660696	ENSG00000196526	AFAP1
IRF1.0.A	0.371107	0.1664	chr16:11774135-11774930	32225	0.269169	0.00947157	0.0660325	ENSG00000262420	AC007613.1
IRF1.0.A	0.494741	0.125367	chr2:105143414-105145776	105345	0.269586	0.00935708	0.0654189	ENSG00000135972	MRPS9
IRF1.0.A	0.354304	0.1664	chr8:70673839-70675683	4500	0.26961	0.0093504	0.0654074	ENSG00000221947	XKR9
IRF1.0.A	0.344531	0.189118	chr6:26295156-26296482	86614	0.269716	0.00932165	0.0652767	ENSG00000124508	BTN2A2
IRF1.0.A	0.323387	0.189118	chr19:55350196-55356258	120417	0.26992	0.00926615	0.0649406	ENSG00000105063	PPP6R1
IRF1.0.A	0.537857	0.112011	chr8:70540555-70541937	93381	0.269958	0.0092561	0.0649053	ENSG00000147592	LACTB2
IRF1.0.A	0.30437	0.189118	chr20:236759-239275	86320	0.270045	0.00923256	0.0648191	ENSG00000177732	SOX12
IRF1.0.A	0.322169	0.189118	chr12:68654587-68655769	43732	0.27007	0.00922587	0.064816	ENSG00000127314	RAP1B
IRF1.0.A	0.546505	0.112011	chr16:47073046-47074771	117684	0.270135	0.00920835	0.0647367	ENSG00000069345	DNAJA2
IRF1.0.A	0.488458	0.125367	chr5:41808787-41810139	78722	0.270446	0.00912498	0.0642867	ENSG00000083720	OXCT1
IRF1.0.A	0.504604	0.112011	chr1:88916171-88917338	89341	0.270512	0.00910725	0.0642606	ENSG00000117226	GBP3
IRF1.0.A	0.447511	0.152157	chr14:58569462-58570918	63049	0.27048	0.00911575	0.0642606	ENSG00000165617	DACT1
IRF1.0.A	0.363361	0.1664	chr4:8434608-8436777	0	0.270502	0.00911	0.0642606	ENSG00000155275	TRMT44
IRF1.0.A	0.397137	0.1664	chr5:139597104-139599216	209637	0.27048	0.00911586	0.0642606	ENSG00000170476	MZB1
IRF1.0.A	0.356265	0.1664	chr17:59085677-59086260	245395	0.270562	0.00909403	0.0642455	ENSG00000175155	YPEL2
IRF1.0.A	0.361555	0.1664	chr3:167749506-167750832	66208	0.270558	0.00909514	0.0642455	ENSG00000114209	PDCD10
IRF1.0.A	0.383263	0.1664	chr8:38271573-38272588	8443	0.270777	0.00903702	0.0639569	ENSG00000147535	PLPP5
IRF1.0.A	0.526928	0.112011	chr1:212634505-212638138	48279	0.271111	0.00894899	0.063506	ENSG00000123685	BATF3
IRF1.0.A	0.654843	0.109095	chr19:46208429-46209854	212968	0.271078	0.00895741	0.063506	ENSG00000104983	CCDC61
IRF1.0.A	0.372209	0.1664	chr17:42456168-42460673	239602	0.271175	0.00893199	0.0634385	ENSG00000108799	EZH1
IRF1.0.A	0.344283	0.189118	chr2:151422088-151425360	151618	0.271302	0.00889895	0.0632818	ENSG00000123609	NMI
IRF1.0.A	0.483728	0.125367	chr4:185253719-185257111	49482	0.271388	0.00887639	0.063156	ENSG00000109762	SNX25
IRF1.0.A	0.370381	0.1664	chr10:89165542-89166140	230468	0.27146	0.00885777	0.0630495	ENSG00000107796	ACTA2
IRF1.0.A	0.373559	0.1664	chr17:61903589-61905436	37169	0.271532	0.00883903	0.0629593	ENSG00000108510	MED13
IRF1.0.A	0.342246	0.189118	chr7:130053852-130057215	223120	0.272042	0.00870742	0.0621841	ENSG00000186591	UBE2H
IRF1.0.A	0.344796	0.189118	chr1:64630431-64632101	201128	0.272054	0.00870426	0.06217	ENSG00000162434	JAK1
IRF1.0.A	0.454106	0.125367	chr20:35818165-35821223	192134	0.272482	0.00859536	0.0614953	ENSG00000214078	CPNE1
IRF1.0.A	0.338532	0.189118	chr10:27034932-27035737	74375	0.272685	0.00854397	0.0612158	ENSG00000136758	YME1L1
IRF1.0.A	0.386246	0.1664	chr9:536410-537810	66119	0.272783	0.0085195	0.0611196	ENSG00000107104	KANK1
IRF1.0.A	0.406125	0.152157	chr12:112986213-112990205	166969	0.272959	0.00847538	0.0608813	ENSG00000123064	DDX54
IRF1.0.A	0.344531	0.189118	chr6:26295156-26296482	95636	0.272953	0.00847689	0.0608813	ENSG00000277224	H2BC7
IRF1.0.A	0.347665	0.189118	chr4:109993979-109995054	178469	0.273023	0.00845917	0.0608635	ENSG00000109534	GAR1
IRF1.0.A	0.312879	0.189118	chr9:69167694-69170330	46430	0.273158	0.00842566	0.0606982	ENSG00000119139	TJP2
IRF1.0.A	0.303566	0.189118	chr11:64966176-64968101	76717	0.273316	0.00838627	0.0604504	ENSG00000168060	NAALADL1
IRF1.0.A	0.380615	0.1664	chr11:119259866-119261207	241103	0.273315	0.0083866	0.0604504	ENSG00000196655	TRAPPC4
IRF1.0.A	0.346033	0.189118	chr16:50473005-50474726	159518	0.273496	0.00834188	0.060258	ENSG00000166164	BRD7
IRF1.0.A	0.368489	0.1664	chr11:67113213-67113960	5303	0.273593	0.008318	0.060123	ENSG00000173120	KDM2A
IRF1.0.A	0.306627	0.189118	chr7:140162729-140163440	138980	0.273768	0.00827504	0.0598458	ENSG00000059378	PARP12
IRF1.0.A	0.321978	0.189118	chr6:139278395-139280795	38334	0.273896	0.00824362	0.0596851	ENSG00000164440	TXLNB
IRF1.0.A	0.306072	0.189118	chr9:92978848-92981502	77186	0.273971	0.00822544	0.0595784	ENSG00000157303	SUSD3
IRF1.0.A	0.372091	0.1664	chr11:119239504-119241514	171812	0.274227	0.00816323	0.0592125	ENSG00000160695	VPS11
IRF1.0.A	0.344015	0.189118	chr12:64729957-64731437	16512	0.274221	0.00816465	0.0592125	ENSG00000135677	GNS
IRF1.0.A	0.316102	0.189118	chr16:11781915-11790415	186319	0.2743	0.00814564	0.0591603	ENSG00000048471	SNX29
IRF1.0.A	0.314367	0.189118	chr14:54626493-54630216	211792	0.274319	0.00814094	0.0591398	ENSG00000131979	GCH1
IRF1.0.A	0.430345	0.152157	chr8:94455210-94457215	83040	0.274326	0.00813921	0.0591355	ENSG00000265817	FSBP
IRF1.0.A	0.33083	0.189118	chr12:50589400-50590393	197017	0.274366	0.00812962	0.0591072	ENSG00000161813	LARP4
IRF1.0.A	0.347153	0.189118	chr11:122849761-122853130	204359	0.274479	0.0081024	0.0589341	ENSG00000109971	HSPA8
IRF1.0.A	0.351121	0.1664	chr4:88462031-88462793	4912	0.274657	0.00805959	0.0586803	ENSG00000138646	HERC5
IRF1.0.A	0.459975	0.125367	chr7:76272289-76273967	224238	0.274729	0.00804253	0.0586136	ENSG00000146701	MDH2
IRF1.0.A	0.431528	0.152157	chr18:58561624-58563574	107891	0.27479	0.0080278	0.0585639	ENSG00000172175	MALT1
IRF1.0.A	0.330683	0.189118	chr17:59851960-59855284	37762	0.275041	0.00796814	0.0582351	ENSG00000108443	RPS6KB1
IRF1.0.A	0.41296	0.152157	chr2:30404827-30405742	173293	0.275534	0.00785208	0.0575571	ENSG00000213626	LBH
IRF1.0.A	0.306698	0.189118	chr2:202699667-202701422	173360	0.275611	0.0078342	0.0574748	ENSG00000138442	WDR12
IRF1.0.A	0.463961	0.125367	chr4:1062241-1062803	103354	0.275672	0.00781999	0.0573949	ENSG00000145214	DGKQ
IRF1.0.A	0.410554	0.152157	chr16:89419607-89421129	69590	0.275699	0.00781373	0.0573814	ENSG00000197912	SPG7
IRF1.0.A	0.356206	0.1664	chr1:200378007-200378922	26018	0.27573	0.00780633	0.0573596	ENSG00000162702	ZNF281
IRF1.0.A	0.474943	0.125367	chr7:22146797-22148753	245898	0.275742	0.00780351	0.0573596	ENSG00000164649	CDCA7L
IRF1.0.A	0.411827	0.152157	chr12:94367790-94368719	198403	0.275926	0.00776088	0.057147	ENSG00000057704	TMCC3
IRF1.0.A	0.433342	0.152157	chr14:92568308-92570156	133651	0.276152	0.00770862	0.056851	ENSG00000100600	LGMN
IRF1.0.A	0.463455	0.125367	chr6:149243407-149244225	202570	0.276177	0.00770296	0.0568335	ENSG00000178199	ZC3H12D
IRF1.0.A	0.441752	0.152157	chr16:66957508-66958384	30205	0.276211	0.00769526	0.0567927	ENSG00000172824	CES4A
IRF1.0.A	0.512777	0.112011	chr18:3466435-3467735	135265	0.276423	0.00764667	0.0565192	ENSG00000262001	DLGAP1-AS2
IRF1.0.A	0.310167	0.189118	chr11:3681686-3682949	171578	0.276492	0.00763086	0.0564208	ENSG00000167323	STIM1
IRF1.0.A	0.489316	0.125367	chr12:48043167-48043840	61299	0.276488	0.00763181	0.0564208	ENSG00000152556	PFKM
IRF1.0.A	0.325118	0.189118	chr7:5142278-5145361	161429	0.276557	0.00761603	0.0563604	ENSG00000182095	TNRC18
IRF1.0.A	0.467185	0.125367	chr2:100649427-100650813	86434	0.276679	0.00758821	0.0561625	ENSG00000115539	PDCL3
IRF1.0.A	0.371691	0.1664	chr14:77085819-77086864	11262	0.277305	0.00744729	0.0553088	ENSG00000198894	CIPC
IRF1.0.A	0.515158	0.112011	chr12:47155354-47157046	79647	0.2774	0.00742606	0.0551828	ENSG00000139211	AMIGO2
IRF1.0.A	0.314775	0.189118	chr16:29011963-29014835	107542	0.277405	0.00742494	0.0551828	ENSG00000177548	RABEP2
IRF1.0.A	0.365354	0.1664	chr16:87484741-87486723	157754	0.277408	0.00742437	0.0551828	ENSG00000103264	FBXO31
IRF1.0.A	0.463455	0.125367	chr6:149243407-149244225	156037	0.277441	0.00741694	0.0551703	ENSG00000177688	SUMO4
IRF1.0.A	0.51469	0.112011	chr8:42028461-42030048	241254	0.277587	0.00738459	0.0550034	ENSG00000104365	IKBKB
IRF1.0.A	0.325772	0.189118	chr17:28847494-28850270	220854	0.277617	0.00737795	0.0549986	ENSG00000196535	MYO18A
IRF1.0.A	0.53649	0.112011	chr21:33402346-33405522	77917	0.277698	0.00735999	0.0548884	ENSG00000142166	IFNAR1
IRF1.0.A	0.443129	0.152157	chr16:11324592-11330044	74973	0.277726	0.00735395	0.054867	ENSG00000175643	RMI2
IRF1.0.A	0.533319	0.112011	chr13:49532593-49533267	88219	0.278049	0.00728275	0.0544532	ENSG00000136169	SETDB2
IRF1.0.A	0.447465	0.152157	chr6:36171463-36172718	24765	0.278078	0.00727655	0.0544532	ENSG00000246982	Z84485.1
IRF1.0.A	0.443315	0.152157	chr2:99377577-99378468	40206	0.278155	0.00725979	0.0543677	ENSG00000158417	EIF5B
IRF1.0.A	0.329338	0.189118	chr22:41215942-41218595	214899	0.2782	0.00724977	0.054324	ENSG00000183864	TOB2
IRF1.0.A	0.313382	0.189118	chr9:94586091-94587298	139403	0.278431	0.00719974	0.0540194	ENSG00000148120	AOPEP
IRF1.0.A	0.494859	0.125367	chr11:43920491-43922977	2365	0.278502	0.00718422	0.0539341	ENSG00000187479	C11orf96
IRF1.0.A	0.382659	0.1664	chr3:46380432-46381797	178721	0.278554	0.00717314	0.0539056	ENSG00000163823	CCR1
IRF1.0.A	0.38117	0.1664	chr15:63668214-63670307	167477	0.278869	0.00710526	0.0535117	ENSG00000276651	AC007950.2
IRF1.0.A	0.322091	0.189118	chr10:110745947-110748704	248040	0.27916	0.00704312	0.0531518	ENSG00000138166	DUSP5
IRF1.0.A	0.373489	0.1664	chr10:88841159-88841773	21263	0.27918	0.00703885	0.0531349	ENSG00000152766	ANKRD22
IRF1.0.A	0.362475	0.1664	chr22:37040749-37041840	23596	0.279484	0.00697472	0.0527429	ENSG00000187045	TMPRSS6
IRF1.0.A	0.348863	0.189118	chr2:74645492-74646366	231316	0.279636	0.00694271	0.0525384	ENSG00000284308	C2orf81
IRF1.0.A	0.348863	0.189118	chr2:74645492-74646366	219657	0.279631	0.00694362	0.0525384	ENSG00000114993	RTKN
IRF1.0.A	0.319935	0.189118	chr3:156667449-156669041	78302	0.2797	0.00692927	0.0524987	ENSG00000240875	LINC00886
IRF1.0.A	0.438465	0.152157	chr1:52683246-52683767	42686	0.279953	0.0068764	0.0522125	ENSG00000162378	ZYG11B
IRF1.0.A	0.307736	0.189118	chr16:30465387-30466898	135660	0.280005	0.00686567	0.0521692	ENSG00000156853	ZNF689
IRF1.0.A	0.313862	0.189118	chr3:108052920-108053854	242636	0.280069	0.00685226	0.0521141	ENSG00000114455	HHLA2
IRF1.0.A	0.327504	0.189118	chr3:16293861-16296417	36800	0.280101	0.00684576	0.0521019	ENSG00000154813	DPH3
IRF1.0.A	0.435783	0.152157	chr22:44047630-44049036	48419	0.280292	0.00680627	0.051847	ENSG00000188677	PARVB
IRF1.0.A	0.393643	0.1664	chr4:158802903-158804923	136228	0.28052	0.0067593	0.0515952	ENSG00000205208	C4orf46
IRF1.0.A	0.370483	0.1664	chr9:91409162-91416724	117	0.280835	0.00669496	0.0512549	ENSG00000165030	NFIL3
IRF1.0.A	0.398729	0.1664	chr10:132592606-132594663	54819	0.280922	0.00667733	0.0511501	ENSG00000068383	INPP5A
IRF1.0.A	0.355134	0.1664	chr3:15345704-15349153	78445	0.280991	0.00666338	0.0510659	ENSG00000144597	EAF1
IRF1.0.A	0.417407	0.152157	chr4:48105464-48106178	39071	0.281019	0.00665779	0.0510381	ENSG00000074966	TXK
IRF1.0.A	0.475878	0.125367	chr13:26381660-26382027	249545	0.281099	0.00664147	0.0509507	ENSG00000127870	RNF6
IRF1.0.A	0.304484	0.189118	chr12:106747092-106748950	205079	0.281223	0.0066165	0.0508117	ENSG00000260329	AC007541.1
IRF1.0.A	0.372819	0.1664	chr10:23534267-23535256	190310	0.281236	0.0066139	0.0507992	ENSG00000224215	AL606469.1
IRF1.0.A	0.382659	0.1664	chr3:46380432-46381797	9578	0.281411	0.00657883	0.0505718	ENSG00000160791	CCR5
IRF1.0.A	0.466926	0.125367	chr14:80491047-80492069	14064	0.281463	0.00656836	0.0505442	ENSG00000100629	CEP128
IRF1.0.A	0.371216	0.1664	chr1:206678473-206680520	90244	0.281481	0.00656482	0.050542	ENSG00000142224	IL19
IRF1.0.A	0.434129	0.152157	chr2:6832814-6833449	32357	0.282117	0.00643893	0.0497351	ENSG00000134321	RSAD2
IRF1.0.A	0.417934	0.152157	chr1:87521461-87521875	192581	0.282211	0.00642053	0.0496465	ENSG00000143013	LMO4
IRF1.0.A	0.441752	0.152157	chr16:66957508-66958384	233771	0.282209	0.00642084	0.0496465	ENSG00000205250	E2F4
IRF1.0.A	0.308524	0.189118	chr5:115522488-115523750	1580	0.282205	0.00642171	0.0496465	ENSG00000145780	FEM1C
IRF1.0.A	0.441015	0.152157	chr9:120725999-120727458	174935	0.282785	0.00630886	0.0490297	ENSG00000056558	TRAF1
IRF1.0.A	0.330046	0.189118	chr4:184622809-184627243	119538	0.282833	0.00629974	0.0489955	ENSG00000271538	LINC02427
IRF1.0.A	0.371103	0.1664	chr2:143174933-143177983	83571	0.28286	0.00629445	0.0489691	ENSG00000075884	ARHGAP15
IRF1.0.A	0.550362	0.0939282	chr5:132520299-132521195	226250	0.282995	0.00626843	0.0488	ENSG00000205089	CCNI2
IRF1.0.A	0.526643	0.112011	chr3:71616457-71617875	46202	0.283059	0.0062562	0.0487373	ENSG00000242094	FOXP1-IT1
IRF1.0.A	0.398928	0.1664	chr11:94923125-94926669	35951	0.283194	0.00623043	0.0486022	ENSG00000150316	CWC15
IRF1.0.A	0.380615	0.1664	chr11:119259866-119261207	175000	0.283252	0.0062194	0.0485475	ENSG00000256269	HMBS
IRF1.0.A	0.507612	0.112011	chr12:50516933-50521722	124550	0.283265	0.00621688	0.0485475	ENSG00000161813	LARP4
IRF1.0.A	0.348721	0.189118	chr12:118311908-118314038	62517	0.283444	0.00618295	0.04837	ENSG00000111707	SUDS3
IRF1.0.A	0.407701	0.152157	chr4:1137171-1138459	208749	0.283564	0.00616019	0.0482429	ENSG00000163945	UVSSA
IRF1.0.A	0.448193	0.152157	chr10:35011338-35013061	233964	0.283835	0.00610936	0.0479244	ENSG00000108100	CCNY
IRF1.0.A	0.454427	0.125367	chr6:157855134-157856344	154747	0.283936	0.00609034	0.0478041	ENSG00000130340	SNX9
IRF1.0.A	0.419429	0.152157	chr11:63850417-63852384	11489	0.284011	0.00607632	0.047723	ENSG00000072518	MARK2
IRF1.0.A	0.355318	0.1664	chr17:6774394-6780033	131083	0.284225	0.00603654	0.0474752	ENSG00000108590	MED31
IRF1.0.A	0.487972	0.125367	chr10:93502259-93504682	5647	0.284393	0.00600549	0.0472883	ENSG00000138180	CEP55
IRF1.0.A	0.327893	0.189118	chr15:64476553-64477247	88805	0.284481	0.00598925	0.047225	ENSG00000103671	TRIP4
IRF1.0.A	0.308954	0.189118	chr18:12999887-13001765	215733	0.284555	0.00597559	0.0471316	ENSG00000168675	LDLRAD4
IRF1.0.A	0.300187	0.189118	chr1:15577255-15580696	36762	0.284953	0.00590289	0.0467215	ENSG00000197312	DDI2
IRF1.0.A	0.318872	0.189118	chr4:153683224-153685396	216878	0.285063	0.00588284	0.0465912	ENSG00000121210	TMEM131L
IRF1.0.A	0.344531	0.189118	chr6:26295156-26296482	105755	0.2851	0.00587621	0.0465605	ENSG00000026950	BTN3A1
IRF1.0.A	0.346145	0.189118	chr1:207088656-207090563	44807	0.285152	0.00586687	0.0465311	ENSG00000180667	YOD1
IRF1.0.A	0.416128	0.152157	chr18:35049189-35051787	72261	0.28515	0.00586717	0.0465311	ENSG00000166974	MAPRE2
IRF1.0.A	0.472634	0.125367	chr7:143490835-143494800	126152	0.285222	0.0058541	0.0464914	ENSG00000170379	TCAF2
IRF1.0.A	0.365815	0.1664	chr14:24249066-24251771	155013	0.285388	0.00582433	0.0462904	ENSG00000100889	PCK2
IRF1.0.A	0.365293	0.1664	chr4:142323842-142325848	240171	0.285566	0.0057924	0.0461102	ENSG00000249806	AC139720.1
IRF1.0.A	0.337263	0.189118	chr19:6945468-6946400	57902	0.285611	0.00578434	0.0460926	ENSG00000174837	ADGRE1
IRF1.0.A	0.343739	0.189118	chr12:11901604-11903596	146248	0.285633	0.00578035	0.0460841	ENSG00000121380	BCL2L14
IRF1.0.A	0.345684	0.189118	chr10:89609922-89610669	195354	0.285745	0.0057605	0.0459662	ENSG00000152778	IFIT5
IRF1.0.A	0.31135	0.189118	chr17:65047522-65050690	50122	0.285955	0.00572324	0.0457769	ENSG00000108370	RGS9
IRF1.0.A	0.320919	0.189118	chr4:89486898-89487888	212457	0.285948	0.00572443	0.0457769	ENSG00000145335	SNCA
IRF1.0.A	0.31135	0.189118	chr17:65047522-65050690	38233	0.286382	0.00564812	0.0452541	ENSG00000120063	GNA13
IRF1.0.A	0.485922	0.125367	chr9:5530335-5532485	195405	0.286379	0.00564858	0.0452541	ENSG00000107018	RLN1
IRF1.0.A	0.403267	0.152157	chr4:112312678-112313320	38141	0.28643	0.00563976	0.0452043	ENSG00000145365	TIFA
IRF1.0.A	0.480377	0.125367	chr2:198004230-198008491	199637	0.286561	0.00561687	0.0450906	ENSG00000115896	PLCL1
IRF1.0.A	0.479907	0.125367	chr11:47302343-47302916	115853	0.286685	0.00559529	0.0449451	ENSG00000165916	PSMC3
IRF1.0.A	0.308459	0.189118	chr2:101691813-101693100	3750	0.286798	0.00557577	0.0448369	ENSG00000071054	MAP4K4
IRF1.0.A	0.329338	0.189118	chr22:41215942-41218595	123350	0.287075	0.00552804	0.044529	ENSG00000100393	EP300
IRF1.0.A	0.42731	0.152157	chr12:47144588-47145806	207948	0.287281	0.00549289	0.044294	ENSG00000257924	LINC02416
IRF1.0.A	0.312195	0.189118	chr6:149122128-149124377	94264	0.28739	0.00547429	0.0441852	ENSG00000055208	TAB2
IRF1.0.A	0.330355	0.189118	chr2:20322487-20323525	123549	0.287531	0.00545042	0.0440337	ENSG00000143878	RHOB
IRF1.0.A	0.393643	0.1664	chr4:158802903-158804923	130778	0.287577	0.00544262	0.0440049	ENSG00000171503	ETFDH
IRF1.0.A	0.329643	0.189118	chr12:47754417-47760011	501	0.287686	0.00542421	0.0439176	ENSG00000211584	SLC48A1
IRF1.0.A	0.337213	0.189118	chr12:122411066-122414493	139634	0.288001	0.00537132	0.0435234	ENSG00000130779	CLIP1
IRF1.0.A	0.36836	0.1664	chr19:2888569-2889687	68701	0.28811	0.00535302	0.0433983	ENSG00000172006	ZNF554
IRF1.0.A	0.439912	0.152157	chr14:89302014-89306202	177143	0.288142	0.00534765	0.0433815	ENSG00000053254	FOXN3
IRF1.0.A	0.300462	0.189118	chr4:1184015-1185202	162006	0.2882	0.00533808	0.0433556	ENSG00000163945	UVSSA
IRF1.0.A	0.349267	0.189118	chr21:41924889-41929918	79276	0.288228	0.00533348	0.0433318	ENSG00000237232	ZNF295-AS1
IRF1.0.A	0.306978	0.189118	chr11:105000292-105001539	57426	0.288852	0.00523067	0.0425565	ENSG00000196954	CASP4
IRF1.0.A	0.371779	0.1664	chr2:174450122-174451130	108442	0.289068	0.00519547	0.0423232	ENSG00000115935	WIPF1
IRF1.0.A	0.310419	0.189118	chr1:58854527-58855155	211087	0.289132	0.00518501	0.0422579	ENSG00000162601	MYSM1
IRF1.0.A	0.334511	0.189118	chr2:162297860-162299178	30786	0.289185	0.00517654	0.0421962	ENSG00000115267	IFIH1
IRF1.0.A	0.336848	0.189118	chrX:47390547-47391277	54602	0.289184	0.00517662	0.0421962	ENSG00000147124	ZNF41
IRF1.0.A	0.311649	0.189118	chr1:186287466-186290762	132719	0.289247	0.00516644	0.0421507	ENSG00000229739	AL096803.2
IRF1.0.A	0.339986	0.189118	chr1:229753515-229754984	127268	0.289239	0.00516773	0.0421507	ENSG00000135763	URB2
IRF1.0.A	0.51013	0.112011	chr4:102987068-102989608	192685	0.28934	0.00515149	0.0420574	ENSG00000109332	UBE2D3
IRF1.0.A	0.399903	0.1664	chr19:3047169-3048639	45723	0.289604	0.00510907	0.0418031	ENSG00000088256	GNA11
IRF1.0.A	0.322266	0.189118	chr17:56598247-56600006	234101	0.289856	0.00506898	0.0415116	ENSG00000153933	DGKE
IRF1.0.A	0.434478	0.152157	chrX:21781123-21782240	158469	0.289881	0.00506497	0.0415012	ENSG00000102172	SMS
IRF1.0.A	0.361125	0.1664	chr17:42066708-42068347	33057	0.28996	0.00505238	0.0414373	ENSG00000108771	DHX58
IRF1.0.A	0.488309	0.125367	chr5:134594287-134596140	5009	0.290006	0.0050451	0.0414169	ENSG00000152700	SAR1B
IRF1.0.A	0.306627	0.189118	chr7:140162729-140163440	240618	0.290251	0.00500651	0.0411979	ENSG00000146955	RAB19
IRF1.0.A	0.301668	0.189118	chr9:129020495-129021887	138383	0.290431	0.00497826	0.040998	ENSG00000136802	LRRC8A
IRF1.0.A	0.519127	0.112011	chr3:119523155-119525135	228772	0.290754	0.00492811	0.0406786	ENSG00000031081	ARHGAP31
IRF1.0.A	0.323145	0.189118	chr3:150581927-150583965	157160	0.290751	0.0049285	0.0406786	ENSG00000181788	SIAH2
IRF1.0.A	0.408034	0.152157	chr12:120844208-120845652	157059	0.291167	0.00486448	0.040227	ENSG00000110917	MLEC
IRF1.0.A	0.386576	0.1664	chr11:118334436-118335956	100534	0.291375	0.00483266	0.0400212	ENSG00000118058	KMT2A
IRF1.0.A	0.429237	0.152157	chr22:40294789-40295171	75420	0.291591	0.00479989	0.0398134	ENSG00000100359	SGSM3
IRF1.0.A	0.37945	0.1664	chr12:116756949-116758218	18771	0.291658	0.00478986	0.0397429	ENSG00000135119	RNFT2
IRF1.0.A	0.405739	0.152157	chr12:4812018-4813579	196510	0.291796	0.00476902	0.0396207	ENSG00000111254	AKAP3
IRF1.0.A	0.508227	0.112011	chr17:78275511-78277288	101361	0.291801	0.00476819	0.0396201	ENSG00000087157	PGS1
IRF1.0.A	0.414714	0.152157	chr10:89301136-89303875	24122	0.291956	0.00474497	0.0394714	ENSG00000119917	IFIT3
IRF1.0.A	0.303691	0.189118	chr16:29855778-29857344	47142	0.292267	0.00469866	0.0391489	ENSG00000238045	AC009133.1
IRF1.0.A	0.347664	0.189118	chr10:119210899-119214989	177229	0.292323	0.00469023	0.0391039	ENSG00000107581	EIF3A
IRF1.0.A	0.380444	0.1664	chr4:38888830-38890471	76273	0.292371	0.00468312	0.039061	ENSG00000121895	TMEM156
IRF1.0.A	0.460251	0.125367	chr6:15048274-15048746	195177	0.292917	0.00460304	0.0385379	ENSG00000271888	AL136162.1
IRF1.0.A	0.300187	0.189118	chr1:15577255-15580696	11644	0.292998	0.00459125	0.038464	ENSG00000272510	AL121992.3
IRF1.0.A	0.380872	0.1664	chr3:53693031-53694432	189985	0.293133	0.00457161	0.0383366	ENSG00000113811	SELENOK
IRF1.0.A	0.351042	0.1664	chr12:51326081-51330687	45043	0.29318	0.00456475	0.0382853	ENSG00000110934	BIN2
IRF1.0.A	0.352268	0.1664	chr20:3222191-3224072	114618	0.293222	0.00455874	0.0382411	ENSG00000185019	UBOX5
IRF1.0.A	0.615261	0.107186	chr1:186409127-186410225	97475	0.293238	0.00455636	0.0382335	ENSG00000047410	TPR
IRF1.0.A	0.410609	0.152157	chr13:30169127-30169892	170375	0.293279	0.00455048	0.0382089	ENSG00000238121	LINC00426
IRF1.0.A	0.354264	0.1664	chr18:75245777-75251002	35022	0.293381	0.00453584	0.0381538	ENSG00000179981	TSHZ1
IRF1.0.A	0.35092	0.1664	chr19:35695670-35697674	237684	0.293802	0.00447552	0.0377484	ENSG00000126243	LRFN3
IRF1.0.A	0.336848	0.189118	chrX:47390547-47391277	185626	0.293827	0.00447196	0.0377389	ENSG00000224975	INE1
IRF1.0.A	0.372947	0.1664	chr15:99614116-99615236	190557	0.294	0.00444748	0.0375628	ENSG00000259363	AC090825.1
IRF1.0.A	0.349814	0.189118	chr16:25017844-25020456	215545	0.294202	0.00441898	0.0373525	ENSG00000155592	ZKSCAN2
IRF1.0.A	0.327877	0.189118	chr2:241767473-241776134	73750	0.294442	0.00438547	0.037154	ENSG00000188389	PDCD1
IRF1.0.A	0.33504	0.189118	chr1:111225045-111230841	40630	0.294589	0.00436489	0.0370523	ENSG00000273221	AL355816.2
IRF1.0.A	0.434479	0.152157	chr17:35367632-35369466	65630	0.294638	0.00435815	0.0370132	ENSG00000154760	SLFN13
IRF1.0.A	0.334997	0.189118	chr12:6432585-6435170	31367	0.294816	0.00433353	0.0368498	ENSG00000276718	AC005840.4
IRF1.0.A	0.313724	0.189118	chr21:29171113-29171680	22391	0.29493	0.00431779	0.0367662	ENSG00000156273	BACH1
IRF1.0.A	0.395289	0.1664	chr5:100922447-100923403	115514	0.295144	0.0042883	0.0365705	ENSG00000113532	ST8SIA4
IRF1.0.A	0.344693	0.189118	chr10:102629672-102637158	106790	0.295159	0.00428627	0.0365704	ENSG00000166272	WBP1L
IRF1.0.A	0.304202	0.189118	chr12:121662941-121667576	110178	0.295327	0.00426336	0.0363989	ENSG00000139725	RHOF
IRF1.0.A	0.426777	0.152157	chr1:36139989-36142446	3419	0.295516	0.00423771	0.0362515	ENSG00000054116	TRAPPC3
IRF1.0.A	0.403675	0.152157	chr1:45393355-45395758	154785	0.295517	0.00423754	0.0362515	ENSG00000117448	AKR1A1
IRF1.0.A	0.500581	0.112011	chr1:204690823-204693502	64048	0.295725	0.0042095	0.0360787	ENSG00000240219	AL512306.2
IRF1.0.A	0.326249	0.189118	chr9:74322651-74323754	173581	0.295775	0.00420279	0.0360598	ENSG00000198963	RORB
IRF1.0.A	0.371578	0.1664	chr11:102457399-102460021	139949	0.295799	0.00419957	0.036044	ENSG00000023445	BIRC3
IRF1.0.A	0.346616	0.189118	chr16:29737236-29739482	74257	0.295812	0.00419783	0.036041	ENSG00000197471	SPN
IRF1.0.A	0.479907	0.125367	chr11:47302343-47302916	124821	0.295825	0.00419607	0.0360319	ENSG00000165912	PACSIN3
IRF1.0.A	0.300963	0.189118	chr1:235336168-235337970	209715	0.29595	0.00417927	0.0359174	ENSG00000168243	GNG4
IRF1.0.A	0.348863	0.189118	chr2:74645492-74646366	162419	0.295985	0.00417469	0.0358899	ENSG00000115282	TTC31
IRF1.0.A	0.351121	0.1664	chr4:88462031-88462793	83292	0.296214	0.00414416	0.035689	ENSG00000138642	HERC6
IRF1.0.A	0.372091	0.1664	chr11:119239504-119241514	33206	0.296387	0.00412117	0.0355535	ENSG00000110395	CBL
IRF1.0.A	0.307736	0.189118	chr16:30465387-30466898	5821	0.296702	0.00407985	0.0352843	ENSG00000005844	ITGAL
IRF1.0.A	0.344531	0.189118	chr6:26295156-26296482	161422	0.296719	0.00407757	0.0352771	ENSG00000112763	BTN2A1
IRF1.0.A	0.306964	0.189118	chr3:13427860-13429576	111625	0.296976	0.00404406	0.0350226	ENSG00000132182	NUP210
IRF1.0.A	0.350661	0.1664	chr2:70055616-70056564	93316	0.297152	0.00402131	0.0348601	ENSG00000115998	C2orf42
IRF1.0.A	0.325581	0.189118	chr20:59931356-59934770	0	0.297302	0.00400195	0.0347329	ENSG00000196227	FAM217B
IRF1.0.A	0.302415	0.189118	chr9:79581172-79584641	9399	0.297304	0.00400163	0.0347329	ENSG00000106829	TLE4
IRF1.0.A	0.404615	0.152157	chr3:48903668-48905509	215665	0.297595	0.00396439	0.0344662	ENSG00000068745	IP6K2
IRF1.0.A	0.318048	0.189118	chr3:196154507-196155973	58249	0.297613	0.00396212	0.0344662	ENSG00000161217	PCYT1A
IRF1.0.A	0.593346	0.0939282	chr7:55482311-55484880	46255	0.297786	0.00394011	0.0343225	ENSG00000154978	VOPP1
IRF1.0.A	0.378304	0.1664	chr21:31267763-31268699	149347	0.297944	0.00392013	0.0341714	ENSG00000156299	TIAM1
IRF1.0.A	0.346433	0.189118	chr1:155507607-155508710	172339	0.298224	0.0038848	0.0339319	ENSG00000116539	ASH1L
IRF1.0.A	0.322542	0.189118	chr1:206052621-206054023	239299	0.298393	0.0038637	0.0337816	ENSG00000286619	AC119673.3
IRF1.0.A	0.388427	0.1664	chr5:96654147-96654619	128880	0.298434	0.00385864	0.0337601	ENSG00000153113	CAST
IRF1.0.A	0.464096	0.125367	chr20:49684416-49686662	216729	0.29853	0.00384668	0.0337013	ENSG00000158480	SPATA2
IRF1.0.A	0.335578	0.189118	chr22:36223336-36228563	24447	0.298529	0.00384679	0.0337013	ENSG00000100342	APOL1
IRF1.0.A	0.369294	0.1664	chr2:200958808-200960164	49831	0.298599	0.00383806	0.0336596	ENSG00000115942	ORC2
IRF1.0.A	0.366086	0.1664	chr3:32437981-32439904	199302	0.298825	0.00381017	0.0334978	ENSG00000170293	CMTM8
IRF1.0.A	0.51662	0.112011	chr17:5241608-5243247	39018	0.298974	0.00379193	0.0333905	ENSG00000029725	RABEP1
IRF1.0.A	0.304202	0.189118	chr12:121662941-121667576	133221	0.298989	0.00379002	0.033385	ENSG00000274292	AC084018.2
IRF1.0.A	0.325581	0.189118	chr20:59931356-59934770	121083	0.299239	0.00375949	0.033178	ENSG00000176659	C20orf197
IRF1.0.A	0.327433	0.189118	chr19:43449589-43451761	155463	0.299472	0.00373123	0.0329567	ENSG00000131116	ZNF428
IRF1.0.A	0.399699	0.1664	chr8:140838232-140839785	180332	0.299621	0.00371323	0.0328368	ENSG00000169398	PTK2
IRF1.0.A	0.372091	0.1664	chr11:119239504-119241514	241366	0.299874	0.00368299	0.0326194	ENSG00000186166	CCDC84
IRF1.0.A	0.362575	0.1664	chr6:2941928-2944767	90698	0.299968	0.00367174	0.0325475	ENSG00000230438	SERPINB9P1
IRF1.0.A	0.326303	0.189118	chr1:234486216-234489516	94903	0.300128	0.00365272	0.0323901	ENSG00000059588	TARBP1
IRF1.0.A	0.323003	0.189118	chr14:63866794-63871406	104895	0.300186	0.00364589	0.032346	ENSG00000054654	SYNE2
IRF1.0.A	0.446906	0.152157	chr17:35235263-35237104	173956	0.30023	0.00364058	0.0323266	ENSG00000172123	SLFN12
IRF1.0.A	0.310744	0.189118	chr10:27958303-27959139	91854	0.300367	0.00362451	0.0322044	ENSG00000150054	MPP7
IRF1.0.A	0.343709	0.189118	chr17:39915436-39917575	157718	0.300364	0.00362482	0.0322044	ENSG00000161405	IKZF3
IRF1.0.A	0.368835	0.1664	chr3:36917490-36918989	90670	0.30048	0.00361115	0.0321533	ENSG00000168016	TRANK1
IRF1.0.A	0.517025	0.112011	chr3:101783906-101786312	135017	0.300708	0.00358449	0.0319818	ENSG00000066422	ZBTB11
IRF1.0.A	0.453393	0.125367	chr17:40527290-40535490	18279	0.300991	0.00355161	0.0317321	ENSG00000126353	CCR7
IRF1.0.A	0.346018	0.189118	chr5:78404379-78407127	43768	0.30129	0.00351725	0.031489	ENSG00000085365	SCAMP1
IRF1.0.A	0.484217	0.125367	chr9:131564439-131566631	10139	0.30127	0.00351955	0.031489	ENSG00000107263	RAPGEF1
IRF1.0.A	0.358325	0.1664	chr13:98918550-98920189	125121	0.301352	0.00351009	0.0314586	ENSG00000088387	DOCK9
IRF1.0.A	0.378477	0.1664	chr4:142644724-142646163	78705	0.301391	0.00350562	0.0314348	ENSG00000249806	AC139720.1
IRF1.0.A	0.500062	0.112011	chr5:134383614-134384850	216299	0.302138	0.00342118	0.0307812	ENSG00000152700	SAR1B
IRF1.0.A	0.330005	0.189118	chr3:121690419-121692247	142936	0.302192	0.00341513	0.030767	ENSG00000145088	EAF2
IRF1.0.A	0.304202	0.189118	chr12:121662941-121667576	127691	0.30225	0.00340866	0.0307408	ENSG00000212694	LINC01089
IRF1.0.A	0.363465	0.1664	chr21:36075129-36080406	239783	0.302366	0.00339578	0.0306459	ENSG00000159256	MORC3
IRF1.0.A	0.42984	0.152157	chr15:44554363-44556315	6381	0.302477	0.0033834	0.0305554	ENSG00000104133	SPG11
IRF1.0.A	0.346506	0.189118	chr10:13224296-13224719	124847	0.302893	0.0033377	0.03019	ENSG00000123240	OPTN
IRF1.0.A	0.379416	0.1664	chr10:26744948-26746837	0	0.302908	0.00333597	0.03019	ENSG00000136754	ABI1
IRF1.0.A	0.389038	0.1664	chr17:28839728-28840577	230547	0.303592	0.00326195	0.029634	ENSG00000196535	MYO18A
IRF1.0.A	0.317043	0.189118	chr18:79275060-79276884	205775	0.303605	0.00326058	0.029634	ENSG00000166377	ATP9B
IRF1.0.A	0.326739	0.189118	chr8:120718052-120718993	182307	0.303867	0.00323264	0.0294038	ENSG00000172164	SNTB1
IRF1.0.A	0.33566	0.189118	chr1:10282513-10284288	172234	0.303902	0.00322885	0.0293756	ENSG00000160049	DFFA
IRF1.0.A	0.349814	0.189118	chr16:25017844-25020456	98455	0.304324	0.00318437	0.0290718	ENSG00000140750	ARHGAP17
IRF1.0.A	0.327433	0.189118	chr19:43449589-43451761	54958	0.304359	0.00318067	0.0290639	ENSG00000105755	ETHE1
IRF1.0.A	0.321305	0.189118	chr13:51713895-51715156	215280	0.304462	0.00316995	0.0290014	ENSG00000123191	ATP7B
IRF1.0.A	0.341528	0.189118	chr18:13371175-13373387	113075	0.304567	0.00315901	0.0289421	ENSG00000267702	AP005131.6
IRF1.0.A	0.380683	0.1664	chr1:244242344-244243020	211357	0.304629	0.00315248	0.0288874	ENSG00000179397	CATSPERE
IRF1.0.A	0.355271	0.1664	chr12:27587590-27588705	120780	0.304802	0.00313453	0.0287635	ENSG00000165935	SMCO2
IRF1.0.A	0.351732	0.1664	chr17:66432947-66434030	130334	0.304895	0.00312499	0.028688	ENSG00000154229	PRKCA
IRF1.0.A	0.343204	0.189118	chr6:154769226-154770192	62505	0.305193	0.00309438	0.0284605	ENSG00000146426	TIAM2
IRF1.0.A	0.314669	0.189118	chr6:150812477-150815706	212594	0.30521	0.00309262	0.0284544	ENSG00000120278	PLEKHG1
IRF1.0.A	0.360386	0.1664	chr7:106098647-106099964	8144	0.305369	0.00307643	0.0283306	ENSG00000008282	SYPL1
IRF1.0.A	0.411203	0.152157	chr6:130041509-130042127	27810	0.305434	0.00306978	0.0283024	ENSG00000198945	L3MBTL3
IRF1.0.A	0.632899	0.107186	chr10:6294418-6297408	149484	0.305588	0.0030542	0.0281794	ENSG00000170525	PFKFB3
IRF1.0.A	0.338426	0.189118	chr12:50210125-50213237	124925	0.305594	0.00305364	0.0281794	ENSG00000066117	SMARCD1
IRF1.0.A	0.401555	0.152157	chr15:49023173-49025741	34697	0.305688	0.00304417	0.0281381	ENSG00000138593	SECISBP2L
IRF1.0.A	0.354304	0.1664	chr8:70673839-70675683	65262	0.305661	0.00304685	0.0281381	ENSG00000246366	LACTB2-AS1
IRF1.0.A	0.361125	0.1664	chr17:42066708-42068347	99945	0.305713	0.00304165	0.0281251	ENSG00000173786	CNP
IRF1.0.A	0.500197	0.112011	chr17:39918044-39919652	13449	0.305778	0.00303507	0.0280692	ENSG00000073605	GSDMB
IRF1.0.A	0.330428	0.189118	chr2:135023406-135024222	28043	0.305862	0.00302661	0.028011	ENSG00000115839	RAB3GAP1
IRF1.0.A	0.371237	0.1664	chr19:10595173-10597907	238668	0.305988	0.00301409	0.02791	ENSG00000214212	C19orf38
IRF1.0.A	0.406754	0.152157	chr20:58626442-58628452	22801	0.306086	0.00300426	0.0278339	ENSG00000124222	STX16
IRF1.0.A	0.361784	0.1664	chr15:41690047-41692773	203160	0.306137	0.00299924	0.0277923	ENSG00000103966	EHD4
IRF1.0.A	0.331773	0.189118	chr13:30503510-30505008	163243	0.306317	0.0029814	0.0276567	ENSG00000238121	LINC00426
IRF1.0.A	0.349724	0.189118	chr2:26298215-26301073	0	0.306568	0.00295663	0.0274613	ENSG00000286707	AC010896.1
IRF1.0.A	0.350144	0.1664	chr8:9134288-9137446	0	0.306711	0.00294261	0.027385	ENSG00000173281	PPP1R3B
IRF1.0.A	0.494143	0.125367	chr2:157624498-157627006	109438	0.30677	0.00293687	0.0273463	ENSG00000115170	ACVR1
IRF1.0.A	0.477049	0.125367	chr7:21629430-21629846	86391	0.306831	0.00293096	0.0273207	ENSG00000105877	DNAH11
IRF1.0.A	0.348027	0.189118	chr10:35226300-35226907	15884	0.307057	0.00290897	0.027145	ENSG00000269952	AL117336.1
IRF1.0.A	0.364477	0.1664	chr7:150683213-150689524	27082	0.307241	0.00289129	0.0270091	ENSG00000213203	GIMAP1
IRF1.0.A	0.34166	0.189118	chr13:32736047-32738398	149595	0.307284	0.00288711	0.026975	ENSG00000083642	PDS5B
IRF1.0.A	0.42812	0.152157	chr1:8728354-8729082	216785	0.307326	0.00288309	0.0269519	ENSG00000131686	CA6
IRF1.0.A	0.454541	0.125367	chr17:78888584-78892493	214536	0.307357	0.00288006	0.0269519	ENSG00000108669	CYTH1
IRF1.0.A	0.33566	0.189118	chr1:10282513-10284288	188000	0.307432	0.00287292	0.0268957	ENSG00000142655	PEX14
IRF1.0.A	0.402666	0.152157	chr11:123081807-123084951	11935	0.308001	0.00281894	0.0264284	ENSG00000166250	CLMP
IRF1.0.A	0.613764	0.107186	chr1:35144984-35146995	121714	0.308221	0.00279839	0.0262881	ENSG00000146463	ZMYM4
IRF1.0.A	0.386156	0.1664	chr11:60938319-60941641	188616	0.308663	0.00275731	0.0259688	ENSG00000167987	VPS37C
IRF1.0.A	0.460065	0.125367	chr14:92004723-92005335	38732	0.308878	0.00273756	0.0258383	ENSG00000100815	TRIP11
IRF1.0.A	0.308041	0.189118	chr21:42128736-42130942	240895	0.308964	0.00272975	0.0257927	ENSG00000160183	TMPRSS3
IRF1.0.A	0.555848	0.0939282	chr2:26492889-26494567	184716	0.309093	0.00271792	0.0256949	ENSG00000173567	ADGRF3
IRF1.0.A	0.346896	0.189118	chr16:70155996-70158872	217105	0.309199	0.00270835	0.0256325	ENSG00000157350	ST3GAL2
IRF1.0.A	0.321924	0.189118	chr1:173406719-173408061	222988	0.309461	0.00268469	0.025441	ENSG00000117586	TNFSF4
IRF1.0.A	0.47692	0.125367	chr5:43232616-43234664	40545	0.309463	0.00268451	0.025441	ENSG00000177453	NIM1K
IRF1.0.A	0.331786	0.189118	chr11:57637481-57642551	2536	0.309523	0.0026791	0.0254345	ENSG00000166793	YPEL4
IRF1.0.A	0.322091	0.189118	chr10:110745947-110748704	123091	0.309639	0.00266865	0.0253725	ENSG00000150593	PDCD4
IRF1.0.A	0.350026	0.1664	chr14:58571037-58573277	60690	0.309791	0.00265515	0.0252724	ENSG00000165617	DACT1
IRF1.0.A	0.312388	0.189118	chr10:35355088-35357687	228297	0.309824	0.00265217	0.0252528	ENSG00000095794	CREM
IRF1.0.A	0.460372	0.125367	chr12:3843136-3844094	52089	0.309927	0.00264305	0.0251882	ENSG00000111224	PARP11
IRF1.0.A	0.344693	0.189118	chr10:102629672-102637158	77380	0.310015	0.00263519	0.0251466	ENSG00000156398	SFXN2
IRF1.0.A	0.398928	0.1664	chr11:94923125-94926669	163177	0.310181	0.00262057	0.0250254	ENSG00000149218	ENDOD1
IRF1.0.A	0.43128	0.152157	chr13:32407614-32409622	92528	0.310225	0.00261665	0.0249972	ENSG00000139618	BRCA2
IRF1.0.A	0.313285	0.189118	chr6:5269361-5271197	8317	0.310242	0.00261518	0.0249923	ENSG00000145982	FARS2
IRF1.0.A	0.454071	0.125367	chr18:24094198-24095192	136444	0.310334	0.00260713	0.0249475	ENSG00000265752	AC010754.1
IRF1.0.A	0.485922	0.125367	chr9:5530335-5532485	96540	0.310555	0.00258785	0.0248225	ENSG00000107036	RIC1
IRF1.0.A	0.356171	0.1664	chr6:36362437-36366863	165693	0.310778	0.00256842	0.0246681	ENSG00000096070	BRPF3
IRF1.0.A	0.30096	0.189118	chr5:80237454-80240826	125803	0.310799	0.00256661	0.0246645	ENSG00000164300	SERINC5
IRF1.0.A	0.555827	0.0939282	chr2:64222210-64224495	129558	0.310929	0.00255542	0.0245933	ENSG00000197329	PELI1
IRF1.0.A	0.485047	0.125367	chr1:145828052-145829080	89184	0.310964	0.00255241	0.0245872	ENSG00000265491	RNF115
IRF1.0.A	0.321939	0.189118	chr14:97445807-97446456	18736	0.311011	0.00254837	0.0245756	ENSG00000246084	LINC02325
IRF1.0.A	0.325903	0.189118	chr15:38458642-38461659	4515	0.311022	0.0025474	0.0245708	ENSG00000171262	FAM98B
IRF1.0.A	0.489306	0.125367	chr19:39550315-39553344	164686	0.311207	0.00253158	0.0244615	ENSG00000006712	PAF1
IRF1.0.A	0.430664	0.152157	chr20:53767351-53768288	168489	0.311248	0.00252813	0.0244486	ENSG00000064787	BCAS1
IRF1.0.A	0.339364	0.189118	chr9:125119862-125121731	177254	0.311265	0.00252666	0.0244448	ENSG00000173611	SCAI
IRF1.0.A	0.575699	0.0939282	chr1:89176413-89177661	196957	0.311431	0.0025125	0.0243247	ENSG00000213516	RBMXL1
IRF1.0.A	0.365511	0.1664	chr4:87990016-87993101	97049	0.311436	0.00251209	0.0243247	ENSG00000118777	ABCG2
IRF1.0.A	0.418319	0.152157	chr4:39026551-39028909	16130	0.311515	0.00250538	0.0242875	ENSG00000109790	KLHL5
IRF1.0.A	0.310485	0.189118	chr7:150477868-150485606	200091	0.311599	0.00249832	0.0242326	ENSG00000106560	GIMAP2
IRF1.0.A	0.363436	0.1664	chr16:12646045-12648050	11749	0.311628	0.00249584	0.0242222	ENSG00000103381	CPPED1
IRF1.0.A	0.372299	0.1664	chr20:25313386-25314844	137853	0.311744	0.00248609	0.0241456	ENSG00000101004	NINL
IRF1.0.A	0.455381	0.125367	chr2:157609390-157610378	194771	0.311773	0.00248372	0.0241271	ENSG00000115165	CYTIP
IRF1.0.A	0.330761	0.189118	chr1:9522557-9523091	205835	0.311965	0.00246764	0.0240069	ENSG00000171603	CLSTN1
IRF1.0.A	0.370483	0.1664	chr9:91409162-91416724	195347	0.312626	0.00241307	0.0235377	ENSG00000148090	AUH
IRF1.0.A	0.361234	0.1664	chr3:28171437-28173070	141933	0.312765	0.00240171	0.0234446	ENSG00000163512	AZI2
IRF1.0.A	0.349721	0.189118	chr12:31975005-31975837	15635	0.312892	0.00239141	0.0233748	ENSG00000174718	RESF1
IRF1.0.A	0.368349	0.1664	chr2:172449673-172450532	22319	0.31307	0.00237696	0.0232686	ENSG00000091409	ITGA6
IRF1.0.A	0.368662	0.1664	chr17:45169539-45173796	64232	0.313302	0.00235829	0.0231033	ENSG00000233175	AC008105.1
IRF1.0.A	0.339125	0.189118	chr3:128294099-128296427	242458	0.313488	0.00234349	0.0229713	ENSG00000058262	SEC61A1
IRF1.0.A	0.406921	0.152157	chr13:108268309-108271100	989	0.313667	0.00232927	0.0228579	ENSG00000277246	AL157762.1
IRF1.0.A	0.590629	0.0939282	chr6:15183790-15186423	59646	0.314183	0.00228873	0.0225196	ENSG00000008083	JARID2
IRF1.0.A	0.454541	0.125367	chr17:78888584-78892493	78745	0.314266	0.00228224	0.022507	ENSG00000108679	LGALS3BP
IRF1.0.A	0.365559	0.1664	chr6:36570158-36570749	216067	0.314336	0.00227684	0.0224711	ENSG00000010030	ETV7
IRF1.0.A	0.37995	0.1664	chr21:29181546-29182815	177162	0.315275	0.00220501	0.0218784	ENSG00000156253	RWDD2B
IRF1.0.A	0.317584	0.189118	chr15:99705593-99709248	140176	0.315554	0.00218405	0.0217286	ENSG00000068305	MEF2A
IRF1.0.A	0.337121	0.189118	chr18:46160061-46162920	10633	0.315626	0.00217864	0.0216874	ENSG00000152242	C18orf25
IRF1.0.A	0.319598	0.189118	chr1:202168099-202172301	34695	0.315733	0.00217068	0.0216279	ENSG00000143862	ARL8A
IRF1.0.A	0.336727	0.189118	chr16:46611725-46613697	42435	0.315735	0.00217054	0.0216279	ENSG00000069329	VPS35
IRF1.0.A	0.329338	0.189118	chr22:41215942-41218595	10660	0.316181	0.00213764	0.0213447	ENSG00000100395	L3MBTL2
IRF1.0.A	0.35092	0.1664	chr19:35695670-35697674	6884	0.316192	0.0021368	0.0213445	ENSG00000011590	ZBTB32
IRF1.0.A	0.393643	0.1664	chr4:158802903-158804923	33877	0.316237	0.00213352	0.0213279	ENSG00000052795	FNIP2
IRF1.0.A	0.479907	0.125367	chr11:47302343-47302916	163017	0.316381	0.00212305	0.021244	ENSG00000149187	CELF1
IRF1.0.A	0.428376	0.152157	chr15:101227945-101228780	42037	0.316644	0.00210395	0.0210858	ENSG00000131871	SELENOS
IRF1.0.A	0.390786	0.1664	chr20:46121235-46121753	2957	0.316716	0.00209876	0.0210742	ENSG00000101017	CD40
IRF1.0.A	0.557829	0.0939282	chr11:125957219-125958459	73605	0.316798	0.00209285	0.021027	ENSG00000198331	HYLS1
IRF1.0.A	0.363009	0.1664	chr17:78179652-78181005	175773	0.317459	0.00204579	0.0206534	ENSG00000184557	SOCS3
IRF1.0.A	0.343857	0.189118	chr18:55240329-55241453	18144	0.317375	0.00205168	0.0206534	ENSG00000196628	TCF4
IRF1.0.A	0.4703	0.125367	chr1:64939833-64940589	106604	0.317601	0.00203576	0.0205919	ENSG00000162434	JAK1
IRF1.0.A	0.387143	0.1664	chr1:214417861-214419509	69161	0.317614	0.00203491	0.0205919	ENSG00000152104	PTPN14
IRF1.0.A	0.429251	0.152157	chr6:151754889-151756062	98198	0.317617	0.00203465	0.0205919	ENSG00000091831	ESR1
IRF1.0.A	0.370242	0.1664	chr12:110778706-110781832	245461	0.317684	0.00202995	0.0205824	ENSG00000196850	PPTC7
IRF1.0.A	0.391154	0.1664	chr14:34665003-34667012	42101	0.318106	0.00200063	0.0203328	ENSG00000165410	CFL2
IRF1.0.A	0.337695	0.189118	chr3:48058799-48059941	208109	0.318108	0.00200051	0.0203328	ENSG00000047849	MAP4
IRF1.0.A	0.441752	0.152157	chr16:66957508-66958384	211770	0.318155	0.00199726	0.0203184	ENSG00000140939	NOL3
IRF1.0.A	0.329338	0.189118	chr22:41215942-41218595	8350	0.31853	0.00197153	0.020102	ENSG00000235513	L3MBTL2-AS1
IRF1.0.A	0.370108	0.1664	chr10:109891708-109893069	26942	0.318602	0.00196663	0.0200722	ENSG00000108039	XPNPEP1
IRF1.0.A	0.468692	0.125367	chr16:11457959-11458676	220404	0.318733	0.00195775	0.0199988	ENSG00000153066	TXNDC11
IRF1.0.A	0.33145	0.189118	chr2:106163883-106165854	70580	0.318817	0.0019521	0.0199528	ENSG00000115652	UXS1
IRF1.0.A	0.350503	0.1664	chr12:31661732-31663006	8136	0.318856	0.00194946	0.0199298	ENSG00000151743	AMN1
IRF1.0.A	0.424933	0.152157	chr3:63895292-63897162	170802	0.319052	0.00193627	0.0198419	ENSG00000241111	AC092040.2
IRF1.0.A	0.400982	0.152157	chr22:28815240-28815749	42566	0.319346	0.00191667	0.019676	ENSG00000159873	CCDC117
IRF1.0.A	0.559413	0.0939282	chr3:187810673-187811755	89296	0.31938	0.0019144	0.0196605	ENSG00000113916	BCL6
IRF1.0.A	0.397143	0.1664	chr1:24390047-24394100	235879	0.319502	0.00190628	0.0195927	ENSG00000185436	IFNLR1
IRF1.0.A	0.408556	0.152157	chr13:30831274-30834110	213581	0.319549	0.00190322	0.0195806	ENSG00000132952	USPL1
IRF1.0.A	0.366747	0.1664	chr1:27161259-27162529	241701	0.319589	0.00190059	0.0195652	ENSG00000158195	WASF2
IRF1.0.A	0.43115	0.152157	chr11:104797875-104800324	142542	0.319757	0.00188952	0.0194589	ENSG00000196954	CASP4
IRF1.0.A	0.441874	0.152157	chr18:23511958-23513708	8488	0.320498	0.00184146	0.0190358	ENSG00000141452	RMC1
IRF1.0.A	0.529867	0.112011	chr15:65881648-65882763	223602	0.320597	0.00183513	0.0189913	ENSG00000174485	DENND4A
IRF1.0.A	0.367382	0.1664	chr12:116508037-116509426	228752	0.321135	0.00180105	0.0187262	ENSG00000135119	RNFT2
IRF1.0.A	0.30626	0.189118	chr3:111698372-111702745	29752	0.321381	0.0017857	0.0185927	ENSG00000144824	PHLDB2
IRF1.0.A	0.485922	0.125367	chr9:5530335-5532485	79832	0.321486	0.00177911	0.018539	ENSG00000120217	CD274
IRF1.0.A	0.376898	0.1664	chr4:88525473-88528587	146734	0.321526	0.00177667	0.0185247	ENSG00000138642	HERC6
IRF1.0.A	0.435028	0.152157	chr12:11555179-11557087	92587	0.321687	0.00176671	0.0184431	ENSG00000139083	ETV6
IRF1.0.A	0.310485	0.189118	chr7:150477868-150485606	155229	0.321761	0.00176215	0.0184066	ENSG00000188707	ZBED6CL
IRF1.0.A	0.400982	0.152157	chr22:28815240-28815749	20685	0.322024	0.001746	0.0182821	ENSG00000100219	XBP1
IRF1.0.A	0.543267	0.112011	chr13:43094308-43095684	117834	0.322045	0.0017447	0.0182722	ENSG00000120658	ENOX1
IRF1.0.A	0.51013	0.112011	chr4:102987068-102989608	30260	0.3223	0.00172921	0.0181319	ENSG00000164038	SLC9B2
IRF1.0.A	0.413565	0.152157	chr7:150675135-150679511	49760	0.322368	0.0017251	0.0181319	ENSG00000133561	GIMAP6
IRF1.0.A	0.319952	0.189118	chr8:26570598-26573062	65897	0.322338	0.00172692	0.0181319	ENSG00000240694	PNMA2
IRF1.0.A	0.532906	0.112011	chr9:5072842-5075408	88452	0.322318	0.00172816	0.0181319	ENSG00000096968	JAK2
IRF1.0.A	0.315841	0.189118	chr13:23776489-23777740	206119	0.322536	0.00171502	0.0180634	ENSG00000127863	TNFRSF19
IRF1.0.A	0.344531	0.189118	chr6:26295156-26296482	17547	0.32261	0.00171057	0.0180238	ENSG00000158406	H4C8
IRF1.0.A	0.626356	0.107186	chr11:123079725-123080599	22236	0.32275	0.0017022	0.0179612	ENSG00000109971	HSPA8
IRF1.0.A	0.307736	0.189118	chr16:30465387-30466898	106842	0.323206	0.00167518	0.0177374	ENSG00000197162	ZNF785
IRF1.0.A	0.534735	0.112011	chr7:140222372-140226718	177340	0.323269	0.00167147	0.0177018	ENSG00000146955	RAB19
IRF1.0.A	0.364477	0.1664	chr7:150683213-150689524	57838	0.323305	0.00166932	0.017697	ENSG00000133561	GIMAP6
IRF1.0.A	0.338533	0.189118	chr9:113454500-113455969	9769	0.323504	0.00165772	0.0175884	ENSG00000138835	RGS3
IRF1.0.A	0.429699	0.152157	chr14:102372865-102376105	9924	0.324026	0.00162755	0.0173073	ENSG00000196663	TECPR2
IRF1.0.A	0.431528	0.152157	chr18:58561624-58563574	80377	0.324202	0.00161748	0.0172285	ENSG00000198796	ALPK2
IRF1.0.A	0.435689	0.152157	chr3:134239088-134240021	245700	0.324315	0.00161108	0.0171743	ENSG00000182923	CEP63
IRF1.0.A	0.564324	0.0939282	chr19:39557107-39559431	120951	0.324663	0.0015914	0.0170155	ENSG00000196235	SUPT5H
IRF1.0.A	0.431816	0.152157	chr2:69489923-69493931	31926	0.324654	0.00159192	0.0170155	ENSG00000115977	AAK1
IRF1.0.A	0.344655	0.189118	chr7:94391196-94396463	112756	0.324749	0.0015866	0.0169902	ENSG00000127995	CASD1
IRF1.0.A	0.319693	0.189118	chr3:152188324-152189303	54525	0.324848	0.00158104	0.016947	ENSG00000152601	MBNL1
IRF1.0.A	0.335946	0.189118	chr2:241514225-241516716	21555	0.325141	0.00156475	0.0168048	ENSG00000115694	STK25
IRF1.0.A	0.399542	0.1664	chr4:2597972-2600048	61341	0.325205	0.00156122	0.0167738	ENSG00000125386	FAM193A
IRF1.0.A	0.517898	0.112011	chr1:98813635-98814811	151934	0.325562	0.00154165	0.0166048	ENSG00000162627	SNX7
IRF1.0.A	0.324354	0.189118	chr8:74050805-74054533	59413	0.325851	0.00152594	0.0164698	ENSG00000154589	LY96
IRF1.0.A	0.307204	0.189118	chr6:27153870-27155738	6741	0.326137	0.00151057	0.0163345	ENSG00000274997	H2AC12
IRF1.0.A	0.371107	0.1664	chr16:11774135-11774930	23549	0.326208	0.00150675	0.0163	ENSG00000122299	ZC3H7A
IRF1.0.A	0.301933	0.189118	chr15:52066337-52068539	128312	0.326313	0.00150117	0.01626	ENSG00000166477	LEO1
IRF1.0.A	0.31319	0.189118	chr5:74637995-74642893	10589	0.326589	0.00148651	0.0161247	ENSG00000171617	ENC1
IRF1.0.A	0.414714	0.152157	chr10:89301136-89303875	88671	0.326595	0.00148617	0.0161245	ENSG00000185745	IFIT1
IRF1.0.A	0.408322	0.152157	chr12:110774309-110777665	54629	0.326715	0.00147987	0.0160729	ENSG00000186298	PPP1CC
IRF1.0.A	0.398456	0.1664	chr7:99078039-99079634	200106	0.326731	0.00147905	0.0160729	ENSG00000196367	TRRAP
IRF1.0.A	0.406921	0.152157	chr13:108268309-108271100	60870	0.326787	0.00147611	0.0160569	ENSG00000174405	LIG4
IRF1.0.A	0.486597	0.125367	chr9:4814620-4816007	168383	0.326797	0.00147558	0.0160569	ENSG00000096968	JAK2
IRF1.0.A	0.498488	0.125367	chr1:174957211-174958678	198308	0.326908	0.00146974	0.0160165	ENSG00000235750	KIAA0040
IRF1.0.A	0.523789	0.112011	chr17:7131952-7134378	109213	0.326955	0.0014673	0.0160034	ENSG00000175826	CTDNEP1
IRF1.0.A	0.328221	0.189118	chr14:34645214-34646674	106057	0.327147	0.00145735	0.0159015	ENSG00000198604	BAZ1A
IRF1.0.A	0.446906	0.152157	chr17:35235263-35237104	3813	0.327282	0.00145031	0.0158414	ENSG00000266947	AC022916.2
IRF1.0.A	0.346476	0.189118	chr2:230536904-230538050	209720	0.327307	0.00144902	0.0158306	ENSG00000185404	SP140L
IRF1.0.A	0.349265	0.189118	chr1:155707698-155709341	48255	0.327379	0.00144535	0.0158056	ENSG00000163374	YY1AP1
IRF1.0.A	0.562062	0.0939282	chr16:69691823-69692794	126729	0.327548	0.00143667	0.0157388	ENSG00000102908	NFAT5
IRF1.0.A	0.328928	0.189118	chr6:106172726-106174349	179263	0.32759	0.00143452	0.0157284	ENSG00000057657	PRDM1
IRF1.0.A	0.473676	0.125367	chr5:44932825-44934093	123878	0.327695	0.00142917	0.0156797	ENSG00000112996	MRPS30
IRF1.0.A	0.31364	0.189118	chr6:42320187-42322232	95256	0.327697	0.00142906	0.0156797	ENSG00000124496	TRERF1
IRF1.0.A	0.326203	0.189118	chr7:129371586-129374528	226879	0.327988	0.00141428	0.0155543	ENSG00000158457	TSPAN33
IRF1.0.A	0.393725	0.1664	chr20:64281498-64281999	25803	0.328047	0.00141132	0.0155332	ENSG00000203880	PCMTD2
IRF1.0.A	0.451801	0.125367	chr3:187978111-187980913	234425	0.328227	0.00140227	0.0154492	ENSG00000285938	AC072022.2
IRF1.0.A	0.436937	0.152157	chr14:63845606-63846220	83707	0.328317	0.00139777	0.0154102	ENSG00000054654	SYNE2
IRF1.0.A	0.441485	0.152157	chr8:23464799-23465375	240328	0.328372	0.00139504	0.01539	ENSG00000246582	AC100861.1
IRF1.0.A	0.321669	0.189118	chr11:31995008-31996726	94178	0.328421	0.00139259	0.0153727	ENSG00000049449	RCN1
IRF1.0.A	0.307134	0.189118	chr22:39172568-39180077	131964	0.328479	0.00138969	0.0153538	ENSG00000128394	APOBEC3F
IRF1.0.A	0.306902	0.189118	chr3:170276801-170279126	78552	0.328605	0.00138346	0.0152947	ENSG00000136603	SKIL
IRF1.0.A	0.388571	0.1664	chr9:109415284-109419267	79058	0.328629	0.00138227	0.0152848	ENSG00000157654	PALM2AKAP2
IRF1.0.A	0.309939	0.189118	chr1:154439039-154443333	138724	0.328789	0.00137437	0.0152364	ENSG00000160710	ADAR
IRF1.0.A	0.399641	0.1664	chr12:67988591-67992427	0	0.328868	0.0013705	0.0152032	ENSG00000255733	IFNG-AS1
IRF1.0.A	0.311849	0.189118	chr1:234148036-234148817	243360	0.328982	0.00136496	0.015158	ENSG00000183780	SLC35F3
IRF1.0.A	0.308017	0.189118	chr7:4723568-4726739	41273	0.329001	0.00136402	0.015158	ENSG00000164916	FOXK1
IRF1.0.A	0.305271	0.189118	chr7:140655627-140657559	61768	0.329223	0.00135322	0.0150501	ENSG00000157764	BRAF
IRF1.0.A	0.312499	0.189118	chr11:82995357-82999075	22224	0.32963	0.0013336	0.0148415	ENSG00000137502	RAB30
IRF1.0.A	0.324274	0.189118	chr15:51946497-51947977	8472	0.329802	0.00132539	0.0147691	ENSG00000166477	LEO1
IRF1.0.A	0.362475	0.1664	chr22:37040749-37041840	9896	0.329806	0.00132522	0.0147691	ENSG00000100379	KCTD17
IRF1.0.A	0.393124	0.1664	chr18:46167467-46168924	157885	0.329998	0.00131609	0.0146906	ENSG00000141622	RNF165
IRF1.0.A	0.368508	0.1664	chr20:32311845-32313305	45025	0.330106	0.00131101	0.0146561	ENSG00000171456	ASXL1
IRF1.0.A	0.452732	0.125367	chr16:27377000-27380320	63332	0.330327	0.00130062	0.0145651	ENSG00000077238	IL4R
IRF1.0.A	0.572054	0.0939282	chr6:139256379-139259386	121299	0.330777	0.00127973	0.014359	ENSG00000112406	HECA
IRF1.0.A	0.479698	0.125367	chr17:40614155-40617142	7820	0.33088	0.00127499	0.0143337	ENSG00000073584	SMARCE1
IRF1.0.A	0.435899	0.152157	chr12:101935268-101937363	57688	0.3309	0.00127409	0.0143267	ENSG00000136048	DRAM1
IRF1.0.A	0.324017	0.189118	chr8:22429864-22431253	184731	0.331178	0.00126135	0.0141927	ENSG00000168495	POLR3D
IRF1.0.A	0.493737	0.125367	chr3:98359892-98361599	136313	0.331419	0.00125045	0.0141006	ENSG00000080822	CLDND1
IRF1.0.A	0.44456	0.152157	chr4:184573548-184575983	51713	0.331482	0.0012476	0.0140829	ENSG00000164305	CASP3
IRF1.0.A	0.302667	0.189118	chr4:152584239-152586171	47975	0.332096	0.00122024	0.013817	ENSG00000268471	MIR4453HG
IRF1.0.A	0.471567	0.125367	chr10:124727817-124729786	108525	0.332349	0.00120909	0.0137088	ENSG00000189319	FAM53B
IRF1.0.A	0.32886	0.189118	chr19:53192370-53194087	68298	0.332547	0.00120047	0.0136349	ENSG00000197937	ZNF347
IRF1.0.A	0.604922	0.107186	chr1:40341079-40343064	82843	0.332562	0.00119981	0.0136304	ENSG00000084073	ZMPSTE24
IRF1.0.A	0.394947	0.1664	chr12:64488904-64489399	224046	0.332758	0.00119132	0.0135725	ENSG00000135677	GNS
IRF1.0.A	0.371002	0.1664	chr17:82550942-82555462	196603	0.332767	0.00119096	0.0135725	ENSG00000141556	TBCD
IRF1.0.A	0.367791	0.1664	chr17:28935762-28937779	179784	0.33293	0.00118391	0.0135118	ENSG00000173065	FAM222B
IRF1.0.A	0.332277	0.189118	chr11:33127765-33128809	111889	0.333155	0.0011743	0.0134199	ENSG00000121690	DEPDC7
IRF1.0.A	0.51662	0.112011	chr17:5241608-5243247	163141	0.333753	0.00114903	0.013169	ENSG00000180787	ZFP3
IRF1.0.A	0.352767	0.1664	chr9:37390489-37391688	46414	0.333753	0.00114905	0.013169	ENSG00000168795	ZBTB5
IRF1.0.A	0.423989	0.152157	chr3:183201696-183203104	79481	0.333985	0.0011394	0.0130757	ENSG00000078081	LAMP3
IRF1.0.A	0.531905	0.112011	chr10:113006410-113008344	56163	0.334147	0.00113268	0.0130234	ENSG00000148737	TCF7L2
IRF1.0.A	0.324017	0.189118	chr8:22429864-22431253	173379	0.334144	0.00113283	0.0130234	ENSG00000158941	CCAR2
IRF1.0.A	0.367084	0.1664	chr4:40576023-40577527	152756	0.334177	0.00113147	0.0130193	ENSG00000163694	RBM47
IRF1.0.A	0.321599	0.189118	chr2:43049506-43052318	40212	0.334285	0.00112701	0.0129881	ENSG00000230587	LINC02580
IRF1.0.A	0.516828	0.112011	chr7:2976956-2981871	248851	0.334391	0.00112268	0.0129469	ENSG00000146535	GNA12
IRF1.0.A	0.441045	0.152157	chr1:54276428-54279158	222844	0.334556	0.00111594	0.0128947	ENSG00000116205	TCEANC2
IRF1.0.A	0.350075	0.1664	chr7:151935526-151937321	197601	0.334544	0.00111641	0.0128947	ENSG00000055609	KMT2C
IRF1.0.A	0.373577	0.1664	chr5:134607681-134611046	83369	0.334641	0.00111247	0.0128663	ENSG00000043143	JADE2
IRF1.0.A	0.457229	0.125367	chr22:26294017-26295613	133647	0.334709	0.00110974	0.0128405	ENSG00000128203	ASPHD2
IRF1.0.A	0.572054	0.0939282	chr6:139256379-139259386	112421	0.33471	0.00110967	0.0128405	ENSG00000164442	CITED2
IRF1.0.A	0.331637	0.189118	chr2:231433648-231434598	18933	0.334786	0.00110659	0.0128212	ENSG00000115053	NCL
IRF1.0.A	0.301476	0.189118	chr1:229437164-229438428	116153	0.335177	0.00109093	0.0126652	ENSG00000154429	CCSAP
IRF1.0.A	0.365815	0.1664	chr14:24249066-24251771	13767	0.335183	0.00109068	0.0126652	ENSG00000100949	RABGGTA
IRF1.0.A	0.411061	0.152157	chr1:93033035-93034637	200298	0.335316	0.0010854	0.0126321	ENSG00000154511	DIPK1A
IRF1.0.A	0.526928	0.112011	chr1:212634505-212638138	69171	0.335333	0.00108471	0.0126321	ENSG00000162772	ATF3
IRF1.0.A	0.424933	0.152157	chr3:63895292-63897162	61422	0.335716	0.00106963	0.0124962	ENSG00000163634	THOC7
IRF1.0.A	0.325915	0.189118	chr3:185582334-185583377	0	0.335841	0.00106474	0.0124447	ENSG00000163904	SENP2
IRF1.0.A	0.405608	0.152157	chr20:35079230-35081242	221324	0.336154	0.00105258	0.0123247	ENSG00000101019	UQCC1
IRF1.0.A	0.383713	0.1664	chrX:13661821-13662968	26160	0.336195	0.00105101	0.0123175	ENSG00000123595	RAB9A
IRF1.0.A	0.419107	0.152157	chr11:125961679-125962393	5883	0.33637	0.00104429	0.0122498	ENSG00000064309	CDON
IRF1.0.A	0.386702	0.1664	chr10:103180687-103182603	92670	0.336418	0.00104244	0.0122336	ENSG00000076685	NT5C2
IRF1.0.A	0.304607	0.189118	chr3:172614725-172617201	109217	0.336467	0.00104056	0.0122282	ENSG00000121858	TNFSF10
IRF1.0.A	0.309703	0.189118	chr6:152973101-152978148	9214	0.336514	0.00103878	0.0122183	ENSG00000112031	MTRF1L
IRF1.0.A	0.317878	0.189118	chr7:140387876-140394099	9959	0.33658	0.00103628	0.0121917	ENSG00000146955	RAB19
IRF1.0.A	0.311793	0.189118	chr1:40343696-40345509	0	0.336934	0.00102286	0.0120625	ENSG00000084070	SMAP2
IRF1.0.A	0.359712	0.1664	chr14:76975862-76978718	45825	0.337071	0.00101773	0.0120116	ENSG00000119669	IRF2BPL
IRF1.0.A	0.37765	0.1664	chr17:42546509-42550073	87665	0.337154	0.00101464	0.0120053	ENSG00000033627	ATP6V0A1
IRF1.0.A	0.399903	0.1664	chr19:3047169-3048639	4271	0.337124	0.00101575	0.0120053	ENSG00000104964	TLE5
IRF1.0.A	0.454169	0.125367	chr3:139586472-139587228	196711	0.337099	0.00101671	0.0120053	ENSG00000248932	AC046134.2
IRF1.0.A	0.448193	0.152157	chr10:35011338-35013061	113730	0.337242	0.00101136	0.0119808	ENSG00000095794	CREM
IRF1.0.A	0.381747	0.1664	chr13:46650530-46651779	97362	0.337244	0.00101127	0.0119808	ENSG00000136141	LRCH1
IRF1.0.A	0.336087	0.189118	chr5:151242475-151246657	212530	0.337234	0.00101166	0.0119808	ENSG00000145901	TNIP1
IRF1.0.A	0.446542	0.152157	chr7:105586015-105586922	18145	0.337598	0.000998205	0.0118512	ENSG00000146776	ATXN7L1
IRF1.0.A	0.358387	0.1664	chr15:52486792-52490011	91306	0.337809	0.000990464	0.0117674	ENSG00000047346	FAM214A
IRF1.0.A	0.423955	0.152157	chr1:226157489-226158610	12810	0.337843	0.000989218	0.011758	ENSG00000182827	ACBD3
IRF1.0.A	0.371237	0.1664	chr19:10595173-10597907	120172	0.33787	0.000988224	0.0117516	ENSG00000079805	DNM2
IRF1.0.A	0.506272	0.112011	chr10:11499510-11500707	45564	0.338014	0.00098301	0.0116949	ENSG00000148429	USP6NL
IRF1.0.A	0.459147	0.125367	chr3:57803082-57807360	201040	0.338358	0.000970607	0.0115899	ENSG00000136068	FLNB
IRF1.0.A	0.416128	0.152157	chr18:35049189-35051787	199271	0.338439	0.00096768	0.0115629	ENSG00000186814	ZSCAN30
IRF1.0.A	0.377426	0.1664	chr12:123570253-123571379	159570	0.338823	0.000954048	0.0114263	ENSG00000150977	RILPL2
IRF1.0.A	0.329429	0.189118	chr8:22539061-22542278	145381	0.338913	0.000950899	0.0113991	ENSG00000179388	EGR3
IRF1.0.A	0.362137	0.1664	chr1:235460977-235462719	198322	0.339002	0.000947752	0.011364	ENSG00000143669	LYST
IRF1.0.A	0.380651	0.1664	chr5:123503239-123504028	8071	0.33916	0.000942233	0.0113162	ENSG00000151292	CSNK1G3
IRF1.0.A	0.468529	0.125367	chr7:129468342-129469123	243319	0.339211	0.000940462	0.0112975	ENSG00000158467	AHCYL2
IRF1.0.A	0.320557	0.189118	chr4:6825336-6826055	131458	0.339383	0.000934473	0.0112386	ENSG00000163993	S100P
IRF1.0.A	0.41256	0.152157	chr6:15388857-15391577	142788	0.33972	0.00092287	0.0111222	ENSG00000008083	JARID2
IRF1.0.A	0.363285	0.1664	chr11:5818305-5819260	128608	0.339778	0.000920878	0.0111008	ENSG00000132274	TRIM22
IRF1.0.A	0.483091	0.125367	chr2:230599989-230604760	108082	0.339988	0.000913735	0.0110327	ENSG00000135932	CAB39
IRF1.0.A	0.4289	0.152157	chr11:83173138-83174778	200005	0.34	0.000913346	0.0110305	ENSG00000137502	RAB30
IRF1.0.A	0.432143	0.152157	chr1:85153126-85154050	153979	0.340324	0.000902411	0.0109137	ENSG00000162643	WDR63
IRF1.0.A	0.433342	0.152157	chr14:92568308-92570156	224149	0.340346	0.000901677	0.0109137	ENSG00000066455	GOLGA5
IRF1.0.A	0.326932	0.189118	chr5:96627313-96628564	132246	0.340442	0.000898442	0.010886	ENSG00000164307	ERAP1
IRF1.0.A	0.59452	0.0939282	chr14:90034053-90035651	220876	0.340536	0.000895314	0.0108595	ENSG00000100764	PSMC1
IRF1.0.A	0.342389	0.189118	chr16:74374282-74374999	72428	0.340527	0.000895628	0.0108595	ENSG00000090863	GLG1
IRF1.0.A	0.471998	0.125367	chr3:194103168-194104938	191253	0.340537	0.000895277	0.0108595	ENSG00000214145	LINC00887
IRF1.0.A	0.303566	0.189118	chr11:64966176-64968101	46059	0.340715	0.000889382	0.010804	ENSG00000213465	2,00 ARL
IRF1.0.A	0.329643	0.189118	chr12:47754417-47760011	55016	0.340957	0.000881396	0.0107271	ENSG00000276390	AC004241.3
IRF1.0.A	0.398928	0.1664	chr11:94923125-94926669	238844	0.341016	0.000879451	0.0107134	ENSG00000149212	SESN3
IRF1.0.A	0.543267	0.112011	chr13:43094308-43095684	71105	0.341076	0.000877488	0.0106946	ENSG00000120675	DNAJC15
IRF1.0.A	0.359443	0.1664	chr8:89724569-89731332	202004	0.34117	0.000874416	0.0106696	ENSG00000104320	NBN
IRF1.0.A	0.345264	0.189118	chr12:96346067-96348502	67806	0.341365	0.000868106	0.0106161	ENSG00000059758	CDK17
IRF1.0.A	0.310568	0.189118	chr16:88741928-88750449	45429	0.341371	0.000867889	0.0106161	ENSG00000158717	RNF166
IRF1.0.A	0.495162	0.125367	chr8:81191262-81192575	223452	0.341445	0.000865502	0.0105958	ENSG00000076641	PAG1
IRF1.0.A	0.399135	0.1664	chr1:8629013-8630697	230303	0.341806	0.000853907	0.0104686	ENSG00000074800	ENO1
IRF1.0.A	0.327451	0.189118	chr10:110856991-110861491	45992	0.341933	0.000849891	0.0104342	ENSG00000278601	AL158163.2
IRF1.0.A	0.362575	0.1664	chr6:2941928-2944767	123278	0.342153	0.000842922	0.010356	ENSG00000272277	AL031963.3
IRF1.0.A	0.323065	0.189118	chr4:112296535-112298694	21998	0.34242	0.000834524	0.0102865	ENSG00000145365	TIFA
IRF1.0.A	0.372414	0.1664	chr8:22473126-22474579	227993	0.342403	0.000835082	0.0102865	ENSG00000168495	POLR3D
IRF1.0.A	0.403675	0.152157	chr1:45393355-45395758	188088	0.3427	0.000825819	0.0102029	ENSG00000132780	NASP
IRF1.0.A	0.458565	0.125367	chr11:46574454-46575406	193698	0.342827	0.000821904	0.0101627	ENSG00000110492	MDK
IRF1.0.A	0.330683	0.189118	chr17:59851960-59855284	144768	0.342896	0.000819801	0.0101525	ENSG00000062716	VMP1
IRF1.0.A	0.351682	0.1664	chr3:169998719-170000267	37728	0.34288	0.000820292	0.0101525	ENSG00000173890	GPR160
IRF1.0.A	0.463147	0.125367	chr1:27689088-27690547	82672	0.342952	0.000818076	0.0101502	ENSG00000117758	STX12
IRF1.0.A	0.502439	0.112011	chr4:185587033-185588375	191012	0.343126	0.000812741	0.0101072	ENSG00000186352	ANKRD37
IRF1.0.A	0.432182	0.152157	chr9:105051416-105054084	190538	0.343257	0.000808746	0.01006	ENSG00000070214	SLC44A1
IRF1.0.A	0.663969	0.109095	chr2:218040816-218042542	241228	0.343331	0.000806528	0.0100348	ENSG00000079308	TNS1
IRF1.0.A	0.328031	0.189118	chr17:42414039-42416562	11590	0.343382	0.000804961	0.0100249	ENSG00000177469	CAVIN1
IRF1.0.A	0.58701	0.0939282	chr10:103239600-103242254	34884	0.343622	0.000797753	0.00994709	ENSG00000148798	INA
IRF1.0.A	0.30437	0.189118	chr20:236759-239275	233223	0.343769	0.000793354	0.00989937	ENSG00000101266	CSNK2A1
IRF1.0.A	0.346145	0.189118	chr1:207088656-207090563	230813	0.343942	0.000788214	0.00984945	ENSG00000196352	CD55
IRF1.0.A	0.345397	0.189118	chr4:39116982-39120157	71943	0.344152	0.000781996	0.00978118	ENSG00000109790	KLHL5
IRF1.0.A	0.325285	0.189118	chr1:154546401-154548150	33907	0.344216	0.000780133	0.00976494	ENSG00000160710	ADAR
IRF1.0.A	0.366747	0.1664	chr1:27161259-27162529	179491	0.344596	0.000769027	0.00963056	ENSG00000142765	SYTL1
IRF1.0.A	0.434098	0.152157	chr14:34929749-34932126	49831	0.34472	0.000765447	0.00959499	ENSG00000100883	SRP54
IRF1.0.A	0.33448	0.189118	chr6:117607481-117608079	153664	0.344739	0.000764896	0.00959273	ENSG00000164465	DCBLD1
IRF1.0.A	0.306627	0.189118	chr7:140162729-140163440	130253	0.344868	0.000761187	0.00955545	ENSG00000157800	SLC37A3
IRF1.0.A	0.325471	0.189118	chr6:11709559-11715948	0	0.345205	0.00075156	0.00945987	ENSG00000111863	ADTRP
IRF1.0.A	0.508731	0.112011	chr11:65955454-65958149	36180	0.345241	0.000750526	0.00945134	ENSG00000175550	DRAP1
IRF1.0.A	0.388091	0.1664	chr12:110589730-110592915	56485	0.345245	0.000750414	0.00945134	ENSG00000196850	PPTC7
IRF1.0.A	0.372799	0.1664	chr20:49100280-49102061	135885	0.345734	0.000736672	0.00929493	ENSG00000124201	ZNFX1
IRF1.0.A	0.324682	0.189118	chr2:174674899-174677065	115327	0.345756	0.000736074	0.00929417	ENSG00000115935	WIPF1
IRF1.0.A	0.342046	0.189118	chr3:183370858-183371773	117605	0.345954	0.000730578	0.00923601	ENSG00000176597	B3GNT5
IRF1.0.A	0.306698	0.189118	chr2:202699667-202701422	64698	0.345967	0.000730211	0.00923362	ENSG00000138439	FAM117B
IRF1.0.A	0.314669	0.189118	chr6:150812477-150815706	49843	0.346033	0.000728386	0.00921503	ENSG00000120254	MTHFD1L
IRF1.0.A	0.475496	0.125367	chr10:5894739-5897451	4536	0.346793	0.000707679	0.00898593	ENSG00000134452	FBH1
IRF1.0.A	0.516702	0.112011	chr1:204448993-204454759	61620	0.346878	0.000705419	0.0089726	ENSG00000198625	MDM4
IRF1.0.A	0.393849	0.1664	chr12:112902090-112903200	3583	0.346983	0.000702594	0.00894764	ENSG00000089127	OAS1
IRF1.0.A	0.43167	0.152157	chr12:6646538-6648195	201671	0.347018	0.000701657	0.00894009	ENSG00000139193	CD27
IRF1.0.A	0.355795	0.1664	chr2:64282907-64285613	238692	0.347262	0.00069519	0.00886641	ENSG00000119844	AFTPH
IRF1.0.A	0.337777	0.189118	chr11:83000953-83002771	27820	0.34741	0.00069128	0.00882088	ENSG00000137502	RAB30
IRF1.0.A	0.424667	0.152157	chr1:67359387-67363245	220480	0.347574	0.000686993	0.00878562	ENSG00000162594	IL23R
IRF1.0.A	0.394256	0.1664	chr8:23447178-23449726	222707	0.347835	0.000680185	0.00872168	ENSG00000246582	AC100861.1
IRF1.0.A	0.429699	0.152157	chr14:102372865-102376105	31763	0.347927	0.00067781	0.00871328	ENSG00000100865	CINP
IRF1.0.A	0.314775	0.189118	chr16:29011963-29014835	165363	0.348142	0.00067228	0.00866581	ENSG00000178188	SH2B1
IRF1.0.A	0.31745	0.189118	chr13:49146423-49147924	170511	0.348241	0.000669733	0.00863727	ENSG00000102531	FNDC3A
IRF1.0.A	0.390455	0.1664	chr10:60259991-60261187	233693	0.34853	0.000662396	0.0085632	ENSG00000151150	ANK3
IRF1.0.A	0.396081	0.1664	chr7:99514055-99514686	75133	0.348519	0.000662669	0.0085632	ENSG00000160917	CPSF4
IRF1.0.A	0.331773	0.189118	chr13:30503510-30505008	46806	0.348884	0.000653495	0.00846785	ENSG00000189403	HMGB1
IRF1.0.A	0.563079	0.0939282	chr2:38714473-38715728	152504	0.348983	0.000651018	0.00844631	ENSG00000143889	HNRNPLL
IRF1.0.A	0.352841	0.1664	chr1:1677105-1681102	61690	0.349295	0.000643295	0.00837543	ENSG00000197530	MIB2
IRF1.0.A	0.351441	0.1664	chr15:59038677-59040256	64870	0.349408	0.000640507	0.00835476	ENSG00000157456	CCNB2
IRF1.0.A	0.471567	0.125367	chr10:124727817-124729786	212337	0.349428	0.000640037	0.00835265	ENSG00000019995	ZRANB1
IRF1.0.A	0.391826	0.1664	chr4:108048628-108054588	112937	0.349425	0.000640097	0.00835265	ENSG00000232021	LEF1-AS1
IRF1.0.A	0.304983	0.189118	chr16:68467195-68471657	58433	0.349666	0.000634205	0.00829664	ENSG00000184939	ZFP90
IRF1.0.A	0.611434	0.107186	chr11:2621726-2622984	13398	0.349974	0.000626779	0.00821169	ENSG00000269821	KCNQ1OT1
IRF1.0.A	0.526594	0.112011	chr3:25872105-25872938	153161	0.350153	0.000622465	0.0081657	ENSG00000151092	NGLY1
IRF1.0.A	0.33764	0.189118	chr1:173330529-173332493	144837	0.35053	0.00061353	0.00807094	ENSG00000117592	PRDX6
IRF1.0.A	0.302493	0.189118	chr1:40140139-40141054	203796	0.350916	0.000604488	0.00798641	ENSG00000084070	SMAP2
IRF1.0.A	0.30543	0.189118	chr11:83061028-83064526	87895	0.350934	0.000604073	0.00798641	ENSG00000137502	RAB30
IRF1.0.A	0.390964	0.1664	chr2:47038472-47040712	122315	0.351027	0.000601915	0.00797069	ENSG00000068724	TTC7A
IRF1.0.A	0.498894	0.125367	chr8:70613071-70618090	4494	0.351139	0.000599304	0.00794422	ENSG00000246366	LACTB2-AS1
IRF1.0.A	0.325588	0.189118	chr4:38980671-38988771	13927	0.351386	0.00059363	0.00787908	ENSG00000121895	TMEM156
IRF1.0.A	0.498894	0.125367	chr8:70613071-70618090	39853	0.351452	0.000592123	0.00786109	ENSG00000067167	TRAM1
IRF1.0.A	0.529512	0.112011	chr13:108305517-108307847	38197	0.351613	0.000588471	0.00782061	ENSG00000277246	AL157762.1
IRF1.0.A	0.372819	0.1664	chr10:23534267-23535256	94809	0.351688	0.000586767	0.00780195	ENSG00000165312	OTUD1
IRF1.0.A	0.3947	0.1664	chr1:35461693-35462828	28201	0.351708	0.000586299	0.00779774	ENSG00000142687	KIAA0319L
IRF1.0.A	0.32109	0.189118	chr6:36539716-36542095	45824	0.351819	0.000583799	0.00777246	ENSG00000112079	STK38
IRF1.0.A	0.377997	0.1664	chr1:15695215-15698535	123516	0.35206	0.000578389	0.00771429	ENSG00000116771	AGMAT
IRF1.0.A	0.413565	0.152157	chr7:150675135-150679511	224505	0.352271	0.00057369	0.00765554	ENSG00000171115	GIMAP8
IRF1.0.A	0.375293	0.1664	chr3:196037494-196038125	10311	0.352313	0.000572776	0.00764531	ENSG00000072274	TFRC
IRF1.0.A	0.352573	0.1664	chr5:132447306-132448022	33587	0.352573	0.00056703	0.00757641	ENSG00000125347	IRF1
IRF1.0.A	0.395804	0.1664	chr4:76027886-76029434	6768	0.352998	0.000557777	0.00746816	ENSG00000169245	CXCL10
IRF1.0.A	0.30437	0.189118	chr17:64389979-64394855	103399	0.35333	0.000550634	0.00739332	ENSG00000108654	DDX5
IRF1.0.A	0.344108	0.189118	chr17:739978-741893	231310	0.353799	0.000540712	0.00728905	ENSG00000141252	VPS53
IRF1.0.A	0.397167	0.1664	chr2:24511212-24512992	19298	0.353777	0.000541168	0.00728905	ENSG00000084676	NCOA1
IRF1.0.A	0.428645	0.152157	chr13:27111662-27113251	45506	0.354068	0.000535078	0.00722578	ENSG00000152484	USP12
IRF1.0.A	0.372209	0.1664	chr17:42456168-42460673	53719	0.354092	0.000534594	0.00722578	ENSG00000177469	CAVIN1
IRF1.0.A	0.44477	0.152157	chr19:42048909-42049675	171630	0.354302	0.00053023	0.0071784	ENSG00000105369	CD79A
IRF1.0.A	0.371025	0.1664	chr4:88182746-88183515	175111	0.354872	0.000518595	0.00706571	ENSG00000118762	PKD2
IRF1.0.A	0.325023	0.189118	chr1:89297737-89301047	191605	0.355023	0.000515536	0.00703142	ENSG00000162645	GBP2
IRF1.0.A	0.33504	0.189118	chr1:111225045-111230841	39076	0.355178	0.000512436	0.00700019	ENSG00000162777	DENND2D
IRF1.0.A	0.384013	0.1664	chr3:170044407-170046856	175568	0.355484	0.00050634	0.00693152	ENSG00000163558	PRKCI
IRF1.0.A	0.364725	0.1664	chr11:60836390-60839462	2651	0.355562	0.000504817	0.00691613	ENSG00000110104	CCDC86
IRF1.0.A	0.342537	0.189118	chr1:112666876-112669781	3360	0.355823	0.000499685	0.00685307	ENSG00000155363	MOV10
IRF1.0.A	0.313877	0.189118	chr10:15184833-15186236	25407	0.356134	0.000493631	0.006779	ENSG00000148468	FAM171A1
IRF1.0.A	0.428734	0.152157	chr3:122711053-122712681	146715	0.356342	0.000489632	0.00673477	ENSG00000163840	DTX3L
IRF1.0.A	0.313859	0.189118	chr9:5617185-5618859	166682	0.356363	0.00048923	0.00673477	ENSG00000120217	CD274
IRF1.0.A	0.310418	0.189118	chr3:187062109-187064641	56307	0.356561	0.000485453	0.00668793	ENSG00000163923	RPL39L
IRF1.0.A	0.329407	0.189118	chr8:29384946-29387207	51882	0.356584	0.000485013	0.00668793	ENSG00000120875	DUSP4
IRF1.0.A	0.396081	0.1664	chr7:99514055-99514686	122007	0.356755	0.000481774	0.00664961	ENSG00000106244	PDAP1
IRF1.0.A	0.345485	0.189118	chr12:116535739-116539145	2317	0.356958	0.000477941	0.00660725	ENSG00000196668	LINC00173
IRF1.0.A	0.358588	0.1664	chr17:42062734-42066434	221113	0.3572	0.000473427	0.00655533	ENSG00000126561	STAT5A
IRF1.0.A	0.323065	0.189118	chr4:112296535-112298694	151081	0.357631	0.000465466	0.00645544	ENSG00000174749	FAM241A
IRF1.0.A	0.357824	0.1664	chr7:158778396-158780250	47401	0.357789	0.000462584	0.00641953	ENSG00000117868	ESYT2
IRF1.0.A	0.316102	0.189118	chr16:11781915-11790415	31329	0.357945	0.000459757	0.00640193	ENSG00000122299	ZC3H7A
IRF1.0.A	0.435783	0.152157	chr22:44047630-44049036	53743	0.358079	0.000457339	0.00637338	ENSG00000279175	AL033543.1
IRF1.0.A	0.450168	0.125367	chr2:178386932-178388201	137788	0.35832	0.000453007	0.00633513	ENSG00000155657	TTN
IRF1.0.A	0.483091	0.125367	chr2:230599989-230604760	184047	0.358485	0.000450068	0.00630253	ENSG00000067066	SP100
IRF1.0.A	0.346239	0.189118	chr18:23885591-23887144	70610	0.35889	0.00044293	0.00621432	ENSG00000265752	AC010754.1
IRF1.0.A	0.466241	0.125367	chr3:28151282-28152404	162599	0.358923	0.000442358	0.00620965	ENSG00000163512	AZI2
IRF1.0.A	0.388551	0.1664	chr1:94719917-94721624	175325	0.359032	0.000440447	0.00619341	ENSG00000117519	CNN3
IRF1.0.A	0.393168	0.1664	chr12:11726084-11733529	76410	0.35909	0.000439437	0.00619341	ENSG00000139083	ETV6
IRF1.0.A	0.330761	0.189118	chr1:9522557-9523091	149335	0.359131	0.000438731	0.0061872	ENSG00000231789	PIK3CD-AS2
IRF1.0.A	0.490285	0.125367	chr1:110726147-110727774	206310	0.359155	0.00043832	0.00618644	ENSG00000177301	KCNA2
IRF1.0.A	0.363285	0.1664	chr11:5818305-5819260	155110	0.359167	0.00043811	0.00618644	ENSG00000132256	TRIM5
IRF1.0.A	0.321212	0.189118	chr14:67746196-67747765	72014	0.359248	0.000436714	0.00617721	ENSG00000182185	RAD51B
IRF1.0.A	0.325023	0.189118	chr1:89297737-89301047	63011	0.359739	0.000428296	0.00606973	ENSG00000183347	GBP6
IRF1.0.A	0.304202	0.189118	chr12:121662941-121667576	136604	0.359796	0.000427334	0.00606937	ENSG00000139718	SETD1B
IRF1.0.A	0.312338	0.189118	chr21:38755699-38756423	48760	0.360244	0.000419816	0.00598223	ENSG00000157557	ETS2
IRF1.0.A	0.368716	0.1664	chr13:45178331-45179590	57821	0.360482	0.000415858	0.00593235	ENSG00000188342	GTF2F2
IRF1.0.A	0.491302	0.125367	chr3:197929284-197930694	40207	0.360568	0.000414451	0.00591716	ENSG00000114473	IQCG
IRF1.0.A	0.419107	0.152157	chr11:125961679-125962393	78065	0.360782	0.000410932	0.00588311	ENSG00000198331	HYLS1
IRF1.0.A	0.337772	0.189118	chr13:98872789-98876441	79360	0.361045	0.000406669	0.00582529	ENSG00000088387	DOCK9
IRF1.0.A	0.485108	0.125367	chr5:126986875-126989275	210252	0.361579	0.000398104	0.00571839	ENSG00000113368	LMNB1
IRF1.0.A	0.323412	0.189118	chr7:134899087-134899737	248335	0.361606	0.000397674	0.00571572	ENSG00000146859	TMEM140
IRF1.0.A	0.317332	0.189118	chr5:127060097-127060948	192383	0.361856	0.000393732	0.00566815	ENSG00000173926	MARCHF3
IRF1.0.A	0.465718	0.125367	chr1:37699035-37699472	103473	0.362181	0.000388654	0.00561061	ENSG00000196449	YRDC
IRF1.0.A	0.331627	0.189118	chr12:122335739-122338276	64307	0.362494	0.000383825	0.00555326	ENSG00000130779	CLIP1
IRF1.0.A	0.446114	0.152157	chr18:58807168-58807857	54743	0.362619	0.000381921	0.00553192	ENSG00000074657	ZNF532
IRF1.0.A	0.307345	0.189118	chr21:43732559-43737015	35496	0.362761	0.000379759	0.00551134	ENSG00000160213	CSTB
IRF1.0.A	0.499386	0.125367	chr9:99068611-99069760	34278	0.362782	0.000379428	0.00550808	ENSG00000106799	TGFBR1
IRF1.0.A	0.406921	0.152157	chr13:108268309-108271100	49917	0.362923	0.000377305	0.00548801	ENSG00000139826	ABHD13
IRF1.0.A	0.388571	0.1664	chr9:109415284-109419267	39818	0.362932	0.000377158	0.00548801	ENSG00000070159	PTPN3
IRF1.0.A	0.327584	0.189118	chr2:181183828-181184718	97752	0.363122	0.000374298	0.00545191	ENSG00000234663	LINC01934
IRF1.0.A	0.364477	0.1664	chr7:150683213-150689524	168341	0.363263	0.000372201	0.00542441	ENSG00000179144	GIMAP7
IRF1.0.A	0.406287	0.152157	chr19:43429488-43433933	173291	0.363414	0.000369949	0.00539918	ENSG00000131116	ZNF428
IRF1.0.A	0.339513	0.189118	chr17:8739433-8741950	136961	0.363658	0.000366347	0.00535502	ENSG00000141506	PIK3R5
IRF1.0.A	0.447963	0.152157	chr3:170171042-170172175	133047	0.364045	0.000360702	0.00528158	ENSG00000173890	GPR160
IRF1.0.A	0.412328	0.152157	chr14:91946070-91948832	76658	0.364572	0.000353137	0.00519126	ENSG00000140092	FBLN5
IRF1.0.A	0.402744	0.152157	chr18:8603428-8604795	4642	0.364553	0.000353401	0.00519126	ENSG00000206418	RAB12
IRF1.0.A	0.387379	0.1664	chr13:33014989-33020677	82460	0.36497	0.000347525	0.00512817	ENSG00000133121	STARD13
IRF1.0.A	0.316904	0.189118	chr1:231356759-231358953	24006	0.365339	0.000342396	0.00506256	ENSG00000116903	EXOC8
IRF1.0.A	0.459975	0.125367	chr7:76272289-76273967	52832	0.365357	0.000342143	0.00506026	ENSG00000170027	YWHAG
IRF1.0.A	0.368974	0.1664	chr21:37207031-37209671	13749	0.365404	0.000341498	0.00505696	ENSG00000157538	VPS26C
IRF1.0.A	0.367054	0.1664	chr11:62711747-62715144	35249	0.365476	0.000340504	0.00504898	ENSG00000162191	UBXN1
IRF1.0.A	0.339928	0.189118	chr12:110072091-110075090	142289	0.366003	0.000333337	0.00496303	ENSG00000139436	GIT2
IRF1.0.A	0.311238	0.189118	chr6:142867005-142868629	115536	0.366078	0.000332324	0.00495317	ENSG00000010818	HIVEP2
IRF1.0.A	0.340226	0.189118	chr10:13339809-13341856	240360	0.366116	0.000331816	0.00494701	ENSG00000123240	OPTN
IRF1.0.A	0.365239	0.1664	chr19:13207090-13216475	108057	0.366254	0.000329964	0.00493076	ENSG00000104903	LYL1
IRF1.0.A	0.507612	0.112011	chr12:50516933-50521722	11948	0.36644	0.000327491	0.00490633	ENSG00000066084	DIP2B
IRF1.0.A	0.318205	0.189118	chr1:153596752-153599426	189604	0.366534	0.000326251	0.00489641	ENSG00000143614	GATAD2B
IRF1.0.A	0.324072	0.189118	chr4:76019744-76021733	137004	0.366717	0.000323839	0.00486443	ENSG00000138760	SCARB2
IRF1.0.A	0.327115	0.189118	chr14:50791427-50793365	67650	0.367204	0.000317505	0.00478344	ENSG00000270062	AL606834.2
IRF1.0.A	0.356265	0.1664	chr17:59085677-59086260	103039	0.367267	0.000316695	0.00477509	ENSG00000108395	TRIM37
IRF1.0.A	0.302833	0.189118	chr1:89527346-89529331	163288	0.367921	0.000308393	0.0046771	ENSG00000183347	GBP6
IRF1.0.A	0.537857	0.112011	chr8:70540555-70541937	31281	0.368062	0.000306624	0.00465299	ENSG00000067167	TRAM1
IRF1.0.A	0.35842	0.1664	chr5:143433602-143436194	155671	0.368341	0.000303155	0.00461249	ENSG00000113580	NR3C1
IRF1.0.A	0.325773	0.189118	chr13:46630548-46631373	77380	0.368732	0.000298364	0.00454894	ENSG00000136141	LRCH1
IRF1.0.A	0.47828	0.125367	chr1:212224087-212226632	58778	0.368975	0.00029542	0.0045067	ENSG00000066027	PPP2R5A
IRF1.0.A	0.452117	0.125367	chr3:112539284-112540743	206937	0.369027	0.000294795	0.0044998	ENSG00000091972	CD200
IRF1.0.A	0.363009	0.1664	chr17:78179652-78181005	197644	0.369091	0.000294028	0.00449472	ENSG00000087157	PGS1
IRF1.0.A	0.303095	0.189118	chr1:235632027-235633357	84342	0.369279	0.000291778	0.00447373	ENSG00000168243	GNG4
IRF1.0.A	0.436315	0.152157	chr16:57080309-57085805	90824	0.369246	0.000292173	0.00447373	ENSG00000140853	NLRC5
IRF1.0.A	0.467266	0.125367	chr2:230614007-230617611	198065	0.369234	0.00029231	0.00447373	ENSG00000067066	SP100
IRF1.0.A	0.340553	0.189118	chr6:116694977-116696802	13790	0.369307	0.000291439	0.00447227	ENSG00000196911	KPNA5
IRF1.0.A	0.500197	0.112011	chr17:39918044-39919652	1389	0.369599	0.000287985	0.00443288	ENSG00000172057	ORMDL3
IRF1.0.A	0.386552	0.1664	chr20:1199820-1200382	65898	0.370076	0.000282413	0.00436864	ENSG00000101298	SNPH
IRF1.0.A	0.413565	0.152157	chr7:150675135-150679511	107766	0.370141	0.00028167	0.00435975	ENSG00000133574	GIMAP4
IRF1.0.A	0.300851	0.189118	chr4:38914451-38915980	50764	0.370323	0.000279574	0.00433377	ENSG00000121895	TMEM156
IRF1.0.A	0.310485	0.189118	chr7:150477868-150485606	27238	0.370647	0.000275883	0.00428681	ENSG00000171115	GIMAP8
IRF1.0.A	0.313122	0.189118	chr7:45342271-45342548	231592	0.371317	0.000268386	0.00418787	ENSG00000164742	ADCY1
IRF1.0.A	0.311119	0.189118	chr12:131772701-131775020	174922	0.371719	0.000263985	0.00413287	ENSG00000183495	EP400
IRF1.0.A	0.367969	0.1664	chr17:3910430-3912392	108272	0.371762	0.000263521	0.00412686	ENSG00000074356	NCBP3
IRF1.0.A	0.457701	0.125367	chr1:154783972-154785981	235395	0.371801	0.000263102	0.00412154	ENSG00000160714	UBE2Q1
IRF1.0.A	0.300963	0.189118	chr1:235336168-235337970	204534	0.372054	0.00026037	0.00408613	ENSG00000054267	ARID4B
IRF1.0.A	0.362137	0.1664	chr1:235460977-235462719	84966	0.372077	0.000260116	0.00408462	ENSG00000168243	GNG4
IRF1.0.A	0.346616	0.189118	chr16:29737236-29739482	5765	0.372304	0.000257697	0.00404909	ENSG00000260719	AC009133.3
IRF1.0.A	0.337121	0.189118	chr18:46160061-46162920	163889	0.37245	0.000256154	0.00402606	ENSG00000141622	RNF165
IRF1.0.A	0.488309	0.125367	chr5:134594287-134596140	52645	0.372598	0.000254585	0.00400262	ENSG00000113615	SEC24A
IRF1.0.A	0.334481	0.189118	chr13:110657776-110659352	235287	0.372675	0.000253779	0.003996	ENSG00000229152	ANKRD10-IT1
IRF1.0.A	0.384013	0.1664	chr3:170044407-170046856	6412	0.37269	0.000253628	0.003996	ENSG00000173890	GPR160
IRF1.0.A	0.541643	0.112011	chr1:167262715-167265323	41839	0.373043	0.000249953	0.00394236	ENSG00000143190	POU2F1
IRF1.0.A	0.508731	0.112011	chr11:65955454-65958149	112123	0.373114	0.00024922	0.00393742	ENSG00000175115	PACS1
IRF1.0.A	0.31861	0.189118	chr12:186737-190029	83925	0.373113	0.000249224	0.00393742	ENSG00000261799	AC007406.5
IRF1.0.A	0.358909	0.1664	chr3:119217321-119220972	5589	0.373462	0.000245655	0.00388815	ENSG00000121578	B4GALT4
IRF1.0.A	0.390543	0.1664	chr22:36208204-36209158	67874	0.373617	0.000244077	0.00386552	ENSG00000128284	APOL3
IRF1.0.A	0.327451	0.189118	chr10:110856991-110861491	10304	0.373779	0.000242446	0.00384204	ENSG00000150593	PDCD4
IRF1.0.A	0.300187	0.189118	chr1:15577255-15580696	103624	0.374055	0.000239689	0.00380299	ENSG00000116786	PLEKHM2
IRF1.0.A	0.304062	0.189118	chr20:1286059-1288364	19779	0.374186	0.000238384	0.00378809	ENSG00000101298	SNPH
IRF1.0.A	0.345684	0.189118	chr10:89609922-89610669	217376	0.374339	0.000236875	0.00376872	ENSG00000185745	IFIT1
IRF1.0.A	0.436084	0.152157	chr17:82533841-82537008	215057	0.37459	0.000234416	0.00373567	ENSG00000141556	TBCD
IRF1.0.A	0.307204	0.189118	chr6:27153870-27155738	20828	0.374605	0.000234273	0.00373567	ENSG00000196787	H2AC11
IRF1.0.A	0.339364	0.189118	chr9:125119862-125121731	113122	0.374703	0.000233326	0.00372597	ENSG00000044574	HSPA5
IRF1.0.A	0.50974	0.112011	chr1:27986685-27987993	159173	0.374735	0.000233008	0.00372203	ENSG00000169403	PTAFR
IRF1.0.A	0.422782	0.152157	chr6:35952132-35953581	243163	0.374872	0.000231686	0.00371119	ENSG00000096070	BRPF3
IRF1.0.A	0.472868	0.125367	chr17:40575871-40578866	132421	0.37494	0.000231035	0.00370495	ENSG00000141753	IGFBP4
IRF1.0.A	0.377997	0.1664	chr1:15695215-15698535	137560	0.375126	0.000229256	0.00368478	ENSG00000065526	SPEN
IRF1.0.A	0.439204	0.152157	chr8:119647783-119649210	90697	0.375254	0.000228029	0.00366734	ENSG00000136960	ENPP2
IRF1.0.A	0.309489	0.189118	chr8:89781458-89783094	195586	0.375471	0.00022598	0.00363891	ENSG00000251136	AF117829.1
IRF1.0.A	0.373853	0.1664	chrX:45077458-45078262	204281	0.3757	0.000223835	0.00360996	ENSG00000147050	KDM6A
IRF1.0.A	0.385101	0.1664	chr9:132847945-132851835	39513	0.376395	0.00021743	0.00352089	ENSG00000165699	TSC1
IRF1.0.A	0.315116	0.189118	chr7:94160620-94161768	233127	0.37655	0.000216028	0.00350037	ENSG00000164692	COL1A2
IRF1.0.A	0.377997	0.1664	chr1:15695215-15698535	10895	0.376692	0.000214742	0.00348497	ENSG00000116786	PLEKHM2
IRF1.0.A	0.373489	0.1664	chr10:88841159-88841773	93301	0.377297	0.000209372	0.00340742	ENSG00000107796	ACTA2
IRF1.0.A	0.368662	0.1664	chr17:45169539-45173796	21037	0.378051	0.000202843	0.00331051	ENSG00000186834	HEXIM1
IRF1.0.A	0.606643	0.107186	chr2:70014532-70015635	193809	0.378127	0.000202204	0.0033032	ENSG00000116001	TIA1
IRF1.0.A	0.3596	0.1664	chr20:49242361-49251664	129022	0.378212	0.000201479	0.00329862	ENSG00000124214	STAU1
IRF1.0.A	0.404369	0.152157	chr12:57060961-57067188	186574	0.378401	0.000199887	0.0032798	ENSG00000179912	R3HDM2
IRF1.0.A	0.433126	0.152157	chr2:30256507-30259102	109566	0.37858	0.000198382	0.00326129	ENSG00000119801	YPEL5
IRF1.0.A	0.319034	0.189118	chr3:23948954-23951264	142999	0.378636	0.000197912	0.00325667	ENSG00000170142	UBE2E1
IRF1.0.A	0.441054	0.152157	chr1:153601894-153603343	185687	0.37895	0.000195318	0.00321908	ENSG00000143614	GATAD2B
IRF1.0.A	0.516702	0.112011	chr1:204448993-204454759	26365	0.379002	0.00019489	0.00321817	ENSG00000133056	PIK3C2B
IRF1.0.A	0.42451	0.152157	chr2:120293358-120294243	53294	0.379219	0.000193115	0.00319379	ENSG00000144118	RALB
IRF1.0.A	0.348027	0.189118	chr10:35226300-35226907	99509	0.379424	0.000191447	0.00317343	ENSG00000095794	CREM
IRF1.0.A	0.517025	0.112011	chr3:101783906-101786312	41679	0.379624	0.000189836	0.00315075	ENSG00000144802	NFKBIZ
IRF1.0.A	0.38866	0.1664	chr1:89194632-89201945	162113	0.379962	0.000187148	0.00311112	ENSG00000183347	GBP6
IRF1.0.A	0.347412	0.189118	chr6:116390400-116393784	136227	0.38029	0.000184563	0.00307209	ENSG00000111817	DSE
IRF1.0.A	0.359018	0.1664	chr11:83116332-83118966	143199	0.380506	0.000182887	0.00304809	ENSG00000137502	RAB30
IRF1.0.A	0.390543	0.1664	chr22:36208204-36209158	43852	0.380699	0.000181397	0.00302715	ENSG00000100342	APOL1
IRF1.0.A	0.51251	0.112011	chr11:32899198-32900174	115702	0.381021	0.000178935	0.0029957	ENSG00000121690	DEPDC7
IRF1.0.A	0.429995	0.152157	chr3:122571876-122574215	7538	0.381249	0.000177209	0.0029716	ENSG00000163840	DTX3L
IRF1.0.A	0.325588	0.189118	chr4:38980671-38988771	56268	0.381289	0.00017691	0.00296851	ENSG00000109790	KLHL5
IRF1.0.A	0.390543	0.1664	chr22:36208204-36209158	17051	0.38146	0.000175634	0.00294995	ENSG00000128335	APOL2
IRF1.0.A	0.311649	0.189118	chr1:186287466-186290762	85076	0.382059	0.000171215	0.00288045	ENSG00000157181	ODR4
IRF1.0.A	0.402977	0.152157	chrX:13615045-13615643	73485	0.382058	0.000171218	0.00288045	ENSG00000123595	RAB9A
IRF1.0.A	0.321924	0.189118	chr1:173406719-173408061	69269	0.382123	0.000170745	0.00287996	ENSG00000117592	PRDX6
IRF1.0.A	0.545394	0.112011	chr10:35316008-35317310	105592	0.382169	0.00017041	0.00287805	ENSG00000269952	AL117336.1
IRF1.0.A	0.463961	0.125367	chr4:1062241-1062803	212965	0.382534	0.000167781	0.00284013	ENSG00000178950	GAK
IRF1.0.A	0.344531	0.189118	chr6:26295156-26296482	143990	0.382539	0.000167747	0.00284013	ENSG00000111801	BTN3A3
IRF1.0.A	0.307798	0.189118	chr1:25472738-25475218	142250	0.382692	0.000166657	0.00282747	ENSG00000117643	MAN1C1
IRF1.0.A	0.382659	0.1664	chr3:46380432-46381797	216828	0.382729	0.00016639	0.00282657	ENSG00000183625	CCR3
IRF1.0.A	0.349219	0.189118	chr6:37201679-37204909	7269	0.382723	0.000166436	0.00282657	ENSG00000172738	TMEM217
IRF1.0.A	0.364875	0.1664	chr22:31531939-31534156	206135	0.383052	0.000164115	0.00279631	ENSG00000100105	PATZ1
IRF1.0.A	0.564324	0.0939282	chr19:39557107-39559431	171478	0.383541	0.000160721	0.0027448	ENSG00000006712	PAF1
IRF1.0.A	0.477091	0.125367	chr6:148629378-148630089	116941	0.384177	0.0001564	0.00269049	ENSG00000111962	UST
IRF1.0.A	0.380683	0.1664	chr1:244242344-244243020	193405	0.38428	0.000155709	0.00268439	ENSG00000179456	ZBTB18
IRF1.0.A	0.313697	0.189118	chr17:48850724-48851749	19736	0.384269	0.000155787	0.00268439	ENSG00000136436	CALCOCO2
IRF1.0.A	0.35865	0.1664	chr8:30102865-30105104	7457	0.384336	0.000155339	0.00268023	ENSG00000104660	LEPROTL1
IRF1.0.A	0.370381	0.1664	chr10:89165542-89166140	248428	0.384539	0.000153991	0.00265963	ENSG00000152778	IFIT5
IRF1.0.A	0.504604	0.112011	chr1:88916171-88917338	188794	0.38463	0.000153388	0.00265363	ENSG00000162645	GBP2
IRF1.0.A	0.389788	0.1664	chr13:46678851-46680940	125683	0.38476	0.00015254	0.00264662	ENSG00000136141	LRCH1
IRF1.0.A	0.474323	0.125367	chr5:55113096-55114496	88840	0.384754	0.000152575	0.00264662	ENSG00000113088	GZMK
IRF1.0.A	0.553343	0.0939282	chr14:34782907-34783732	221814	0.384812	0.000152199	0.00264582	ENSG00000129515	SNX6
IRF1.0.A	0.300885	0.189118	chr8:17614016-17615027	28768	0.384883	0.000151735	0.00264582	ENSG00000129422	MTUS1
IRF1.0.A	0.490125	0.125367	chr9:72601133-72603266	249720	0.384808	0.000152223	0.00264582	ENSG00000107372	ZFAND5
IRF1.0.A	0.307168	0.189118	chr19:2446187-2449342	26780	0.385281	0.000149157	0.00260388	ENSG00000099860	GADD45B
IRF1.0.A	0.380112	0.1664	chr14:45222308-45224398	19118	0.385496	0.000147787	0.00258257	ENSG00000129534	MIS18BP1
IRF1.0.A	0.405821	0.152157	chr8:133393413-133394242	156242	0.385574	0.000147291	0.00257651	ENSG00000104419	NDRG1
IRF1.0.A	0.386736	0.1664	chr10:96298912-96300439	169197	0.385858	0.000145497	0.00255546	ENSG00000177853	ZNF518A
IRF1.0.A	0.346476	0.189118	chr2:230536904-230538050	120962	0.386692	0.000140353	0.00247181	ENSG00000067066	SP100
IRF1.0.A	0.475435	0.125367	chr10:111029804-111030766	158009	0.387892	0.000133247	0.00236675	ENSG00000150593	PDCD4
IRF1.0.A	0.33566	0.189118	chr1:10282513-10284288	114304	0.387948	0.000132926	0.00236347	ENSG00000142657	PGD
IRF1.0.A	0.367701	0.1664	chr17:40488920-40492170	45470	0.388153	0.000131749	0.00235059	ENSG00000141753	IGFBP4
IRF1.0.A	0.393849	0.1664	chr12:112902090-112903200	75195	0.388193	0.00013152	0.00234813	ENSG00000111335	OAS2
IRF1.0.A	0.327115	0.189118	chr14:50791427-50793365	71664	0.388261	0.000131135	0.00234286	ENSG00000100503	NIN
IRF1.0.A	0.301069	0.189118	chr9:20376153-20377267	34484	0.388347	0.000130644	0.00233677	ENSG00000171843	MLLT3
IRF1.0.A	0.319441	0.189118	chr10:11553513-11555045	99567	0.388985	0.000127067	0.0022796	ENSG00000148429	USP6NL
IRF1.0.A	0.311849	0.189118	chr1:234148036-234148817	242496	0.389847	0.000122383	0.00220243	ENSG00000059588	TARBP1
IRF1.0.A	0.435731	0.152157	chr8:125158426-125161147	66747	0.390125	0.000120909	0.00218423	ENSG00000156831	NSMCE2
IRF1.0.A	0.394265	0.1664	chr10:103298907-103299679	21769	0.390303	0.000119967	0.00217101	ENSG00000148798	INA
IRF1.0.A	0.479698	0.125367	chr17:40614155-40617142	170705	0.390626	0.000118286	0.00214807	ENSG00000141753	IGFBP4
IRF1.0.A	0.423955	0.152157	chr1:226157489-226158610	174787	0.390808	0.00011735	0.00213257	ENSG00000143751	SDE2
IRF1.0.A	0.311649	0.189118	chr1:186287466-186290762	20890	0.390943	0.000116657	0.00212172	ENSG00000047410	TPR
IRF1.0.A	0.321212	0.189118	chr14:67746196-67747765	126276	0.390954	0.0001166	0.00212172	ENSG00000081181	ARG2
IRF1.0.A	0.350661	0.1664	chr2:70055616-70056564	152880	0.391143	0.00011564	0.00210961	ENSG00000116001	TIA1
IRF1.0.A	0.372799	0.1664	chr20:49100280-49102061	11278	0.391252	0.000115086	0.00210025	ENSG00000124214	STAU1
IRF1.0.A	0.332857	0.189118	chr12:67589779-67591719	56619	0.391488	0.000113904	0.00208455	ENSG00000127334	DYRK2
IRF1.0.A	0.387661	0.1664	chr1:10456847-10458641	246042	0.39151	0.000113791	0.0020832	ENSG00000054523	KIF1B
IRF1.0.A	0.575699	0.0939282	chr1:89176413-89177661	44671	0.391944	0.000111643	0.00204609	ENSG00000213512	GBP7
IRF1.0.A	0.345397	0.189118	chr4:39116982-39120157	150238	0.392246	0.000110172	0.0020228	ENSG00000121895	TMEM156
IRF1.0.A	0.354945	0.1664	chr1:185372966-185374880	76578	0.39231	0.000109861	0.00202054	ENSG00000116679	IVNS1ABP
IRF1.0.A	0.33043	0.189118	chr10:12053471-12054785	14169	0.392831	0.000107372	0.00197897	ENSG00000181192	DHTKD1
IRF1.0.A	0.546317	0.112011	chr7:27991009-27991631	160436	0.392944	0.000106838	0.00197051	ENSG00000153814	JAZF1
IRF1.0.A	0.385101	0.1664	chr9:132847945-132851835	177910	0.392968	0.000106726	0.00197051	ENSG00000125484	GTF3C4
IRF1.0.A	0.410454	0.152157	chr8:60899129-60900956	220389	0.39315	0.000105871	0.00195617	ENSG00000171316	CHD7
IRF1.0.A	0.478746	0.125367	chr14:77553699-77555210	47702	0.393283	0.000105253	0.00194682	ENSG00000100596	SPTLC2
IRF1.0.A	0.31812	0.189118	chr4:184447992-184450642	60263	0.39333	0.000105035	0.00194626	ENSG00000168310	IRF2
IRF1.0.A	0.302125	0.189118	chrX:56364614-56369283	132258	0.394197	0.000101083	0.00188584	ENSG00000102349	KLF8
IRF1.0.A	0.471998	0.125367	chr3:194103168-194104938	31210	0.394232	0.00010093	0.00188365	ENSG00000114315	HES1
IRF1.0.A	0.544683	0.112011	chr8:70625805-70626257	52587	0.394352	0.000100392	0.00187428	ENSG00000067167	TRAM1
IRF1.0.A	0.449638	0.152157	chr13:108204420-108205683	45557	0.395486	9.55e-05	0.00179203	ENSG00000102524	TNFSF13B
IRF1.0.A	0.351049	0.1664	chr1:230276543-230279923	218553	0.395869	9.39e-05	0.00176878	ENSG00000143641	GALNT2
IRF1.0.A	0.310179	0.189118	chr12:1202968-1205705	212459	0.395887	9.38e-05	0.00176802	ENSG00000082805	ERC1
IRF1.0.A	0.364233	0.1664	chr1:204555368-204557589	132740	0.395976	9.34e-05	0.00176569	ENSG00000133056	PIK3C2B
IRF1.0.A	0.414714	0.152157	chr10:89301136-89303875	17442	0.395951	9.35e-05	0.00176569	ENSG00000119922	IFIT2
IRF1.0.A	0.335946	0.189118	chr2:241514225-241516716	217886	0.395933	9.36e-05	0.00176569	ENSG00000180902	D2HGDH
IRF1.0.A	0.368508	0.1664	chr20:32311845-32313305	34194	0.396245	9.23e-05	0.00174643	ENSG00000101350	KIF3B
IRF1.0.A	0.390933	0.1664	chr17:75187881-75190583	127493	0.396457	9.14e-05	0.00173569	ENSG00000177885	GRB2
IRF1.0.A	0.545394	0.112011	chr10:35316008-35317310	189217	0.396491	9.13e-05	0.00173562	ENSG00000095794	CREM
IRF1.0.A	0.593661	0.0939282	chr22:17279468-17282669	194514	0.39673	9.03e-05	0.00172098	ENSG00000177663	IL17RA
IRF1.0.A	0.389854	0.1664	chr17:78644804-78647104	140277	0.397263	8.82e-05	0.00168855	ENSG00000055483	AC022966.1
IRF1.0.A	0.364477	0.1664	chr7:150683213-150689524	115844	0.398244	8.44e-05	0.001622	ENSG00000133574	GIMAP4
IRF1.0.A	0.523789	0.112011	chr17:7131952-7134378	100651	0.398416	8.38e-05	0.00161071	ENSG00000040633	PHF23
IRF1.0.A	0.441752	0.152157	chr16:66957508-66958384	2861	0.398506	8.34e-05	0.00160555	ENSG00000172828	CES3
IRF1.0.A	0.394109	0.1664	chr9:517366-519243	47075	0.398504	8.34e-05	0.00160555	ENSG00000107104	KANK1
IRF1.0.A	0.372209	0.1664	chr17:42456168-42460673	168621	0.398688	8.27e-05	0.00159547	ENSG00000126561	STAT5A
IRF1.0.A	0.317878	0.189118	chr7:140387876-140394099	210692	0.398678	8.28e-05	0.00159547	ENSG00000260231	KDM7A-DT
IRF1.0.A	0.308539	0.189118	chr3:159929373-159930286	58549	0.398758	8.25e-05	0.00159327	ENSG00000168811	IL12A
IRF1.0.A	0.353689	0.1664	chr8:89989101-89990773	55765	0.398771	8.24e-05	0.00159327	ENSG00000104320	NBN
IRF1.0.A	0.370447	0.1664	chr1:226716491-226720312	84801	0.398887	8.2e-05	0.00158704	ENSG00000143772	ITPKB
IRF1.0.A	0.300917	0.189118	chr8:94958979-94965369	33007	0.399647	7.93e-05	0.00153949	ENSG00000164938	TP53INP1
IRF1.0.A	0.372688	0.1664	chr6:11978189-11978958	29804	0.399809	7.87e-05	0.00152997	ENSG00000095951	HIVEP1
IRF1.0.A	0.374007	0.1664	chr2:54546538-54547271	90221	0.400414	7.66e-05	0.00149437	ENSG00000115306	SPTBN1
IRF1.0.A	0.364172	0.1664	chr10:11316741-11323128	130818	0.400571	7.6e-05	0.0014849	ENSG00000148429	USP6NL
IRF1.0.A	0.393124	0.1664	chr18:46167467-46168924	4629	0.400652	7.57e-05	0.00148062	ENSG00000152242	C18orf25
IRF1.0.A	0.331786	0.189118	chr11:57637481-57642551	85825	0.400769	7.53e-05	0.00147391	ENSG00000156587	UBE2L6
IRF1.0.A	0.38866	0.1664	chr1:89194632-89201945	88500	0.400861	7.5e-05	0.00147056	ENSG00000162645	GBP2
IRF1.0.A	0.309939	0.189118	chr1:154439039-154443333	218860	0.400914	7.48e-05	0.00146817	ENSG00000143569	UBAP2L
IRF1.0.A	0.457701	0.125367	chr1:154783972-154785981	158095	0.401075	7.43e-05	0.00145859	ENSG00000163346	PBXIP1
IRF1.0.A	0.309489	0.189118	chr8:89781458-89783094	23652	0.401422	7.31e-05	0.00144078	ENSG00000104312	RIPK2
IRF1.0.A	0.400639	0.152157	chr1:53915641-53917112	136472	0.401794	7.19e-05	0.00142049	ENSG00000116205	TCEANC2
IRF1.0.A	0.394114	0.1664	chr17:56653322-56654679	179428	0.402341	7.02e-05	0.00139045	ENSG00000153933	DGKE
IRF1.0.A	0.327433	0.189118	chr19:43449589-43451761	9026	0.402499	6.97e-05	0.00138472	ENSG00000124466	LYPD3
IRF1.0.A	0.340855	0.189118	chr3:57997851-58000057	8343	0.402518	6.96e-05	0.00138404	ENSG00000136068	FLNB
IRF1.0.A	0.323004	0.189118	chr2:202665028-202667600	244614	0.402643	6.92e-05	0.00137781	ENSG00000138380	CARF
IRF1.0.A	0.464096	0.125367	chr20:49684416-49686662	126051	0.402705	6.9e-05	0.00137548	ENSG00000197818	SLC9A8
IRF1.0.A	0.398355	0.1664	chr2:134953627-134954259	98006	0.402809	6.87e-05	0.00137059	ENSG00000115839	RAB3GAP1
IRF1.0.A	0.377997	0.1664	chr1:15695215-15698535	168402	0.402832	6.86e-05	0.00137018	ENSG00000116138	DNAJC16
IRF1.0.A	0.340351	0.189118	chr10:124693197-124700594	73905	0.403001	6.81e-05	0.00136027	ENSG00000189319	FAM53B
IRF1.0.A	0.386928	0.1664	chr3:185794098-185795148	211602	0.403197	6.75e-05	0.00135023	ENSG00000163904	SENP2
IRF1.0.A	0.353238	0.1664	chr9:77826781-77828530	110684	0.403336	6.71e-05	0.00134533	ENSG00000156052	GNAQ
IRF1.0.A	0.372091	0.1664	chr11:119239504-119241514	195316	0.403466	6.67e-05	0.00133788	ENSG00000149428	HYOU1
IRF1.0.A	0.416128	0.152157	chr18:35049189-35051787	189243	0.403467	6.67e-05	0.00133788	ENSG00000186812	ZNF397
IRF1.0.A	0.320065	0.189118	chr1:58996026-58997481	62383	0.403555	6.64e-05	0.00133608	ENSG00000237352	LINC01358
IRF1.0.A	0.374378	0.1664	chr21:44076379-44076770	211156	0.403738	6.58e-05	0.00132705	ENSG00000160216	AGPAT3
IRF1.0.A	0.340678	0.189118	chr17:18924644-18926072	94601	0.403839	6.55e-05	0.00132199	ENSG00000154016	GRAP
IRF1.0.A	0.353639	0.1664	chr9:96398186-96402291	84742	0.403861	6.55e-05	0.00132118	ENSG00000130958	SLC35D2
IRF1.0.A	0.490175	0.125367	chr2:197996091-197997526	191498	0.404589	6.33e-05	0.00128275	ENSG00000115896	PLCL1
IRF1.0.A	0.324884	0.189118	chr12:109952054-109953481	45705	0.404694	6.3e-05	0.00127824	ENSG00000076513	ANKRD13A
IRF1.0.A	0.306502	0.189118	chr15:63841636-63843162	233018	0.404752	6.29e-05	0.00127824	ENSG00000103657	HERC1
IRF1.0.A	0.345077	0.189118	chr17:27807252-27811649	177454	0.404701	6.3e-05	0.00127824	ENSG00000168961	LGALS9
IRF1.0.A	0.30437	0.189118	chr17:64389979-64394855	112010	0.405034	6.2e-05	0.00126617	ENSG00000258890	CEP95
IRF1.0.A	0.442909	0.152157	chr16:85946865-85948743	47703	0.405089	6.19e-05	0.00126374	ENSG00000140968	IRF8
IRF1.0.A	0.34654	0.189118	chr7:140053587-140055120	238573	0.405276	6.14e-05	0.00125412	ENSG00000157800	SLC37A3
IRF1.0.A	0.390615	0.1664	chr8:27351517-27352834	244083	0.405265	6.14e-05	0.00125412	ENSG00000120885	CLU
IRF1.0.A	0.43167	0.152157	chr12:6646538-6648195	124317	0.405548	6.06e-05	0.00124086	ENSG00000089692	LAG3
IRF1.0.A	0.413653	0.152157	chr1:116005798-116008049	29285	0.405802	5.99e-05	0.00122939	ENSG00000163393	SLC22A15
IRF1.0.A	0.349674	0.189118	chr12:122393119-122395303	121687	0.406349	5.84e-05	0.00120123	ENSG00000130779	CLIP1
IRF1.0.A	0.429864	0.152157	chr9:3397885-3399040	179588	0.406755	5.73e-05	0.0011817	ENSG00000080298	RFX3
IRF1.0.A	0.325023	0.189118	chr1:89297737-89301047	116593	0.406916	5.69e-05	0.00117493	ENSG00000162654	GBP4
IRF1.0.A	0.325783	0.189118	chr1:169528283-169529754	160911	0.407273	5.6e-05	0.00115807	ENSG00000188404	SELL
IRF1.0.A	0.384023	0.1664	chr9:105414751-105417755	170129	0.40728	5.6e-05	0.00115807	ENSG00000070214	SLC44A1
IRF1.0.A	0.390933	0.1664	chr17:75187881-75190583	82398	0.407551	5.53e-05	0.00114557	ENSG00000125454	SLC25A19
IRF1.0.A	0.534735	0.112011	chr7:140222372-140226718	45188	0.407556	5.53e-05	0.00114557	ENSG00000260231	KDM7A-DT
IRF1.0.A	0.466241	0.125367	chr3:28151282-28152404	89180	0.407685	5.49e-05	0.00114277	ENSG00000187118	CMC1
IRF1.0.A	0.30688	0.189118	chr2:156430246-156431506	105809	0.407816	5.46e-05	0.00113848	ENSG00000153234	NR4A2
IRF1.0.A	0.32886	0.189118	chr19:53192370-53194087	125764	0.408175	5.37e-05	0.0011233	ENSG00000170949	ZNF160
IRF1.0.A	0.307168	0.189118	chr19:2446187-2449342	117572	0.408244	5.35e-05	0.00112018	ENSG00000005206	SPPL2B
IRF1.0.A	0.414714	0.152157	chr10:89301136-89303875	110693	0.408387	5.32e-05	0.00111462	ENSG00000152778	IFIT5
IRF1.0.A	0.409472	0.152157	chr13:46665588-46669359	112420	0.408459	5.3e-05	0.00111226	ENSG00000136141	LRCH1
IRF1.0.A	0.394114	0.1664	chr17:56653322-56654679	59623	0.408782	5.22e-05	0.0010984	ENSG00000183691	NOG
IRF1.0.A	0.348768	0.189118	chr1:174923389-174924609	74554	0.408803	5.22e-05	0.0010982	ENSG00000116161	CACYBP
IRF1.0.A	0.527907	0.112011	chr1:112794043-112795730	120902	0.409213	5.12e-05	0.00108373	ENSG00000155363	MOV10
IRF1.0.A	0.301134	0.189118	chr13:94418383-94420459	16352	0.409242	5.11e-05	0.00108373	ENSG00000080166	DCT
IRF1.0.A	0.392643	0.1664	chr5:74850561-74852879	223155	0.409194	5.12e-05	0.00108373	ENSG00000171617	ENC1
IRF1.0.A	0.349267	0.189118	chr21:41924889-41929918	56913	0.409507	5.05e-05	0.0010738	ENSG00000173276	ZBTB21
IRF1.0.A	0.333967	0.189118	chr5:100779341-100781217	25716	0.4096	5.03e-05	0.00107004	ENSG00000113532	ST8SIA4
IRF1.0.A	0.335578	0.189118	chr22:36223336-36228563	83006	0.409757	4.99e-05	0.00106355	ENSG00000128284	APOL3
IRF1.0.A	0.364233	0.1664	chr1:204555368-204557589	69186	0.410177	4.89e-05	0.00104556	ENSG00000240219	AL512306.2
IRF1.0.A	0.573308	0.0939282	chr1:175234919-175237874	77933	0.410204	4.89e-05	0.00104469	ENSG00000235750	KIAA0040
IRF1.0.A	0.340251	0.189118	chr5:134279560-134280289	244023	0.410207	4.89e-05	0.00104469	ENSG00000043143	JADE2
IRF1.0.A	0.366086	0.1664	chr3:32437981-32439904	46283	0.410403	4.84e-05	0.00103888	ENSG00000153551	CMTM7
IRF1.0.A	0.508856	0.112011	chr1:89460108-89461218	96050	0.410457	4.83e-05	0.00103842	ENSG00000183347	GBP6
IRF1.0.A	0.500581	0.112011	chr1:204690823-204693502	174444	0.410439	4.83e-05	0.00103842	ENSG00000198625	MDM4
IRF1.0.A	0.348588	0.189118	chr2:241123485-241129530	17386	0.410735	4.77e-05	0.00103015	ENSG00000115687	PASK
IRF1.0.A	0.390051	0.1664	chr10:119266856-119272782	59285	0.411224	4.66e-05	0.0010103	ENSG00000198873	GRK5
IRF1.0.A	0.31276	0.189118	chr1:166968699-166972267	80569	0.411312	4.64e-05	0.00100692	ENSG00000143167	GPA33
IRF1.0.A	0.555827	0.0939282	chr2:64222210-64224495	78971	0.411304	4.64e-05	0.00100692	ENSG00000225889	AC012368.1
IRF1.0.A	0.392976	0.1664	chr7:129381424-129382510	236717	0.411555	4.59e-05	0.000999804	ENSG00000158457	TSPAN33
IRF1.0.A	0.357149	0.1664	chr2:38647737-38648999	17082	0.41167	4.56e-05	0.000997172	ENSG00000143891	GALM
IRF1.0.A	0.344058	0.189118	chrX:23772250-23775096	71195	0.411812	4.53e-05	0.000991573	ENSG00000123130	ACOT9
IRF1.0.A	0.308464	0.189118	chr12:120074604-120075863	84735	0.412368	4.42e-05	0.000967289	ENSG00000135127	BICDL1
IRF1.0.A	0.386241	0.1664	chr3:112524238-112525145	191891	0.412946	4.3e-05	0.000943395	ENSG00000091972	CD200
IRF1.0.A	0.39817	0.1664	chr7:22254655-22256215	136419	0.413159	4.26e-05	0.000935995	ENSG00000136237	RAPGEF5
IRF1.0.A	0.381887	0.1664	chr6:47616138-47617050	138349	0.413592	4.17e-05	0.00091869	ENSG00000198087	CD2AP
IRF1.0.A	0.328922	0.189118	chr6:119043263-119044539	83500	0.414184	4.06e-05	0.000896825	ENSG00000111879	FAM184A
IRF1.0.A	0.446906	0.152157	chr17:35235263-35237104	197992	0.414437	4.01e-05	0.00088807	ENSG00000154760	SLFN13
IRF1.0.A	0.405349	0.152157	chr18:59339857-59342423	12034	0.414428	4.01e-05	0.00088807	ENSG00000074695	LMAN1
IRF1.0.A	0.464096	0.125367	chr20:49684416-49686662	51471	0.414723	3.95e-05	0.000880047	ENSG00000158470	B4GALT5
IRF1.0.A	0.351891	0.1664	chr22:39265651-39267392	42292	0.414709	3.96e-05	0.000880047	ENSG00000100311	PDGFB
IRF1.0.A	0.429995	0.152157	chr3:122571876-122574215	106624	0.415058	3.89e-05	0.000867968	ENSG00000173193	PARP14
IRF1.0.A	0.371769	0.1664	chr9:5463131-5466343	12628	0.415182	3.87e-05	0.000864373	ENSG00000120217	CD274
IRF1.0.A	0.328031	0.189118	chr17:42414039-42416562	42282	0.415392	3.83e-05	0.000857662	ENSG00000033627	ATP6V0A1
IRF1.0.A	0.342505	0.189118	chr1:84820341-84821039	8739	0.415541	3.8e-05	0.000852006	ENSG00000171517	LPAR3
IRF1.0.A	0.35681	0.1664	chr3:170153914-170156195	67182	0.415565	3.8e-05	0.000851919	ENSG00000173889	PHC3
IRF1.0.A	0.382768	0.1664	chr4:100079087-100080459	105411	0.415629	3.79e-05	0.00085032	ENSG00000145358	DDIT4L
IRF1.0.A	0.310485	0.189118	chr7:150477868-150485606	139769	0.415742	3.77e-05	0.000846505	ENSG00000133561	GIMAP6
IRF1.0.A	0.457701	0.125367	chr1:154783972-154785981	201915	0.41676	3.59e-05	0.00081079	ENSG00000160710	ADAR
IRF1.0.A	0.495162	0.125367	chr8:81191262-81192575	42155	0.416922	3.56e-05	0.000806418	ENSG00000253214	AC079209.1
IRF1.0.A	0.533319	0.112011	chr13:49532593-49533267	36983	0.417017	3.55e-05	0.000803395	ENSG00000136147	PHF11
IRF1.0.A	0.403465	0.152157	chr12:128781423-128784313	8881	0.417187	3.52e-05	0.00079865	ENSG00000139370	SLC15A4
IRF1.0.A	0.517043	0.112011	chr8:22461903-22462833	216770	0.417342	3.49e-05	0.000795207	ENSG00000168495	POLR3D
IRF1.0.A	0.455436	0.125367	chr12:12348803-12351736	232778	0.418016	3.38e-05	0.000774122	ENSG00000070018	LRP6
IRF1.0.A	0.302168	0.189118	chr9:106861564-106864779	0	0.418025	3.38e-05	0.000774122	ENSG00000148143	ZNF462
IRF1.0.A	0.432902	0.152157	chr10:23448036-23450444	8578	0.4182	3.35e-05	0.000769388	ENSG00000165312	OTUD1
IRF1.0.A	0.548608	0.112011	chr6:37191730-37195305	237914	0.418436	3.31e-05	0.000762114	ENSG00000137200	CMTR1
IRF1.0.A	0.475496	0.125367	chr10:5894739-5897451	209901	0.418676	3.28e-05	0.000755425	ENSG00000108021	TASOR2
IRF1.0.A	0.300188	0.189118	chr14:100352074-100354195	18284	0.419265	3.18e-05	0.000736721	ENSG00000140105	WARS1
IRF1.0.A	0.381592	0.1664	chr3:172546084-172547481	40576	0.420149	3.05e-05	0.00071344	ENSG00000121858	TNFSF10
IRF1.0.A	0.375074	0.1664	chr11:66220334-66224074	150062	0.420377	3.02e-05	0.000707643	ENSG00000175115	PACS1
IRF1.0.A	0.323065	0.189118	chr4:112296535-112298694	11026	0.420422	3.01e-05	0.000706682	ENSG00000073331	ALPK1
IRF1.0.A	0.369991	0.1664	chr8:89937317-89938595	179511	0.42059	2.99e-05	0.000701634	ENSG00000104312	RIPK2
IRF1.0.A	0.393643	0.1664	chr4:158802903-158804923	93776	0.42103	2.93e-05	0.000688476	ENSG00000171497	PPID
IRF1.0.A	0.431979	0.152157	chr2:181446538-181447556	9646	0.421963	2.8e-05	0.000659933	ENSG00000115232	ITGA4
IRF1.0.A	0.329429	0.189118	chr8:22539061-22542278	62354	0.422097	2.78e-05	0.000656286	ENSG00000158941	CCAR2
IRF1.0.A	0.341025	0.189118	chr6:117477810-117479251	23993	0.42218	2.77e-05	0.000654841	ENSG00000164465	DCBLD1
IRF1.0.A	0.352918	0.1664	chr19:11336853-11340741	172586	0.422789	2.69e-05	0.000638577	ENSG00000197256	KANK2
IRF1.0.A	0.455381	0.125367	chr2:157609390-157610378	82623	0.422784	2.69e-05	0.000638577	ENSG00000123612	ACVR1C
IRF1.0.A	0.377375	0.1664	chr5:60842595-60845193	90804	0.423415	2.61e-05	0.000623349	ENSG00000164181	ELOVL7
IRF1.0.A	0.447963	0.152157	chr3:170171042-170172175	185503	0.423556	2.59e-05	0.000619646	ENSG00000136603	SKIL
IRF1.0.A	0.447465	0.152157	chr6:36171463-36172718	24026	0.423607	2.58e-05	0.000619266	ENSG00000096070	BRPF3
IRF1.0.A	0.365511	0.1664	chr4:87990016-87993101	14534	0.423813	2.56e-05	0.000613662	ENSG00000118762	PKD2
IRF1.0.A	0.341039	0.189118	chr3:133474362-133480603	93127	0.423937	2.54e-05	0.000610822	ENSG00000091527	CDV3
IRF1.0.A	0.350982	0.1664	chr1:172426527-172430712	101637	0.424	2.53e-05	0.000609246	ENSG00000094975	SUCO
IRF1.0.A	0.33484	0.189118	chr21:45300975-45305849	227122	0.424022	2.53e-05	0.000609246	ENSG00000197381	ADARB1
IRF1.0.A	0.388285	0.1664	chr17:80031211-80032275	228591	0.424854	2.43e-05	0.000586418	ENSG00000173821	RNF213
IRF1.0.A	0.370757	0.1664	chr4:158929701-158931087	171926	0.425902	2.31e-05	0.000560932	ENSG00000109756	RAPGEF2
IRF1.0.A	0.458901	0.125367	chr3:133460607-133462020	60551	0.426826	2.21e-05	0.000540679	ENSG00000170819	BFSP2
IRF1.0.A	0.376898	0.1664	chr4:88525473-88528587	68354	0.427133	2.17e-05	0.000534855	ENSG00000138646	HERC5
IRF1.0.A	0.497813	0.125367	chr4:139418457-139420187	245581	0.427413	2.14e-05	0.000529541	ENSG00000085871	MGST2
IRF1.0.A	0.434953	0.152157	chr4:185342969-185345897	199703	0.427502	2.14e-05	0.000527735	ENSG00000151729	SLC25A4
IRF1.0.A	0.365815	0.1664	chr14:24249066-24251771	112903	0.428349	2.05e-05	0.000509321	ENSG00000092010	PSME1
IRF1.0.A	0.401467	0.152157	chr13:43758473-43759347	64562	0.428491	2.03e-05	0.000507009	ENSG00000151773	CCDC122
IRF1.0.A	0.405349	0.152157	chr18:59339857-59342423	199991	0.428523	2.03e-05	0.000507009	ENSG00000166562	SEC11C
IRF1.0.A	0.397554	0.1664	chr3:122843578-122844346	162739	0.429106	1.97e-05	0.000495631	ENSG00000173193	PARP14
IRF1.0.A	0.514411	0.112011	chr3:112363699-112365403	242860	0.429483	1.94e-05	0.000487428	ENSG00000174500	GCSAM
IRF1.0.A	0.358588	0.1664	chr17:42062734-42066434	246890	0.430008	1.89e-05	0.000476762	ENSG00000168610	STAT3
IRF1.0.A	0.40258	0.152157	chr14:61666832-61672131	23382	0.430033	1.88e-05	0.000476696	ENSG00000100644	HIF1A
IRF1.0.A	0.637553	0.107186	chr2:235480512-235481118	12925	0.43002	1.89e-05	0.000476696	ENSG00000157985	AGAP1
IRF1.0.A	0.343487	0.189118	chr20:54042796-54045780	106019	0.430443	1.85e-05	0.000468171	ENSG00000064787	BCAS1
IRF1.0.A	0.327975	0.189118	chr5:143186059-143189432	88499	0.430567	1.83e-05	0.000466207	ENSG00000113580	NR3C1
IRF1.0.A	0.401382	0.152157	chr6:628443-629457	79135	0.431176	1.78e-05	0.000453856	ENSG00000272463	AL357054.4
IRF1.0.A	0.435179	0.152157	chr6:149487520-149490300	87258	0.431368	1.76e-05	0.000451461	ENSG00000177688	SUMO4
IRF1.0.A	0.383131	0.1664	chr7:27640960-27642514	188059	0.431479	1.75e-05	0.00044993	ENSG00000153814	JAZF1
IRF1.0.A	0.310485	0.189118	chr7:150477868-150485606	81763	0.432216	1.69e-05	0.000435427	ENSG00000133574	GIMAP4
IRF1.0.A	0.334997	0.189118	chr12:6432585-6435170	183665	0.432486	1.67e-05	0.000431299	ENSG00000184574	LPAR5
IRF1.0.A	0.413565	0.152157	chr7:150675135-150679511	160263	0.432552	1.66e-05	0.000430103	ENSG00000179144	GIMAP7
IRF1.0.A	0.346442	0.189118	chr9:20360393-20363658	18724	0.432938	1.63e-05	0.000422726	ENSG00000171843	MLLT3
IRF1.0.A	0.31861	0.189118	chr12:186737-190029	90028	0.433534	1.58e-05	0.000412352	ENSG00000073614	KDM5A
IRF1.0.A	0.318818	0.189118	chr8:94681222-94682740	243232	0.43509	1.46e-05	0.00038521	ENSG00000164938	TP53INP1
IRF1.0.A	0.314092	0.189118	chr1:192506563-192507302	68461	0.435277	1.45e-05	0.000381982	ENSG00000090104	RGS1
IRF1.0.A	0.502953	0.112011	chr16:68719692-68720926	16366	0.435302	1.45e-05	0.000381685	ENSG00000039068	CDH1
IRF1.0.A	0.454108	0.125367	chr18:5158266-5159705	78121	0.435712	1.42e-05	0.000375027	ENSG00000263753	LINC00667
IRF1.0.A	0.418319	0.152157	chr4:39026551-39028909	59807	0.436587	1.36e-05	0.000359891	ENSG00000121895	TMEM156
IRF1.0.A	0.43167	0.152157	chr12:6646538-6648195	27703	0.436681	1.35e-05	0.000358551	ENSG00000184574	LPAR5
IRF1.0.A	0.331094	0.189118	chr10:89391270-89393624	63273	0.436919	1.33e-05	0.000354804	ENSG00000119917	IFIT3
IRF1.0.A	0.463455	0.125367	chr6:149243407-149244225	24766	0.437157	1.32e-05	0.000351269	ENSG00000055208	TAB2
IRF1.0.A	0.5064	0.112011	chr1:175287449-175288737	130463	0.43773	1.28e-05	0.0003419	ENSG00000235750	KIAA0040
IRF1.0.A	0.365511	0.1664	chr4:87990016-87993101	14366	0.438082	1.26e-05	0.000336355	ENSG00000118785	SPP1
IRF1.0.A	0.369577	0.1664	chr1:186327548-186328566	31269	0.438124	1.26e-05	0.000336219	ENSG00000116690	PRG4
IRF1.0.A	0.483084	0.125367	chr7:93128553-93131584	29040	0.438383	1.24e-05	0.000332433	ENSG00000205413	SAMD9
IRF1.0.A	0.326188	0.189118	chr12:50868286-50869900	53572	0.438891	1.21e-05	0.000325129	ENSG00000185432	METTL7A
IRF1.0.A	0.352947	0.1664	chr16:68131306-68132626	143912	0.43914	1.19e-05	0.000321397	ENSG00000167261	DPEP2
IRF1.0.A	0.362575	0.1664	chr6:2941928-2944767	54658	0.439262	1.18e-05	0.000319851	ENSG00000170542	SERPINB9
IRF1.0.A	0.440855	0.152157	chr7:149183663-149184223	11323	0.439546	1.17e-05	0.000315417	ENSG00000170265	ZNF282
IRF1.0.A	0.320946	0.189118	chr2:174254333-174255429	176142	0.439663	1.16e-05	0.000313864	ENSG00000163328	GPR155
IRF1.0.A	0.371025	0.1664	chr4:88182746-88183515	207096	0.439954	1.14e-05	0.00031003	ENSG00000118785	SPP1
IRF1.0.A	0.418901	0.152157	chr2:196617190-196618036	214968	0.440069	1.14e-05	0.000308699	ENSG00000197121	PGAP1
IRF1.0.A	0.478733	0.125367	chr4:83223259-83225096	133211	0.440098	1.13e-05	0.000308699	ENSG00000145287	PLAC8
IRF1.0.A	0.313458	0.189118	chr10:119183742-119185008	22563	0.440945	1.09e-05	0.000297805	ENSG00000198873	GRK5
IRF1.0.A	0.365468	0.1664	chr1:1606348-1607789	220637	0.440955	1.09e-05	0.000297801	ENSG00000221978	CCNL2
IRF1.0.A	0.34654	0.189118	chr7:140053587-140055120	29838	0.441965	1.03e-05	0.000283936	ENSG00000059378	PARP12
IRF1.0.A	0.476003	0.125367	chr8:89833244-89835353	97983	0.442839	9.86e-06	0.000272442	ENSG00000104320	NBN
IRF1.0.A	0.321212	0.189118	chr14:67746196-67747765	69396	0.443458	9.55e-06	0.00026499	ENSG00000072042	RDH11
IRF1.0.A	0.346616	0.189118	chr16:29737236-29739482	2981	0.444217	9.18e-06	0.000256148	ENSG00000185905	C16orf54
IRF1.0.A	0.451769	0.125367	chr1:10359991-10361208	149186	0.444262	9.16e-06	0.000255726	ENSG00000054523	KIF1B
IRF1.0.A	0.342046	0.189118	chr3:183370858-183371773	248643	0.4443	9.14e-06	0.000255726	ENSG00000078081	LAMP3
IRF1.0.A	0.453921	0.125367	chr9:20354033-20359241	12364	0.444259	9.16e-06	0.000255726	ENSG00000171843	MLLT3
IRF1.0.A	0.453393	0.125367	chr17:40527290-40535490	83840	0.444419	9.08e-06	0.000255123	ENSG00000141753	IGFBP4
IRF1.0.A	0.344058	0.189118	chrX:23772250-23775096	8077	0.444646	8.98e-06	0.000252814	ENSG00000130066	SAT1
IRF1.0.A	0.352947	0.1664	chr16:68131306-68132626	46555	0.44483	8.89e-06	0.000250686	ENSG00000072736	NFATC3
IRF1.0.A	0.604922	0.107186	chr1:40341079-40343064	1786	0.445955	8.39e-06	0.000237339	ENSG00000084070	SMAP2
IRF1.0.A	0.304202	0.189118	chr12:121662941-121667576	36391	0.446247	8.26e-06	0.000234514	ENSG00000276045	ORAI1
IRF1.0.A	0.307345	0.189118	chr21:43732559-43737015	13465	0.44669	8.07e-06	0.000230029	ENSG00000160209	PDXK
IRF1.0.A	0.448012	0.152157	chr9:77294124-77294454	116679	0.446794	8.03e-06	0.000229413	ENSG00000197969	VPS13A
IRF1.0.A	0.487734	0.125367	chr3:28018986-28020481	221103	0.44813	7.48e-06	0.000215336	ENSG00000187118	CMC1
IRF1.0.A	0.363465	0.1664	chr21:36075129-36080406	5188	0.448767	7.24e-06	0.000209172	ENSG00000159228	CBR1
IRF1.0.A	0.423271	0.152157	chr2:196977660-196978846	144656	0.44896	7.16e-06	0.000207638	ENSG00000197121	PGAP1
IRF1.0.A	0.33282	0.189118	chr2:10789959-10793472	6568	0.449172	7.08e-06	0.000206025	ENSG00000143870	PDIA6
IRF1.0.A	0.330815	0.189118	chr17:40402486-40403214	150555	0.449988	6.79e-06	0.000197896	ENSG00000126353	CCR7
IRF1.0.A	0.328031	0.189118	chr17:42414039-42416562	126492	0.450515	6.6e-06	0.000193664	ENSG00000126561	STAT5A
IRF1.0.A	0.541643	0.112011	chr1:167262715-167265323	209879	0.450767	6.51e-06	0.000191205	ENSG00000143167	GPA33
IRF1.0.A	0.313877	0.189118	chr10:15184833-15186236	82249	0.450834	6.49e-06	0.000191013	ENSG00000152465	NMT2
IRF1.0.A	0.460296	0.125367	chr3:66297242-66299630	79167	0.451421	6.29e-06	0.000186453	ENSG00000144749	LRIG1
IRF1.0.A	0.468024	0.125367	chr6:26492830-26494829	109734	0.452093	6.07e-06	0.000180466	ENSG00000124508	BTN2A2
IRF1.0.A	0.565633	0.0939282	chr1:35162013-35162839	105870	0.452184	6.04e-06	0.000180011	ENSG00000146463	ZMYM4
IRF1.0.A	0.389854	0.1664	chr17:78644804-78647104	26944	0.452846	5.83e-06	0.000174174	ENSG00000108669	CYTH1
IRF1.0.A	0.306227	0.189118	chr10:89294932-89296592	31405	0.453345	5.68e-06	0.000170185	ENSG00000119917	IFIT3
IRF1.0.A	0.326203	0.189118	chr7:129371586-129374528	59904	0.454621	5.3e-06	0.00015961	ENSG00000128578	STRIP2
IRF1.0.A	0.306541	0.189118	chr16:50588550-50589976	152074	0.4547	5.28e-06	0.000159309	ENSG00000083799	CYLD
IRF1.0.A	0.325708	0.189118	chr21:36470700-36472043	227072	0.456076	4.9e-06	0.000148558	ENSG00000159263	SIM2
IRF1.0.A	0.309946	0.189118	chr11:106016242-106017336	20619	0.45613	4.89e-06	0.000148472	ENSG00000170903	MSANTD4
IRF1.0.A	0.308278	0.189118	chr3:43221832-43223887	62625	0.456843	4.71e-06	0.000143636	ENSG00000163788	SNRK
IRF1.0.A	0.358711	0.1664	chr1:21439000-21441571	221753	0.457474	4.55e-06	0.00013923	ENSG00000117298	ECE1
IRF1.0.A	0.349276	0.189118	chr18:2996593-3000449	79599	0.458251	4.36e-06	0.000134208	ENSG00000101577	LPIN2
IRF1.0.A	0.443315	0.152157	chr2:99377577-99378468	216150	0.459038	4.18e-06	0.000128907	ENSG00000158411	MITD1
IRF1.0.A	0.441088	0.152157	chr15:89780433-89782849	218475	0.459454	4.09e-06	0.000126853	ENSG00000140548	ZNF710
IRF1.0.A	0.34468	0.189118	chr9:4599755-4601235	61059	0.459499	4.08e-06	0.000126853	ENSG00000205808	PLPP6
IRF1.0.A	0.318815	0.189118	chr10:50387285-50388442	81699	0.460211	3.92e-06	0.000122311	ENSG00000198964	SGMS1
IRF1.0.A	0.468409	0.125367	chr2:109636897-109639231	94098	0.461185	3.72e-06	0.000116536	ENSG00000186522	SEPTIN10
IRF1.0.A	0.559326	0.0939282	chr2:230192792-230193433	9677	0.461344	3.69e-06	0.000115839	ENSG00000079263	SP140
IRF1.0.A	0.458901	0.125367	chr3:133460607-133462020	111710	0.461355	3.68e-06	0.000115839	ENSG00000091527	CDV3
IRF1.0.A	0.405186	0.152157	chr2:45723866-45724917	72521	0.461574	3.64e-06	0.000114843	ENSG00000171132	PRKCE
IRF1.0.A	0.347153	0.189118	chr11:122849761-122853130	194039	0.461873	3.58e-06	0.000113189	ENSG00000154127	UBASH3B
IRF1.0.A	0.332383	0.189118	chr5:456375-460480	12756	0.461983	3.56e-06	0.000112712	ENSG00000225138	SLC9A3-AS1
IRF1.0.A	0.417611	0.152157	chr10:75178068-75180365	29789	0.462996	3.37e-06	0.000107263	ENSG00000165637	VDAC2
IRF1.0.A	0.559326	0.0939282	chr2:230192792-230193433	25499	0.463084	3.35e-06	0.000107079	ENSG00000135899	SP110
IRF1.0.A	0.448193	0.152157	chr10:35011338-35013061	2787	0.463411	3.29e-06	0.000105409	ENSG00000108094	CUL2
IRF1.0.A	0.353689	0.1664	chr8:89989101-89990773	231295	0.463983	3.19e-06	0.000102532	ENSG00000104312	RIPK2
IRF1.0.A	0.464096	0.125367	chr20:49684416-49686662	249674	0.464039	3.18e-06	0.000102342	ENSG00000124226	RNF114
IRF1.0.A	0.334586	0.189118	chr17:76490597-76497445	19706	0.464297	3.13e-06	0.000101086	ENSG00000129667	RHBDF2
IRF1.0.A	0.419608	0.152157	chr16:75218085-75221476	69591	0.464885	3.03e-06	9.82e-05	ENSG00000184517	ZFP1
IRF1.0.A	0.372209	0.1664	chr17:42456168-42460673	0	0.466335	2.8e-06	9.13e-05	ENSG00000033627	ATP6V0A1
IRF1.0.A	0.308518	0.189118	chr6:11725106-11733238	13052	0.466462	2.78e-06	9.07e-05	ENSG00000111863	ADTRP
IRF1.0.A	0.383864	0.1664	chr1:87361773-87362812	32893	0.467071	2.69e-06	8.78e-05	ENSG00000143013	LMO4
IRF1.0.A	0.409038	0.152157	chr10:113687620-113689885	8458	0.46776	2.58e-06	8.48e-05	ENSG00000165806	CASP7
IRF1.0.A	0.516702	0.112011	chr1:204448993-204454759	148276	0.467787	2.58e-06	8.47e-05	ENSG00000240710	AL512306.3
IRF1.0.A	0.434953	0.152157	chr4:185342969-185345897	50124	0.468416	2.49e-06	8.22e-05	ENSG00000186352	ANKRD37
IRF1.0.A	0.346616	0.189118	chr16:29737236-29739482	80912	0.468613	2.46e-06	8.15e-05	ENSG00000013364	MVP
IRF1.0.A	0.37221	0.1664	chr8:29364927-29368181	31863	0.46879	2.44e-06	8.09e-05	ENSG00000120875	DUSP4
IRF1.0.A	0.375739	0.1664	chr7:151481308-151484135	139609	0.46921	2.38e-06	7.96e-05	ENSG00000013374	NUB1
IRF1.0.A	0.300433	0.189118	chr8:94828265-94829109	96863	0.469791	2.31e-06	7.73e-05	ENSG00000164938	TP53INP1
IRF1.0.A	0.38866	0.1664	chr1:89194632-89201945	57005	0.470315	2.24e-06	7.54e-05	ENSG00000154451	GBP5
IRF1.0.A	0.348721	0.189118	chr12:118311908-118314038	175784	0.470916	2.17e-06	7.31e-05	ENSG00000089220	PEBP1
IRF1.0.A	0.33484	0.189118	chr21:45300975-45305849	12925	0.471867	2.05e-06	6.96e-05	ENSG00000223768	LINC00205
IRF1.0.A	0.454825	0.125367	chr3:143036017-143037334	227888	0.472382	1.99e-06	6.78e-05	ENSG00000181804	SLC9A9
IRF1.0.A	0.324682	0.189118	chr2:174674899-174677065	243328	0.472501	1.98e-06	6.76e-05	ENSG00000163328	GPR155
IRF1.0.A	0.307798	0.189118	chr1:25472738-25475218	230489	0.472862	1.94e-06	6.65e-05	ENSG00000117616	RSRP1
IRF1.0.A	0.326423	0.189118	chr7:93139424-93140625	9368	0.473377	1.88e-06	6.48e-05	ENSG00000177409	SAMD9L
IRF1.0.A	0.573494	0.0939282	chr1:89406808-89408826	42750	0.474003	1.82e-06	6.27e-05	ENSG00000183347	GBP6
IRF1.0.A	0.379395	0.1664	chr7:138804567-138805804	6615	0.474317	1.79e-06	6.18e-05	ENSG00000214128	TMEM213
IRF1.0.A	0.441977	0.152157	chr19:29703963-29706007	105984	0.474431	1.77e-06	6.15e-05	ENSG00000105173	CCNE1
IRF1.0.A	0.325023	0.189118	chr1:89297737-89301047	245418	0.474767	1.74e-06	6.07e-05	ENSG00000117228	GBP1
IRF1.0.A	0.429995	0.152157	chr3:122571876-122574215	43952	0.474829	1.73e-06	6.07e-05	ENSG00000138496	PARP9
IRF1.0.A	0.500062	0.112011	chr5:134383614-134384850	139462	0.474913	1.73e-06	6.05e-05	ENSG00000043143	JADE2
IRF1.0.A	0.320644	0.189118	chr15:55254797-55258978	51831	0.475468	1.67e-06	5.89e-05	ENSG00000069974	RAB27A
IRF1.0.A	0.334997	0.189118	chr12:6432585-6435170	9697	0.476213	1.6e-06	5.67e-05	ENSG00000139193	CD27
IRF1.0.A	0.346145	0.189118	chr1:207088656-207090563	185339	0.477015	1.53e-06	5.42e-05	ENSG00000162894	FCMR
IRF1.0.A	0.517025	0.112011	chr3:101783906-101786312	4704	0.477071	1.52e-06	5.4e-05	ENSG00000144815	NXPE3
IRF1.0.A	0.580672	0.0939282	chr10:11948883-11949676	119278	0.478387	1.41e-06	5.04e-05	ENSG00000181192	DHTKD1
IRF1.0.A	0.489184	0.125367	chr3:31761245-31769315	103355	0.478511	1.4e-06	5.01e-05	ENSG00000144645	OSBPL10
IRF1.0.A	0.434953	0.152157	chr4:185342969-185345897	138732	0.478765	1.38e-06	4.96e-05	ENSG00000109762	SNX25
IRF1.0.A	0.309829	0.189118	chr17:67398420-67403309	21139	0.479099	1.36e-06	4.88e-05	ENSG00000154217	PITPNC1
IRF1.0.A	0.428341	0.152157	chr2:101651191-101652881	43969	0.47918	1.35e-06	4.86e-05	ENSG00000071054	MAP4K4
IRF1.0.A	0.306227	0.189118	chr10:89294932-89296592	95954	0.479256	1.34e-06	4.85e-05	ENSG00000185745	IFIT1
IRF1.0.A	0.519489	0.112011	chr1:991403-992860	218480	0.479744	1.31e-06	4.74e-05	ENSG00000186827	TNFRSF4
IRF1.0.A	0.365815	0.1664	chr14:24249066-24251771	105704	0.479688	1.31e-06	4.74e-05	ENSG00000100911	PSME2
IRF1.0.A	0.405673	0.152157	chr10:119282676-119286915	75105	0.479921	1.29e-06	4.71e-05	ENSG00000198873	GRK5
IRF1.0.A	0.51469	0.112011	chr8:42028461-42030048	144670	0.480153	1.28e-06	4.67e-05	ENSG00000104368	PLAT
IRF1.0.A	0.556542	0.0939282	chr9:72300387-72301650	49763	0.480412	1.26e-06	4.62e-05	ENSG00000107372	ZFAND5
IRF1.0.A	0.40038	0.152157	chr4:2785138-2789157	54700	0.48067	1.24e-06	4.57e-05	ENSG00000087274	ADD1
IRF1.0.A	0.397722	0.1664	chr11:47521070-47525659	55137	0.48202	1.14e-06	4.26e-05	ENSG00000149187	CELF1
IRF1.0.A	0.574999	0.0939282	chr20:54004125-54005446	67348	0.482158	1.14e-06	4.25e-05	ENSG00000064787	BCAS1
IRF1.0.A	0.358967	0.1664	chr2:212956617-212959674	40017	0.484112	1.01e-06	3.83e-05	ENSG00000030419	IKZF2
IRF1.0.A	0.392976	0.1664	chr7:129381424-129382510	51922	0.48444	9.93e-07	3.76e-05	ENSG00000128578	STRIP2
IRF1.0.A	0.34339	0.189118	chr1:89069365-89071009	187941	0.486238	8.93e-07	3.4e-05	ENSG00000154451	GBP5
IRF1.0.A	0.302487	0.189118	chr15:77181027-77182719	80371	0.4878	8.14e-07	3.14e-05	ENSG00000173517	PEAK1
IRF1.0.A	0.433126	0.152157	chr2:30256507-30259102	24973	0.488658	7.73e-07	3e-05	ENSG00000213626	LBH
IRF1.0.A	0.562435	0.0939282	chr10:89363799-89365301	49267	0.48901	7.57e-07	2.95e-05	ENSG00000152778	IFIT5
IRF1.0.A	0.365815	0.1664	chr14:24249066-24251771	174774	0.489065	7.55e-07	2.95e-05	ENSG00000139899	CBLN3
[truncated: 6,921 more rows]
