# Supplementary material for: GRaNIE and GRaNPA: inference and evaluation of enhancer‐mediated gene regulatory networks
Source: Mol Syst Biol. 2023 Apr 19;19(6):e11627. doi: 10.15252/msb.202311627 (PMC10258561; doi:10.15252/msb.202311627)
Supplement: Supplementary file 8 — Dataset EV7 [file MSB-19-e11627-s003.xlsx]

## Sheet: description
GO enrichments for the communities of the naive, primed and infected macrophage eGRNs	Description of columns:
	eGRN	The name of the eGRN network
	community	the ID of the community
	GO.ID	GO ID
	Term	the GO term as text,
	Annotated	number of genes associated with this term in total
	Significant	the number of genes found in the foreground associated with this term in total
	Expected	expected number of terms associated with this term given the foreground size
	pval*	raw pvalue
	GeneRatio	the ratio of Significant divided by the foreground size
* The p-value is as reported from topGO, and according to the topGO documentation needs no adjustment. In brief, for the methods that account for the GO topology like elim and weight (what we used here), the problem of multiple testing is non-trivial. Here one computes the p-value of a GO term conditioned on the neighboring terms. The tests are therefore not independent and the multiple testing t…
,

## Sheet: community Enrichment
eGRN	community	GO.ID	Term	Annotated	Significant	Expected	pval	GeneRatio
Macrophage naive	13	GO:0008228	opsonization	5	1	0	0.0033	0.1
Macrophage naive	13	GO:0002924	negative regulation of humoral immune response mediated by circulating immunoglobulin	5	1	0	0.0033	0.1
Macrophage naive	13	GO:0045916	negative regulation of complement activation	8	1	0.01	0.0053	0.1
Macrophage naive	13	GO:0098789	pre-mRNA cleavage required for polyadenylation	13	1	0.01	0.0086	0.1
Macrophage naive	13	GO:0006388	tRNA splicing, via endonucleolytic cleavage and ligation	15	1	0.01	0.0099	0.1
Macrophage naive	13	GO:0019054	modulation by virus of host cellular process	17	1	0.01	0.0112	0.1
Macrophage naive	13	GO:0042776	mitochondrial ATP synthesis coupled proton transport	20	1	0.01	0.0132	0.1
Macrophage naive	13	GO:0006958	complement activation, classical pathway	25	1	0.02	0.0164	0.1
Macrophage naive	13	GO:0000398	mRNA splicing, via spliceosome	336	2	0.22	0.0196	0.2
Macrophage naive	13	GO:0042407	cristae formation	33	1	0.02	0.0217	0.1
Macrophage naive	13	GO:0006369	termination of RNA polymerase II transcription	35	1	0.02	0.0230	0.1
Macrophage naive	13	GO:0034314	Arp2/3 complex-mediated actin nucleation	36	1	0.02	0.0236	0.1
Macrophage naive	13	GO:0043627	response to estrogen	61	1	0.04	0.0397	0.1
Macrophage naive	13	GO:0038096	Fc-gamma receptor signaling pathway involved in phagocytosis	75	1	0.05	0.0486	0.1
Macrophage naive	13	GO:0048013	ephrin receptor signaling pathway	83	1	0.05	0.0537	0.1
Macrophage naive	13	GO:0032355	response to estradiol	100	1	0.07	0.0644	0.1
Macrophage naive	13	GO:0006406	mRNA export from nucleus	107	1	0.07	0.0687	0.1
Macrophage naive	13	GO:0050684	regulation of mRNA processing	129	1	0.09	0.0823	0.1
Macrophage naive	13	GO:0045732	positive regulation of protein catabolic process	215	1	0.14	0.1338	0.1
Macrophage naive	13	GO:0051091	positive regulation of DNA-binding transcription factor activity	239	1	0.16	0.1477	0.1
Macrophage naive	13	GO:0006357	regulation of transcription by RNA polymerase II	2114	3	1.4	0.1530	0.3
Macrophage naive	13	GO:0007596	blood coagulation	260	1	0.17	0.1597	0.1
Macrophage naive	13	GO:0050794	regulation of cellular process	8712	7	5.77	0.2524	0.7
Macrophage naive	13	GO:0009617	response to bacterium	440	1	0.29	0.2565	0.1
Macrophage naive	13	GO:0043312	neutrophil degranulation	442	1	0.29	0.2576	0.1
Macrophage naive	13	GO:0045087	innate immune response	695	1	0.46	0.3768	0.1
Macrophage naive	13	GO:0010468	regulation of gene expression	4095	4	2.71	0.5147	0.4
Macrophage naive	13	GO:0045893	positive regulation of transcription, DNA-templated	1368	1	0.91	0.6154	0.1
Macrophage naive	13	GO:0050790	regulation of catalytic activity	2124	1	1.41	0.7836	0.1
Macrophage naive	13	GO:0007165	signal transduction	4614	2	3.06	0.8180	0.2
Macrophage naive	13	GO:0046903	secretion	1227	1	0.81	1.0000	0.1
Macrophage naive	13	GO:1990542	mitochondrial transmembrane transport	100	1	0.07	1.0000	0.1
Macrophage naive	13	GO:0002449	lymphocyte mediated immunity	198	1	0.13	1.0000	0.1
Macrophage naive	13	GO:0033043	regulation of organelle organization	1081	1	0.72	1.0000	0.1
Macrophage naive	13	GO:0044068	modulation by symbiont of host cellular process	22	1	0.01	1.0000	0.1
Macrophage naive	13	GO:0072521	purine-containing compound metabolic process	396	1	0.26	1.0000	0.1
Macrophage naive	13	GO:0051716	cellular response to stimulus	5830	2	3.86	1.0000	0.2
Macrophage naive	13	GO:0034660	ncRNA metabolic process	462	1	0.31	1.0000	0.1
Macrophage naive	13	GO:0072522	purine-containing compound biosynthetic process	178	1	0.12	1.0000	0.1
Macrophage naive	13	GO:0046907	intracellular transport	1598	2	1.06	1.0000	0.2
Macrophage naive	13	GO:0031334	positive regulation of protein-containing complex assembly	235	1	0.16	1.0000	0.1
Macrophage naive	13	GO:0010033	response to organic substance	2690	1	1.78	1.0000	0.1
Macrophage naive	13	GO:0006810	transport	4164	5	2.76	1.0000	0.5
Macrophage naive	13	GO:0010638	positive regulation of organelle organization	539	1	0.36	1.0000	0.1
Macrophage naive	13	GO:0030163	protein catabolic process	869	1	0.58	1.0000	0.1
Macrophage naive	13	GO:0006811	ion transport	2921	2	1.94	1.0000	0.2
Macrophage naive	13	GO:0009889	regulation of biosynthetic process	3518	3	2.33	1.0000	0.3
Macrophage naive	13	GO:0006812	cation transport	848	1	0.56	1.0000	0.1
Macrophage naive	13	GO:0002431	Fc receptor mediated stimulatory signaling pathway	80	1	0.05	1.0000	0.1
Macrophage naive	13	GO:0002433	immune response-regulating cell surface receptor signaling pathway involved in phagocytosis	75	1	0.05	1.0000	0.1
Macrophage naive	13	GO:0042119	neutrophil activation	454	1	0.3	1.0000	0.1
Macrophage naive	13	GO:0032956	regulation of actin cytoskeleton organization	318	1	0.21	1.0000	0.1
Macrophage naive	13	GO:0009199	ribonucleoside triphosphate metabolic process	76	1	0.05	1.0000	0.1
Macrophage naive	13	GO:0019438	aromatic compound biosynthetic process	3530	5	2.34	1.0000	0.5
Macrophage naive	13	GO:0006163	purine nucleotide metabolic process	378	1	0.25	1.0000	0.1
Macrophage naive	13	GO:0006164	purine nucleotide biosynthetic process	167	1	0.11	1.0000	0.1
Macrophage naive	13	GO:0002890	negative regulation of immunoglobulin mediated immune response	10	1	0.01	1.0000	0.1
Macrophage naive	13	GO:0050896	response to stimulus	6890	3	4.56	1.0000	0.3
Macrophage naive	13	GO:0055085	transmembrane transport	1203	1	0.8	1.0000	0.1
Macrophage naive	13	GO:0016070	RNA metabolic process	3956	4	2.62	1.0000	0.4
Macrophage naive	13	GO:0043254	regulation of protein-containing complex assembly	414	1	0.27	1.0000	0.1
Macrophage naive	13	GO:0055086	nucleobase-containing small molecule metabolic process	540	1	0.36	1.0000	0.1
Macrophage naive	13	GO:0016071	mRNA metabolic process	804	2	0.53	1.0000	0.2
Macrophage naive	13	GO:0033036	macromolecule localization	2770	1	1.84	1.0000	0.1
Macrophage naive	13	GO:0006725	cellular aromatic compound metabolic process	4999	5	3.31	1.0000	0.5
Macrophage naive	13	GO:0006996	organelle organization	3592	2	2.38	1.0000	0.2
Macrophage naive	13	GO:0009260	ribonucleotide biosynthetic process	167	1	0.11	1.0000	0.1
Macrophage naive	13	GO:0034654	nucleobase-containing compound biosynthetic process	3471	5	2.3	1.0000	0.5
Macrophage naive	13	GO:0051171	regulation of nitrogen compound metabolic process	4753	5	3.15	1.0000	0.5
Macrophage naive	13	GO:0050657	nucleic acid transport	185	1	0.12	1.0000	0.1
Macrophage naive	13	GO:0051173	positive regulation of nitrogen compound metabolic process	2604	2	1.73	1.0000	0.2
Macrophage naive	13	GO:0050658	RNA transport	185	1	0.12	1.0000	0.1
Macrophage naive	13	GO:0006396	RNA processing	907	2	0.6	1.0000	0.2
Macrophage naive	13	GO:0006397	mRNA processing	484	2	0.32	1.0000	0.2
Macrophage naive	13	GO:0008380	RNA splicing	427	2	0.28	1.0000	0.2
Macrophage naive	13	GO:0030832	regulation of actin filament length	172	1	0.11	1.0000	0.1
Macrophage naive	13	GO:0030833	regulation of actin filament polymerization	155	1	0.1	1.0000	0.1
Macrophage naive	13	GO:0006399	tRNA metabolic process	176	1	0.12	1.0000	0.1
Macrophage naive	13	GO:0044085	cellular component biogenesis	2828	1	1.87	1.0000	0.1
Macrophage naive	13	GO:0051179	localization	5494	5	3.64	1.0000	0.5
Macrophage naive	13	GO:0015833	peptide transport	1733	1	1.15	1.0000	0.1
Macrophage naive	13	GO:0044087	regulation of cellular component biogenesis	869	1	0.58	1.0000	0.1
Macrophage naive	13	GO:1901564	organonitrogen compound metabolic process	5541	2	3.67	1.0000	0.2
Macrophage naive	13	GO:1901565	organonitrogen compound catabolic process	1182	1	0.78	1.0000	0.1
Macrophage naive	13	GO:0044089	positive regulation of cellular component biogenesis	475	1	0.31	1.0000	0.1
Macrophage naive	13	GO:1901566	organonitrogen compound biosynthetic process	1521	1	1.01	1.0000	0.1
Macrophage naive	13	GO:0030838	positive regulation of actin filament polymerization	88	1	0.06	1.0000	0.1
Macrophage naive	13	GO:0032970	regulation of actin filament-based process	353	1	0.23	1.0000	0.1
Macrophage naive	13	GO:0001775	cell activation	1191	1	0.79	1.0000	0.1
Macrophage naive	13	GO:0002682	regulation of immune system process	1216	2	0.81	1.0000	0.2
Macrophage naive	13	GO:0044403	biological process involved in symbiotic interaction	921	1	0.61	1.0000	0.1
Macrophage naive	13	GO:0002683	negative regulation of immune system process	326	1	0.22	1.0000	0.1
Macrophage naive	13	GO:0002684	positive regulation of immune system process	770	2	0.51	1.0000	0.2
Macrophage naive	13	GO:0000375	RNA splicing, via transesterification reactions	339	2	0.22	1.0000	0.2
Macrophage naive	13	GO:0046034	ATP metabolic process	266	1	0.18	1.0000	0.1
Macrophage naive	13	GO:0000377	RNA splicing, via transesterification reactions with bulged adenosine as nucleophile	336	2	0.22	1.0000	0.2
Macrophage naive	13	GO:0006839	mitochondrial transport	254	1	0.17	1.0000	0.1
Macrophage naive	13	GO:0071426	ribonucleoprotein complex export from nucleus	124	1	0.08	1.0000	0.1
Macrophage naive	13	GO:0051128	regulation of cellular component organization	2101	1	1.39	1.0000	0.1
Macrophage naive	13	GO:0071427	mRNA-containing ribonucleoprotein complex export from nucleus	107	1	0.07	1.0000	0.1
Macrophage naive	13	GO:0009259	ribonucleotide metabolic process	371	1	0.25	1.0000	0.1
Macrophage naive	13	GO:0051246	regulation of protein metabolic process	2208	1	1.46	1.0000	0.1
Macrophage naive	13	GO:0010604	positive regulation of macromolecule metabolic process	2913	2	1.93	1.0000	0.2
Macrophage naive	13	GO:0051247	positive regulation of protein metabolic process	1337	1	0.89	1.0000	0.1
Macrophage naive	13	GO:0033993	response to lipid	693	1	0.46	1.0000	0.1
Macrophage naive	13	GO:0071702	organic substance transport	2298	1	1.52	1.0000	0.1
Macrophage naive	13	GO:0071704	organic substance metabolic process	9098	6	6.03	1.0000	0.6
Macrophage naive	13	GO:0071705	nitrogen compound transport	1991	1	1.32	1.0000	0.1
Macrophage naive	13	GO:0009165	nucleotide biosynthetic process	228	1	0.15	1.0000	0.1
Macrophage naive	13	GO:0007010	cytoskeleton organization	1219	1	0.81	1.0000	0.1
Macrophage naive	13	GO:0051234	establishment of localization	4294	5	2.84	1.0000	0.5
Macrophage naive	13	GO:0009725	response to hormone	703	1	0.47	1.0000	0.1
Macrophage naive	13	GO:0007015	actin filament organization	393	1	0.26	1.0000	0.1
Macrophage naive	13	GO:0016192	vesicle-mediated transport	1822	3	1.21	1.0000	0.3
Macrophage naive	13	GO:0051236	establishment of RNA localization	188	1	0.12	1.0000	0.1
Macrophage naive	13	GO:0098660	inorganic ion transmembrane transport	621	1	0.41	1.0000	0.1
Macrophage naive	13	GO:0010467	gene expression	4986	4	3.3	1.0000	0.4
Macrophage naive	13	GO:0098662	inorganic cation transmembrane transport	558	1	0.37	1.0000	0.1
Macrophage naive	13	GO:0042060	wound healing	418	1	0.28	1.0000	0.1
Macrophage naive	13	GO:0009150	purine ribonucleotide metabolic process	357	1	0.24	1.0000	0.1
Macrophage naive	13	GO:0016043	cellular component organization	5565	2	3.69	1.0000	0.2
Macrophage naive	13	GO:0034622	cellular protein-containing complex assembly	962	1	0.64	1.0000	0.1
Macrophage naive	13	GO:0090066	regulation of anatomical structure size	425	1	0.28	1.0000	0.1
Macrophage naive	13	GO:0009152	purine ribonucleotide biosynthetic process	155	1	0.1	1.0000	0.1
Macrophage naive	13	GO:1901293	nucleoside phosphate biosynthetic process	231	1	0.15	1.0000	0.1
Macrophage naive	13	GO:0009605	response to external stimulus	2137	1	1.42	1.0000	0.1
Macrophage naive	13	GO:0051090	regulation of DNA-binding transcription factor activity	379	1	0.25	1.0000	0.1
Macrophage naive	13	GO:0009607	response to biotic stimulus	1145	1	0.76	1.0000	0.1
Macrophage naive	13	GO:0043170	macromolecule metabolic process	7934	5	5.26	1.0000	0.5
Macrophage naive	13	GO:0006366	transcription by RNA polymerase II	2256	4	1.49	1.0000	0.4
Macrophage naive	13	GO:0051701	biological process involved in interaction with host	192	1	0.13	1.0000	0.1
Macrophage naive	13	GO:0046390	ribose phosphate biosynthetic process	173	1	0.11	1.0000	0.1
Macrophage naive	13	GO:0006950	response to stress	3290	1	2.18	1.0000	0.1
Macrophage naive	13	GO:1901575	organic substance catabolic process	1941	1	1.29	1.0000	0.1
Macrophage naive	13	GO:0009719	response to endogenous stimulus	1304	1	0.86	1.0000	0.1
Macrophage naive	13	GO:1901576	organic substance biosynthetic process	5152	5	3.41	1.0000	0.5
Macrophage naive	13	GO:0006952	defense response	1259	1	0.83	1.0000	0.1
Macrophage naive	13	GO:0016032	viral process	885	1	0.59	1.0000	0.1
Macrophage naive	13	GO:0014070	response to organic cyclic compound	704	1	0.47	1.0000	0.1
Macrophage naive	13	GO:0051707	response to other organism	1111	1	0.74	1.0000	0.1
Macrophage naive	13	GO:0045321	leukocyte activation	1065	1	0.71	1.0000	0.1
Macrophage naive	13	GO:0032940	secretion by cell	1140	1	0.76	1.0000	0.1
Macrophage naive	13	GO:0006955	immune response	1624	3	1.08	1.0000	0.3
Macrophage naive	13	GO:0098655	cation transmembrane transport	655	1	0.43	1.0000	0.1
Macrophage naive	13	GO:0034613	cellular protein localization	1814	1	1.2	1.0000	0.1
Macrophage naive	13	GO:0006956	complement activation	46	1	0.03	1.0000	0.1
Macrophage naive	13	GO:0006351	transcription, DNA-templated	3043	4	2.02	1.0000	0.4
Macrophage naive	13	GO:0051130	positive regulation of cellular component organization	1016	1	0.67	1.0000	0.1
Macrophage naive	13	GO:0008064	regulation of actin polymerization or depolymerization	171	1	0.11	1.0000	0.1
Macrophage naive	13	GO:0006353	DNA-templated transcription, termination	74	1	0.05	1.0000	0.1
Macrophage naive	13	GO:0006959	humoral immune response	149	1	0.1	1.0000	0.1
Macrophage naive	13	GO:0006355	regulation of transcription, DNA-templated	2880	3	1.91	1.0000	0.3
Macrophage naive	13	GO:0006807	nitrogen compound metabolic process	8251	6	5.47	1.0000	0.6
Macrophage naive	13	GO:0015985	energy coupled proton transport, down electrochemical gradient	23	1	0.02	1.0000	0.1
Macrophage naive	13	GO:0015986	ATP synthesis coupled proton transport	23	1	0.02	1.0000	0.1
Macrophage naive	13	GO:0002764	immune response-regulating signaling pathway	341	1	0.23	1.0000	0.1
Macrophage naive	13	GO:2001141	regulation of RNA biosynthetic process	2883	3	1.91	1.0000	0.3
Macrophage naive	13	GO:0034641	cellular nitrogen compound metabolic process	5473	5	3.63	1.0000	0.5
Macrophage naive	13	GO:0006119	oxidative phosphorylation	123	1	0.08	1.0000	0.1
Macrophage naive	13	GO:0002768	immune response-regulating cell surface receptor signaling pathway	338	1	0.22	1.0000	0.1
Macrophage naive	13	GO:0008104	protein localization	2442	1	1.62	1.0000	0.1
Macrophage naive	13	GO:0034645	cellular macromolecule biosynthetic process	4171	4	2.76	1.0000	0.4
Macrophage naive	13	GO:0002889	regulation of immunoglobulin mediated immune response	47	1	0.03	1.0000	0.1
Macrophage naive	13	GO:0044260	cellular macromolecule metabolic process	6911	4	4.58	1.0000	0.4
Macrophage naive	13	GO:0038093	Fc receptor signaling pathway	170	1	0.11	1.0000	0.1
Macrophage naive	13	GO:0006091	generation of precursor metabolites and energy	449	1	0.3	1.0000	0.1
Macrophage naive	13	GO:0038094	Fc-gamma receptor signaling pathway	76	1	0.05	1.0000	0.1
Macrophage naive	13	GO:0019048	modulation by virus of host process	27	1	0.02	1.0000	0.1
Macrophage naive	13	GO:0090407	organophosphate biosynthetic process	514	1	0.34	1.0000	0.1
Macrophage naive	13	GO:0050878	regulation of body fluid levels	379	1	0.25	1.0000	0.1
Macrophage naive	13	GO:0002757	immune response-activating signal transduction	309	1	0.2	1.0000	0.1
Macrophage naive	13	GO:1903506	regulation of nucleic acid-templated transcription	2881	3	1.91	1.0000	0.3
Macrophage naive	13	GO:1903508	positive regulation of nucleic acid-templated transcription	1368	1	0.91	1.0000	0.1
Macrophage naive	13	GO:0019637	organophosphate metabolic process	886	1	0.59	1.0000	0.1
Macrophage naive	13	GO:0007166	cell surface receptor signaling pathway	2484	1	1.65	1.0000	0.1
Macrophage naive	13	GO:0060255	regulation of macromolecule metabolic process	5275	5	3.49	1.0000	0.5
Macrophage naive	13	GO:0140352	export from cell	1178	1	0.78	1.0000	0.1
Macrophage naive	13	GO:0007167	enzyme linked receptor protein signaling pathway	898	1	0.59	1.0000	0.1
Macrophage naive	13	GO:0002263	cell activation involved in immune response	631	1	0.42	1.0000	0.1
Macrophage naive	13	GO:0007169	transmembrane receptor protein tyrosine kinase signaling pathway	629	1	0.42	1.0000	0.1
Macrophage naive	13	GO:0006379	mRNA cleavage	22	1	0.01	1.0000	0.1
Macrophage naive	13	GO:0002820	negative regulation of adaptive immune response	40	1	0.03	1.0000	0.1
Macrophage naive	13	GO:0045055	regulated exocytosis	692	1	0.46	1.0000	0.1
Macrophage naive	13	GO:0050789	regulation of biological process	9165	7	6.07	1.0000	0.7
Macrophage naive	13	GO:0002822	regulation of adaptive immune response based on somatic recombination of immune receptors built from immunoglobulin superfamily domains	134	1	0.09	1.0000	0.1
Macrophage naive	13	GO:0065003	protein-containing complex assembly	1454	1	0.96	1.0000	0.1
Macrophage naive	13	GO:0002823	negative regulation of adaptive immune response based on somatic recombination of immune receptors built from immunoglobulin superfamily domains	36	1	0.02	1.0000	0.1
Macrophage naive	13	GO:0046483	heterocycle metabolic process	4971	5	3.29	1.0000	0.5
Macrophage naive	13	GO:0045935	positive regulation of nucleobase-containing compound metabolic process	1609	1	1.07	1.0000	0.1
Macrophage naive	13	GO:0070727	cellular macromolecule localization	1823	1	1.21	1.0000	0.1
Macrophage naive	13	GO:0006139	nucleobase-containing compound metabolic process	4856	5	3.22	1.0000	0.5
Macrophage naive	13	GO:0065007	biological regulation	9688	8	6.42	1.0000	0.8
Macrophage naive	13	GO:0065008	regulation of biological quality	3231	2	2.14	1.0000	0.2
Macrophage naive	13	GO:0065009	regulation of molecular function	2662	2	1.76	1.0000	0.2
Macrophage naive	13	GO:0030449	regulation of complement activation	37	1	0.02	1.0000	0.1
Macrophage naive	13	GO:0044281	small molecule metabolic process	1541	1	1.02	1.0000	0.1
Macrophage naive	13	GO:0007154	cell communication	5017	2	3.32	1.0000	0.2
Macrophage naive	13	GO:0002250	adaptive immune response	338	1	0.22	1.0000	0.1
Macrophage naive	13	GO:1902680	positive regulation of RNA biosynthetic process	1369	1	0.91	1.0000	0.1
Macrophage naive	13	GO:0009117	nucleotide metabolic process	465	1	0.31	1.0000	0.1
Macrophage naive	13	GO:0002252	immune effector process	1016	3	0.67	1.0000	0.3
Macrophage naive	13	GO:0090304	nucleic acid metabolic process	4410	4	2.92	1.0000	0.4
Macrophage naive	13	GO:0090305	nucleic acid phosphodiester bond hydrolysis	272	1	0.18	1.0000	0.1
Macrophage naive	13	GO:0002253	activation of immune response	375	2	0.25	1.0000	0.2
Macrophage naive	13	GO:0007005	mitochondrion organization	516	1	0.34	1.0000	0.1
Macrophage naive	13	GO:0050776	regulation of immune response	720	2	0.48	1.0000	0.2
Macrophage naive	13	GO:0009987	cellular process	13083	8	8.67	1.0000	0.8
Macrophage naive	13	GO:0007006	mitochondrial membrane organization	135	1	0.09	1.0000	0.1
Macrophage naive	13	GO:0050777	negative regulation of immune response	119	1	0.08	1.0000	0.1
Macrophage naive	13	GO:0007007	inner mitochondrial membrane organization	54	1	0.04	1.0000	0.1
Macrophage naive	13	GO:0050778	positive regulation of immune response	519	2	0.34	1.0000	0.2
Macrophage naive	13	GO:0006910	phagocytosis, recognition	17	1	0.01	1.0000	0.1
Macrophage naive	13	GO:0050817	coagulation	261	1	0.17	1.0000	0.1
Macrophage naive	13	GO:0006913	nucleocytoplasmic transport	313	1	0.21	1.0000	0.1
Macrophage naive	13	GO:0018130	heterocycle biosynthetic process	3529	5	2.34	1.0000	0.5
Macrophage naive	13	GO:0009141	nucleoside triphosphate metabolic process	96	1	0.06	1.0000	0.1
Macrophage naive	13	GO:0009142	nucleoside triphosphate biosynthetic process	73	1	0.05	1.0000	0.1
Macrophage naive	13	GO:0009144	purine nucleoside triphosphate metabolic process	75	1	0.05	1.0000	0.1
Macrophage naive	13	GO:0002819	regulation of adaptive immune response	148	1	0.1	1.0000	0.1
Macrophage naive	13	GO:0009145	purine nucleoside triphosphate biosynthetic process	57	1	0.04	1.0000	0.1
Macrophage naive	13	GO:0019538	protein metabolic process	4752	1	3.15	1.0000	0.1
Macrophage naive	13	GO:0044271	cellular nitrogen compound biosynthetic process	4120	5	2.73	1.0000	0.5
Macrophage naive	13	GO:0044003	modulation by symbiont of host process	32	1	0.02	1.0000	0.1
Macrophage naive	13	GO:0002283	neutrophil activation involved in immune response	444	1	0.29	1.0000	0.1
Macrophage naive	13	GO:0042886	amide transport	1760	1	1.17	1.0000	0.1
Macrophage naive	13	GO:0019724	B cell mediated immunity	102	1	0.07	1.0000	0.1
Macrophage naive	13	GO:0031503	protein-containing complex localization	265	1	0.18	1.0000	0.1
Macrophage naive	13	GO:0036230	granulocyte activation	459	1	0.3	1.0000	0.1
Macrophage naive	13	GO:0043207	response to external biotic stimulus	1112	1	0.74	1.0000	0.1
Macrophage naive	13	GO:0006897	endocytosis	503	1	0.33	1.0000	0.1
Macrophage naive	13	GO:0015931	nucleobase-containing compound transport	234	1	0.16	1.0000	0.1
Macrophage naive	13	GO:0061024	membrane organization	798	1	0.53	1.0000	0.1
Macrophage naive	13	GO:0002274	myeloid leukocyte activation	589	1	0.39	1.0000	0.1
Macrophage naive	13	GO:0002712	regulation of B cell mediated immunity	47	1	0.03	1.0000	0.1
Macrophage naive	13	GO:0002275	myeloid cell activation involved in immune response	492	1	0.33	1.0000	0.1
Macrophage naive	13	GO:0002713	negative regulation of B cell mediated immunity	10	1	0.01	1.0000	0.1
Macrophage naive	13	GO:0002460	adaptive immune response based on somatic recombination of immune receptors built from immunoglobulin superfamily domains	220	1	0.15	1.0000	0.1
Macrophage naive	13	GO:1902903	regulation of supramolecular fiber organization	338	1	0.22	1.0000	0.1
Macrophage naive	13	GO:0031123	RNA 3'-end processing	143	1	0.09	1.0000	0.1
Macrophage naive	13	GO:0034220	ion transmembrane transport	1033	1	0.68	1.0000	0.1
Macrophage naive	13	GO:0031124	mRNA 3'-end processing	98	1	0.06	1.0000	0.1
Macrophage naive	13	GO:0009201	ribonucleoside triphosphate biosynthetic process	62	1	0.04	1.0000	0.1
Macrophage naive	13	GO:1902905	positive regulation of supramolecular fiber organization	186	1	0.12	1.0000	0.1
Macrophage naive	13	GO:0019222	regulation of metabolic process	5724	5	3.79	1.0000	0.5
Macrophage naive	13	GO:0045010	actin nucleation	46	1	0.03	1.0000	0.1
Macrophage naive	13	GO:0009205	purine ribonucleoside triphosphate metabolic process	69	1	0.05	1.0000	0.1
Macrophage naive	13	GO:0009206	purine ribonucleoside triphosphate biosynthetic process	56	1	0.04	1.0000	0.1
Macrophage naive	13	GO:0098787	mRNA cleavage involved in mRNA processing	14	1	0.01	1.0000	0.1
Macrophage naive	13	GO:0098542	defense response to other organism	839	1	0.56	1.0000	0.1
Macrophage naive	13	GO:0051028	mRNA transport	143	1	0.09	1.0000	0.1
Macrophage naive	13	GO:0006793	phosphorus metabolic process	2613	1	1.73	1.0000	0.1
Macrophage naive	13	GO:0043933	protein-containing complex subunit organization	1714	1	1.14	1.0000	0.1
Macrophage naive	13	GO:0006796	phosphate-containing compound metabolic process	2586	1	1.71	1.0000	0.1
Macrophage naive	13	GO:0008033	tRNA processing	129	1	0.09	1.0000	0.1
Macrophage naive	13	GO:0048583	regulation of response to stimulus	3400	2	2.25	1.0000	0.2
Macrophage naive	13	GO:0048584	positive regulation of response to stimulus	1815	2	1.2	1.0000	0.2
Macrophage naive	13	GO:0048585	negative regulation of response to stimulus	1395	1	0.92	1.0000	0.1
Macrophage naive	13	GO:0002455	humoral immune response mediated by circulating immunoglobulin	38	1	0.03	1.0000	0.1
Macrophage naive	13	GO:0080090	regulation of primary metabolic process	4921	5	3.26	1.0000	0.5
Macrophage naive	13	GO:0008037	cell recognition	110	1	0.07	1.0000	0.1
Macrophage naive	13	GO:1901360	organic cyclic compound metabolic process	5169	5	3.42	1.0000	0.5
Macrophage naive	13	GO:0009891	positive regulation of biosynthetic process	1681	1	1.11	1.0000	0.1
Macrophage naive	13	GO:0006403	RNA localization	221	1	0.15	1.0000	0.1
Macrophage naive	13	GO:1901362	organic cyclic compound biosynthetic process	3649	5	2.42	1.0000	0.5
Macrophage naive	13	GO:0009893	positive regulation of metabolic process	3146	2	2.08	1.0000	0.2
Macrophage naive	13	GO:0006405	RNA export from nucleus	132	1	0.09	1.0000	0.1
Macrophage naive	13	GO:0009894	regulation of catabolic process	936	1	0.62	1.0000	0.1
Macrophage naive	13	GO:0009896	positive regulation of catabolic process	422	1	0.28	1.0000	0.1
Macrophage naive	13	GO:0044249	cellular biosynthetic process	5063	5	3.35	1.0000	0.5
Macrophage naive	13	GO:0019219	regulation of nucleobase-containing compound metabolic process	3366	4	2.23	1.0000	0.4
Macrophage naive	13	GO:1903311	regulation of mRNA metabolic process	310	1	0.21	1.0000	0.1
Macrophage naive	13	GO:0051641	cellular localization	3115	3	2.06	1.0000	0.3
Macrophage naive	13	GO:0002366	leukocyte activation involved in immune response	627	1	0.42	1.0000	0.1
Macrophage naive	13	GO:0032774	RNA biosynthetic process	3055	4	2.02	1.0000	0.4
Macrophage naive	13	GO:0023052	signaling	5001	2	3.31	1.0000	0.2
Macrophage naive	13	GO:0009056	catabolic process	2364	1	1.57	1.0000	0.1
Macrophage naive	13	GO:0030029	actin filament-based process	704	1	0.47	1.0000	0.1
Macrophage naive	13	GO:0009057	macromolecule catabolic process	1322	1	0.88	1.0000	0.1
Macrophage naive	13	GO:0051649	establishment of localization in cell	2461	3	1.63	1.0000	0.3
Macrophage naive	13	GO:0009058	biosynthetic process	5211	5	3.45	1.0000	0.5
Macrophage naive	13	GO:0010556	regulation of macromolecule biosynthetic process	3321	3	2.2	1.0000	0.3
Macrophage naive	13	GO:0032535	regulation of cellular component size	338	1	0.22	1.0000	0.1
Macrophage naive	13	GO:0009059	macromolecule biosynthetic process	4225	4	2.8	1.0000	0.4
Macrophage naive	13	GO:0010557	positive regulation of macromolecule biosynthetic process	1577	1	1.04	1.0000	0.1
Macrophage naive	13	GO:0044237	cellular metabolic process	8901	5	5.9	1.0000	0.5
Macrophage naive	13	GO:0044238	primary metabolic process	8614	6	5.71	1.0000	0.6
Macrophage naive	13	GO:0034470	ncRNA processing	385	1	0.26	1.0000	0.1
Macrophage naive	13	GO:0048522	positive regulation of cellular process	4689	2	3.11	1.0000	0.2
Macrophage naive	13	GO:0000394	RNA splicing, via endonucleolytic cleavage and ligation	16	1	0.01	1.0000	0.1
Macrophage naive	13	GO:0006611	protein export from nucleus	176	1	0.12	1.0000	0.1
Macrophage naive	13	GO:0006909	phagocytosis	244	2	0.16	1.0000	0.2
Macrophage naive	13	GO:0044093	positive regulation of molecular function	1537	1	1.02	1.0000	0.1
Macrophage naive	13	GO:0071166	ribonucleoprotein complex localization	125	1	0.08	1.0000	0.1
Macrophage naive	13	GO:0035821	modulation of process of other organism	95	1	0.06	1.0000	0.1
Macrophage naive	13	GO:0008150	biological_process	13584	9	9	1.0000	0.9
Macrophage naive	13	GO:0031323	regulation of cellular metabolic process	5113	4	3.39	1.0000	0.4
Macrophage naive	13	GO:0071840	cellular component organization or biogenesis	5756	2	3.81	1.0000	0.2
Macrophage naive	13	GO:0032271	regulation of protein polymerization	208	1	0.14	1.0000	0.1
Macrophage naive	13	GO:0008152	metabolic process	9489	6	6.29	1.0000	0.6
Macrophage naive	13	GO:0031325	positive regulation of cellular metabolic process	2759	1	1.83	1.0000	0.1
Macrophage naive	13	GO:0042221	response to chemical	3440	1	2.28	1.0000	0.1
Macrophage naive	13	GO:0032273	positive regulation of protein polymerization	120	1	0.08	1.0000	0.1
Macrophage naive	13	GO:0031326	regulation of cellular biosynthetic process	3444	3	2.28	1.0000	0.3
Macrophage naive	13	GO:0008154	actin polymerization or depolymerization	199	1	0.13	1.0000	0.1
Macrophage naive	13	GO:0030041	actin filament polymerization	173	1	0.11	1.0000	0.1
Macrophage naive	13	GO:0051493	regulation of cytoskeleton organization	469	1	0.31	1.0000	0.1
Macrophage naive	13	GO:0019693	ribose phosphate metabolic process	380	1	0.25	1.0000	0.1
Macrophage naive	13	GO:0043299	leukocyte degranulation	482	1	0.32	1.0000	0.1
Macrophage naive	13	GO:0031328	positive regulation of cellular biosynthetic process	1652	1	1.09	1.0000	0.1
Macrophage naive	13	GO:0051495	positive regulation of cytoskeleton organization	202	1	0.13	1.0000	0.1
Macrophage naive	13	GO:1901700	response to oxygen-containing compound	1332	1	0.88	1.0000	0.1
Macrophage naive	13	GO:0016310	phosphorylation	1795	1	1.19	1.0000	0.1
Macrophage naive	13	GO:0090501	RNA phosphodiester bond hydrolysis	141	1	0.09	1.0000	0.1
Macrophage naive	13	GO:0006886	intracellular protein transport	1075	1	0.71	1.0000	0.1
Macrophage naive	13	GO:0007599	hemostasis	264	1	0.17	1.0000	0.1
Macrophage naive	13	GO:0051252	regulation of RNA metabolic process	3132	4	2.08	1.0000	0.4
Macrophage naive	13	GO:0006887	exocytosis	797	1	0.53	1.0000	0.1
Macrophage naive	13	GO:0002697	regulation of immune effector process	322	1	0.21	1.0000	0.1
Macrophage naive	13	GO:0097435	supramolecular fiber organization	638	1	0.42	1.0000	0.1
Macrophage naive	13	GO:0051254	positive regulation of RNA metabolic process	1456	1	0.96	1.0000	0.1
Macrophage naive	13	GO:0002698	negative regulation of immune effector process	103	1	0.07	1.0000	0.1
Macrophage naive	13	GO:0044419	biological process involved in interspecies interaction between organisms	1740	2	1.15	1.0000	0.2
Macrophage naive	13	GO:0048518	positive regulation of biological process	5102	3	3.38	1.0000	0.3
Macrophage naive	13	GO:0048519	negative regulation of biological process	4610	1	3.05	1.0000	0.1
Macrophage naive	13	GO:0002429	immune response-activating cell surface receptor signaling pathway	309	1	0.2	1.0000	0.1
Macrophage naive	13	GO:0051258	protein polymerization	271	1	0.18	1.0000	0.1
Macrophage naive	13	GO:0110053	regulation of actin filament organization	249	1	0.16	1.0000	0.1
Macrophage naive	13	GO:0002703	regulation of leukocyte mediated immunity	169	1	0.11	1.0000	0.1
Macrophage naive	13	GO:2000112	regulation of cellular macromolecule biosynthetic process	3295	3	2.18	1.0000	0.3
Macrophage naive	13	GO:0022607	cellular component assembly	2588	1	1.71	1.0000	0.1
Macrophage naive	13	GO:0002704	negative regulation of leukocyte mediated immunity	41	1	0.03	1.0000	0.1
Macrophage naive	13	GO:0006753	nucleoside phosphate metabolic process	473	1	0.31	1.0000	0.1
Macrophage naive	13	GO:0002706	regulation of lymphocyte mediated immunity	123	1	0.08	1.0000	0.1
Macrophage naive	13	GO:0006754	ATP biosynthetic process	47	1	0.03	1.0000	0.1
Macrophage naive	13	GO:0016064	immunoglobulin mediated immune response	99	1	0.07	1.0000	0.1
Macrophage naive	13	GO:0002707	negative regulation of lymphocyte mediated immunity	33	1	0.02	1.0000	0.1
Macrophage naive	13	GO:0051817	modulation of process of other organism involved in symbiotic interaction	86	1	0.06	1.0000	0.1
Macrophage naive	13	GO:0042176	regulation of protein catabolic process	361	1	0.24	1.0000	0.1
Macrophage naive	13	GO:1901135	carbohydrate derivative metabolic process	974	1	0.65	1.0000	0.1
Macrophage naive	13	GO:0015031	protein transport	1704	1	1.13	1.0000	0.1
Macrophage naive	13	GO:0002376	immune system process	2421	3	1.6	1.0000	0.3
Macrophage naive	13	GO:1901137	carbohydrate derivative biosynthetic process	592	1	0.39	1.0000	0.1
Macrophage naive	13	GO:0030036	actin cytoskeleton organization	625	1	0.41	1.0000	0.1
Macrophage naive	13	GO:0032501	multicellular organismal process	5574	1	3.69	1.0000	0.1
Macrophage naive	13	GO:1902600	proton transmembrane transport	118	1	0.08	1.0000	0.1
Macrophage naive	13	GO:0002920	regulation of humoral immune response	51	1	0.03	1.0000	0.1
Macrophage naive	13	GO:0051168	nuclear export	190	1	0.13	1.0000	0.1
Macrophage naive	13	GO:0002921	negative regulation of humoral immune response	11	1	0.01	1.0000	0.1
Macrophage naive	13	GO:0051169	nuclear transport	316	1	0.21	1.0000	0.1
Macrophage naive	13	GO:0097659	nucleic acid-templated transcription	3044	4	2.02	1.0000	0.4
Macrophage naive	13	GO:0002923	regulation of humoral immune response mediated by circulating immunoglobulin	10	1	0.01	1.0000	0.1
Macrophage naive	13	GO:0009611	response to wounding	517	1	0.34	1.0000	0.1
Macrophage naive	13	GO:0006820	anion transport	2378	1	1.58	1.0000	0.1
Macrophage naive	13	GO:0002443	leukocyte mediated immunity	668	2	0.44	1.0000	0.2
Macrophage naive	13	GO:0002444	myeloid leukocyte mediated immunity	496	1	0.33	1.0000	0.1
Macrophage naive	13	GO:0002446	neutrophil mediated immunity	453	1	0.3	1.0000	0.1
Macrophage naive	13	GO:0045184	establishment of protein localization	1802	1	1.19	1.0000	0.1
Macrophage naive	13	GO:0000002	mitochondrial genome maintenance	21	0	0.01	1.0000	0
Macrophage naive	13	GO:0000003	reproduction	1030	0	0.68	1.0000	0
Macrophage naive	13	GO:0000012	single strand break repair	11	0	0.01	1.0000	0
Macrophage naive	13	GO:0000018	regulation of DNA recombination	93	0	0.06	1.0000	0
Macrophage naive	13	GO:0000019	regulation of mitotic recombination	5	0	0	1.0000	0
Macrophage naive	13	GO:0000022	mitotic spindle elongation	8	0	0.01	1.0000	0
Macrophage naive	13	GO:0000027	ribosomal large subunit assembly	25	0	0.02	1.0000	0
Macrophage naive	13	GO:0000028	ribosomal small subunit assembly	19	0	0.01	1.0000	0
Macrophage naive	13	GO:0000038	very long-chain fatty acid metabolic process	30	0	0.02	1.0000	0
Macrophage naive	13	GO:0000041	transition metal ion transport	106	0	0.07	1.0000	0
Macrophage naive	13	GO:0000045	autophagosome assembly	91	0	0.06	1.0000	0
Macrophage naive	13	GO:0000050	urea cycle	8	0	0.01	1.0000	0
Macrophage naive	13	GO:0000052	citrulline metabolic process	7	0	0	1.0000	0
Macrophage naive	13	GO:0000054	ribosomal subunit export from nucleus	14	0	0.01	1.0000	0
Macrophage naive	13	GO:0000055	ribosomal large subunit export from nucleus	7	0	0	1.0000	0
Macrophage naive	13	GO:0000056	ribosomal small subunit export from nucleus	8	0	0.01	1.0000	0
Macrophage naive	13	GO:0000070	mitotic sister chromatid segregation	158	0	0.1	1.0000	0
Macrophage naive	13	GO:0000075	cell cycle checkpoint	204	0	0.14	1.0000	0
Macrophage naive	13	GO:0000076	DNA replication checkpoint	17	0	0.01	1.0000	0
Macrophage naive	13	GO:0000077	DNA damage checkpoint	145	0	0.1	1.0000	0
Macrophage naive	13	GO:0000079	regulation of cyclin-dependent protein serine/threonine kinase activity	91	0	0.06	1.0000	0
Macrophage naive	13	GO:0000082	G1/S transition of mitotic cell cycle	235	0	0.16	1.0000	0
Macrophage naive	13	GO:0000083	regulation of transcription involved in G1/S transition of mitotic cell cycle	34	0	0.02	1.0000	0
Macrophage naive	13	GO:0000086	G2/M transition of mitotic cell cycle	249	0	0.16	1.0000	0
Macrophage naive	13	GO:0000096	sulfur amino acid metabolic process	31	0	0.02	1.0000	0
Macrophage naive	13	GO:0000097	sulfur amino acid biosynthetic process	15	0	0.01	1.0000	0
Macrophage naive	13	GO:0000098	sulfur amino acid catabolic process	11	0	0.01	1.0000	0
Macrophage naive	13	GO:0000122	negative regulation of transcription by RNA polymerase II	763	0	0.51	1.0000	0
Macrophage naive	13	GO:0000132	establishment of mitotic spindle orientation	25	0	0.02	1.0000	0
Macrophage naive	13	GO:0000154	rRNA modification	37	0	0.02	1.0000	0
Macrophage naive	13	GO:0000165	MAPK cascade	769	0	0.51	1.0000	0
Macrophage naive	13	GO:0000183	rDNA heterochromatin assembly	26	0	0.02	1.0000	0
Macrophage naive	13	GO:0000184	nuclear-transcribed mRNA catabolic process, nonsense-mediated decay	119	0	0.08	1.0000	0
Macrophage naive	13	GO:0000185	activation of MAPKKK activity	12	0	0.01	1.0000	0
Macrophage naive	13	GO:0000186	activation of MAPKK activity	49	0	0.03	1.0000	0
Macrophage naive	13	GO:0000187	activation of MAPK activity	143	0	0.09	1.0000	0
Macrophage naive	13	GO:0000188	inactivation of MAPK activity	24	0	0.02	1.0000	0
Macrophage naive	13	GO:0000209	protein polyubiquitination	320	0	0.21	1.0000	0
Macrophage naive	13	GO:0000212	meiotic spindle organization	10	0	0.01	1.0000	0
Macrophage naive	13	GO:0000226	microtubule cytoskeleton organization	525	0	0.35	1.0000	0
Macrophage naive	13	GO:0000244	spliceosomal tri-snRNP complex assembly	13	0	0.01	1.0000	0
Macrophage naive	13	GO:0000245	spliceosomal complex assembly	57	0	0.04	1.0000	0
Macrophage naive	13	GO:0000266	mitochondrial fission	41	0	0.03	1.0000	0
Macrophage naive	13	GO:0000271	polysaccharide biosynthetic process	69	0	0.05	1.0000	0
Macrophage naive	13	GO:0000272	polysaccharide catabolic process	25	0	0.02	1.0000	0
Macrophage naive	13	GO:0000278	mitotic cell cycle	944	0	0.63	1.0000	0
Macrophage naive	13	GO:0000280	nuclear division	378	0	0.25	1.0000	0
Macrophage naive	13	GO:0000281	mitotic cytokinesis	69	0	0.05	1.0000	0
Macrophage naive	13	GO:0000288	nuclear-transcribed mRNA catabolic process, deadenylation-dependent decay	75	0	0.05	1.0000	0
Macrophage naive	13	GO:0000289	nuclear-transcribed mRNA poly(A) tail shortening	34	0	0.02	1.0000	0
Macrophage naive	13	GO:0000290	deadenylation-dependent decapping of nuclear-transcribed mRNA	10	0	0.01	1.0000	0
Macrophage naive	13	GO:0000291	nuclear-transcribed mRNA catabolic process, exonucleolytic	35	0	0.02	1.0000	0
Macrophage naive	13	GO:0000302	response to reactive oxygen species	190	0	0.13	1.0000	0
Macrophage naive	13	GO:0000303	response to superoxide	23	0	0.02	1.0000	0
Macrophage naive	13	GO:0000305	response to oxygen radical	24	0	0.02	1.0000	0
Macrophage naive	13	GO:0000338	protein deneddylation	10	0	0.01	1.0000	0
Macrophage naive	13	GO:0000380	alternative mRNA splicing, via spliceosome	65	0	0.04	1.0000	0
Macrophage naive	13	GO:0000381	regulation of alternative mRNA splicing, via spliceosome	51	0	0.03	1.0000	0
Macrophage naive	13	GO:0000387	spliceosomal snRNP assembly	39	0	0.03	1.0000	0
Macrophage naive	13	GO:0000389	mRNA 3'-splice site recognition	6	0	0	1.0000	0
Macrophage naive	13	GO:0000393	spliceosomal conformational changes to generate catalytic conformation	6	0	0	1.0000	0
Macrophage naive	13	GO:0000395	mRNA 5'-splice site recognition	8	0	0.01	1.0000	0
Macrophage naive	13	GO:0000413	protein peptidyl-prolyl isomerization	34	0	0.02	1.0000	0
Macrophage naive	13	GO:0000414	regulation of histone H3-K36 methylation	6	0	0	1.0000	0
Macrophage naive	13	GO:0000422	autophagy of mitochondrion	74	0	0.05	1.0000	0
Macrophage naive	13	GO:0000423	mitophagy	24	0	0.02	1.0000	0
Macrophage naive	13	GO:0000447	endonucleolytic cleavage in ITS1 to separate SSU-rRNA from 5.8S rRNA and LSU-rRNA from tricistronic rRNA transcript (SSU-rRNA, 5.8S rRNA, LSU-rRNA)	9	0	0.01	1.0000	0
Macrophage naive	13	GO:0000455	enzyme-directed rRNA pseudouridine synthesis	6	0	0	1.0000	0
Macrophage naive	13	GO:0000459	exonucleolytic trimming involved in rRNA processing	9	0	0.01	1.0000	0
Macrophage naive	13	GO:0000460	maturation of 5.8S rRNA	35	0	0.02	1.0000	0
Macrophage naive	13	GO:0000462	maturation of SSU-rRNA from tricistronic rRNA transcript (SSU-rRNA, 5.8S rRNA, LSU-rRNA)	37	0	0.02	1.0000	0
Macrophage naive	13	GO:0000463	maturation of LSU-rRNA from tricistronic rRNA transcript (SSU-rRNA, 5.8S rRNA, LSU-rRNA)	15	0	0.01	1.0000	0
Macrophage naive	13	GO:0000466	maturation of 5.8S rRNA from tricistronic rRNA transcript (SSU-rRNA, 5.8S rRNA, LSU-rRNA)	24	0	0.02	1.0000	0
Macrophage naive	13	GO:0000467	exonucleolytic trimming to generate mature 3'-end of 5.8S rRNA from tricistronic rRNA transcript (SSU-rRNA, 5.8S rRNA, LSU-rRNA)	9	0	0.01	1.0000	0
Macrophage naive	13	GO:0000469	cleavage involved in rRNA processing	27	0	0.02	1.0000	0
Macrophage naive	13	GO:0000470	maturation of LSU-rRNA	28	0	0.02	1.0000	0
Macrophage naive	13	GO:0000472	endonucleolytic cleavage to generate mature 5'-end of SSU-rRNA from (SSU-rRNA, 5.8S rRNA, LSU-rRNA)	5	0	0	1.0000	0
Macrophage naive	13	GO:0000478	endonucleolytic cleavage involved in rRNA processing	15	0	0.01	1.0000	0
Macrophage naive	13	GO:0000479	endonucleolytic cleavage of tricistronic rRNA transcript (SSU-rRNA, 5.8S rRNA, LSU-rRNA)	15	0	0.01	1.0000	0
Macrophage naive	13	GO:0000480	endonucleolytic cleavage in 5'-ETS of tricistronic rRNA transcript (SSU-rRNA, 5.8S rRNA, LSU-rRNA)	7	0	0	1.0000	0
Macrophage naive	13	GO:0000491	small nucleolar ribonucleoprotein complex assembly	10	0	0.01	1.0000	0
Macrophage naive	13	GO:0000492	box C/D snoRNP assembly	8	0	0.01	1.0000	0
Macrophage naive	13	GO:0000578	embryonic axis specification	27	0	0.02	1.0000	0
Macrophage naive	13	GO:0000710	meiotic mismatch repair	5	0	0	1.0000	0
Macrophage naive	13	GO:0000712	resolution of meiotic recombination intermediates	13	0	0.01	1.0000	0
Macrophage naive	13	GO:0000715	nucleotide-excision repair, DNA damage recognition	23	0	0.02	1.0000	0
Macrophage naive	13	GO:0000717	nucleotide-excision repair, DNA duplex unwinding	22	0	0.01	1.0000	0
Macrophage naive	13	GO:0000722	telomere maintenance via recombination	15	0	0.01	1.0000	0
Macrophage naive	13	GO:0000723	telomere maintenance	150	0	0.1	1.0000	0
Macrophage naive	13	GO:0000724	double-strand break repair via homologous recombination	132	0	0.09	1.0000	0
Macrophage naive	13	GO:0000725	recombinational repair	134	0	0.09	1.0000	0
Macrophage naive	13	GO:0000726	non-recombinational repair	97	0	0.06	1.0000	0
Macrophage naive	13	GO:0000727	double-strand break repair via break-induced replication	12	0	0.01	1.0000	0
Macrophage naive	13	GO:0000729	DNA double-strand break processing	22	0	0.01	1.0000	0
Macrophage naive	13	GO:0000731	DNA synthesis involved in DNA repair	50	0	0.03	1.0000	0
Macrophage naive	13	GO:0000733	DNA strand renaturation	8	0	0.01	1.0000	0
Macrophage naive	13	GO:0000737	DNA catabolic process, endonucleolytic	27	0	0.02	1.0000	0
Macrophage naive	13	GO:0000738	DNA catabolic process, exonucleolytic	8	0	0.01	1.0000	0
Macrophage naive	13	GO:0000768	syncytium formation by plasma membrane fusion	40	0	0.03	1.0000	0
Macrophage naive	13	GO:0000819	sister chromatid segregation	184	0	0.12	1.0000	0
Macrophage naive	13	GO:0000820	regulation of glutamine family amino acid metabolic process	6	0	0	1.0000	0
Macrophage naive	13	GO:0000902	cell morphogenesis	886	0	0.59	1.0000	0
Macrophage naive	13	GO:0000904	cell morphogenesis involved in differentiation	640	0	0.42	1.0000	0
Macrophage naive	13	GO:0000910	cytokinesis	154	0	0.1	1.0000	0
Macrophage naive	13	GO:0000912	assembly of actomyosin apparatus involved in cytokinesis	5	0	0	1.0000	0
Macrophage naive	13	GO:0000915	actomyosin contractile ring assembly	5	0	0	1.0000	0
Macrophage naive	13	GO:0000956	nuclear-transcribed mRNA catabolic process	205	0	0.14	1.0000	0
Macrophage naive	13	GO:0000957	mitochondrial RNA catabolic process	6	0	0	1.0000	0
Macrophage naive	13	GO:0000959	mitochondrial RNA metabolic process	48	0	0.03	1.0000	0
Macrophage naive	13	GO:0000960	regulation of mitochondrial RNA catabolic process	5	0	0	1.0000	0
Macrophage naive	13	GO:0000963	mitochondrial RNA processing	18	0	0.01	1.0000	0
Macrophage naive	13	GO:0000964	mitochondrial RNA 5'-end processing	5	0	0	1.0000	0
Macrophage naive	13	GO:0000965	mitochondrial RNA 3'-end processing	5	0	0	1.0000	0
Macrophage naive	13	GO:0000966	RNA 5'-end processing	23	0	0.02	1.0000	0
Macrophage naive	13	GO:0000967	rRNA 5'-end processing	5	0	0	1.0000	0
Macrophage naive	13	GO:0000972	transcription-dependent tethering of RNA polymerase II gene DNA at nuclear periphery	6	0	0	1.0000	0
Macrophage naive	13	GO:0001101	response to acid chemical	101	0	0.07	1.0000	0
Macrophage naive	13	GO:0001188	RNA polymerase I preinitiation complex assembly	9	0	0.01	1.0000	0
Macrophage naive	13	GO:0001325	formation of extrachromosomal circular DNA	13	0	0.01	1.0000	0
Macrophage naive	13	GO:0001501	skeletal system development	406	0	0.27	1.0000	0
Macrophage naive	13	GO:0001502	cartilage condensation	13	0	0.01	1.0000	0
Macrophage naive	13	GO:0001503	ossification	340	0	0.23	1.0000	0
Macrophage naive	13	GO:0001504	neurotransmitter uptake	29	0	0.02	1.0000	0
Macrophage naive	13	GO:0001505	regulation of neurotransmitter levels	170	0	0.11	1.0000	0
Macrophage naive	13	GO:0001508	action potential	102	0	0.07	1.0000	0
Macrophage naive	13	GO:0001510	RNA methylation	82	0	0.05	1.0000	0
Macrophage naive	13	GO:0001514	selenocysteine incorporation	9	0	0.01	1.0000	0
Macrophage naive	13	GO:0001516	prostaglandin biosynthetic process	22	0	0.01	1.0000	0
Macrophage naive	13	GO:0001522	pseudouridine synthesis	18	0	0.01	1.0000	0
Macrophage naive	13	GO:0001523	retinoid metabolic process	65	0	0.04	1.0000	0
Macrophage naive	13	GO:0001525	angiogenesis	456	0	0.3	1.0000	0
Macrophage naive	13	GO:0001539	cilium or flagellum-dependent cell motility	72	0	0.05	1.0000	0
Macrophage naive	13	GO:0001541	ovarian follicle development	46	0	0.03	1.0000	0
Macrophage naive	13	GO:0001542	ovulation from ovarian follicle	5	0	0	1.0000	0
Macrophage naive	13	GO:0001547	antral ovarian follicle growth	5	0	0	1.0000	0
Macrophage naive	13	GO:0001553	luteinization	9	0	0.01	1.0000	0
Macrophage naive	13	GO:0001554	luteolysis	7	0	0	1.0000	0
Macrophage naive	13	GO:0001556	oocyte maturation	20	0	0.01	1.0000	0
Macrophage naive	13	GO:0001558	regulation of cell growth	361	0	0.24	1.0000	0
Macrophage naive	13	GO:0001561	fatty acid alpha-oxidation	8	0	0.01	1.0000	0
Macrophage naive	13	GO:0001562	response to protozoan	19	0	0.01	1.0000	0
Macrophage naive	13	GO:0001568	blood vessel development	604	0	0.4	1.0000	0
Macrophage naive	13	GO:0001569	branching involved in blood vessel morphogenesis	27	0	0.02	1.0000	0
Macrophage naive	13	GO:0001570	vasculogenesis	68	0	0.05	1.0000	0
Macrophage naive	13	GO:0001573	ganglioside metabolic process	22	0	0.01	1.0000	0
Macrophage naive	13	GO:0001574	ganglioside biosynthetic process	14	0	0.01	1.0000	0
Macrophage naive	13	GO:0001578	microtubule bundle formation	81	0	0.05	1.0000	0
Macrophage naive	13	GO:0001580	detection of chemical stimulus involved in sensory perception of bitter taste	10	0	0.01	1.0000	0
Macrophage naive	13	GO:0001649	osteoblast differentiation	188	0	0.12	1.0000	0
Macrophage naive	13	GO:0001654	eye development	283	0	0.19	1.0000	0
Macrophage naive	13	GO:0001655	urogenital system development	284	0	0.19	1.0000	0
Macrophage naive	13	GO:0001656	metanephros development	71	0	0.05	1.0000	0
Macrophage naive	13	GO:0001657	ureteric bud development	77	0	0.05	1.0000	0
Macrophage naive	13	GO:0001658	branching involved in ureteric bud morphogenesis	45	0	0.03	1.0000	0
Macrophage naive	13	GO:0001659	temperature homeostasis	146	0	0.1	1.0000	0
Macrophage naive	13	GO:0001660	fever generation	10	0	0.01	1.0000	0
Macrophage naive	13	GO:0001662	behavioral fear response	22	0	0.01	1.0000	0
Macrophage naive	13	GO:0001666	response to hypoxia	300	0	0.2	1.0000	0
Macrophage naive	13	GO:0001667	ameboidal-type cell migration	370	0	0.25	1.0000	0
Macrophage naive	13	GO:0001672	regulation of chromatin assembly or disassembly	23	0	0.02	1.0000	0
Macrophage naive	13	GO:0001675	acrosome assembly	8	0	0.01	1.0000	0
Macrophage naive	13	GO:0001676	long-chain fatty acid metabolic process	82	0	0.05	1.0000	0
Macrophage naive	13	GO:0001678	cellular glucose homeostasis	117	0	0.08	1.0000	0
Macrophage naive	13	GO:0001682	tRNA 5'-leader removal	14	0	0.01	1.0000	0
Macrophage naive	13	GO:0001696	gastric acid secretion	10	0	0.01	1.0000	0
Macrophage naive	13	GO:0001701	in utero embryonic development	300	0	0.2	1.0000	0
Macrophage naive	13	GO:0001702	gastrulation with mouth forming second	18	0	0.01	1.0000	0
Macrophage naive	13	GO:0001704	formation of primary germ layer	99	0	0.07	1.0000	0
Macrophage naive	13	GO:0001706	endoderm formation	48	0	0.03	1.0000	0
Macrophage naive	13	GO:0001707	mesoderm formation	55	0	0.04	1.0000	0
Macrophage naive	13	GO:0001708	cell fate specification	58	0	0.04	1.0000	0
Macrophage naive	13	GO:0001709	cell fate determination	27	0	0.02	1.0000	0
Macrophage naive	13	GO:0001710	mesodermal cell fate commitment	12	0	0.01	1.0000	0
Macrophage naive	13	GO:0001711	endodermal cell fate commitment	10	0	0.01	1.0000	0
Macrophage naive	13	GO:0001731	formation of translation preinitiation complex	11	0	0.01	1.0000	0
Macrophage naive	13	GO:0001732	formation of cytoplasmic translation initiation complex	16	0	0.01	1.0000	0
Macrophage naive	13	GO:0001736	establishment of planar polarity	115	0	0.08	1.0000	0
Macrophage naive	13	GO:0001738	morphogenesis of a polarized epithelium	136	0	0.09	1.0000	0
Macrophage naive	13	GO:0001754	eye photoreceptor cell differentiation	28	0	0.02	1.0000	0
Macrophage naive	13	GO:0001755	neural crest cell migration	48	0	0.03	1.0000	0
Macrophage naive	13	GO:0001756	somitogenesis	51	0	0.03	1.0000	0
Macrophage naive	13	GO:0001759	organ induction	19	0	0.01	1.0000	0
Macrophage naive	13	GO:0001763	morphogenesis of a branching structure	163	0	0.11	1.0000	0
Macrophage naive	13	GO:0001764	neuron migration	122	0	0.08	1.0000	0
Macrophage naive	13	GO:0001765	membrane raft assembly	9	0	0.01	1.0000	0
Macrophage naive	13	GO:0001767	establishment of lymphocyte polarity	10	0	0.01	1.0000	0
Macrophage naive	13	GO:0001768	establishment of T cell polarity	9	0	0.01	1.0000	0
Macrophage naive	13	GO:0001771	immunological synapse formation	10	0	0.01	1.0000	0
Macrophage naive	13	GO:0001773	myeloid dendritic cell activation	26	0	0.02	1.0000	0
Macrophage naive	13	GO:0001774	microglial cell activation	40	0	0.03	1.0000	0
Macrophage naive	13	GO:0001776	leukocyte homeostasis	72	0	0.05	1.0000	0
Macrophage naive	13	GO:0001778	plasma membrane repair	10	0	0.01	1.0000	0
Macrophage naive	13	GO:0001779	natural killer cell differentiation	15	0	0.01	1.0000	0
Macrophage naive	13	GO:0001780	neutrophil homeostasis	13	0	0.01	1.0000	0
Macrophage naive	13	GO:0001781	neutrophil apoptotic process	7	0	0	1.0000	0
Macrophage naive	13	GO:0001782	B cell homeostasis	27	0	0.02	1.0000	0
Macrophage naive	13	GO:0001783	B cell apoptotic process	23	0	0.02	1.0000	0
Macrophage naive	13	GO:0001787	natural killer cell proliferation	9	0	0.01	1.0000	0
Macrophage naive	13	GO:0001816	cytokine production	631	0	0.42	1.0000	0
Macrophage naive	13	GO:0001817	regulation of cytokine production	593	0	0.39	1.0000	0
Macrophage naive	13	GO:0001818	negative regulation of cytokine production	240	0	0.16	1.0000	0
Macrophage naive	13	GO:0001819	positive regulation of cytokine production	371	0	0.25	1.0000	0
Macrophage naive	13	GO:0001820	serotonin secretion	5	0	0	1.0000	0
Macrophage naive	13	GO:0001821	histamine secretion	9	0	0.01	1.0000	0
Macrophage naive	13	GO:0001822	kidney development	249	0	0.16	1.0000	0
Macrophage naive	13	GO:0001823	mesonephros development	80	0	0.05	1.0000	0
Macrophage naive	13	GO:0001824	blastocyst development	83	0	0.05	1.0000	0
Macrophage naive	13	GO:0001825	blastocyst formation	32	0	0.02	1.0000	0
Macrophage naive	13	GO:0001826	inner cell mass cell differentiation	5	0	0	1.0000	0
Macrophage naive	13	GO:0001829	trophectodermal cell differentiation	14	0	0.01	1.0000	0
Macrophage naive	13	GO:0001832	blastocyst growth	19	0	0.01	1.0000	0
Macrophage naive	13	GO:0001833	inner cell mass cell proliferation	13	0	0.01	1.0000	0
Macrophage naive	13	GO:0001835	blastocyst hatching	19	0	0.01	1.0000	0
Macrophage naive	13	GO:0001836	release of cytochrome c from mitochondria	53	0	0.04	1.0000	0
Macrophage naive	13	GO:0001837	epithelial to mesenchymal transition	131	0	0.09	1.0000	0
Macrophage naive	13	GO:0001838	embryonic epithelial tube formation	106	0	0.07	1.0000	0
Macrophage naive	13	GO:0001840	neural plate development	6	0	0	1.0000	0
Macrophage naive	13	GO:0001841	neural tube formation	91	0	0.06	1.0000	0
Macrophage naive	13	GO:0001842	neural fold formation	5	0	0	1.0000	0
Macrophage naive	13	GO:0001843	neural tube closure	79	0	0.05	1.0000	0
Macrophage naive	13	GO:0001844	protein insertion into mitochondrial membrane involved in apoptotic signaling pathway	28	0	0.02	1.0000	0
Macrophage naive	13	GO:0001845	phagolysosome assembly	14	0	0.01	1.0000	0
Macrophage naive	13	GO:0001865	NK T cell differentiation	7	0	0	1.0000	0
Macrophage naive	13	GO:0001866	NK T cell proliferation	7	0	0	1.0000	0
Macrophage naive	13	GO:0001867	complement activation, lectin pathway	7	0	0	1.0000	0
Macrophage naive	13	GO:0001881	receptor recycling	31	0	0.02	1.0000	0
Macrophage naive	13	GO:0001885	endothelial cell development	59	0	0.04	1.0000	0
Macrophage naive	13	GO:0001886	endothelial cell morphogenesis	11	0	0.01	1.0000	0
Macrophage naive	13	GO:0001889	liver development	121	0	0.08	1.0000	0
Macrophage naive	13	GO:0001890	placenta development	116	0	0.08	1.0000	0
Macrophage naive	13	GO:0001892	embryonic placenta development	72	0	0.05	1.0000	0
Macrophage naive	13	GO:0001893	maternal placenta development	24	0	0.02	1.0000	0
Macrophage naive	13	GO:0001894	tissue homeostasis	198	0	0.13	1.0000	0
Macrophage naive	13	GO:0001895	retina homeostasis	48	0	0.03	1.0000	0
Macrophage naive	13	GO:0001906	cell killing	107	0	0.07	1.0000	0
Macrophage naive	13	GO:0001909	leukocyte mediated cytotoxicity	80	0	0.05	1.0000	0
Macrophage naive	13	GO:0001910	regulation of leukocyte mediated cytotoxicity	57	0	0.04	1.0000	0
Macrophage naive	13	GO:0001911	negative regulation of leukocyte mediated cytotoxicity	18	0	0.01	1.0000	0
Macrophage naive	13	GO:0001912	positive regulation of leukocyte mediated cytotoxicity	39	0	0.03	1.0000	0
Macrophage naive	13	GO:0001913	T cell mediated cytotoxicity	37	0	0.02	1.0000	0
Macrophage naive	13	GO:0001914	regulation of T cell mediated cytotoxicity	31	0	0.02	1.0000	0
Macrophage naive	13	GO:0001915	negative regulation of T cell mediated cytotoxicity	7	0	0	1.0000	0
Macrophage naive	13	GO:0001916	positive regulation of T cell mediated cytotoxicity	24	0	0.02	1.0000	0
Macrophage naive	13	GO:0001919	regulation of receptor recycling	22	0	0.01	1.0000	0
Macrophage naive	13	GO:0001921	positive regulation of receptor recycling	14	0	0.01	1.0000	0
Macrophage naive	13	GO:0001923	B-1 B cell differentiation	5	0	0	1.0000	0
Macrophage naive	13	GO:0001932	regulation of protein phosphorylation	1033	0	0.68	1.0000	0
Macrophage naive	13	GO:0001933	negative regulation of protein phosphorylation	319	0	0.21	1.0000	0
Macrophage naive	13	GO:0001934	positive regulation of protein phosphorylation	693	0	0.46	1.0000	0
Macrophage naive	13	GO:0001935	endothelial cell proliferation	132	0	0.09	1.0000	0
Macrophage naive	13	GO:0001936	regulation of endothelial cell proliferation	118	0	0.08	1.0000	0
Macrophage naive	13	GO:0001937	negative regulation of endothelial cell proliferation	36	0	0.02	1.0000	0
Macrophage naive	13	GO:0001938	positive regulation of endothelial cell proliferation	82	0	0.05	1.0000	0
Macrophage naive	13	GO:0001941	postsynaptic membrane organization	32	0	0.02	1.0000	0
Macrophage naive	13	GO:0001942	hair follicle development	66	0	0.04	1.0000	0
Macrophage naive	13	GO:0001944	vasculature development	631	0	0.42	1.0000	0
Macrophage naive	13	GO:0001945	lymph vessel development	25	0	0.02	1.0000	0
Macrophage naive	13	GO:0001946	lymphangiogenesis	16	0	0.01	1.0000	0
Macrophage naive	13	GO:0001947	heart looping	47	0	0.03	1.0000	0
Macrophage naive	13	GO:0001952	regulation of cell-matrix adhesion	108	0	0.07	1.0000	0
Macrophage naive	13	GO:0001953	negative regulation of cell-matrix adhesion	33	0	0.02	1.0000	0
Macrophage naive	13	GO:0001954	positive regulation of cell-matrix adhesion	46	0	0.03	1.0000	0
Macrophage naive	13	GO:0001955	blood vessel maturation	8	0	0.01	1.0000	0
Macrophage naive	13	GO:0001956	positive regulation of neurotransmitter secretion	15	0	0.01	1.0000	0
Macrophage naive	13	GO:0001957	intramembranous ossification	6	0	0	1.0000	0
Macrophage naive	13	GO:0001958	endochondral ossification	27	0	0.02	1.0000	0
Macrophage naive	13	GO:0001959	regulation of cytokine-mediated signaling pathway	152	0	0.1	1.0000	0
Macrophage naive	13	GO:0001960	negative regulation of cytokine-mediated signaling pathway	53	0	0.04	1.0000	0
Macrophage naive	13	GO:0001961	positive regulation of cytokine-mediated signaling pathway	48	0	0.03	1.0000	0
Macrophage naive	13	GO:0001963	synaptic transmission, dopaminergic	16	0	0.01	1.0000	0
Macrophage naive	13	GO:0001964	startle response	18	0	0.01	1.0000	0
Macrophage naive	13	GO:0001967	suckling behavior	11	0	0.01	1.0000	0
Macrophage naive	13	GO:0001973	G protein-coupled adenosine receptor signaling pathway	9	0	0.01	1.0000	0
Macrophage naive	13	GO:0001974	blood vessel remodeling	35	0	0.02	1.0000	0
Macrophage naive	13	GO:0001975	response to amphetamine	25	0	0.02	1.0000	0
Macrophage naive	13	GO:0001976	nervous system process involved in regulation of systemic arterial blood pressure	5	0	0	1.0000	0
Macrophage naive	13	GO:0001977	renal system process involved in regulation of blood volume	11	0	0.01	1.0000	0
Macrophage naive	13	GO:0001990	regulation of systemic arterial blood pressure by hormone	27	0	0.02	1.0000	0
Macrophage naive	13	GO:0001991	regulation of systemic arterial blood pressure by circulatory renin-angiotensin	14	0	0.01	1.0000	0
Macrophage naive	13	GO:0001993	regulation of systemic arterial blood pressure by norepinephrine-epinephrine	5	0	0	1.0000	0
Macrophage naive	13	GO:0001999	renal response to blood flow involved in circulatory renin-angiotensin regulation of systemic arterial blood pressure	5	0	0	1.0000	0
Macrophage naive	13	GO:0002001	renin secretion into blood stream	5	0	0	1.0000	0
Macrophage naive	13	GO:0002002	regulation of angiotensin levels in blood	9	0	0.01	1.0000	0
Macrophage naive	13	GO:0002003	angiotensin maturation	9	0	0.01	1.0000	0
Macrophage naive	13	GO:0002009	morphogenesis of an epithelium	471	0	0.31	1.0000	0
Macrophage naive	13	GO:0002011	morphogenesis of an epithelial sheet	54	0	0.04	1.0000	0
Macrophage naive	13	GO:0002021	response to dietary excess	15	0	0.01	1.0000	0
Macrophage naive	13	GO:0002024	diet induced thermogenesis	6	0	0	1.0000	0
Macrophage naive	13	GO:0002026	regulation of the force of heart contraction	15	0	0.01	1.0000	0
Macrophage naive	13	GO:0002027	regulation of heart rate	71	0	0.05	1.0000	0
Macrophage naive	13	GO:0002028	regulation of sodium ion transport	72	0	0.05	1.0000	0
Macrophage naive	13	GO:0002029	desensitization of G protein-coupled receptor signaling pathway	15	0	0.01	1.0000	0
Macrophage naive	13	GO:0002031	G protein-coupled receptor internalization	12	0	0.01	1.0000	0
Macrophage naive	13	GO:0002036	regulation of L-glutamate import across plasma membrane	5	0	0	1.0000	0
Macrophage naive	13	GO:0002040	sprouting angiogenesis	114	0	0.08	1.0000	0
Macrophage naive	13	GO:0002042	cell migration involved in sprouting angiogenesis	48	0	0.03	1.0000	0
Macrophage naive	13	GO:0002043	blood vessel endothelial cell proliferation involved in sprouting angiogenesis	20	0	0.01	1.0000	0
Macrophage naive	13	GO:0002052	positive regulation of neuroblast proliferation	14	0	0.01	1.0000	0
Macrophage naive	13	GO:0002053	positive regulation of mesenchymal cell proliferation	19	0	0.01	1.0000	0
Macrophage naive	13	GO:0002062	chondrocyte differentiation	94	0	0.06	1.0000	0
Macrophage naive	13	GO:0002063	chondrocyte development	26	0	0.02	1.0000	0
Macrophage naive	13	GO:0002064	epithelial cell development	172	0	0.11	1.0000	0
Macrophage naive	13	GO:0002065	columnar/cuboidal epithelial cell differentiation	65	0	0.04	1.0000	0
Macrophage naive	13	GO:0002066	columnar/cuboidal epithelial cell development	35	0	0.02	1.0000	0
Macrophage naive	13	GO:0002067	glandular epithelial cell differentiation	37	0	0.02	1.0000	0
Macrophage naive	13	GO:0002068	glandular epithelial cell development	23	0	0.02	1.0000	0
Macrophage naive	13	GO:0002069	columnar/cuboidal epithelial cell maturation	7	0	0	1.0000	0
Macrophage naive	13	GO:0002070	epithelial cell maturation	15	0	0.01	1.0000	0
Macrophage naive	13	GO:0002072	optic cup morphogenesis involved in camera-type eye development	5	0	0	1.0000	0
Macrophage naive	13	GO:0002076	osteoblast development	15	0	0.01	1.0000	0
Macrophage naive	13	GO:0002082	regulation of oxidative phosphorylation	20	0	0.01	1.0000	0
Macrophage naive	13	GO:0002084	protein depalmitoylation	10	0	0.01	1.0000	0
Macrophage naive	13	GO:0002087	regulation of respiratory gaseous exchange by nervous system process	7	0	0	1.0000	0
Macrophage naive	13	GO:0002088	lens development in camera-type eye	61	0	0.04	1.0000	0
Macrophage naive	13	GO:0002089	lens morphogenesis in camera-type eye	16	0	0.01	1.0000	0
Macrophage naive	13	GO:0002090	regulation of receptor internalization	43	0	0.03	1.0000	0
Macrophage naive	13	GO:0002091	negative regulation of receptor internalization	12	0	0.01	1.0000	0
Macrophage naive	13	GO:0002092	positive regulation of receptor internalization	21	0	0.01	1.0000	0
Macrophage naive	13	GO:0002093	auditory receptor cell morphogenesis	12	0	0.01	1.0000	0
Macrophage naive	13	GO:0002097	tRNA wobble base modification	20	0	0.01	1.0000	0
Macrophage naive	13	GO:0002098	tRNA wobble uridine modification	17	0	0.01	1.0000	0
Macrophage naive	13	GO:0002115	store-operated calcium entry	14	0	0.01	1.0000	0
Macrophage naive	13	GO:0002138	retinoic acid biosynthetic process	7	0	0	1.0000	0
Macrophage naive	13	GO:0002154	thyroid hormone mediated signaling pathway	5	0	0	1.0000	0
Macrophage naive	13	GO:0002158	osteoclast proliferation	7	0	0	1.0000	0
Macrophage naive	13	GO:0002181	cytoplasmic translation	98	0	0.06	1.0000	0
Macrophage naive	13	GO:0002182	cytoplasmic translational elongation	10	0	0.01	1.0000	0
Macrophage naive	13	GO:0002183	cytoplasmic translational initiation	33	0	0.02	1.0000	0
Macrophage naive	13	GO:0002200	somatic diversification of immune receptors	66	0	0.04	1.0000	0
Macrophage naive	13	GO:0002204	somatic recombination of immunoglobulin genes involved in immune response	44	0	0.03	1.0000	0
Macrophage naive	13	GO:0002208	somatic diversification of immunoglobulins involved in immune response	44	0	0.03	1.0000	0
Macrophage naive	13	GO:0002209	behavioral defense response	23	0	0.02	1.0000	0
Macrophage naive	13	GO:0002218	activation of innate immune response	126	0	0.08	1.0000	0
Macrophage naive	13	GO:0002220	innate immune response activating cell surface receptor signaling pathway	97	0	0.06	1.0000	0
Macrophage naive	13	GO:0002221	pattern recognition receptor signaling pathway	181	0	0.12	1.0000	0
Macrophage naive	13	GO:0002223	stimulatory C-type lectin receptor signaling pathway	94	0	0.06	1.0000	0
Macrophage naive	13	GO:0002224	toll-like receptor signaling pathway	133	0	0.09	1.0000	0
Macrophage naive	13	GO:0002227	innate immune response in mucosa	10	0	0.01	1.0000	0
Macrophage naive	13	GO:0002228	natural killer cell mediated immunity	45	0	0.03	1.0000	0
Macrophage naive	13	GO:0002230	positive regulation of defense response to virus by host	29	0	0.02	1.0000	0
Macrophage naive	13	GO:0002232	leukocyte chemotaxis involved in inflammatory response	5	0	0	1.0000	0
Macrophage naive	13	GO:0002237	response to molecule of bacterial origin	281	0	0.19	1.0000	0
Macrophage naive	13	GO:0002238	response to molecule of fungal origin	5	0	0	1.0000	0
Macrophage naive	13	GO:0002244	hematopoietic progenitor cell differentiation	147	0	0.1	1.0000	0
Macrophage naive	13	GO:0002246	wound healing involved in inflammatory response	7	0	0	1.0000	0
Macrophage naive	13	GO:0002248	connective tissue replacement involved in inflammatory response wound healing	6	0	0	1.0000	0
Macrophage naive	13	GO:0002249	lymphocyte anergy	6	0	0	1.0000	0
Macrophage naive	13	GO:0002251	organ or tissue specific immune response	19	0	0.01	1.0000	0
Macrophage naive	13	GO:0002260	lymphocyte homeostasis	51	0	0.03	1.0000	0
Macrophage naive	13	GO:0002262	myeloid cell homeostasis	132	0	0.09	1.0000	0
Macrophage naive	13	GO:0002278	eosinophil activation involved in immune response	6	0	0	1.0000	0
Macrophage naive	13	GO:0002279	mast cell activation involved in immune response	38	0	0.03	1.0000	0
Macrophage naive	13	GO:0002281	macrophage activation involved in immune response	15	0	0.01	1.0000	0
Macrophage naive	13	GO:0002285	lymphocyte activation involved in immune response	153	0	0.1	1.0000	0
Macrophage naive	13	GO:0002286	T cell activation involved in immune response	85	0	0.06	1.0000	0
Macrophage naive	13	GO:0002287	alpha-beta T cell activation involved in immune response	58	0	0.04	1.0000	0
Macrophage naive	13	GO:0002291	T cell activation via T cell receptor contact with antigen bound to MHC molecule on antigen presenting cell	10	0	0.01	1.0000	0
Macrophage naive	13	GO:0002292	T cell differentiation involved in immune response	63	0	0.04	1.0000	0
Macrophage naive	13	GO:0002293	alpha-beta T cell differentiation involved in immune response	58	0	0.04	1.0000	0
Macrophage naive	13	GO:0002294	CD4-positive, alpha-beta T cell differentiation involved in immune response	58	0	0.04	1.0000	0
Macrophage naive	13	GO:0002295	T-helper cell lineage commitment	16	0	0.01	1.0000	0
Macrophage naive	13	GO:0002309	T cell proliferation involved in immune response	5	0	0	1.0000	0
Macrophage naive	13	GO:0002312	B cell activation involved in immune response	70	0	0.05	1.0000	0
Macrophage naive	13	GO:0002313	mature B cell differentiation involved in immune response	21	0	0.01	1.0000	0
Macrophage naive	13	GO:0002315	marginal zone B cell differentiation	8	0	0.01	1.0000	0
Macrophage naive	13	GO:0002317	plasma cell differentiation	6	0	0	1.0000	0
Macrophage naive	13	GO:0002318	myeloid progenitor cell differentiation	5	0	0	1.0000	0
Macrophage naive	13	GO:0002320	lymphoid progenitor cell differentiation	19	0	0.01	1.0000	0
Macrophage naive	13	GO:0002322	B cell proliferation involved in immune response	6	0	0	1.0000	0
Macrophage naive	13	GO:0002323	natural killer cell activation involved in immune response	10	0	0.01	1.0000	0
Macrophage naive	13	GO:0002326	B cell lineage commitment	5	0	0	1.0000	0
Macrophage naive	13	GO:0002327	immature B cell differentiation	9	0	0.01	1.0000	0
Macrophage naive	13	GO:0002328	pro-B cell differentiation	11	0	0.01	1.0000	0
Macrophage naive	13	GO:0002335	mature B cell differentiation	26	0	0.02	1.0000	0
Macrophage naive	13	GO:0002347	response to tumor cell	23	0	0.02	1.0000	0
Macrophage naive	13	GO:0002349	histamine production involved in inflammatory response	6	0	0	1.0000	0
Macrophage naive	13	GO:0002360	T cell lineage commitment	23	0	0.02	1.0000	0
Macrophage naive	13	GO:0002361	CD4-positive, CD25-positive, alpha-beta regulatory T cell differentiation	6	0	0	1.0000	0
Macrophage naive	13	GO:0002363	alpha-beta T cell lineage commitment	20	0	0.01	1.0000	0
Macrophage naive	13	GO:0002367	cytokine production involved in immune response	81	0	0.05	1.0000	0
Macrophage naive	13	GO:0002369	T cell cytokine production	31	0	0.02	1.0000	0
Macrophage naive	13	GO:0002371	dendritic cell cytokine production	13	0	0.01	1.0000	0
Macrophage naive	13	GO:0002372	myeloid dendritic cell cytokine production	5	0	0	1.0000	0
Macrophage naive	13	GO:0002377	immunoglobulin production	87	0	0.06	1.0000	0
Macrophage naive	13	GO:0002381	immunoglobulin production involved in immunoglobulin-mediated immune response	48	0	0.03	1.0000	0
Macrophage naive	13	GO:0002385	mucosal immune response	16	0	0.01	1.0000	0
Macrophage naive	13	GO:0002396	MHC protein complex assembly	7	0	0	1.0000	0
Macrophage naive	13	GO:0002407	dendritic cell chemotaxis	20	0	0.01	1.0000	0
Macrophage naive	13	GO:0002418	immune response to tumor cell	16	0	0.01	1.0000	0
Macrophage naive	13	GO:0002420	natural killer cell mediated cytotoxicity directed against tumor cell target	7	0	0	1.0000	0
Macrophage naive	13	GO:0002423	natural killer cell mediated immune response to tumor cell	7	0	0	1.0000	0
Macrophage naive	13	GO:0002424	T cell mediated immune response to tumor cell	6	0	0	1.0000	0
Macrophage naive	13	GO:0002428	antigen processing and presentation of peptide antigen via MHC class Ib	5	0	0	1.0000	0
Macrophage naive	13	GO:0002430	complement receptor mediated signaling pathway	9	0	0.01	1.0000	0
Macrophage naive	13	GO:0002437	inflammatory response to antigenic stimulus	44	0	0.03	1.0000	0
Macrophage naive	13	GO:0002438	acute inflammatory response to antigenic stimulus	17	0	0.01	1.0000	0
Macrophage naive	13	GO:0002440	production of molecular mediator of immune response	158	0	0.1	1.0000	0
Macrophage naive	13	GO:0002441	histamine secretion involved in inflammatory response	6	0	0	1.0000	0
Macrophage naive	13	GO:0002447	eosinophil mediated immunity	6	0	0	1.0000	0
Macrophage naive	13	GO:0002448	mast cell mediated immunity	39	0	0.03	1.0000	0
Macrophage naive	13	GO:0002456	T cell mediated immunity	84	0	0.06	1.0000	0
Macrophage naive	13	GO:0002457	T cell antigen processing and presentation	5	0	0	1.0000	0
Macrophage naive	13	GO:0002467	germinal center formation	12	0	0.01	1.0000	0
Macrophage naive	13	GO:0002468	dendritic cell antigen processing and presentation	12	0	0.01	1.0000	0
Macrophage naive	13	GO:0002474	antigen processing and presentation of peptide antigen via MHC class I	94	0	0.06	1.0000	0
Macrophage naive	13	GO:0002475	antigen processing and presentation via MHC class Ib	12	0	0.01	1.0000	0
Macrophage naive	13	GO:0002478	antigen processing and presentation of exogenous peptide antigen	166	0	0.11	1.0000	0
Macrophage naive	13	GO:0002479	antigen processing and presentation of exogenous peptide antigen via MHC class I, TAP-dependent	72	0	0.05	1.0000	0
Macrophage naive	13	GO:0002480	antigen processing and presentation of exogenous peptide antigen via MHC class I, TAP-independent	8	0	0.01	1.0000	0
Macrophage naive	13	GO:0002483	antigen processing and presentation of endogenous peptide antigen	17	0	0.01	1.0000	0
Macrophage naive	13	GO:0002484	antigen processing and presentation of endogenous peptide antigen via MHC class I via ER pathway	6	0	0	1.0000	0
Macrophage naive	13	GO:0002486	antigen processing and presentation of endogenous peptide antigen via MHC class I via ER pathway, TAP-independent	6	0	0	1.0000	0
Macrophage naive	13	GO:0002495	antigen processing and presentation of peptide antigen via MHC class II	95	0	0.06	1.0000	0
Macrophage naive	13	GO:0002501	peptide antigen assembly with MHC protein complex	6	0	0	1.0000	0
Macrophage naive	13	GO:0002504	antigen processing and presentation of peptide or polysaccharide antigen via MHC class II	96	0	0.06	1.0000	0
Macrophage naive	13	GO:0002507	tolerance induction	22	0	0.01	1.0000	0
Macrophage naive	13	GO:0002517	T cell tolerance induction	11	0	0.01	1.0000	0
Macrophage naive	13	GO:0002520	immune system development	854	0	0.57	1.0000	0
Macrophage naive	13	GO:0002521	leukocyte differentiation	439	0	0.29	1.0000	0
Macrophage naive	13	GO:0002523	leukocyte migration involved in inflammatory response	13	0	0.01	1.0000	0
Macrophage naive	13	GO:0002524	hypersensitivity	10	0	0.01	1.0000	0
Macrophage naive	13	GO:0002526	acute inflammatory response	75	0	0.05	1.0000	0
Macrophage naive	13	GO:0002532	production of molecular mediator involved in inflammatory response	57	0	0.04	1.0000	0
Macrophage naive	13	GO:0002534	cytokine production involved in inflammatory response	41	0	0.03	1.0000	0
Macrophage naive	13	GO:0002536	respiratory burst involved in inflammatory response	5	0	0	1.0000	0
Macrophage naive	13	GO:0002544	chronic inflammatory response	16	0	0.01	1.0000	0
Macrophage naive	13	GO:0002548	monocyte chemotaxis	48	0	0.03	1.0000	0
Macrophage naive	13	GO:0002551	mast cell chemotaxis	11	0	0.01	1.0000	0
Macrophage naive	13	GO:0002553	histamine secretion by mast cell	6	0	0	1.0000	0
Macrophage naive	13	GO:0002562	somatic diversification of immune receptors via germline recombination within a single locus	59	0	0.04	1.0000	0
Macrophage naive	13	GO:0002566	somatic diversification of immune receptors via somatic mutation	12	0	0.01	1.0000	0
Macrophage naive	13	GO:0002568	somatic diversification of T cell receptor genes	5	0	0	1.0000	0
Macrophage naive	13	GO:0002573	myeloid leukocyte differentiation	180	0	0.12	1.0000	0
Macrophage naive	13	GO:0002576	platelet degranulation	110	0	0.07	1.0000	0
Macrophage naive	13	GO:0002577	regulation of antigen processing and presentation	18	0	0.01	1.0000	0
Macrophage naive	13	GO:0002578	negative regulation of antigen processing and presentation	9	0	0.01	1.0000	0
Macrophage naive	13	GO:0002579	positive regulation of antigen processing and presentation	7	0	0	1.0000	0
Macrophage naive	13	GO:0002580	regulation of antigen processing and presentation of peptide or polysaccharide antigen via MHC class II	5	0	0	1.0000	0
Macrophage naive	13	GO:0002583	regulation of antigen processing and presentation of peptide antigen	6	0	0	1.0000	0
Macrophage naive	13	GO:0002604	regulation of dendritic cell antigen processing and presentation	9	0	0.01	1.0000	0
Macrophage naive	13	GO:0002606	positive regulation of dendritic cell antigen processing and presentation	5	0	0	1.0000	0
Macrophage naive	13	GO:0002634	regulation of germinal center formation	7	0	0	1.0000	0
Macrophage naive	13	GO:0002637	regulation of immunoglobulin production	56	0	0.04	1.0000	0
Macrophage naive	13	GO:0002638	negative regulation of immunoglobulin production	12	0	0.01	1.0000	0
Macrophage naive	13	GO:0002639	positive regulation of immunoglobulin production	36	0	0.02	1.0000	0
Macrophage naive	13	GO:0002643	regulation of tolerance induction	16	0	0.01	1.0000	0
Macrophage naive	13	GO:0002645	positive regulation of tolerance induction	9	0	0.01	1.0000	0
Macrophage naive	13	GO:0002664	regulation of T cell tolerance induction	11	0	0.01	1.0000	0
Macrophage naive	13	GO:0002666	positive regulation of T cell tolerance induction	7	0	0	1.0000	0
Macrophage naive	13	GO:0002667	regulation of T cell anergy	6	0	0	1.0000	0
Macrophage naive	13	GO:0002673	regulation of acute inflammatory response	36	0	0.02	1.0000	0
Macrophage naive	13	GO:0002674	negative regulation of acute inflammatory response	8	0	0.01	1.0000	0
Macrophage naive	13	GO:0002675	positive regulation of acute inflammatory response	21	0	0.01	1.0000	0
Macrophage naive	13	GO:0002676	regulation of chronic inflammatory response	7	0	0	1.0000	0
Macrophage naive	13	GO:0002679	respiratory burst involved in defense response	11	0	0.01	1.0000	0
Macrophage naive	13	GO:0002681	somatic recombination of T cell receptor gene segments	5	0	0	1.0000	0
Macrophage naive	13	GO:0002685	regulation of leukocyte migration	172	0	0.11	1.0000	0
Macrophage naive	13	GO:0002686	negative regulation of leukocyte migration	38	0	0.03	1.0000	0
Macrophage naive	13	GO:0002687	positive regulation of leukocyte migration	113	0	0.07	1.0000	0
Macrophage naive	13	GO:0002688	regulation of leukocyte chemotaxis	98	0	0.06	1.0000	0
Macrophage naive	13	GO:0002689	negative regulation of leukocyte chemotaxis	17	0	0.01	1.0000	0
Macrophage naive	13	GO:0002690	positive regulation of leukocyte chemotaxis	73	0	0.05	1.0000	0
Macrophage naive	13	GO:0002691	regulation of cellular extravasation	26	0	0.02	1.0000	0
Macrophage naive	13	GO:0002693	positive regulation of cellular extravasation	15	0	0.01	1.0000	0
Macrophage naive	13	GO:0002694	regulation of leukocyte activation	441	0	0.29	1.0000	0
Macrophage naive	13	GO:0002695	negative regulation of leukocyte activation	149	0	0.1	1.0000	0
Macrophage naive	13	GO:0002696	positive regulation of leukocyte activation	280	0	0.19	1.0000	0
Macrophage naive	13	GO:0002699	positive regulation of immune effector process	172	0	0.11	1.0000	0
Macrophage naive	13	GO:0002700	regulation of production of molecular mediator of immune response	121	0	0.08	1.0000	0
Macrophage naive	13	GO:0002701	negative regulation of production of molecular mediator of immune response	31	0	0.02	1.0000	0
Macrophage naive	13	GO:0002702	positive regulation of production of molecular mediator of immune response	82	0	0.05	1.0000	0
Macrophage naive	13	GO:0002705	positive regulation of leukocyte mediated immunity	99	0	0.07	1.0000	0
Macrophage naive	13	GO:0002708	positive regulation of lymphocyte mediated immunity	85	0	0.06	1.0000	0
Macrophage naive	13	GO:0002709	regulation of T cell mediated immunity	66	0	0.04	1.0000	0
Macrophage naive	13	GO:0002710	negative regulation of T cell mediated immunity	15	0	0.01	1.0000	0
Macrophage naive	13	GO:0002711	positive regulation of T cell mediated immunity	46	0	0.03	1.0000	0
Macrophage naive	13	GO:0002714	positive regulation of B cell mediated immunity	33	0	0.02	1.0000	0
Macrophage naive	13	GO:0002715	regulation of natural killer cell mediated immunity	30	0	0.02	1.0000	0
Macrophage naive	13	GO:0002716	negative regulation of natural killer cell mediated immunity	14	0	0.01	1.0000	0
Macrophage naive	13	GO:0002717	positive regulation of natural killer cell mediated immunity	18	0	0.01	1.0000	0
Macrophage naive	13	GO:0002718	regulation of cytokine production involved in immune response	74	0	0.05	1.0000	0
Macrophage naive	13	GO:0002719	negative regulation of cytokine production involved in immune response	20	0	0.01	1.0000	0
Macrophage naive	13	GO:0002720	positive regulation of cytokine production involved in immune response	48	0	0.03	1.0000	0
Macrophage naive	13	GO:0002724	regulation of T cell cytokine production	29	0	0.02	1.0000	0
Macrophage naive	13	GO:0002725	negative regulation of T cell cytokine production	6	0	0	1.0000	0
Macrophage naive	13	GO:0002726	positive regulation of T cell cytokine production	19	0	0.01	1.0000	0
Macrophage naive	13	GO:0002730	regulation of dendritic cell cytokine production	12	0	0.01	1.0000	0
Macrophage naive	13	GO:0002732	positive regulation of dendritic cell cytokine production	8	0	0.01	1.0000	0
Macrophage naive	13	GO:0002733	regulation of myeloid dendritic cell cytokine production	5	0	0	1.0000	0
Macrophage naive	13	GO:0002735	positive regulation of myeloid dendritic cell cytokine production	5	0	0	1.0000	0
Macrophage naive	13	GO:0002753	cytoplasmic pattern recognition receptor signaling pathway	68	0	0.05	1.0000	0
Macrophage naive	13	GO:0002755	MyD88-dependent toll-like receptor signaling pathway	33	0	0.02	1.0000	0
Macrophage naive	13	GO:0002756	MyD88-independent toll-like receptor signaling pathway	34	0	0.02	1.0000	0
Macrophage naive	13	GO:0002758	innate immune response-activating signal transduction	98	0	0.06	1.0000	0
Macrophage naive	13	GO:0002759	regulation of antimicrobial humoral response	5	0	0	1.0000	0
Macrophage naive	13	GO:0002761	regulation of myeloid leukocyte differentiation	99	0	0.07	1.0000	0
Macrophage naive	13	GO:0002762	negative regulation of myeloid leukocyte differentiation	40	0	0.03	1.0000	0
Macrophage naive	13	GO:0002763	positive regulation of myeloid leukocyte differentiation	49	0	0.03	1.0000	0
Macrophage naive	13	GO:0002765	immune response-inhibiting signal transduction	8	0	0.01	1.0000	0
Macrophage naive	13	GO:0002767	immune response-inhibiting cell surface receptor signaling pathway	6	0	0	1.0000	0
Macrophage naive	13	GO:0002790	peptide secretion	324	0	0.21	1.0000	0
Macrophage naive	13	GO:0002791	regulation of peptide secretion	246	0	0.16	1.0000	0
Macrophage naive	13	GO:0002792	negative regulation of peptide secretion	58	0	0.04	1.0000	0
Macrophage naive	13	GO:0002793	positive regulation of peptide secretion	121	0	0.08	1.0000	0
Macrophage naive	13	GO:0002821	positive regulation of adaptive immune response	92	0	0.06	1.0000	0
Macrophage naive	13	GO:0002824	positive regulation of adaptive immune response based on somatic recombination of immune receptors built from immunoglobulin superfamily domains	87	0	0.06	1.0000	0
Macrophage naive	13	GO:0002825	regulation of T-helper 1 type immune response	23	0	0.02	1.0000	0
Macrophage naive	13	GO:0002826	negative regulation of T-helper 1 type immune response	6	0	0	1.0000	0
Macrophage naive	13	GO:0002827	positive regulation of T-helper 1 type immune response	12	0	0.01	1.0000	0
Macrophage naive	13	GO:0002828	regulation of type 2 immune response	26	0	0.02	1.0000	0
Macrophage naive	13	GO:0002829	negative regulation of type 2 immune response	10	0	0.01	1.0000	0
Macrophage naive	13	GO:0002830	positive regulation of type 2 immune response	15	0	0.01	1.0000	0
Macrophage naive	13	GO:0002831	regulation of response to biotic stimulus	349	0	0.23	1.0000	0
Macrophage naive	13	GO:0002832	negative regulation of response to biotic stimulus	86	0	0.06	1.0000	0
Macrophage naive	13	GO:0002833	positive regulation of response to biotic stimulus	205	0	0.14	1.0000	0
Macrophage naive	13	GO:0002834	regulation of response to tumor cell	13	0	0.01	1.0000	0
Macrophage naive	13	GO:0002836	positive regulation of response to tumor cell	10	0	0.01	1.0000	0
Macrophage naive	13	GO:0002837	regulation of immune response to tumor cell	13	0	0.01	1.0000	0
Macrophage naive	13	GO:0002839	positive regulation of immune response to tumor cell	10	0	0.01	1.0000	0
Macrophage naive	13	GO:0002840	regulation of T cell mediated immune response to tumor cell	5	0	0	1.0000	0
Macrophage naive	13	GO:0002855	regulation of natural killer cell mediated immune response to tumor cell	7	0	0	1.0000	0
Macrophage naive	13	GO:0002857	positive regulation of natural killer cell mediated immune response to tumor cell	5	0	0	1.0000	0
Macrophage naive	13	GO:0002858	regulation of natural killer cell mediated cytotoxicity directed against tumor cell target	7	0	0	1.0000	0
Macrophage naive	13	GO:0002860	positive regulation of natural killer cell mediated cytotoxicity directed against tumor cell target	5	0	0	1.0000	0
Macrophage naive	13	GO:0002861	regulation of inflammatory response to antigenic stimulus	23	0	0.02	1.0000	0
Macrophage naive	13	GO:0002862	negative regulation of inflammatory response to antigenic stimulus	10	0	0.01	1.0000	0
Macrophage naive	13	GO:0002863	positive regulation of inflammatory response to antigenic stimulus	12	0	0.01	1.0000	0
Macrophage naive	13	GO:0002864	regulation of acute inflammatory response to antigenic stimulus	11	0	0.01	1.0000	0
Macrophage naive	13	GO:0002866	positive regulation of acute inflammatory response to antigenic stimulus	7	0	0	1.0000	0
Macrophage naive	13	GO:0002870	T cell anergy	6	0	0	1.0000	0
Macrophage naive	13	GO:0002883	regulation of hypersensitivity	8	0	0.01	1.0000	0
Macrophage naive	13	GO:0002885	positive regulation of hypersensitivity	5	0	0	1.0000	0
Macrophage naive	13	GO:0002886	regulation of myeloid leukocyte mediated immunity	45	0	0.03	1.0000	0
Macrophage naive	13	GO:0002887	negative regulation of myeloid leukocyte mediated immunity	8	0	0.01	1.0000	0
Macrophage naive	13	GO:0002888	positive regulation of myeloid leukocyte mediated immunity	15	0	0.01	1.0000	0
Macrophage naive	13	GO:0002891	positive regulation of immunoglobulin mediated immune response	33	0	0.02	1.0000	0
Macrophage naive	13	GO:0002902	regulation of B cell apoptotic process	17	0	0.01	1.0000	0
Macrophage naive	13	GO:0002903	negative regulation of B cell apoptotic process	11	0	0.01	1.0000	0
Macrophage naive	13	GO:0002911	regulation of lymphocyte anergy	6	0	0	1.0000	0
Macrophage naive	13	GO:0002922	positive regulation of humoral immune response	13	0	0.01	1.0000	0
Macrophage naive	13	GO:0002925	positive regulation of humoral immune response mediated by circulating immunoglobulin	5	0	0	1.0000	0
Macrophage naive	13	GO:0002931	response to ischemia	45	0	0.03	1.0000	0
Macrophage naive	13	GO:0002934	desmosome organization	10	0	0.01	1.0000	0
Macrophage naive	13	GO:0003002	regionalization	251	0	0.17	1.0000	0
Macrophage naive	13	GO:0003006	developmental process involved in reproduction	692	0	0.46	1.0000	0
Macrophage naive	13	GO:0003007	heart morphogenesis	200	0	0.13	1.0000	0
Macrophage naive	13	GO:0003008	system process	1308	0	0.87	1.0000	0
Macrophage naive	13	GO:0003009	skeletal muscle contraction	28	0	0.02	1.0000	0
Macrophage naive	13	GO:0003012	muscle system process	337	0	0.22	1.0000	0
Macrophage naive	13	GO:0003013	circulatory system process	471	0	0.31	1.0000	0
Macrophage naive	13	GO:0003014	renal system process	85	0	0.06	1.0000	0
Macrophage naive	13	GO:0003015	heart process	219	0	0.15	1.0000	0
Macrophage naive	13	GO:0003016	respiratory system process	26	0	0.02	1.0000	0
Macrophage naive	13	GO:0003018	vascular process in circulatory system	196	0	0.13	1.0000	0
Macrophage naive	13	GO:0003044	regulation of systemic arterial blood pressure mediated by a chemical signal	34	0	0.02	1.0000	0
Macrophage naive	13	GO:0003056	regulation of vascular associated smooth muscle contraction	8	0	0.01	1.0000	0
Macrophage naive	13	GO:0003062	regulation of heart rate by chemical signal	6	0	0	1.0000	0
Macrophage naive	13	GO:0003071	renal system process involved in regulation of systemic arterial blood pressure	17	0	0.01	1.0000	0
Macrophage naive	13	GO:0003073	regulation of systemic arterial blood pressure	65	0	0.04	1.0000	0
Macrophage naive	13	GO:0003081	regulation of systemic arterial blood pressure by renin-angiotensin	18	0	0.01	1.0000	0
Macrophage naive	13	GO:0003084	positive regulation of systemic arterial blood pressure	7	0	0	1.0000	0
Macrophage naive	13	GO:0003085	negative regulation of systemic arterial blood pressure	10	0	0.01	1.0000	0
Macrophage naive	13	GO:0003091	renal water homeostasis	27	0	0.02	1.0000	0
Macrophage naive	13	GO:0003093	regulation of glomerular filtration	10	0	0.01	1.0000	0
Macrophage naive	13	GO:0003094	glomerular filtration	19	0	0.01	1.0000	0
Macrophage naive	13	GO:0003096	renal sodium ion transport	6	0	0	1.0000	0
Macrophage naive	13	GO:0003097	renal water transport	5	0	0	1.0000	0
Macrophage naive	13	GO:0003128	heart field specification	17	0	0.01	1.0000	0
Macrophage naive	13	GO:0003129	heart induction	9	0	0.01	1.0000	0
Macrophage naive	13	GO:0003139	secondary heart field specification	11	0	0.01	1.0000	0
Macrophage naive	13	GO:0003143	embryonic heart tube morphogenesis	52	0	0.03	1.0000	0
Macrophage naive	13	GO:0003148	outflow tract septum morphogenesis	23	0	0.02	1.0000	0
Macrophage naive	13	GO:0003149	membranous septum morphogenesis	7	0	0	1.0000	0
Macrophage naive	13	GO:0003151	outflow tract morphogenesis	64	0	0.04	1.0000	0
Macrophage naive	13	GO:0003156	regulation of animal organ formation	23	0	0.02	1.0000	0
Macrophage naive	13	GO:0003157	endocardium development	10	0	0.01	1.0000	0
Macrophage naive	13	GO:0003158	endothelium development	114	0	0.08	1.0000	0
Macrophage naive	13	GO:0003159	morphogenesis of an endothelium	17	0	0.01	1.0000	0
Macrophage naive	13	GO:0003160	endocardium morphogenesis	5	0	0	1.0000	0
Macrophage naive	13	GO:0003161	cardiac conduction system development	11	0	0.01	1.0000	0
Macrophage naive	13	GO:0003163	sinoatrial node development	6	0	0	1.0000	0
Macrophage naive	13	GO:0003170	heart valve development	58	0	0.04	1.0000	0
Macrophage naive	13	GO:0003171	atrioventricular valve development	24	0	0.02	1.0000	0
Macrophage naive	13	GO:0003174	mitral valve development	11	0	0.01	1.0000	0
Macrophage naive	13	GO:0003175	tricuspid valve development	6	0	0	1.0000	0
Macrophage naive	13	GO:0003176	aortic valve development	34	0	0.02	1.0000	0
Macrophage naive	13	GO:0003177	pulmonary valve development	21	0	0.01	1.0000	0
Macrophage naive	13	GO:0003179	heart valve morphogenesis	50	0	0.03	1.0000	0
Macrophage naive	13	GO:0003180	aortic valve morphogenesis	29	0	0.02	1.0000	0
Macrophage naive	13	GO:0003181	atrioventricular valve morphogenesis	22	0	0.01	1.0000	0
Macrophage naive	13	GO:0003183	mitral valve morphogenesis	10	0	0.01	1.0000	0
Macrophage naive	13	GO:0003184	pulmonary valve morphogenesis	17	0	0.01	1.0000	0
Macrophage naive	13	GO:0003186	tricuspid valve morphogenesis	5	0	0	1.0000	0
Macrophage naive	13	GO:0003188	heart valve formation	14	0	0.01	1.0000	0
Macrophage naive	13	GO:0003190	atrioventricular valve formation	8	0	0.01	1.0000	0
Macrophage naive	13	GO:0003197	endocardial cushion development	39	0	0.03	1.0000	0
Macrophage naive	13	GO:0003198	epithelial to mesenchymal transition involved in endocardial cushion formation	14	0	0.01	1.0000	0
Macrophage naive	13	GO:0003203	endocardial cushion morphogenesis	31	0	0.02	1.0000	0
Macrophage naive	13	GO:0003205	cardiac chamber development	135	0	0.09	1.0000	0
Macrophage naive	13	GO:0003206	cardiac chamber morphogenesis	100	0	0.07	1.0000	0
Macrophage naive	13	GO:0003207	cardiac chamber formation	11	0	0.01	1.0000	0
Macrophage naive	13	GO:0003208	cardiac ventricle morphogenesis	58	0	0.04	1.0000	0
Macrophage naive	13	GO:0003209	cardiac atrium morphogenesis	25	0	0.02	1.0000	0
Macrophage naive	13	GO:0003211	cardiac ventricle formation	8	0	0.01	1.0000	0
Macrophage naive	13	GO:0003214	cardiac left ventricle morphogenesis	10	0	0.01	1.0000	0
Macrophage naive	13	GO:0003215	cardiac right ventricle morphogenesis	19	0	0.01	1.0000	0
Macrophage naive	13	GO:0003222	ventricular trabecula myocardium morphogenesis	13	0	0.01	1.0000	0
Macrophage naive	13	GO:0003223	ventricular compact myocardium morphogenesis	8	0	0.01	1.0000	0
Macrophage naive	13	GO:0003228	atrial cardiac muscle tissue development	5	0	0	1.0000	0
Macrophage naive	13	GO:0003229	ventricular cardiac muscle tissue development	42	0	0.03	1.0000	0
Macrophage naive	13	GO:0003230	cardiac atrium development	30	0	0.02	1.0000	0
Macrophage naive	13	GO:0003231	cardiac ventricle development	101	0	0.07	1.0000	0
Macrophage naive	13	GO:0003253	cardiac neural crest cell migration involved in outflow tract morphogenesis	6	0	0	1.0000	0
Macrophage naive	13	GO:0003254	regulation of membrane depolarization	35	0	0.02	1.0000	0
Macrophage naive	13	GO:0003256	regulation of transcription from RNA polymerase II promoter involved in myocardial precursor cell differentiation	6	0	0	1.0000	0
Macrophage naive	13	GO:0003263	cardioblast proliferation	6	0	0	1.0000	0
Macrophage naive	13	GO:0003264	regulation of cardioblast proliferation	6	0	0	1.0000	0
Macrophage naive	13	GO:0003266	regulation of secondary heart field cardioblast proliferation	5	0	0	1.0000	0
Macrophage naive	13	GO:0003272	endocardial cushion formation	22	0	0.01	1.0000	0
Macrophage naive	13	GO:0003278	apoptotic process involved in heart morphogenesis	5	0	0	1.0000	0
Macrophage naive	13	GO:0003279	cardiac septum development	91	0	0.06	1.0000	0
Macrophage naive	13	GO:0003281	ventricular septum development	60	0	0.04	1.0000	0
Macrophage naive	13	GO:0003283	atrial septum development	19	0	0.01	1.0000	0
Macrophage naive	13	GO:0003284	septum primum development	5	0	0	1.0000	0
Macrophage naive	13	GO:0003289	atrial septum primum morphogenesis	5	0	0	1.0000	0
Macrophage naive	13	GO:0003298	physiological muscle hypertrophy	21	0	0.01	1.0000	0
Macrophage naive	13	GO:0003299	muscle hypertrophy in response to stress	15	0	0.01	1.0000	0
Macrophage naive	13	GO:0003300	cardiac muscle hypertrophy	65	0	0.04	1.0000	0
Macrophage naive	13	GO:0003301	physiological cardiac muscle hypertrophy	21	0	0.01	1.0000	0
Macrophage naive	13	GO:0003306	Wnt signaling pathway involved in heart development	9	0	0.01	1.0000	0
Macrophage naive	13	GO:0003307	regulation of Wnt signaling pathway involved in heart development	8	0	0.01	1.0000	0
Macrophage naive	13	GO:0003308	negative regulation of Wnt signaling pathway involved in heart development	7	0	0	1.0000	0
Macrophage naive	13	GO:0003309	type B pancreatic cell differentiation	20	0	0.01	1.0000	0
Macrophage naive	13	GO:0003323	type B pancreatic cell development	18	0	0.01	1.0000	0
Macrophage naive	13	GO:0003330	regulation of extracellular matrix constituent secretion	7	0	0	1.0000	0
Macrophage naive	13	GO:0003333	amino acid transmembrane transport	68	0	0.05	1.0000	0
Macrophage naive	13	GO:0003334	keratinocyte development	8	0	0.01	1.0000	0
Macrophage naive	13	GO:0003337	mesenchymal to epithelial transition involved in metanephros morphogenesis	10	0	0.01	1.0000	0
Macrophage naive	13	GO:0003338	metanephros morphogenesis	27	0	0.02	1.0000	0
Macrophage naive	13	GO:0003339	regulation of mesenchymal to epithelial transition involved in metanephros morphogenesis	5	0	0	1.0000	0
Macrophage naive	13	GO:0003341	cilium movement	101	0	0.07	1.0000	0
Macrophage naive	13	GO:0003344	pericardium morphogenesis	9	0	0.01	1.0000	0
Macrophage naive	13	GO:0003348	cardiac endothelial cell differentiation	6	0	0	1.0000	0
Macrophage naive	13	GO:0003351	epithelial cilium movement involved in extracellular fluid movement	28	0	0.02	1.0000	0
Macrophage naive	13	GO:0003352	regulation of cilium movement	14	0	0.01	1.0000	0
Macrophage naive	13	GO:0003356	regulation of cilium beat frequency	10	0	0.01	1.0000	0
Macrophage naive	13	GO:0003357	noradrenergic neuron differentiation	5	0	0	1.0000	0
Macrophage naive	13	GO:0003360	brainstem development	6	0	0	1.0000	0
Macrophage naive	13	GO:0003373	dynamin family protein polymerization involved in membrane fission	8	0	0.01	1.0000	0
Macrophage naive	13	GO:0003374	dynamin family protein polymerization involved in mitochondrial fission	8	0	0.01	1.0000	0
Macrophage naive	13	GO:0003376	sphingosine-1-phosphate receptor signaling pathway	13	0	0.01	1.0000	0
Macrophage naive	13	GO:0003382	epithelial cell morphogenesis	22	0	0.01	1.0000	0
Macrophage naive	13	GO:0003401	axis elongation	24	0	0.02	1.0000	0
Macrophage naive	13	GO:0003402	planar cell polarity pathway involved in axis elongation	5	0	0	1.0000	0
Macrophage naive	13	GO:0003407	neural retina development	50	0	0.03	1.0000	0
Macrophage naive	13	GO:0003413	chondrocyte differentiation involved in endochondral bone morphogenesis	11	0	0.01	1.0000	0
Macrophage naive	13	GO:0003415	chondrocyte hypertrophy	5	0	0	1.0000	0
Macrophage naive	13	GO:0003416	endochondral bone growth	18	0	0.01	1.0000	0
Macrophage naive	13	GO:0003417	growth plate cartilage development	11	0	0.01	1.0000	0
Macrophage naive	13	GO:0003418	growth plate cartilage chondrocyte differentiation	7	0	0	1.0000	0
Macrophage naive	13	GO:0003431	growth plate cartilage chondrocyte development	5	0	0	1.0000	0
Macrophage naive	13	GO:0003433	chondrocyte development involved in endochondral bone morphogenesis	7	0	0	1.0000	0
Macrophage naive	13	GO:0005513	detection of calcium ion	9	0	0.01	1.0000	0
Macrophage naive	13	GO:0005975	carbohydrate metabolic process	524	0	0.35	1.0000	0
Macrophage naive	13	GO:0005976	polysaccharide metabolic process	98	0	0.06	1.0000	0
Macrophage naive	13	GO:0005977	glycogen metabolic process	64	0	0.04	1.0000	0
Macrophage naive	13	GO:0005978	glycogen biosynthetic process	40	0	0.03	1.0000	0
Macrophage naive	13	GO:0005979	regulation of glycogen biosynthetic process	26	0	0.02	1.0000	0
Macrophage naive	13	GO:0005980	glycogen catabolic process	22	0	0.01	1.0000	0
Macrophage naive	13	GO:0005981	regulation of glycogen catabolic process	6	0	0	1.0000	0
Macrophage naive	13	GO:0005984	disaccharide metabolic process	8	0	0.01	1.0000	0
Macrophage naive	13	GO:0005996	monosaccharide metabolic process	231	0	0.15	1.0000	0
Macrophage naive	13	GO:0006000	fructose metabolic process	13	0	0.01	1.0000	0
Macrophage naive	13	GO:0006002	fructose 6-phosphate metabolic process	10	0	0.01	1.0000	0
Macrophage naive	13	GO:0006003	fructose 2,6-bisphosphate metabolic process	5	0	0	1.0000	0
Macrophage naive	13	GO:0006004	fucose metabolic process	13	0	0.01	1.0000	0
Macrophage naive	13	GO:0006006	glucose metabolic process	177	0	0.12	1.0000	0
Macrophage naive	13	GO:0006007	glucose catabolic process	29	0	0.02	1.0000	0
Macrophage naive	13	GO:0006011	UDP-glucose metabolic process	5	0	0	1.0000	0
Macrophage naive	13	GO:0006012	galactose metabolic process	13	0	0.01	1.0000	0
Macrophage naive	13	GO:0006013	mannose metabolic process	9	0	0.01	1.0000	0
Macrophage naive	13	GO:0006015	5-phosphoribose 1-diphosphate biosynthetic process	5	0	0	1.0000	0
Macrophage naive	13	GO:0006020	inositol metabolic process	10	0	0.01	1.0000	0
Macrophage naive	13	GO:0006022	aminoglycan metabolic process	150	0	0.1	1.0000	0
Macrophage naive	13	GO:0006023	aminoglycan biosynthetic process	106	0	0.07	1.0000	0
Macrophage naive	13	GO:0006024	glycosaminoglycan biosynthetic process	100	0	0.07	1.0000	0
Macrophage naive	13	GO:0006026	aminoglycan catabolic process	58	0	0.04	1.0000	0
Macrophage naive	13	GO:0006027	glycosaminoglycan catabolic process	53	0	0.04	1.0000	0
Macrophage naive	13	GO:0006029	proteoglycan metabolic process	79	0	0.05	1.0000	0
Macrophage naive	13	GO:0006030	chitin metabolic process	5	0	0	1.0000	0
Macrophage naive	13	GO:0006032	chitin catabolic process	5	0	0	1.0000	0
Macrophage naive	13	GO:0006040	amino sugar metabolic process	37	0	0.02	1.0000	0
Macrophage naive	13	GO:0006044	N-acetylglucosamine metabolic process	17	0	0.01	1.0000	0
Macrophage naive	13	GO:0006047	UDP-N-acetylglucosamine metabolic process	15	0	0.01	1.0000	0
Macrophage naive	13	GO:0006048	UDP-N-acetylglucosamine biosynthetic process	11	0	0.01	1.0000	0
Macrophage naive	13	GO:0006054	N-acetylneuraminate metabolic process	11	0	0.01	1.0000	0
Macrophage naive	13	GO:0006063	uronic acid metabolic process	7	0	0	1.0000	0
Macrophage naive	13	GO:0006064	glucuronate catabolic process	5	0	0	1.0000	0
Macrophage naive	13	GO:0006066	alcohol metabolic process	300	0	0.2	1.0000	0
Macrophage naive	13	GO:0006067	ethanol metabolic process	12	0	0.01	1.0000	0
Macrophage naive	13	GO:0006068	ethanol catabolic process	8	0	0.01	1.0000	0
Macrophage naive	13	GO:0006069	ethanol oxidation	6	0	0	1.0000	0
Macrophage naive	13	GO:0006071	glycerol metabolic process	13	0	0.01	1.0000	0
Macrophage naive	13	GO:0006072	glycerol-3-phosphate metabolic process	7	0	0	1.0000	0
Macrophage naive	13	GO:0006073	cellular glucan metabolic process	65	0	0.04	1.0000	0
Macrophage naive	13	GO:0006081	cellular aldehyde metabolic process	50	0	0.03	1.0000	0
Macrophage naive	13	GO:0006082	organic acid metabolic process	845	0	0.56	1.0000	0
Macrophage naive	13	GO:0006084	acetyl-CoA metabolic process	36	0	0.02	1.0000	0
Macrophage naive	13	GO:0006085	acetyl-CoA biosynthetic process	21	0	0.01	1.0000	0
Macrophage naive	13	GO:0006086	acetyl-CoA biosynthetic process from pyruvate	14	0	0.01	1.0000	0
Macrophage naive	13	GO:0006089	lactate metabolic process	13	0	0.01	1.0000	0
Macrophage naive	13	GO:0006090	pyruvate metabolic process	130	0	0.09	1.0000	0
Macrophage naive	13	GO:0006094	gluconeogenesis	74	0	0.05	1.0000	0
Macrophage naive	13	GO:0006096	glycolytic process	100	0	0.07	1.0000	0
Macrophage naive	13	GO:0006098	pentose-phosphate shunt	15	0	0.01	1.0000	0
Macrophage naive	13	GO:0006099	tricarboxylic acid cycle	33	0	0.02	1.0000	0
Macrophage naive	13	GO:0006101	citrate metabolic process	5	0	0	1.0000	0
Macrophage naive	13	GO:0006102	isocitrate metabolic process	5	0	0	1.0000	0
Macrophage naive	13	GO:0006103	2-oxoglutarate metabolic process	15	0	0.01	1.0000	0
Macrophage naive	13	GO:0006104	succinyl-CoA metabolic process	5	0	0	1.0000	0
Macrophage naive	13	GO:0006105	succinate metabolic process	5	0	0	1.0000	0
Macrophage naive	13	GO:0006107	oxaloacetate metabolic process	8	0	0.01	1.0000	0
Macrophage naive	13	GO:0006108	malate metabolic process	7	0	0	1.0000	0
Macrophage naive	13	GO:0006109	regulation of carbohydrate metabolic process	180	0	0.12	1.0000	0
Macrophage naive	13	GO:0006110	regulation of glycolytic process	70	0	0.05	1.0000	0
Macrophage naive	13	GO:0006111	regulation of gluconeogenesis	39	0	0.03	1.0000	0
Macrophage naive	13	GO:0006112	energy reserve metabolic process	71	0	0.05	1.0000	0
Macrophage naive	13	GO:0006120	mitochondrial electron transport, NADH to ubiquinone	46	0	0.03	1.0000	0
Macrophage naive	13	GO:0006122	mitochondrial electron transport, ubiquinol to cytochrome c	12	0	0.01	1.0000	0
Macrophage naive	13	GO:0006123	mitochondrial electron transport, cytochrome c to oxygen	15	0	0.01	1.0000	0
Macrophage naive	13	GO:0006140	regulation of nucleotide metabolic process	100	0	0.07	1.0000	0
Macrophage naive	13	GO:0006144	purine nucleobase metabolic process	18	0	0.01	1.0000	0
Macrophage naive	13	GO:0006152	purine nucleoside catabolic process	10	0	0.01	1.0000	0
Macrophage naive	13	GO:0006165	nucleoside diphosphate phosphorylation	116	0	0.08	1.0000	0
Macrophage naive	13	GO:0006166	purine ribonucleoside salvage	5	0	0	1.0000	0
Macrophage naive	13	GO:0006167	AMP biosynthetic process	7	0	0	1.0000	0
Macrophage naive	13	GO:0006171	cAMP biosynthetic process	9	0	0.01	1.0000	0
Macrophage naive	13	GO:0006172	ADP biosynthetic process	5	0	0	1.0000	0
Macrophage naive	13	GO:0006182	cGMP biosynthetic process	7	0	0	1.0000	0
Macrophage naive	13	GO:0006183	GTP biosynthetic process	9	0	0.01	1.0000	0
Macrophage naive	13	GO:0006188	IMP biosynthetic process	9	0	0.01	1.0000	0
Macrophage naive	13	GO:0006189	'de novo' IMP biosynthetic process	6	0	0	1.0000	0
Macrophage naive	13	GO:0006195	purine nucleotide catabolic process	43	0	0.03	1.0000	0
Macrophage naive	13	GO:0006198	cAMP catabolic process	9	0	0.01	1.0000	0
Macrophage naive	13	GO:0006206	pyrimidine nucleobase metabolic process	15	0	0.01	1.0000	0
Macrophage naive	13	GO:0006207	'de novo' pyrimidine nucleobase biosynthetic process	6	0	0	1.0000	0
Macrophage naive	13	GO:0006213	pyrimidine nucleoside metabolic process	29	0	0.02	1.0000	0
Macrophage naive	13	GO:0006216	cytidine catabolic process	9	0	0.01	1.0000	0
Macrophage naive	13	GO:0006220	pyrimidine nucleotide metabolic process	43	0	0.03	1.0000	0
Macrophage naive	13	GO:0006221	pyrimidine nucleotide biosynthetic process	26	0	0.02	1.0000	0
Macrophage naive	13	GO:0006222	UMP biosynthetic process	9	0	0.01	1.0000	0
Macrophage naive	13	GO:0006228	UTP biosynthetic process	8	0	0.01	1.0000	0
Macrophage naive	13	GO:0006241	CTP biosynthetic process	12	0	0.01	1.0000	0
Macrophage naive	13	GO:0006244	pyrimidine nucleotide catabolic process	17	0	0.01	1.0000	0
Macrophage naive	13	GO:0006259	DNA metabolic process	858	0	0.57	1.0000	0
Macrophage naive	13	GO:0006260	DNA replication	270	0	0.18	1.0000	0
Macrophage naive	13	GO:0006261	DNA-dependent DNA replication	151	0	0.1	1.0000	0
Macrophage naive	13	GO:0006264	mitochondrial DNA replication	12	0	0.01	1.0000	0
Macrophage naive	13	GO:0006265	DNA topological change	9	0	0.01	1.0000	0
Macrophage naive	13	GO:0006266	DNA ligation	15	0	0.01	1.0000	0
Macrophage naive	13	GO:0006267	pre-replicative complex assembly involved in nuclear cell cycle DNA replication	8	0	0.01	1.0000	0
Macrophage naive	13	GO:0006268	DNA unwinding involved in DNA replication	16	0	0.01	1.0000	0
Macrophage naive	13	GO:0006269	DNA replication, synthesis of RNA primer	6	0	0	1.0000	0
Macrophage naive	13	GO:0006270	DNA replication initiation	39	0	0.03	1.0000	0
Macrophage naive	13	GO:0006271	DNA strand elongation involved in DNA replication	19	0	0.01	1.0000	0
Macrophage naive	13	GO:0006275	regulation of DNA replication	101	0	0.07	1.0000	0
Macrophage naive	13	GO:0006278	RNA-dependent DNA biosynthetic process	68	0	0.05	1.0000	0
Macrophage naive	13	GO:0006281	DNA repair	537	0	0.36	1.0000	0
Macrophage naive	13	GO:0006282	regulation of DNA repair	126	0	0.08	1.0000	0
Macrophage naive	13	GO:0006283	transcription-coupled nucleotide-excision repair	72	0	0.05	1.0000	0
Macrophage naive	13	GO:0006284	base-excision repair	39	0	0.03	1.0000	0
Macrophage naive	13	GO:0006285	base-excision repair, AP site formation	10	0	0.01	1.0000	0
Macrophage naive	13	GO:0006287	base-excision repair, gap-filling	6	0	0	1.0000	0
Macrophage naive	13	GO:0006289	nucleotide-excision repair	105	0	0.07	1.0000	0
Macrophage naive	13	GO:0006290	pyrimidine dimer repair	8	0	0.01	1.0000	0
Macrophage naive	13	GO:0006293	nucleotide-excision repair, preincision complex stabilization	21	0	0.01	1.0000	0
Macrophage naive	13	GO:0006294	nucleotide-excision repair, preincision complex assembly	29	0	0.02	1.0000	0
Macrophage naive	13	GO:0006295	nucleotide-excision repair, DNA incision, 3'-to lesion	21	0	0.01	1.0000	0
Macrophage naive	13	GO:0006296	nucleotide-excision repair, DNA incision, 5'-to lesion	37	0	0.02	1.0000	0
Macrophage naive	13	GO:0006297	nucleotide-excision repair, DNA gap filling	23	0	0.02	1.0000	0
Macrophage naive	13	GO:0006298	mismatch repair	32	0	0.02	1.0000	0
Macrophage naive	13	GO:0006301	postreplication repair	52	0	0.03	1.0000	0
Macrophage naive	13	GO:0006302	double-strand break repair	251	0	0.17	1.0000	0
Macrophage naive	13	GO:0006303	double-strand break repair via nonhomologous end joining	91	0	0.06	1.0000	0
Macrophage naive	13	GO:0006304	DNA modification	97	0	0.06	1.0000	0
Macrophage naive	13	GO:0006305	DNA alkylation	55	0	0.04	1.0000	0
Macrophage naive	13	GO:0006306	DNA methylation	55	0	0.04	1.0000	0
Macrophage naive	13	GO:0006307	DNA dealkylation involved in DNA repair	10	0	0.01	1.0000	0
Macrophage naive	13	GO:0006308	DNA catabolic process	35	0	0.02	1.0000	0
Macrophage naive	13	GO:0006309	apoptotic DNA fragmentation	20	0	0.01	1.0000	0
Macrophage naive	13	GO:0006310	DNA recombination	260	0	0.17	1.0000	0
Macrophage naive	13	GO:0006312	mitotic recombination	23	0	0.02	1.0000	0
Macrophage naive	13	GO:0006323	DNA packaging	183	0	0.12	1.0000	0
Macrophage naive	13	GO:0006325	chromatin organization	703	0	0.47	1.0000	0
Macrophage naive	13	GO:0006333	chromatin assembly or disassembly	173	0	0.11	1.0000	0
Macrophage naive	13	GO:0006334	nucleosome assembly	102	0	0.07	1.0000	0
Macrophage naive	13	GO:0006335	DNA replication-dependent nucleosome assembly	22	0	0.01	1.0000	0
Macrophage naive	13	GO:0006336	DNA replication-independent nucleosome assembly	48	0	0.03	1.0000	0
Macrophage naive	13	GO:0006337	nucleosome disassembly	16	0	0.01	1.0000	0
Macrophage naive	13	GO:0006338	chromatin remodeling	182	0	0.12	1.0000	0
Macrophage naive	13	GO:0006342	chromatin silencing	57	0	0.04	1.0000	0
Macrophage naive	13	GO:0006346	DNA methylation-dependent heterochromatin assembly	18	0	0.01	1.0000	0
Macrophage naive	13	GO:0006348	chromatin silencing at telomere	9	0	0.01	1.0000	0
Macrophage naive	13	GO:0006349	regulation of gene expression by genetic imprinting	14	0	0.01	1.0000	0
Macrophage naive	13	GO:0006352	DNA-templated transcription, initiation	218	0	0.14	1.0000	0
Macrophage naive	13	GO:0006354	DNA-templated transcription, elongation	108	0	0.07	1.0000	0
Macrophage naive	13	GO:0006356	regulation of transcription by RNA polymerase I	33	0	0.02	1.0000	0
Macrophage naive	13	GO:0006359	regulation of transcription by RNA polymerase III	23	0	0.02	1.0000	0
Macrophage naive	13	GO:0006360	transcription by RNA polymerase I	65	0	0.04	1.0000	0
Macrophage naive	13	GO:0006361	transcription initiation from RNA polymerase I promoter	35	0	0.02	1.0000	0
Macrophage naive	13	GO:0006362	transcription elongation from RNA polymerase I promoter	29	0	0.02	1.0000	0
Macrophage naive	13	GO:0006363	termination of RNA polymerase I transcription	30	0	0.02	1.0000	0
Macrophage naive	13	GO:0006364	rRNA processing	223	0	0.15	1.0000	0
Macrophage naive	13	GO:0006367	transcription initiation from RNA polymerase II promoter	165	0	0.11	1.0000	0
Macrophage naive	13	GO:0006368	transcription elongation from RNA polymerase II promoter	79	0	0.05	1.0000	0
Macrophage naive	13	GO:0006370	7-methylguanosine mRNA capping	32	0	0.02	1.0000	0
Macrophage naive	13	GO:0006376	mRNA splice site selection	32	0	0.02	1.0000	0
Macrophage naive	13	GO:0006378	mRNA polyadenylation	45	0	0.03	1.0000	0
Macrophage naive	13	GO:0006382	adenosine to inosine editing	6	0	0	1.0000	0
Macrophage naive	13	GO:0006383	transcription by RNA polymerase III	47	0	0.03	1.0000	0
Macrophage naive	13	GO:0006384	transcription initiation from RNA polymerase III promoter	8	0	0.01	1.0000	0
Macrophage naive	13	GO:0006390	mitochondrial transcription	17	0	0.01	1.0000	0
Macrophage naive	13	GO:0006398	mRNA 3'-end processing by stem-loop binding and cleavage	5	0	0	1.0000	0
Macrophage naive	13	GO:0006400	tRNA modification	89	0	0.06	1.0000	0
Macrophage naive	13	GO:0006401	RNA catabolic process	397	0	0.26	1.0000	0
Macrophage naive	13	GO:0006402	mRNA catabolic process	359	0	0.24	1.0000	0
Macrophage naive	13	GO:0006409	tRNA export from nucleus	34	0	0.02	1.0000	0
Macrophage naive	13	GO:0006412	translation	598	0	0.4	1.0000	0
Macrophage naive	13	GO:0006413	translational initiation	184	0	0.12	1.0000	0
Macrophage naive	13	GO:0006414	translational elongation	131	0	0.09	1.0000	0
Macrophage naive	13	GO:0006415	translational termination	105	0	0.07	1.0000	0
Macrophage naive	13	GO:0006417	regulation of translation	332	0	0.22	1.0000	0
Macrophage naive	13	GO:0006418	tRNA aminoacylation for protein translation	44	0	0.03	1.0000	0
Macrophage naive	13	GO:0006446	regulation of translational initiation	75	0	0.05	1.0000	0
Macrophage naive	13	GO:0006448	regulation of translational elongation	19	0	0.01	1.0000	0
Macrophage naive	13	GO:0006449	regulation of translational termination	11	0	0.01	1.0000	0
Macrophage naive	13	GO:0006450	regulation of translational fidelity	18	0	0.01	1.0000	0
Macrophage naive	13	GO:0006451	translational readthrough	9	0	0.01	1.0000	0
Macrophage naive	13	GO:0006457	protein folding	201	0	0.13	1.0000	0
Macrophage naive	13	GO:0006458	'de novo' protein folding	39	0	0.03	1.0000	0
Macrophage naive	13	GO:0006464	cellular protein modification process	3426	0	2.27	1.0000	0
Macrophage naive	13	GO:0006465	signal peptide processing	11	0	0.01	1.0000	0
Macrophage naive	13	GO:0006468	protein phosphorylation	1398	0	0.93	1.0000	0
Macrophage naive	13	GO:0006469	negative regulation of protein kinase activity	215	0	0.14	1.0000	0
Macrophage naive	13	GO:0006470	protein dephosphorylation	288	0	0.19	1.0000	0
Macrophage naive	13	GO:0006471	protein ADP-ribosylation	31	0	0.02	1.0000	0
Macrophage naive	13	GO:0006473	protein acetylation	180	0	0.12	1.0000	0
Macrophage naive	13	GO:0006474	N-terminal protein amino acid acetylation	15	0	0.01	1.0000	0
Macrophage naive	13	GO:0006475	internal protein amino acid acetylation	147	0	0.1	1.0000	0
Macrophage naive	13	GO:0006476	protein deacetylation	87	0	0.06	1.0000	0
Macrophage naive	13	GO:0006477	protein sulfation	5	0	0	1.0000	0
Macrophage naive	13	GO:0006479	protein methylation	152	0	0.1	1.0000	0
Macrophage naive	13	GO:0006482	protein demethylation	30	0	0.02	1.0000	0
Macrophage naive	13	GO:0006486	protein glycosylation	216	0	0.14	1.0000	0
Macrophage naive	13	GO:0006487	protein N-linked glycosylation	71	0	0.05	1.0000	0
Macrophage naive	13	GO:0006488	dolichol-linked oligosaccharide biosynthetic process	20	0	0.01	1.0000	0
Macrophage naive	13	GO:0006489	dolichyl diphosphate biosynthetic process	7	0	0	1.0000	0
Macrophage naive	13	GO:0006490	oligosaccharide-lipid intermediate biosynthetic process	21	0	0.01	1.0000	0
Macrophage naive	13	GO:0006491	N-glycan processing	17	0	0.01	1.0000	0
Macrophage naive	13	GO:0006493	protein O-linked glycosylation	85	0	0.06	1.0000	0
Macrophage naive	13	GO:0006497	protein lipidation	81	0	0.05	1.0000	0
Macrophage naive	13	GO:0006498	N-terminal protein lipidation	5	0	0	1.0000	0
Macrophage naive	13	GO:0006501	C-terminal protein lipidation	5	0	0	1.0000	0
Macrophage naive	13	GO:0006505	GPI anchor metabolic process	31	0	0.02	1.0000	0
Macrophage naive	13	GO:0006506	GPI anchor biosynthetic process	30	0	0.02	1.0000	0
Macrophage naive	13	GO:0006508	proteolysis	1464	0	0.97	1.0000	0
Macrophage naive	13	GO:0006509	membrane protein ectodomain proteolysis	40	0	0.03	1.0000	0
Macrophage naive	13	GO:0006511	ubiquitin-dependent protein catabolic process	591	0	0.39	1.0000	0
Macrophage naive	13	GO:0006513	protein monoubiquitination	66	0	0.04	1.0000	0
Macrophage naive	13	GO:0006515	protein quality control for misfolded or incompletely synthesized proteins	28	0	0.02	1.0000	0
Macrophage naive	13	GO:0006516	glycoprotein catabolic process	24	0	0.02	1.0000	0
Macrophage naive	13	GO:0006517	protein deglycosylation	28	0	0.02	1.0000	0
Macrophage naive	13	GO:0006518	peptide metabolic process	744	0	0.49	1.0000	0
Macrophage naive	13	GO:0006520	cellular amino acid metabolic process	281	0	0.19	1.0000	0
Macrophage naive	13	GO:0006521	regulation of cellular amino acid metabolic process	56	0	0.04	1.0000	0
Macrophage naive	13	GO:0006525	arginine metabolic process	15	0	0.01	1.0000	0
Macrophage naive	13	GO:0006527	arginine catabolic process	7	0	0	1.0000	0
Macrophage naive	13	GO:0006528	asparagine metabolic process	5	0	0	1.0000	0
Macrophage naive	13	GO:0006531	aspartate metabolic process	5	0	0	1.0000	0
Macrophage naive	13	GO:0006534	cysteine metabolic process	11	0	0.01	1.0000	0
Macrophage naive	13	GO:0006536	glutamate metabolic process	26	0	0.02	1.0000	0
Macrophage naive	13	GO:0006537	glutamate biosynthetic process	5	0	0	1.0000	0
Macrophage naive	13	GO:0006538	glutamate catabolic process	7	0	0	1.0000	0
Macrophage naive	13	GO:0006541	glutamine metabolic process	20	0	0.01	1.0000	0
Macrophage naive	13	GO:0006544	glycine metabolic process	13	0	0.01	1.0000	0
Macrophage naive	13	GO:0006547	histidine metabolic process	8	0	0.01	1.0000	0
Macrophage naive	13	GO:0006548	histidine catabolic process	6	0	0	1.0000	0
Macrophage naive	13	GO:0006549	isoleucine metabolic process	6	0	0	1.0000	0
Macrophage naive	13	GO:0006551	leucine metabolic process	8	0	0.01	1.0000	0
Macrophage naive	13	GO:0006552	leucine catabolic process	6	0	0	1.0000	0
Macrophage naive	13	GO:0006553	lysine metabolic process	12	0	0.01	1.0000	0
Macrophage naive	13	GO:0006554	lysine catabolic process	11	0	0.01	1.0000	0
Macrophage naive	13	GO:0006555	methionine metabolic process	13	0	0.01	1.0000	0
Macrophage naive	13	GO:0006558	L-phenylalanine metabolic process	9	0	0.01	1.0000	0
Macrophage naive	13	GO:0006559	L-phenylalanine catabolic process	9	0	0.01	1.0000	0
Macrophage naive	13	GO:0006560	proline metabolic process	8	0	0.01	1.0000	0
Macrophage naive	13	GO:0006561	proline biosynthetic process	6	0	0	1.0000	0
Macrophage naive	13	GO:0006563	L-serine metabolic process	11	0	0.01	1.0000	0
Macrophage naive	13	GO:0006564	L-serine biosynthetic process	7	0	0	1.0000	0
Macrophage naive	13	GO:0006565	L-serine catabolic process	5	0	0	1.0000	0
Macrophage naive	13	GO:0006566	threonine metabolic process	5	0	0	1.0000	0
Macrophage naive	13	GO:0006568	tryptophan metabolic process	11	0	0.01	1.0000	0
Macrophage naive	13	GO:0006569	tryptophan catabolic process	9	0	0.01	1.0000	0
Macrophage naive	13	GO:0006570	tyrosine metabolic process	5	0	0	1.0000	0
Macrophage naive	13	GO:0006573	valine metabolic process	7	0	0	1.0000	0
Macrophage naive	13	GO:0006575	cellular modified amino acid metabolic process	142	0	0.09	1.0000	0
Macrophage naive	13	GO:0006576	cellular biogenic amine metabolic process	78	0	0.05	1.0000	0
Macrophage naive	13	GO:0006577	amino-acid betaine metabolic process	14	0	0.01	1.0000	0
Macrophage naive	13	GO:0006578	amino-acid betaine biosynthetic process	6	0	0	1.0000	0
Macrophage naive	13	GO:0006582	melanin metabolic process	19	0	0.01	1.0000	0
Macrophage naive	13	GO:0006584	catecholamine metabolic process	35	0	0.02	1.0000	0
Macrophage naive	13	GO:0006586	indolalkylamine metabolic process	12	0	0.01	1.0000	0
Macrophage naive	13	GO:0006590	thyroid hormone generation	11	0	0.01	1.0000	0
Macrophage naive	13	GO:0006591	ornithine metabolic process	6	0	0	1.0000	0
Macrophage naive	13	GO:0006595	polyamine metabolic process	17	0	0.01	1.0000	0
Macrophage naive	13	GO:0006596	polyamine biosynthetic process	13	0	0.01	1.0000	0
Macrophage naive	13	GO:0006600	creatine metabolic process	5	0	0	1.0000	0
Macrophage naive	13	GO:0006605	protein targeting	408	0	0.27	1.0000	0
Macrophage naive	13	GO:0006606	protein import into nucleus	125	0	0.08	1.0000	0
Macrophage naive	13	GO:0006607	NLS-bearing protein import into nucleus	16	0	0.01	1.0000	0
Macrophage naive	13	GO:0006612	protein targeting to membrane	189	0	0.13	1.0000	0
Macrophage naive	13	GO:0006613	cotranslational protein targeting to membrane	101	0	0.07	1.0000	0
Macrophage naive	13	GO:0006614	SRP-dependent cotranslational protein targeting to membrane	96	0	0.06	1.0000	0
Macrophage naive	13	GO:0006616	SRP-dependent cotranslational protein targeting to membrane, translocation	8	0	0.01	1.0000	0
Macrophage naive	13	GO:0006620	posttranslational protein targeting to endoplasmic reticulum membrane	12	0	0.01	1.0000	0
Macrophage naive	13	GO:0006621	protein retention in ER lumen	9	0	0.01	1.0000	0
Macrophage naive	13	GO:0006622	protein targeting to lysosome	22	0	0.01	1.0000	0
Macrophage naive	13	GO:0006623	protein targeting to vacuole	39	0	0.03	1.0000	0
Macrophage naive	13	GO:0006625	protein targeting to peroxisome	62	0	0.04	1.0000	0
Macrophage naive	13	GO:0006626	protein targeting to mitochondrion	98	0	0.06	1.0000	0
Macrophage naive	13	GO:0006627	protein processing involved in protein targeting to mitochondrion	7	0	0	1.0000	0
Macrophage naive	13	GO:0006629	lipid metabolic process	1126	0	0.75	1.0000	0
Macrophage naive	13	GO:0006631	fatty acid metabolic process	298	0	0.2	1.0000	0
Macrophage naive	13	GO:0006633	fatty acid biosynthetic process	123	0	0.08	1.0000	0
Macrophage naive	13	GO:0006635	fatty acid beta-oxidation	70	0	0.05	1.0000	0
Macrophage naive	13	GO:0006636	unsaturated fatty acid biosynthetic process	40	0	0.03	1.0000	0
Macrophage naive	13	GO:0006637	acyl-CoA metabolic process	91	0	0.06	1.0000	0
Macrophage naive	13	GO:0006638	neutral lipid metabolic process	97	0	0.06	1.0000	0
Macrophage naive	13	GO:0006639	acylglycerol metabolic process	97	0	0.06	1.0000	0
Macrophage naive	13	GO:0006641	triglyceride metabolic process	73	0	0.05	1.0000	0
Macrophage naive	13	GO:0006643	membrane lipid metabolic process	187	0	0.12	1.0000	0
Macrophage naive	13	GO:0006644	phospholipid metabolic process	362	0	0.24	1.0000	0
Macrophage naive	13	GO:0006646	phosphatidylethanolamine biosynthetic process	14	0	0.01	1.0000	0
Macrophage naive	13	GO:0006650	glycerophospholipid metabolic process	302	0	0.2	1.0000	0
Macrophage naive	13	GO:0006651	diacylglycerol biosynthetic process	7	0	0	1.0000	0
Macrophage naive	13	GO:0006654	phosphatidic acid biosynthetic process	36	0	0.02	1.0000	0
Macrophage naive	13	GO:0006655	phosphatidylglycerol biosynthetic process	10	0	0.01	1.0000	0
Macrophage naive	13	GO:0006656	phosphatidylcholine biosynthetic process	36	0	0.02	1.0000	0
Macrophage naive	13	GO:0006657	CDP-choline pathway	7	0	0	1.0000	0
Macrophage naive	13	GO:0006658	phosphatidylserine metabolic process	26	0	0.02	1.0000	0
Macrophage naive	13	GO:0006661	phosphatidylinositol biosynthetic process	108	0	0.07	1.0000	0
Macrophage naive	13	GO:0006662	glycerol ether metabolic process	19	0	0.01	1.0000	0
Macrophage naive	13	GO:0006664	glycolipid metabolic process	97	0	0.06	1.0000	0
Macrophage naive	13	GO:0006665	sphingolipid metabolic process	146	0	0.1	1.0000	0
Macrophage naive	13	GO:0006670	sphingosine metabolic process	19	0	0.01	1.0000	0
Macrophage naive	13	GO:0006672	ceramide metabolic process	86	0	0.06	1.0000	0
Macrophage naive	13	GO:0006677	glycosylceramide metabolic process	14	0	0.01	1.0000	0
Macrophage naive	13	GO:0006678	glucosylceramide metabolic process	5	0	0	1.0000	0
Macrophage naive	13	GO:0006684	sphingomyelin metabolic process	14	0	0.01	1.0000	0
Macrophage naive	13	GO:0006685	sphingomyelin catabolic process	6	0	0	1.0000	0
Macrophage naive	13	GO:0006686	sphingomyelin biosynthetic process	7	0	0	1.0000	0
Macrophage naive	13	GO:0006687	glycosphingolipid metabolic process	59	0	0.04	1.0000	0
Macrophage naive	13	GO:0006688	glycosphingolipid biosynthetic process	24	0	0.02	1.0000	0
Macrophage naive	13	GO:0006689	ganglioside catabolic process	5	0	0	1.0000	0
Macrophage naive	13	GO:0006690	icosanoid metabolic process	71	0	0.05	1.0000	0
Macrophage naive	13	GO:0006691	leukotriene metabolic process	18	0	0.01	1.0000	0
Macrophage naive	13	GO:0006692	prostanoid metabolic process	36	0	0.02	1.0000	0
Macrophage naive	13	GO:0006693	prostaglandin metabolic process	36	0	0.02	1.0000	0
Macrophage naive	13	GO:0006694	steroid biosynthetic process	143	0	0.09	1.0000	0
Macrophage naive	13	GO:0006695	cholesterol biosynthetic process	60	0	0.04	1.0000	0
Macrophage naive	13	GO:0006699	bile acid biosynthetic process	28	0	0.02	1.0000	0
Macrophage naive	13	GO:0006700	C21-steroid hormone biosynthetic process	21	0	0.01	1.0000	0
Macrophage naive	13	GO:0006702	androgen biosynthetic process	7	0	0	1.0000	0
Macrophage naive	13	GO:0006703	estrogen biosynthetic process	11	0	0.01	1.0000	0
Macrophage naive	13	GO:0006704	glucocorticoid biosynthetic process	12	0	0.01	1.0000	0
Macrophage naive	13	GO:0006705	mineralocorticoid biosynthetic process	9	0	0.01	1.0000	0
Macrophage naive	13	GO:0006706	steroid catabolic process	19	0	0.01	1.0000	0
Macrophage naive	13	GO:0006707	cholesterol catabolic process	8	0	0.01	1.0000	0
Macrophage naive	13	GO:0006710	androgen catabolic process	5	0	0	1.0000	0
Macrophage naive	13	GO:0006720	isoprenoid metabolic process	94	0	0.06	1.0000	0
Macrophage naive	13	GO:0006721	terpenoid metabolic process	77	0	0.05	1.0000	0
Macrophage naive	13	GO:0006729	tetrahydrobiopterin biosynthetic process	7	0	0	1.0000	0
Macrophage naive	13	GO:0006730	one-carbon metabolic process	30	0	0.02	1.0000	0
Macrophage naive	13	GO:0006734	NADH metabolic process	37	0	0.02	1.0000	0
Macrophage naive	13	GO:0006735	NADH regeneration	23	0	0.02	1.0000	0
Macrophage naive	13	GO:0006739	NADP metabolic process	32	0	0.02	1.0000	0
Macrophage naive	13	GO:0006740	NADPH regeneration	17	0	0.01	1.0000	0
Macrophage naive	13	GO:0006743	ubiquinone metabolic process	18	0	0.01	1.0000	0
Macrophage naive	13	GO:0006744	ubiquinone biosynthetic process	17	0	0.01	1.0000	0
Macrophage naive	13	GO:0006749	glutathione metabolic process	45	0	0.03	1.0000	0
Macrophage naive	13	GO:0006750	glutathione biosynthetic process	15	0	0.01	1.0000	0
Macrophage naive	13	GO:0006751	glutathione catabolic process	5	0	0	1.0000	0
Macrophage naive	13	GO:0006757	ATP generation from ADP	101	0	0.07	1.0000	0
Macrophage naive	13	GO:0006760	folic acid-containing compound metabolic process	23	0	0.02	1.0000	0
Macrophage naive	13	GO:0006766	vitamin metabolic process	95	0	0.06	1.0000	0
Macrophage naive	13	GO:0006767	water-soluble vitamin metabolic process	69	0	0.05	1.0000	0
Macrophage naive	13	GO:0006768	biotin metabolic process	9	0	0.01	1.0000	0
Macrophage naive	13	GO:0006771	riboflavin metabolic process	5	0	0	1.0000	0
Macrophage naive	13	GO:0006775	fat-soluble vitamin metabolic process	26	0	0.02	1.0000	0
Macrophage naive	13	GO:0006777	Mo-molybdopterin cofactor biosynthetic process	6	0	0	1.0000	0
Macrophage naive	13	GO:0006778	porphyrin-containing compound metabolic process	35	0	0.02	1.0000	0
Macrophage naive	13	GO:0006779	porphyrin-containing compound biosynthetic process	27	0	0.02	1.0000	0
Macrophage naive	13	GO:0006782	protoporphyrinogen IX biosynthetic process	8	0	0.01	1.0000	0
Macrophage naive	13	GO:0006783	heme biosynthetic process	23	0	0.02	1.0000	0
Macrophage naive	13	GO:0006790	sulfur compound metabolic process	319	0	0.21	1.0000	0
Macrophage naive	13	GO:0006797	polyphosphate metabolic process	6	0	0	1.0000	0
Macrophage naive	13	GO:0006798	polyphosphate catabolic process	5	0	0	1.0000	0
Macrophage naive	13	GO:0006801	superoxide metabolic process	52	0	0.03	1.0000	0
Macrophage naive	13	GO:0006805	xenobiotic metabolic process	69	0	0.05	1.0000	0
Macrophage naive	13	GO:0006809	nitric oxide biosynthetic process	59	0	0.04	1.0000	0
Macrophage naive	13	GO:0006813	potassium ion transport	154	0	0.1	1.0000	0
Macrophage naive	13	GO:0006814	sodium ion transport	160	0	0.11	1.0000	0
Macrophage naive	13	GO:0006816	calcium ion transport	306	0	0.2	1.0000	0
Macrophage naive	13	GO:0006817	phosphate ion transport	19	0	0.01	1.0000	0
Macrophage naive	13	GO:0006821	chloride transport	72	0	0.05	1.0000	0
Macrophage naive	13	GO:0006824	cobalt ion transport	6	0	0	1.0000	0
Macrophage naive	13	GO:0006825	copper ion transport	14	0	0.01	1.0000	0
Macrophage naive	13	GO:0006826	iron ion transport	65	0	0.04	1.0000	0
Macrophage naive	13	GO:0006828	manganese ion transport	10	0	0.01	1.0000	0
Macrophage naive	13	GO:0006829	zinc ion transport	25	0	0.02	1.0000	0
Macrophage naive	13	GO:0006833	water transport	10	0	0.01	1.0000	0
Macrophage naive	13	GO:0006835	dicarboxylic acid transport	73	0	0.05	1.0000	0
Macrophage naive	13	GO:0006836	neurotransmitter transport	168	0	0.11	1.0000	0
Macrophage naive	13	GO:0006837	serotonin transport	14	0	0.01	1.0000	0
Macrophage naive	13	GO:0006851	mitochondrial calcium ion transmembrane transport	23	0	0.02	1.0000	0
Macrophage naive	13	GO:0006853	carnitine shuttle	10	0	0.01	1.0000	0
Macrophage naive	13	GO:0006855	drug transmembrane transport	9	0	0.01	1.0000	0
Macrophage naive	13	GO:0006857	oligopeptide transport	11	0	0.01	1.0000	0
Macrophage naive	13	GO:0006858	extracellular transport	31	0	0.02	1.0000	0
Macrophage naive	13	GO:0006862	nucleotide transport	29	0	0.02	1.0000	0
Macrophage naive	13	GO:0006863	purine nucleobase transport	7	0	0	1.0000	0
Macrophage naive	13	GO:0006865	amino acid transport	111	0	0.07	1.0000	0
Macrophage naive	13	GO:0006868	glutamine transport	7	0	0	1.0000	0
Macrophage naive	13	GO:0006869	lipid transport	336	0	0.22	1.0000	0
Macrophage naive	13	GO:0006873	cellular ion homeostasis	511	0	0.34	1.0000	0
Macrophage naive	13	GO:0006874	cellular calcium ion homeostasis	333	0	0.22	1.0000	0
Macrophage naive	13	GO:0006875	cellular metal ion homeostasis	435	0	0.29	1.0000	0
Macrophage naive	13	GO:0006878	cellular copper ion homeostasis	12	0	0.01	1.0000	0
Macrophage naive	13	GO:0006879	cellular iron ion homeostasis	55	0	0.04	1.0000	0
Macrophage naive	13	GO:0006882	cellular zinc ion homeostasis	30	0	0.02	1.0000	0
Macrophage naive	13	GO:0006883	cellular sodium ion homeostasis	10	0	0.01	1.0000	0
Macrophage naive	13	GO:0006884	cell volume homeostasis	24	0	0.02	1.0000	0
Macrophage naive	13	GO:0006885	regulation of pH	86	0	0.06	1.0000	0
Macrophage naive	13	GO:0006888	endoplasmic reticulum to Golgi vesicle-mediated transport	185	0	0.12	1.0000	0
Macrophage naive	13	GO:0006890	retrograde vesicle-mediated transport, Golgi to endoplasmic reticulum	83	0	0.05	1.0000	0
Macrophage naive	13	GO:0006891	intra-Golgi vesicle-mediated transport	31	0	0.02	1.0000	0
Macrophage naive	13	GO:0006892	post-Golgi vesicle-mediated transport	102	0	0.07	1.0000	0
Macrophage naive	13	GO:0006893	Golgi to plasma membrane transport	56	0	0.04	1.0000	0
Macrophage naive	13	GO:0006895	Golgi to endosome transport	17	0	0.01	1.0000	0
Macrophage naive	13	GO:0006896	Golgi to vacuole transport	19	0	0.01	1.0000	0
Macrophage naive	13	GO:0006898	receptor-mediated endocytosis	230	0	0.15	1.0000	0
Macrophage naive	13	GO:0006900	vesicle budding from membrane	105	0	0.07	1.0000	0
Macrophage naive	13	GO:0006901	vesicle coating	67	0	0.04	1.0000	0
Macrophage naive	13	GO:0006903	vesicle targeting	92	0	0.06	1.0000	0
Macrophage naive	13	GO:0006904	vesicle docking involved in exocytosis	42	0	0.03	1.0000	0
Macrophage naive	13	GO:0006906	vesicle fusion	99	0	0.07	1.0000	0
Macrophage naive	13	GO:0006907	pinocytosis	21	0	0.01	1.0000	0
Macrophage naive	13	GO:0006911	phagocytosis, engulfment	52	0	0.03	1.0000	0
Macrophage naive	13	GO:0006914	autophagy	514	0	0.34	1.0000	0
Macrophage naive	13	GO:0006915	apoptotic process	1621	0	1.07	1.0000	0
Macrophage naive	13	GO:0006919	activation of cysteine-type endopeptidase activity involved in apoptotic process	81	0	0.05	1.0000	0
Macrophage naive	13	GO:0006921	cellular component disassembly involved in execution phase of apoptosis	30	0	0.02	1.0000	0
Macrophage naive	13	GO:0006924	activation-induced cell death of T cells	9	0	0.01	1.0000	0
Macrophage naive	13	GO:0006925	inflammatory cell apoptotic process	18	0	0.01	1.0000	0
Macrophage naive	13	GO:0006928	movement of cell or subcellular component	1771	0	1.17	1.0000	0
Macrophage naive	13	GO:0006929	substrate-dependent cell migration	23	0	0.02	1.0000	0
Macrophage naive	13	GO:0006930	substrate-dependent cell migration, cell extension	9	0	0.01	1.0000	0
Macrophage naive	13	GO:0006935	chemotaxis	537	0	0.36	1.0000	0
Macrophage naive	13	GO:0006936	muscle contraction	266	0	0.18	1.0000	0
Macrophage naive	13	GO:0006937	regulation of muscle contraction	119	0	0.08	1.0000	0
Macrophage naive	13	GO:0006939	smooth muscle contraction	74	0	0.05	1.0000	0
Macrophage naive	13	GO:0006940	regulation of smooth muscle contraction	43	0	0.03	1.0000	0
Macrophage naive	13	GO:0006941	striated muscle contraction	131	0	0.09	1.0000	0
Macrophage naive	13	GO:0006942	regulation of striated muscle contraction	64	0	0.04	1.0000	0
Macrophage naive	13	GO:0006949	syncytium formation	42	0	0.03	1.0000	0
Macrophage naive	13	GO:0006953	acute-phase response	28	0	0.02	1.0000	0
Macrophage naive	13	GO:0006954	inflammatory response	582	0	0.39	1.0000	0
Macrophage naive	13	GO:0006957	complement activation, alternative pathway	11	0	0.01	1.0000	0
Macrophage naive	13	GO:0006968	cellular defense response	36	0	0.02	1.0000	0
Macrophage naive	13	GO:0006970	response to osmotic stress	71	0	0.05	1.0000	0
Macrophage naive	13	GO:0006971	hypotonic response	9	0	0.01	1.0000	0
Macrophage naive	13	GO:0006972	hyperosmotic response	20	0	0.01	1.0000	0
Macrophage naive	13	GO:0006974	cellular response to DNA damage stimulus	823	0	0.55	1.0000	0
Macrophage naive	13	GO:0006975	DNA damage induced protein phosphorylation	8	0	0.01	1.0000	0
Macrophage naive	13	GO:0006977	DNA damage response, signal transduction by p53 class mediator resulting in cell cycle arrest	55	0	0.04	1.0000	0
Macrophage naive	13	GO:0006978	DNA damage response, signal transduction by p53 class mediator resulting in transcription of p21 class mediator	17	0	0.01	1.0000	0
Macrophage naive	13	GO:0006979	response to oxidative stress	383	0	0.25	1.0000	0
Macrophage naive	13	GO:0006983	ER overload response	12	0	0.01	1.0000	0
Macrophage naive	13	GO:0006984	ER-nucleus signaling pathway	52	0	0.03	1.0000	0
Macrophage naive	13	GO:0006986	response to unfolded protein	170	0	0.11	1.0000	0
Macrophage naive	13	GO:0006991	response to sterol depletion	17	0	0.01	1.0000	0
Macrophage naive	13	GO:0006995	cellular response to nitrogen starvation	11	0	0.01	1.0000	0
Macrophage naive	13	GO:0006997	nucleus organization	112	0	0.07	1.0000	0
Macrophage naive	13	GO:0006998	nuclear envelope organization	50	0	0.03	1.0000	0
Macrophage naive	13	GO:0006999	nuclear pore organization	14	0	0.01	1.0000	0
Macrophage naive	13	GO:0007000	nucleolus organization	6	0	0	1.0000	0
Macrophage naive	13	GO:0007004	telomere maintenance via telomerase	66	0	0.04	1.0000	0
Macrophage naive	13	GO:0007008	outer mitochondrial membrane organization	5	0	0	1.0000	0
Macrophage naive	13	GO:0007009	plasma membrane organization	98	0	0.06	1.0000	0
Macrophage naive	13	GO:0007017	microtubule-based process	733	0	0.49	1.0000	0
Macrophage naive	13	GO:0007018	microtubule-based movement	297	0	0.2	1.0000	0
Macrophage naive	13	GO:0007019	microtubule depolymerization	39	0	0.03	1.0000	0
Macrophage naive	13	GO:0007020	microtubule nucleation	30	0	0.02	1.0000	0
Macrophage naive	13	GO:0007021	tubulin complex assembly	8	0	0.01	1.0000	0
Macrophage naive	13	GO:0007026	negative regulation of microtubule depolymerization	23	0	0.02	1.0000	0
Macrophage naive	13	GO:0007028	cytoplasm organization	8	0	0.01	1.0000	0
Macrophage naive	13	GO:0007029	endoplasmic reticulum organization	79	0	0.05	1.0000	0
Macrophage naive	13	GO:0007030	Golgi organization	132	0	0.09	1.0000	0
Macrophage naive	13	GO:0007031	peroxisome organization	77	0	0.05	1.0000	0
Macrophage naive	13	GO:0007032	endosome organization	78	0	0.05	1.0000	0
Macrophage naive	13	GO:0007033	vacuole organization	164	0	0.11	1.0000	0
Macrophage naive	13	GO:0007034	vacuolar transport	147	0	0.1	1.0000	0
Macrophage naive	13	GO:0007035	vacuolar acidification	23	0	0.02	1.0000	0
Macrophage naive	13	GO:0007039	protein catabolic process in the vacuole	17	0	0.01	1.0000	0
Macrophage naive	13	GO:0007040	lysosome organization	66	0	0.04	1.0000	0
Macrophage naive	13	GO:0007041	lysosomal transport	106	0	0.07	1.0000	0
Macrophage naive	13	GO:0007042	lysosomal lumen acidification	10	0	0.01	1.0000	0
Macrophage naive	13	GO:0007043	cell-cell junction assembly	110	0	0.07	1.0000	0
Macrophage naive	13	GO:0007044	cell-substrate junction assembly	93	0	0.06	1.0000	0
Macrophage naive	13	GO:0007049	cell cycle	1656	0	1.1	1.0000	0
Macrophage naive	13	GO:0007050	cell cycle arrest	215	0	0.14	1.0000	0
Macrophage naive	13	GO:0007051	spindle organization	174	0	0.12	1.0000	0
Macrophage naive	13	GO:0007052	mitotic spindle organization	114	0	0.08	1.0000	0
Macrophage naive	13	GO:0007059	chromosome segregation	298	0	0.2	1.0000	0
Macrophage naive	13	GO:0007062	sister chromatid cohesion	52	0	0.03	1.0000	0
Macrophage naive	13	GO:0007063	regulation of sister chromatid cohesion	22	0	0.01	1.0000	0
Macrophage naive	13	GO:0007064	mitotic sister chromatid cohesion	25	0	0.02	1.0000	0
Macrophage naive	13	GO:0007076	mitotic chromosome condensation	15	0	0.01	1.0000	0
Macrophage naive	13	GO:0007077	mitotic nuclear envelope disassembly	12	0	0.01	1.0000	0
Macrophage naive	13	GO:0007080	mitotic metaphase plate congression	50	0	0.03	1.0000	0
Macrophage naive	13	GO:0007084	mitotic nuclear envelope reassembly	10	0	0.01	1.0000	0
Macrophage naive	13	GO:0007088	regulation of mitotic nuclear division	104	0	0.07	1.0000	0
Macrophage naive	13	GO:0007091	metaphase/anaphase transition of mitotic cell cycle	60	0	0.04	1.0000	0
Macrophage naive	13	GO:0007093	mitotic cell cycle checkpoint	155	0	0.1	1.0000	0
Macrophage naive	13	GO:0007094	mitotic spindle assembly checkpoint	37	0	0.02	1.0000	0
Macrophage naive	13	GO:0007095	mitotic G2 DNA damage checkpoint	23	0	0.02	1.0000	0
Macrophage naive	13	GO:0007096	regulation of exit from mitosis	14	0	0.01	1.0000	0
Macrophage naive	13	GO:0007097	nuclear migration	19	0	0.01	1.0000	0
Macrophage naive	13	GO:0007098	centrosome cycle	125	0	0.08	1.0000	0
Macrophage naive	13	GO:0007099	centriole replication	39	0	0.03	1.0000	0
Macrophage naive	13	GO:0007100	mitotic centrosome separation	14	0	0.01	1.0000	0
Macrophage naive	13	GO:0007127	meiosis I	86	0	0.06	1.0000	0
Macrophage naive	13	GO:0007129	homologous chromosome pairing at meiosis	31	0	0.02	1.0000	0
Macrophage naive	13	GO:0007130	synaptonemal complex assembly	14	0	0.01	1.0000	0
Macrophage naive	13	GO:0007131	reciprocal meiotic recombination	44	0	0.03	1.0000	0
Macrophage naive	13	GO:0007135	meiosis II	7	0	0	1.0000	0
Macrophage naive	13	GO:0007140	male meiotic nuclear division	30	0	0.02	1.0000	0
Macrophage naive	13	GO:0007141	male meiosis I	17	0	0.01	1.0000	0
Macrophage naive	13	GO:0007143	female meiotic nuclear division	23	0	0.02	1.0000	0
Macrophage naive	13	GO:0007144	female meiosis I	8	0	0.01	1.0000	0
Macrophage naive	13	GO:0007155	cell adhesion	1214	0	0.8	1.0000	0
Macrophage naive	13	GO:0007156	homophilic cell adhesion via plasma membrane adhesion molecules	131	0	0.09	1.0000	0
Macrophage naive	13	GO:0007157	heterophilic cell-cell adhesion via plasma membrane cell adhesion molecules	36	0	0.02	1.0000	0
Macrophage naive	13	GO:0007158	neuron cell-cell adhesion	14	0	0.01	1.0000	0
Macrophage naive	13	GO:0007159	leukocyte cell-cell adhesion	302	0	0.2	1.0000	0
Macrophage naive	13	GO:0007160	cell-matrix adhesion	199	0	0.13	1.0000	0
Macrophage naive	13	GO:0007162	negative regulation of cell adhesion	236	0	0.16	1.0000	0
Macrophage naive	13	GO:0007163	establishment or maintenance of cell polarity	196	0	0.13	1.0000	0
Macrophage naive	13	GO:0007164	establishment of tissue polarity	115	0	0.08	1.0000	0
Macrophage naive	13	GO:0007168	receptor guanylyl cyclase signaling pathway	5	0	0	1.0000	0
Macrophage naive	13	GO:0007171	activation of transmembrane receptor protein tyrosine kinase activity	12	0	0.01	1.0000	0
Macrophage naive	13	GO:0007172	signal complex assembly	7	0	0	1.0000	0
Macrophage naive	13	GO:0007173	epidermal growth factor receptor signaling pathway	112	0	0.07	1.0000	0
Macrophage naive	13	GO:0007175	negative regulation of epidermal growth factor-activated receptor activity	13	0	0.01	1.0000	0
Macrophage naive	13	GO:0007176	regulation of epidermal growth factor-activated receptor activity	28	0	0.02	1.0000	0
Macrophage naive	13	GO:0007178	transmembrane receptor protein serine/threonine kinase signaling pathway	293	0	0.19	1.0000	0
Macrophage naive	13	GO:0007179	transforming growth factor beta receptor signaling pathway	173	0	0.11	1.0000	0
Macrophage naive	13	GO:0007182	common-partner SMAD protein phosphorylation	5	0	0	1.0000	0
Macrophage naive	13	GO:0007183	SMAD protein complex assembly	13	0	0.01	1.0000	0
Macrophage naive	13	GO:0007185	transmembrane receptor protein tyrosine phosphatase signaling pathway	6	0	0	1.0000	0
Macrophage naive	13	GO:0007186	G protein-coupled receptor signaling pathway	631	0	0.42	1.0000	0
Macrophage naive	13	GO:0007187	G protein-coupled receptor signaling pathway, coupled to cyclic nucleotide second messenger	26	0	0.02	1.0000	0
Macrophage naive	13	GO:0007188	adenylate cyclase-modulating G protein-coupled receptor signaling pathway	157	0	0.1	1.0000	0
Macrophage naive	13	GO:0007189	adenylate cyclase-activating G protein-coupled receptor signaling pathway	100	0	0.07	1.0000	0
Macrophage naive	13	GO:0007190	activation of adenylate cyclase activity	27	0	0.02	1.0000	0
Macrophage naive	13	GO:0007191	adenylate cyclase-activating dopamine receptor signaling pathway	8	0	0.01	1.0000	0
Macrophage naive	13	GO:0007193	adenylate cyclase-inhibiting G protein-coupled receptor signaling pathway	56	0	0.04	1.0000	0
Macrophage naive	13	GO:0007194	negative regulation of adenylate cyclase activity	16	0	0.01	1.0000	0
Macrophage naive	13	GO:0007195	adenylate cyclase-inhibiting dopamine receptor signaling pathway	5	0	0	1.0000	0
Macrophage naive	13	GO:0007200	phospholipase C-activating G protein-coupled receptor signaling pathway	68	0	0.05	1.0000	0
Macrophage naive	13	GO:0007202	activation of phospholipase C activity	24	0	0.02	1.0000	0
Macrophage naive	13	GO:0007204	positive regulation of cytosolic calcium ion concentration	225	0	0.15	1.0000	0
Macrophage naive	13	GO:0007205	protein kinase C-activating G protein-coupled receptor signaling pathway	22	0	0.01	1.0000	0
Macrophage naive	13	GO:0007210	serotonin receptor signaling pathway	9	0	0.01	1.0000	0
Macrophage naive	13	GO:0007212	dopamine receptor signaling pathway	36	0	0.02	1.0000	0
Macrophage naive	13	GO:0007213	G protein-coupled acetylcholine receptor signaling pathway	14	0	0.01	1.0000	0
Macrophage naive	13	GO:0007214	gamma-aminobutyric acid signaling pathway	17	0	0.01	1.0000	0
Macrophage naive	13	GO:0007215	glutamate receptor signaling pathway	39	0	0.03	1.0000	0
Macrophage naive	13	GO:0007216	G protein-coupled glutamate receptor signaling pathway	10	0	0.01	1.0000	0
Macrophage naive	13	GO:0007218	neuropeptide signaling pathway	52	0	0.03	1.0000	0
Macrophage naive	13	GO:0007219	Notch signaling pathway	165	0	0.11	1.0000	0
Macrophage naive	13	GO:0007220	Notch receptor processing	10	0	0.01	1.0000	0
Macrophage naive	13	GO:0007221	positive regulation of transcription of Notch receptor target	18	0	0.01	1.0000	0
Macrophage naive	13	GO:0007223	Wnt signaling pathway, calcium modulating pathway	37	0	0.02	1.0000	0
Macrophage naive	13	GO:0007224	smoothened signaling pathway	119	0	0.08	1.0000	0
Macrophage naive	13	GO:0007229	integrin-mediated signaling pathway	100	0	0.07	1.0000	0
Macrophage naive	13	GO:0007249	I-kappaB kinase/NF-kappaB signaling	262	0	0.17	1.0000	0
Macrophage naive	13	GO:0007250	activation of NF-kappaB-inducing kinase activity	18	0	0.01	1.0000	0
Macrophage naive	13	GO:0007252	I-kappaB phosphorylation	17	0	0.01	1.0000	0
Macrophage naive	13	GO:0007253	cytoplasmic sequestering of NF-kappaB	8	0	0.01	1.0000	0
Macrophage naive	13	GO:0007254	JNK cascade	174	0	0.12	1.0000	0
Macrophage naive	13	GO:0007256	activation of JNKK activity	10	0	0.01	1.0000	0
Macrophage naive	13	GO:0007257	activation of JUN kinase activity	36	0	0.02	1.0000	0
Macrophage naive	13	GO:0007259	receptor signaling pathway via JAK-STAT	118	0	0.08	1.0000	0
Macrophage naive	13	GO:0007260	tyrosine phosphorylation of STAT protein	62	0	0.04	1.0000	0
Macrophage naive	13	GO:0007263	nitric oxide mediated signal transduction	18	0	0.01	1.0000	0
Macrophage naive	13	GO:0007264	small GTPase mediated signal transduction	473	0	0.31	1.0000	0
Macrophage naive	13	GO:0007265	Ras protein signal transduction	316	0	0.21	1.0000	0
Macrophage naive	13	GO:0007266	Rho protein signal transduction	121	0	0.08	1.0000	0
Macrophage naive	13	GO:0007267	cell-cell signaling	1331	0	0.88	1.0000	0
Macrophage naive	13	GO:0007268	chemical synaptic transmission	517	0	0.34	1.0000	0
Macrophage naive	13	GO:0007269	neurotransmitter secretion	130	0	0.09	1.0000	0
Macrophage naive	13	GO:0007270	neuron-neuron synaptic transmission	5	0	0	1.0000	0
Macrophage naive	13	GO:0007271	synaptic transmission, cholinergic	18	0	0.01	1.0000	0
Macrophage naive	13	GO:0007272	ensheathment of neurons	107	0	0.07	1.0000	0
Macrophage naive	13	GO:0007274	neuromuscular synaptic transmission	16	0	0.01	1.0000	0
Macrophage naive	13	GO:0007275	multicellular organism development	4244	0	2.81	1.0000	0
Macrophage naive	13	GO:0007276	gamete generation	466	0	0.31	1.0000	0
Macrophage naive	13	GO:0007281	germ cell development	172	0	0.11	1.0000	0
Macrophage naive	13	GO:0007283	spermatogenesis	350	0	0.23	1.0000	0
Macrophage naive	13	GO:0007286	spermatid development	92	0	0.06	1.0000	0
Macrophage naive	13	GO:0007288	sperm axoneme assembly	17	0	0.01	1.0000	0
Macrophage naive	13	GO:0007289	spermatid nucleus differentiation	13	0	0.01	1.0000	0
Macrophage naive	13	GO:0007292	female gamete generation	101	0	0.07	1.0000	0
Macrophage naive	13	GO:0007320	insemination	6	0	0	1.0000	0
Macrophage naive	13	GO:0007338	single fertilization	87	0	0.06	1.0000	0
Macrophage naive	13	GO:0007339	binding of sperm to zona pellucida	23	0	0.02	1.0000	0
Macrophage naive	13	GO:0007340	acrosome reaction	23	0	0.02	1.0000	0
Macrophage naive	13	GO:0007342	fusion of sperm to egg plasma membrane involved in single fertilization	6	0	0	1.0000	0
Macrophage naive	13	GO:0007346	regulation of mitotic cell cycle	545	0	0.36	1.0000	0
Macrophage naive	13	GO:0007350	blastoderm segmentation	14	0	0.01	1.0000	0
Macrophage naive	13	GO:0007351	tripartite regional subdivision	11	0	0.01	1.0000	0
Macrophage naive	13	GO:0007368	determination of left/right symmetry	90	0	0.06	1.0000	0
Macrophage naive	13	GO:0007369	gastrulation	150	0	0.1	1.0000	0
Macrophage naive	13	GO:0007379	segment specification	11	0	0.01	1.0000	0
Macrophage naive	13	GO:0007389	pattern specification process	326	0	0.22	1.0000	0
Macrophage naive	13	GO:0007398	ectoderm development	16	0	0.01	1.0000	0
Macrophage naive	13	GO:0007399	nervous system development	1981	0	1.31	1.0000	0
Macrophage naive	13	GO:0007405	neuroblast proliferation	45	0	0.03	1.0000	0
Macrophage naive	13	GO:0007406	negative regulation of neuroblast proliferation	5	0	0	1.0000	0
Macrophage naive	13	GO:0007409	axonogenesis	407	0	0.27	1.0000	0
Macrophage naive	13	GO:0007411	axon guidance	241	0	0.16	1.0000	0
Macrophage naive	13	GO:0007413	axonal fasciculation	18	0	0.01	1.0000	0
Macrophage naive	13	GO:0007416	synapse assembly	146	0	0.1	1.0000	0
Macrophage naive	13	GO:0007417	central nervous system development	804	0	0.53	1.0000	0
Macrophage naive	13	GO:0007420	brain development	584	0	0.39	1.0000	0
Macrophage naive	13	GO:0007422	peripheral nervous system development	66	0	0.04	1.0000	0
Macrophage naive	13	GO:0007423	sensory organ development	412	0	0.27	1.0000	0
Macrophage naive	13	GO:0007431	salivary gland development	28	0	0.02	1.0000	0
Macrophage naive	13	GO:0007435	salivary gland morphogenesis	26	0	0.02	1.0000	0
Macrophage naive	13	GO:0007440	foregut morphogenesis	7	0	0	1.0000	0
Macrophage naive	13	GO:0007492	endoderm development	66	0	0.04	1.0000	0
Macrophage naive	13	GO:0007494	midgut development	11	0	0.01	1.0000	0
Macrophage naive	13	GO:0007498	mesoderm development	95	0	0.06	1.0000	0
Macrophage naive	13	GO:0007501	mesodermal cell fate specification	8	0	0.01	1.0000	0
Macrophage naive	13	GO:0007507	heart development	466	0	0.31	1.0000	0
Macrophage naive	13	GO:0007512	adult heart development	5	0	0	1.0000	0
Macrophage naive	13	GO:0007517	muscle organ development	265	0	0.18	1.0000	0
Macrophage naive	13	GO:0007519	skeletal muscle tissue development	120	0	0.08	1.0000	0
Macrophage naive	13	GO:0007520	myoblast fusion	28	0	0.02	1.0000	0
Macrophage naive	13	GO:0007528	neuromuscular junction development	40	0	0.03	1.0000	0
Macrophage naive	13	GO:0007530	sex determination	12	0	0.01	1.0000	0
Macrophage naive	13	GO:0007548	sex differentiation	205	0	0.14	1.0000	0
Macrophage naive	13	GO:0007549	dosage compensation	17	0	0.01	1.0000	0
Macrophage naive	13	GO:0007565	female pregnancy	135	0	0.09	1.0000	0
Macrophage naive	13	GO:0007566	embryo implantation	39	0	0.03	1.0000	0
Macrophage naive	13	GO:0007567	parturition	10	0	0.01	1.0000	0
Macrophage naive	13	GO:0007568	aging	239	0	0.16	1.0000	0
Macrophage naive	13	GO:0007569	cell aging	94	0	0.06	1.0000	0
Macrophage naive	13	GO:0007584	response to nutrient	130	0	0.09	1.0000	0
Macrophage naive	13	GO:0007585	respiratory gaseous exchange by respiratory system	52	0	0.03	1.0000	0
Macrophage naive	13	GO:0007586	digestion	70	0	0.05	1.0000	0
Macrophage naive	13	GO:0007588	excretion	38	0	0.03	1.0000	0
Macrophage naive	13	GO:0007589	body fluid secretion	66	0	0.04	1.0000	0
Macrophage naive	13	GO:0007595	lactation	37	0	0.02	1.0000	0
Macrophage naive	13	GO:0007597	blood coagulation, intrinsic pathway	12	0	0.01	1.0000	0
Macrophage naive	13	GO:0007600	sensory perception	345	0	0.23	1.0000	0
Macrophage naive	13	GO:0007601	visual perception	123	0	0.08	1.0000	0
Macrophage naive	13	GO:0007602	phototransduction	31	0	0.02	1.0000	0
Macrophage naive	13	GO:0007603	phototransduction, visible light	18	0	0.01	1.0000	0
Macrophage naive	13	GO:0007605	sensory perception of sound	104	0	0.07	1.0000	0
Macrophage naive	13	GO:0007606	sensory perception of chemical stimulus	53	0	0.04	1.0000	0
Macrophage naive	13	GO:0007608	sensory perception of smell	21	0	0.01	1.0000	0
Macrophage naive	13	GO:0007610	behavior	419	0	0.28	1.0000	0
Macrophage naive	13	GO:0007611	learning or memory	188	0	0.12	1.0000	0
Macrophage naive	13	GO:0007612	learning	103	0	0.07	1.0000	0
Macrophage naive	13	GO:0007613	memory	83	0	0.05	1.0000	0
Macrophage naive	13	GO:0007614	short-term memory	6	0	0	1.0000	0
Macrophage naive	13	GO:0007616	long-term memory	28	0	0.02	1.0000	0
Macrophage naive	13	GO:0007617	mating behavior	13	0	0.01	1.0000	0
Macrophage naive	13	GO:0007618	mating	24	0	0.02	1.0000	0
Macrophage naive	13	GO:0007620	copulation	11	0	0.01	1.0000	0
Macrophage naive	13	GO:0007622	rhythmic behavior	32	0	0.02	1.0000	0
Macrophage naive	13	GO:0007623	circadian rhythm	171	0	0.11	1.0000	0
Macrophage naive	13	GO:0007625	grooming behavior	8	0	0.01	1.0000	0
Macrophage naive	13	GO:0007626	locomotory behavior	121	0	0.08	1.0000	0
Macrophage naive	13	GO:0007628	adult walking behavior	20	0	0.01	1.0000	0
Macrophage naive	13	GO:0007631	feeding behavior	54	0	0.04	1.0000	0
Macrophage naive	13	GO:0007632	visual behavior	37	0	0.02	1.0000	0
Macrophage naive	13	GO:0007635	chemosensory behavior	8	0	0.01	1.0000	0
Macrophage naive	13	GO:0007638	mechanosensory behavior	9	0	0.01	1.0000	0
Macrophage naive	13	GO:0008015	blood circulation	397	0	0.26	1.0000	0
Macrophage naive	13	GO:0008016	regulation of heart contraction	179	0	0.12	1.0000	0
Macrophage naive	13	GO:0008038	neuron recognition	43	0	0.03	1.0000	0
Macrophage naive	13	GO:0008045	motor neuron axon guidance	26	0	0.02	1.0000	0
Macrophage naive	13	GO:0008053	mitochondrial fusion	28	0	0.02	1.0000	0
Macrophage naive	13	GO:0008063	Toll signaling pathway	7	0	0	1.0000	0
Macrophage naive	13	GO:0008088	axo-dendritic transport	68	0	0.05	1.0000	0
Macrophage naive	13	GO:0008089	anterograde axonal transport	46	0	0.03	1.0000	0
Macrophage naive	13	GO:0008090	retrograde axonal transport	20	0	0.01	1.0000	0
Macrophage naive	13	GO:0008156	negative regulation of DNA replication	30	0	0.02	1.0000	0
Macrophage naive	13	GO:0008202	steroid metabolic process	237	0	0.16	1.0000	0
Macrophage naive	13	GO:0008203	cholesterol metabolic process	119	0	0.08	1.0000	0
Macrophage naive	13	GO:0008206	bile acid metabolic process	35	0	0.02	1.0000	0
Macrophage naive	13	GO:0008207	C21-steroid hormone metabolic process	29	0	0.02	1.0000	0
Macrophage naive	13	GO:0008209	androgen metabolic process	21	0	0.01	1.0000	0
Macrophage naive	13	GO:0008210	estrogen metabolic process	23	0	0.02	1.0000	0
Macrophage naive	13	GO:0008211	glucocorticoid metabolic process	18	0	0.01	1.0000	0
Macrophage naive	13	GO:0008212	mineralocorticoid metabolic process	9	0	0.01	1.0000	0
Macrophage naive	13	GO:0008213	protein alkylation	152	0	0.1	1.0000	0
Macrophage naive	13	GO:0008214	protein dealkylation	30	0	0.02	1.0000	0
Macrophage naive	13	GO:0008215	spermine metabolic process	5	0	0	1.0000	0
Macrophage naive	13	GO:0008216	spermidine metabolic process	8	0	0.01	1.0000	0
Macrophage naive	13	GO:0008217	regulation of blood pressure	128	0	0.08	1.0000	0
Macrophage naive	13	GO:0008219	cell death	1806	0	1.2	1.0000	0
Macrophage naive	13	GO:0008272	sulfate transport	14	0	0.01	1.0000	0
Macrophage naive	13	GO:0008277	regulation of G protein-coupled receptor signaling pathway	112	0	0.07	1.0000	0
Macrophage naive	13	GO:0008283	cell population proliferation	1543	0	1.02	1.0000	0
Macrophage naive	13	GO:0008284	positive regulation of cell population proliferation	729	0	0.48	1.0000	0
Macrophage naive	13	GO:0008285	negative regulation of cell population proliferation	569	0	0.38	1.0000	0
Macrophage naive	13	GO:0008286	insulin receptor signaling pathway	125	0	0.08	1.0000	0
Macrophage naive	13	GO:0008298	intracellular mRNA localization	12	0	0.01	1.0000	0
Macrophage naive	13	GO:0008299	isoprenoid biosynthetic process	23	0	0.02	1.0000	0
Macrophage naive	13	GO:0008306	associative learning	52	0	0.03	1.0000	0
Macrophage naive	13	GO:0008333	endosome to lysosome transport	52	0	0.03	1.0000	0
Macrophage naive	13	GO:0008334	histone mRNA metabolic process	24	0	0.02	1.0000	0
Macrophage naive	13	GO:0008340	determination of adult lifespan	16	0	0.01	1.0000	0
Macrophage naive	13	GO:0008343	adult feeding behavior	5	0	0	1.0000	0
Macrophage naive	13	GO:0008344	adult locomotory behavior	51	0	0.03	1.0000	0
Macrophage naive	13	GO:0008347	glial cell migration	44	0	0.03	1.0000	0
Macrophage naive	13	GO:0008356	asymmetric cell division	13	0	0.01	1.0000	0
Macrophage naive	13	GO:0008360	regulation of cell shape	144	0	0.1	1.0000	0
Macrophage naive	13	GO:0008361	regulation of cell size	158	0	0.1	1.0000	0
Macrophage naive	13	GO:0008366	axon ensheathment	107	0	0.07	1.0000	0
Macrophage naive	13	GO:0008406	gonad development	171	0	0.11	1.0000	0
Macrophage naive	13	GO:0008535	respiratory chain complex IV assembly	24	0	0.02	1.0000	0
Macrophage naive	13	GO:0008542	visual learning	33	0	0.02	1.0000	0
Macrophage naive	13	GO:0008543	fibroblast growth factor receptor signaling pathway	88	0	0.06	1.0000	0
Macrophage naive	13	GO:0008544	epidermis development	241	0	0.16	1.0000	0
Macrophage naive	13	GO:0008584	male gonad development	108	0	0.07	1.0000	0
Macrophage naive	13	GO:0008585	female gonad development	80	0	0.05	1.0000	0
Macrophage naive	13	GO:0008589	regulation of smoothened signaling pathway	70	0	0.05	1.0000	0
Macrophage naive	13	GO:0008593	regulation of Notch signaling pathway	96	0	0.06	1.0000	0
Macrophage naive	13	GO:0008595	anterior/posterior axis specification, embryo	11	0	0.01	1.0000	0
Macrophage naive	13	GO:0008608	attachment of spindle microtubules to kinetochore	35	0	0.02	1.0000	0
Macrophage naive	13	GO:0008610	lipid biosynthetic process	596	0	0.39	1.0000	0
Macrophage naive	13	GO:0008611	ether lipid biosynthetic process	10	0	0.01	1.0000	0
Macrophage naive	13	GO:0008625	extrinsic apoptotic signaling pathway via death domain receptors	77	0	0.05	1.0000	0
Macrophage naive	13	GO:0008627	intrinsic apoptotic signaling pathway in response to osmotic stress	6	0	0	1.0000	0
Macrophage naive	13	GO:0008630	intrinsic apoptotic signaling pathway in response to DNA damage	96	0	0.06	1.0000	0
Macrophage naive	13	GO:0008631	intrinsic apoptotic signaling pathway in response to oxidative stress	42	0	0.03	1.0000	0
Macrophage naive	13	GO:0008635	activation of cysteine-type endopeptidase activity involved in apoptotic process by cytochrome c	7	0	0	1.0000	0
Macrophage naive	13	GO:0008637	apoptotic mitochondrial changes	109	0	0.07	1.0000	0
Macrophage naive	13	GO:0008643	carbohydrate transport	118	0	0.08	1.0000	0
Macrophage naive	13	GO:0008645	hexose transmembrane transport	88	0	0.06	1.0000	0
Macrophage naive	13	GO:0008652	cellular amino acid biosynthetic process	62	0	0.04	1.0000	0
Macrophage naive	13	GO:0008654	phospholipid biosynthetic process	239	0	0.16	1.0000	0
Macrophage naive	13	GO:0008655	pyrimidine-containing compound salvage	10	0	0.01	1.0000	0
Macrophage naive	13	GO:0009048	dosage compensation by inactivation of X chromosome	15	0	0.01	1.0000	0
Macrophage naive	13	GO:0009052	pentose-phosphate shunt, non-oxidative branch	5	0	0	1.0000	0
Macrophage naive	13	GO:0009060	aerobic respiration	76	0	0.05	1.0000	0
Macrophage naive	13	GO:0009062	fatty acid catabolic process	96	0	0.06	1.0000	0
Macrophage naive	13	GO:0009063	cellular amino acid catabolic process	85	0	0.06	1.0000	0
Macrophage naive	13	GO:0009064	glutamine family amino acid metabolic process	61	0	0.04	1.0000	0
Macrophage naive	13	GO:0009065	glutamine family amino acid catabolic process	20	0	0.01	1.0000	0
Macrophage naive	13	GO:0009066	aspartate family amino acid metabolic process	42	0	0.03	1.0000	0
Macrophage naive	13	GO:0009067	aspartate family amino acid biosynthetic process	18	0	0.01	1.0000	0
Macrophage naive	13	GO:0009068	aspartate family amino acid catabolic process	18	0	0.01	1.0000	0
Macrophage naive	13	GO:0009069	serine family amino acid metabolic process	36	0	0.02	1.0000	0
Macrophage naive	13	GO:0009070	serine family amino acid biosynthetic process	17	0	0.01	1.0000	0
Macrophage naive	13	GO:0009071	serine family amino acid catabolic process	12	0	0.01	1.0000	0
Macrophage naive	13	GO:0009072	aromatic amino acid family metabolic process	23	0	0.02	1.0000	0
Macrophage naive	13	GO:0009074	aromatic amino acid family catabolic process	17	0	0.01	1.0000	0
Macrophage naive	13	GO:0009081	branched-chain amino acid metabolic process	23	0	0.02	1.0000	0
Macrophage naive	13	GO:0009082	branched-chain amino acid biosynthetic process	5	0	0	1.0000	0
Macrophage naive	13	GO:0009083	branched-chain amino acid catabolic process	20	0	0.01	1.0000	0
Macrophage naive	13	GO:0009084	glutamine family amino acid biosynthetic process	16	0	0.01	1.0000	0
Macrophage naive	13	GO:0009086	methionine biosynthetic process	10	0	0.01	1.0000	0
Macrophage naive	13	GO:0009092	homoserine metabolic process	5	0	0	1.0000	0
Macrophage naive	13	GO:0009100	glycoprotein metabolic process	353	0	0.23	1.0000	0
Macrophage naive	13	GO:0009101	glycoprotein biosynthetic process	290	0	0.19	1.0000	0
Macrophage naive	13	GO:0009110	vitamin biosynthetic process	15	0	0.01	1.0000	0
Macrophage naive	13	GO:0009111	vitamin catabolic process	6	0	0	1.0000	0
Macrophage naive	13	GO:0009112	nucleobase metabolic process	32	0	0.02	1.0000	0
Macrophage naive	13	GO:0009113	purine nucleobase biosynthetic process	10	0	0.01	1.0000	0
Macrophage naive	13	GO:0009116	nucleoside metabolic process	93	0	0.06	1.0000	0
Macrophage naive	13	GO:0009119	ribonucleoside metabolic process	64	0	0.04	1.0000	0
Macrophage naive	13	GO:0009120	deoxyribonucleoside metabolic process	7	0	0	1.0000	0
Macrophage naive	13	GO:0009123	nucleoside monophosphate metabolic process	68	0	0.05	1.0000	0
Macrophage naive	13	GO:0009124	nucleoside monophosphate biosynthetic process	39	0	0.03	1.0000	0
Macrophage naive	13	GO:0009125	nucleoside monophosphate catabolic process	10	0	0.01	1.0000	0
Macrophage naive	13	GO:0009126	purine nucleoside monophosphate metabolic process	41	0	0.03	1.0000	0
Macrophage naive	13	GO:0009127	purine nucleoside monophosphate biosynthetic process	22	0	0.01	1.0000	0
Macrophage naive	13	GO:0009128	purine nucleoside monophosphate catabolic process	6	0	0	1.0000	0
Macrophage naive	13	GO:0009129	pyrimidine nucleoside monophosphate metabolic process	15	0	0.01	1.0000	0
Macrophage naive	13	GO:0009130	pyrimidine nucleoside monophosphate biosynthetic process	12	0	0.01	1.0000	0
Macrophage naive	13	GO:0009132	nucleoside diphosphate metabolic process	139	0	0.09	1.0000	0
Macrophage naive	13	GO:0009133	nucleoside diphosphate biosynthetic process	10	0	0.01	1.0000	0
Macrophage naive	13	GO:0009134	nucleoside diphosphate catabolic process	11	0	0.01	1.0000	0
Macrophage naive	13	GO:0009135	purine nucleoside diphosphate metabolic process	120	0	0.08	1.0000	0
Macrophage naive	13	GO:0009136	purine nucleoside diphosphate biosynthetic process	6	0	0	1.0000	0
Macrophage naive	13	GO:0009138	pyrimidine nucleoside diphosphate metabolic process	5	0	0	1.0000	0
Macrophage naive	13	GO:0009143	nucleoside triphosphate catabolic process	12	0	0.01	1.0000	0
Macrophage naive	13	GO:0009146	purine nucleoside triphosphate catabolic process	6	0	0	1.0000	0
Macrophage naive	13	GO:0009147	pyrimidine nucleoside triphosphate metabolic process	22	0	0.01	1.0000	0
Macrophage naive	13	GO:0009148	pyrimidine nucleoside triphosphate biosynthetic process	17	0	0.01	1.0000	0
Macrophage naive	13	GO:0009151	purine deoxyribonucleotide metabolic process	14	0	0.01	1.0000	0
Macrophage naive	13	GO:0009153	purine deoxyribonucleotide biosynthetic process	5	0	0	1.0000	0
Macrophage naive	13	GO:0009154	purine ribonucleotide catabolic process	34	0	0.02	1.0000	0
Macrophage naive	13	GO:0009155	purine deoxyribonucleotide catabolic process	8	0	0.01	1.0000	0
Macrophage naive	13	GO:0009156	ribonucleoside monophosphate biosynthetic process	31	0	0.02	1.0000	0
Macrophage naive	13	GO:0009157	deoxyribonucleoside monophosphate biosynthetic process	7	0	0	1.0000	0
Macrophage naive	13	GO:0009158	ribonucleoside monophosphate catabolic process	7	0	0	1.0000	0
Macrophage naive	13	GO:0009159	deoxyribonucleoside monophosphate catabolic process	7	0	0	1.0000	0
Macrophage naive	13	GO:0009161	ribonucleoside monophosphate metabolic process	51	0	0.03	1.0000	0
Macrophage naive	13	GO:0009162	deoxyribonucleoside monophosphate metabolic process	14	0	0.01	1.0000	0
Macrophage naive	13	GO:0009163	nucleoside biosynthetic process	35	0	0.02	1.0000	0
Macrophage naive	13	GO:0009164	nucleoside catabolic process	27	0	0.02	1.0000	0
Macrophage naive	13	GO:0009166	nucleotide catabolic process	66	0	0.04	1.0000	0
Macrophage naive	13	GO:0009167	purine ribonucleoside monophosphate metabolic process	39	0	0.03	1.0000	0
Macrophage naive	13	GO:0009168	purine ribonucleoside monophosphate biosynthetic process	20	0	0.01	1.0000	0
Macrophage naive	13	GO:0009169	purine ribonucleoside monophosphate catabolic process	5	0	0	1.0000	0
Macrophage naive	13	GO:0009170	purine deoxyribonucleoside monophosphate metabolic process	5	0	0	1.0000	0
Macrophage naive	13	GO:0009173	pyrimidine ribonucleoside monophosphate metabolic process	11	0	0.01	1.0000	0
Macrophage naive	13	GO:0009174	pyrimidine ribonucleoside monophosphate biosynthetic process	9	0	0.01	1.0000	0
Macrophage naive	13	GO:0009176	pyrimidine deoxyribonucleoside monophosphate metabolic process	7	0	0	1.0000	0
Macrophage naive	13	GO:0009179	purine ribonucleoside diphosphate metabolic process	120	0	0.08	1.0000	0
Macrophage naive	13	GO:0009180	purine ribonucleoside diphosphate biosynthetic process	5	0	0	1.0000	0
Macrophage naive	13	GO:0009185	ribonucleoside diphosphate metabolic process	123	0	0.08	1.0000	0
Macrophage naive	13	GO:0009186	deoxyribonucleoside diphosphate metabolic process	6	0	0	1.0000	0
Macrophage naive	13	GO:0009187	cyclic nucleotide metabolic process	34	0	0.02	1.0000	0
Macrophage naive	13	GO:0009188	ribonucleoside diphosphate biosynthetic process	6	0	0	1.0000	0
Macrophage naive	13	GO:0009190	cyclic nucleotide biosynthetic process	17	0	0.01	1.0000	0
Macrophage naive	13	GO:0009191	ribonucleoside diphosphate catabolic process	6	0	0	1.0000	0
Macrophage naive	13	GO:0009200	deoxyribonucleoside triphosphate metabolic process	15	0	0.01	1.0000	0
Macrophage naive	13	GO:0009202	deoxyribonucleoside triphosphate biosynthetic process	6	0	0	1.0000	0
Macrophage naive	13	GO:0009204	deoxyribonucleoside triphosphate catabolic process	8	0	0.01	1.0000	0
Macrophage naive	13	GO:0009208	pyrimidine ribonucleoside triphosphate metabolic process	16	0	0.01	1.0000	0
Macrophage naive	13	GO:0009209	pyrimidine ribonucleoside triphosphate biosynthetic process	13	0	0.01	1.0000	0
Macrophage naive	13	GO:0009211	pyrimidine deoxyribonucleoside triphosphate metabolic process	6	0	0	1.0000	0
Macrophage naive	13	GO:0009214	cyclic nucleotide catabolic process	14	0	0.01	1.0000	0
Macrophage naive	13	GO:0009215	purine deoxyribonucleoside triphosphate metabolic process	8	0	0.01	1.0000	0
Macrophage naive	13	GO:0009217	purine deoxyribonucleoside triphosphate catabolic process	5	0	0	1.0000	0
Macrophage naive	13	GO:0009218	pyrimidine ribonucleotide metabolic process	24	0	0.02	1.0000	0
Macrophage naive	13	GO:0009219	pyrimidine deoxyribonucleotide metabolic process	20	0	0.01	1.0000	0
Macrophage naive	13	GO:0009220	pyrimidine ribonucleotide biosynthetic process	19	0	0.01	1.0000	0
Macrophage naive	13	GO:0009221	pyrimidine deoxyribonucleotide biosynthetic process	6	0	0	1.0000	0
Macrophage naive	13	GO:0009222	pyrimidine ribonucleotide catabolic process	5	0	0	1.0000	0
Macrophage naive	13	GO:0009223	pyrimidine deoxyribonucleotide catabolic process	15	0	0.01	1.0000	0
Macrophage naive	13	GO:0009225	nucleotide-sugar metabolic process	36	0	0.02	1.0000	0
Macrophage naive	13	GO:0009226	nucleotide-sugar biosynthetic process	23	0	0.02	1.0000	0
Macrophage naive	13	GO:0009235	cobalamin metabolic process	16	0	0.01	1.0000	0
Macrophage naive	13	GO:0009247	glycolipid biosynthetic process	59	0	0.04	1.0000	0
Macrophage naive	13	GO:0009249	protein lipoylation	6	0	0	1.0000	0
Macrophage naive	13	GO:0009250	glucan biosynthetic process	40	0	0.03	1.0000	0
Macrophage naive	13	GO:0009251	glucan catabolic process	23	0	0.02	1.0000	0
Macrophage naive	13	GO:0009261	ribonucleotide catabolic process	37	0	0.02	1.0000	0
Macrophage naive	13	GO:0009262	deoxyribonucleotide metabolic process	37	0	0.02	1.0000	0
Macrophage naive	13	GO:0009263	deoxyribonucleotide biosynthetic process	14	0	0.01	1.0000	0
Macrophage naive	13	GO:0009264	deoxyribonucleotide catabolic process	23	0	0.02	1.0000	0
Macrophage naive	13	GO:0009265	2'-deoxyribonucleotide biosynthetic process	11	0	0.01	1.0000	0
Macrophage naive	13	GO:0009266	response to temperature stimulus	199	0	0.13	1.0000	0
Macrophage naive	13	GO:0009267	cellular response to starvation	141	0	0.09	1.0000	0
Macrophage naive	13	GO:0009268	response to pH	30	0	0.02	1.0000	0
Macrophage naive	13	GO:0009299	mRNA transcription	15	0	0.01	1.0000	0
Macrophage naive	13	GO:0009301	snRNA transcription	72	0	0.05	1.0000	0
Macrophage naive	13	GO:0009303	rRNA transcription	33	0	0.02	1.0000	0
Macrophage naive	13	GO:0009304	tRNA transcription	8	0	0.01	1.0000	0
Macrophage naive	13	GO:0009306	protein secretion	297	0	0.2	1.0000	0
Macrophage naive	13	GO:0009308	amine metabolic process	133	0	0.09	1.0000	0
Macrophage naive	13	GO:0009309	amine biosynthetic process	27	0	0.02	1.0000	0
Macrophage naive	13	GO:0009310	amine catabolic process	22	0	0.01	1.0000	0
Macrophage naive	13	GO:0009311	oligosaccharide metabolic process	42	0	0.03	1.0000	0
Macrophage naive	13	GO:0009312	oligosaccharide biosynthetic process	14	0	0.01	1.0000	0
Macrophage naive	13	GO:0009313	oligosaccharide catabolic process	9	0	0.01	1.0000	0
Macrophage naive	13	GO:0009314	response to radiation	385	0	0.26	1.0000	0
Macrophage naive	13	GO:0009394	2'-deoxyribonucleotide metabolic process	33	0	0.02	1.0000	0
Macrophage naive	13	GO:0009395	phospholipid catabolic process	38	0	0.03	1.0000	0
Macrophage naive	13	GO:0009396	folic acid-containing compound biosynthetic process	9	0	0.01	1.0000	0
Macrophage naive	13	GO:0009404	toxin metabolic process	8	0	0.01	1.0000	0
Macrophage naive	13	GO:0009408	response to heat	143	0	0.09	1.0000	0
Macrophage naive	13	GO:0009409	response to cold	40	0	0.03	1.0000	0
Macrophage naive	13	GO:0009410	response to xenobiotic stimulus	79	0	0.05	1.0000	0
Macrophage naive	13	GO:0009411	response to UV	143	0	0.09	1.0000	0
Macrophage naive	13	GO:0009415	response to water	10	0	0.01	1.0000	0
Macrophage naive	13	GO:0009416	response to light stimulus	262	0	0.17	1.0000	0
Macrophage naive	13	GO:0009435	NAD biosynthetic process	25	0	0.02	1.0000	0
Macrophage naive	13	GO:0009437	carnitine metabolic process	12	0	0.01	1.0000	0
Macrophage naive	13	GO:0009438	methylglyoxal metabolic process	5	0	0	1.0000	0
Macrophage naive	13	GO:0009445	putrescine metabolic process	8	0	0.01	1.0000	0
Macrophage naive	13	GO:0009446	putrescine biosynthetic process	5	0	0	1.0000	0
Macrophage naive	13	GO:0009451	RNA modification	160	0	0.11	1.0000	0
Macrophage naive	13	GO:0009452	7-methylguanosine RNA capping	33	0	0.02	1.0000	0
Macrophage naive	13	GO:0009566	fertilization	109	0	0.07	1.0000	0
Macrophage naive	13	GO:0009581	detection of external stimulus	89	0	0.06	1.0000	0
Macrophage naive	13	GO:0009582	detection of abiotic stimulus	90	0	0.06	1.0000	0
Macrophage naive	13	GO:0009583	detection of light stimulus	42	0	0.03	1.0000	0
Macrophage naive	13	GO:0009584	detection of visible light	34	0	0.02	1.0000	0
Macrophage naive	13	GO:0009593	detection of chemical stimulus	47	0	0.03	1.0000	0
Macrophage naive	13	GO:0009595	detection of biotic stimulus	30	0	0.02	1.0000	0
Macrophage naive	13	GO:0009597	detection of virus	6	0	0	1.0000	0
Macrophage naive	13	GO:0009612	response to mechanical stimulus	176	0	0.12	1.0000	0
Macrophage naive	13	GO:0009615	response to virus	303	0	0.2	1.0000	0
Macrophage naive	13	GO:0009620	response to fungus	26	0	0.02	1.0000	0
Macrophage naive	13	GO:0009628	response to abiotic stimulus	1036	0	0.69	1.0000	0
Macrophage naive	13	GO:0009629	response to gravity	7	0	0	1.0000	0
Macrophage naive	13	GO:0009636	response to toxic substance	187	0	0.12	1.0000	0
Macrophage naive	13	GO:0009637	response to blue light	5	0	0	1.0000	0
Macrophage naive	13	GO:0009642	response to light intensity	7	0	0	1.0000	0
Macrophage naive	13	GO:0009648	photoperiodism	28	0	0.02	1.0000	0
Macrophage naive	13	GO:0009649	entrainment of circadian clock	30	0	0.02	1.0000	0
Macrophage naive	13	GO:0009650	UV protection	12	0	0.01	1.0000	0
Macrophage naive	13	GO:0009651	response to salt stress	19	0	0.01	1.0000	0
Macrophage naive	13	GO:0009653	anatomical structure morphogenesis	2195	0	1.45	1.0000	0
Macrophage naive	13	GO:0009712	catechol-containing compound metabolic process	35	0	0.02	1.0000	0
Macrophage naive	13	GO:0009713	catechol-containing compound biosynthetic process	12	0	0.01	1.0000	0
Macrophage naive	13	GO:0009743	response to carbohydrate	179	0	0.12	1.0000	0
Macrophage naive	13	GO:0009746	response to hexose	153	0	0.1	1.0000	0
Macrophage naive	13	GO:0009749	response to glucose	149	0	0.1	1.0000	0
Macrophage naive	13	GO:0009750	response to fructose	7	0	0	1.0000	0
Macrophage naive	13	GO:0009755	hormone-mediated signaling pathway	146	0	0.1	1.0000	0
Macrophage naive	13	GO:0009756	carbohydrate mediated signaling	7	0	0	1.0000	0
Macrophage naive	13	GO:0009757	hexose mediated signaling	5	0	0	1.0000	0
Macrophage naive	13	GO:0009790	embryo development	838	0	0.56	1.0000	0
Macrophage naive	13	GO:0009791	post-embryonic development	68	0	0.05	1.0000	0
Macrophage naive	13	GO:0009792	embryo development ending in birth or egg hatching	512	0	0.34	1.0000	0
Macrophage naive	13	GO:0009798	axis specification	63	0	0.04	1.0000	0
Macrophage naive	13	GO:0009799	specification of symmetry	96	0	0.06	1.0000	0
Macrophage naive	13	GO:0009838	abscission	6	0	0	1.0000	0
Macrophage naive	13	GO:0009855	determination of bilateral symmetry	95	0	0.06	1.0000	0
Macrophage naive	13	GO:0009880	embryonic pattern specification	46	0	0.03	1.0000	0
Macrophage naive	13	GO:0009886	post-embryonic animal morphogenesis	11	0	0.01	1.0000	0
Macrophage naive	13	GO:0009887	animal organ morphogenesis	828	0	0.55	1.0000	0
Macrophage naive	13	GO:0009888	tissue development	1525	0	1.01	1.0000	0
Macrophage naive	13	GO:0009890	negative regulation of biosynthetic process	1376	0	0.91	1.0000	0
Macrophage naive	13	GO:0009892	negative regulation of metabolic process	2729	0	1.81	1.0000	0
Macrophage naive	13	GO:0009895	negative regulation of catabolic process	274	0	0.18	1.0000	0
Macrophage naive	13	GO:0009913	epidermal cell differentiation	155	0	0.1	1.0000	0
Macrophage naive	13	GO:0009914	hormone transport	245	0	0.16	1.0000	0
Macrophage naive	13	GO:0009948	anterior/posterior axis specification	34	0	0.02	1.0000	0
Macrophage naive	13	GO:0009950	dorsal/ventral axis specification	9	0	0.01	1.0000	0
Macrophage naive	13	GO:0009952	anterior/posterior pattern specification	151	0	0.1	1.0000	0
Macrophage naive	13	GO:0009953	dorsal/ventral pattern formation	55	0	0.04	1.0000	0
Macrophage naive	13	GO:0009954	proximal/distal pattern formation	27	0	0.02	1.0000	0
Macrophage naive	13	GO:0009966	regulation of signal transduction	2594	0	1.72	1.0000	0
Macrophage naive	13	GO:0009967	positive regulation of signal transduction	1322	0	0.88	1.0000	0
Macrophage naive	13	GO:0009968	negative regulation of signal transduction	1106	0	0.73	1.0000	0
Macrophage naive	13	GO:0009972	cytidine deamination	9	0	0.01	1.0000	0
Macrophage naive	13	GO:0009988	cell-cell recognition	45	0	0.03	1.0000	0
Macrophage naive	13	GO:0009991	response to extracellular stimulus	381	0	0.25	1.0000	0
Macrophage naive	13	GO:0009994	oocyte differentiation	37	0	0.02	1.0000	0
Macrophage naive	13	GO:0010001	glial cell differentiation	174	0	0.12	1.0000	0
Macrophage naive	13	GO:0010002	cardioblast differentiation	14	0	0.01	1.0000	0
Macrophage naive	13	GO:0010032	meiotic chromosome condensation	6	0	0	1.0000	0
Macrophage naive	13	GO:0010035	response to inorganic substance	442	0	0.29	1.0000	0
Macrophage naive	13	GO:0010038	response to metal ion	286	0	0.19	1.0000	0
Macrophage naive	13	GO:0010039	response to iron ion	25	0	0.02	1.0000	0
Macrophage naive	13	GO:0010041	response to iron(III) ion	5	0	0	1.0000	0
Macrophage naive	13	GO:0010042	response to manganese ion	16	0	0.01	1.0000	0
Macrophage naive	13	GO:0010043	response to zinc ion	42	0	0.03	1.0000	0
Macrophage naive	13	GO:0010092	specification of animal organ identity	30	0	0.02	1.0000	0
Macrophage naive	13	GO:0010155	regulation of proton transport	20	0	0.01	1.0000	0
Macrophage naive	13	GO:0010165	response to X-ray	32	0	0.02	1.0000	0
Macrophage naive	13	GO:0010171	body morphogenesis	42	0	0.03	1.0000	0
Macrophage naive	13	GO:0010172	embryonic body morphogenesis	11	0	0.01	1.0000	0
Macrophage naive	13	GO:0010182	sugar mediated signaling pathway	5	0	0	1.0000	0
Macrophage naive	13	GO:0010212	response to ionizing radiation	140	0	0.09	1.0000	0
Macrophage naive	13	GO:0010216	maintenance of DNA methylation	7	0	0	1.0000	0
Macrophage naive	13	GO:0010224	response to UV-B	16	0	0.01	1.0000	0
Macrophage naive	13	GO:0010225	response to UV-C	14	0	0.01	1.0000	0
Macrophage naive	13	GO:0010226	response to lithium ion	16	0	0.01	1.0000	0
Macrophage naive	13	GO:0010232	vascular transport	75	0	0.05	1.0000	0
Macrophage naive	13	GO:0010243	response to organonitrogen compound	858	0	0.57	1.0000	0
Macrophage naive	13	GO:0010248	establishment or maintenance of transmembrane electrochemical gradient	8	0	0.01	1.0000	0
Macrophage naive	13	GO:0010255	glucose mediated signaling pathway	5	0	0	1.0000	0
Macrophage naive	13	GO:0010256	endomembrane system organization	431	0	0.29	1.0000	0
Macrophage naive	13	GO:0010257	NADH dehydrogenase complex assembly	59	0	0.04	1.0000	0
Macrophage naive	13	GO:0010259	multicellular organism aging	24	0	0.02	1.0000	0
Macrophage naive	13	GO:0010265	SCF complex assembly	6	0	0	1.0000	0
Macrophage naive	13	GO:0010269	response to selenium ion	6	0	0	1.0000	0
Macrophage naive	13	GO:0010273	detoxification of copper ion	9	0	0.01	1.0000	0
Macrophage naive	13	GO:0010286	heat acclimation	5	0	0	1.0000	0
Macrophage naive	13	GO:0010288	response to lead ion	20	0	0.01	1.0000	0
Macrophage naive	13	GO:0010310	regulation of hydrogen peroxide metabolic process	15	0	0.01	1.0000	0
Macrophage naive	13	GO:0010324	membrane invagination	69	0	0.05	1.0000	0
Macrophage naive	13	GO:0010332	response to gamma radiation	53	0	0.04	1.0000	0
Macrophage naive	13	GO:0010359	regulation of anion channel activity	9	0	0.01	1.0000	0
Macrophage naive	13	GO:0010389	regulation of G2/M transition of mitotic cell cycle	196	0	0.13	1.0000	0
Macrophage naive	13	GO:0010390	histone monoubiquitination	29	0	0.02	1.0000	0
Macrophage naive	13	GO:0010421	hydrogen peroxide-mediated programmed cell death	10	0	0.01	1.0000	0
Macrophage naive	13	GO:0010447	response to acidic pH	19	0	0.01	1.0000	0
Macrophage naive	13	GO:0010452	histone H3-K36 methylation	13	0	0.01	1.0000	0
Macrophage naive	13	GO:0010453	regulation of cell fate commitment	22	0	0.01	1.0000	0
Macrophage naive	13	GO:0010454	negative regulation of cell fate commitment	8	0	0.01	1.0000	0
Macrophage naive	13	GO:0010457	centriole-centriole cohesion	14	0	0.01	1.0000	0
Macrophage naive	13	GO:0010458	exit from mitosis	26	0	0.02	1.0000	0
Macrophage naive	13	GO:0010459	negative regulation of heart rate	7	0	0	1.0000	0
Macrophage naive	13	GO:0010460	positive regulation of heart rate	17	0	0.01	1.0000	0
Macrophage naive	13	GO:0010463	mesenchymal cell proliferation	34	0	0.02	1.0000	0
Macrophage naive	13	GO:0010464	regulation of mesenchymal cell proliferation	24	0	0.02	1.0000	0
Macrophage naive	13	GO:0010466	negative regulation of peptidase activity	158	0	0.1	1.0000	0
Macrophage naive	13	GO:0010469	regulation of signaling receptor activity	144	0	0.1	1.0000	0
Macrophage naive	13	GO:0010470	regulation of gastrulation	13	0	0.01	1.0000	0
Macrophage naive	13	GO:0010498	proteasomal protein catabolic process	463	0	0.31	1.0000	0
Macrophage naive	13	GO:0010499	proteasomal ubiquitin-independent protein catabolic process	20	0	0.01	1.0000	0
Macrophage naive	13	GO:0010501	RNA secondary structure unwinding	8	0	0.01	1.0000	0
Macrophage naive	13	GO:0010506	regulation of autophagy	313	0	0.21	1.0000	0
Macrophage naive	13	GO:0010507	negative regulation of autophagy	77	0	0.05	1.0000	0
Macrophage naive	13	GO:0010508	positive regulation of autophagy	115	0	0.08	1.0000	0
Macrophage naive	13	GO:0010510	regulation of acetyl-CoA biosynthetic process from pyruvate	8	0	0.01	1.0000	0
Macrophage naive	13	GO:0010517	regulation of phospholipase activity	57	0	0.04	1.0000	0
Macrophage naive	13	GO:0010518	positive regulation of phospholipase activity	48	0	0.03	1.0000	0
Macrophage naive	13	GO:0010519	negative regulation of phospholipase activity	7	0	0	1.0000	0
Macrophage naive	13	GO:0010522	regulation of calcium ion transport into cytosol	74	0	0.05	1.0000	0
Macrophage naive	13	GO:0010523	negative regulation of calcium ion transport into cytosol	13	0	0.01	1.0000	0
Macrophage naive	13	GO:0010524	positive regulation of calcium ion transport into cytosol	41	0	0.03	1.0000	0
Macrophage naive	13	GO:0010528	regulation of transposition	19	0	0.01	1.0000	0
Macrophage naive	13	GO:0010529	negative regulation of transposition	19	0	0.01	1.0000	0
Macrophage naive	13	GO:0010533	regulation of activation of Janus kinase activity	7	0	0	1.0000	0
Macrophage naive	13	GO:0010536	positive regulation of activation of Janus kinase activity	5	0	0	1.0000	0
Macrophage naive	13	GO:0010543	regulation of platelet activation	29	0	0.02	1.0000	0
Macrophage naive	13	GO:0010544	negative regulation of platelet activation	15	0	0.01	1.0000	0
Macrophage naive	13	GO:0010558	negative regulation of macromolecule biosynthetic process	1304	0	0.86	1.0000	0
Macrophage naive	13	GO:0010559	regulation of glycoprotein biosynthetic process	36	0	0.02	1.0000	0
Macrophage naive	13	GO:0010560	positive regulation of glycoprotein biosynthetic process	20	0	0.01	1.0000	0
Macrophage naive	13	GO:0010561	negative regulation of glycoprotein biosynthetic process	13	0	0.01	1.0000	0
Macrophage naive	13	GO:0010562	positive regulation of phosphorus metabolic process	825	0	0.55	1.0000	0
Macrophage naive	13	GO:0010563	negative regulation of phosphorus metabolic process	454	0	0.3	1.0000	0
Macrophage naive	13	GO:0010564	regulation of cell cycle process	694	0	0.46	1.0000	0
Macrophage naive	13	GO:0010565	regulation of cellular ketone metabolic process	152	0	0.1	1.0000	0
Macrophage naive	13	GO:0010566	regulation of ketone biosynthetic process	15	0	0.01	1.0000	0
Macrophage naive	13	GO:0010569	regulation of double-strand break repair via homologous recombination	46	0	0.03	1.0000	0
[truncated: 526,439+ more rows]
