# Supplementary material for: GRaNIE and GRaNPA: inference and evaluation of enhancer‐mediated gene regulatory networks
Source: Mol Syst Biol. 2023 Apr 19;19(6):e11627. doi: 10.15252/msb.202311627 (PMC10258561; doi:10.15252/msb.202311627)
Supplement: Supplementary file 9 — Dataset EV8 [file MSB-19-e11627-s005.xlsx]

## Sheet: Description
GO enrichments for the important TFs for the naive, primed and infected macrophage eGRNs		Description of columns:
		TF	TF connected to genes
		GO.ID	GO ID
		Term	the GO term as text
		Annotated	number of genes associated with this term in total
		Significant	the number of genes found in the foreground associated with this term in total
		Expected	expected number of terms associated with this term given the foreground size
		pval	raw pvalue
		GeneRatio	the ratio of Significant divided by the foreground size

## Sheet: Top Predicted TFs_union GRN
TF	GO.ID	Term	Annotated	Significant	Expected	pval	GeneRatio
IRF8.0.B	GO:0031145	anaphase-promoting complex-dependent catabolic process	78	11	3.32	0.00044	0.013253
IRF8.0.B	GO:0019509	L-methionine salvage from methylthioadenosine	5	3	0.21	0.00072	0.00361446
IRF8.0.B	GO:0010499	proteasomal ubiquitin-independent protein catabolic process	20	5	0.85	0.00125	0.0060241
IRF8.0.B	GO:0035965	cardiolipin acyl-chain remodeling	6	3	0.26	0.00139	0.00361446
IRF8.0.B	GO:0016578	histone deubiquitination	23	5	0.98	0.00244	0.0060241
IRF8.0.B	GO:0006409	tRNA export from nucleus	34	6	1.45	0.00281	0.00722892
IRF8.0.B	GO:0051347	positive regulation of transferase activity	613	29	26.08	0.00305	0.0349398
IRF8.0.B	GO:0009615	response to virus	303	22	12.89	0.00484	0.026506
IRF8.0.B	GO:0007596	blood coagulation	260	18	11.06	0.00517	0.0216867
IRF8.0.B	GO:0051292	nuclear pore complex assembly	9	3	0.38	0.00531	0.00361446
IRF8.0.B	GO:0006559	L-phenylalanine catabolic process	9	3	0.38	0.00531	0.00361446
IRF8.0.B	GO:0035520	monoubiquitinated protein deubiquitination	9	3	0.38	0.00531	0.00361446
IRF8.0.B	GO:0050830	defense response to Gram-positive bacterium	51	7	2.17	0.00554	0.00843373
IRF8.0.B	GO:0010667	negative regulation of cardiac muscle cell apoptotic process	18	4	0.77	0.00616	0.00481928
IRF8.0.B	GO:0010944	negative regulation of transcription by competitive promoter binding	10	3	0.43	0.00735	0.00361446
IRF8.0.B	GO:0042832	defense response to protozoan	19	4	0.81	0.00755	0.00481928
IRF8.0.B	GO:1902036	regulation of hematopoietic stem cell differentiation	70	8	2.98	0.00949	0.00963855
IRF8.0.B	GO:0019076	viral release from host cell	32	3	1.36	0.01025	0.00361446
IRF8.0.B	GO:0072676	lymphocyte migration	92	4	3.91	0.01030	0.00481928
IRF8.0.B	GO:0033209	tumor necrosis factor-mediated signaling pathway	156	12	6.64	0.01077	0.0144578
IRF8.0.B	GO:0045071	negative regulation of viral genome replication	48	7	2.04	0.01201	0.00843373
IRF8.0.B	GO:0071732	cellular response to nitric oxide	12	3	0.51	0.01265	0.00361446
IRF8.0.B	GO:0042531	positive regulation of tyrosine phosphorylation of STAT protein	48	6	2.04	0.01555	0.00722892
IRF8.0.B	GO:0050671	positive regulation of lymphocyte proliferation	112	9	4.77	0.01645	0.0108434
IRF8.0.B	GO:0002863	positive regulation of inflammatory response to antigenic stimulus	12	4	0.51	0.01650	0.00481928
IRF8.0.B	GO:0010826	negative regulation of centrosome duplication	12	3	0.51	0.01655	0.00361446
IRF8.0.B	GO:2000341	regulation of chemokine (C-X-C motif) ligand 2 production	15	3	0.64	0.01656	0.00361446
IRF8.0.B	GO:1905870	positive regulation of 3'-UTR-mediated mRNA stabilization	5	2	0.21	0.01659	0.00240964
IRF8.0.B	GO:0002238	response to molecule of fungal origin	5	2	0.21	0.01659	0.00240964
IRF8.0.B	GO:0032225	regulation of synaptic transmission, dopaminergic	5	2	0.21	0.01659	0.00240964
IRF8.0.B	GO:2000481	positive regulation of cAMP-dependent protein kinase activity	5	2	0.21	0.01659	0.00240964
IRF8.0.B	GO:0002885	positive regulation of hypersensitivity	5	2	0.21	0.01659	0.00240964
IRF8.0.B	GO:0006102	isocitrate metabolic process	5	2	0.21	0.01659	0.00240964
IRF8.0.B	GO:1904798	positive regulation of core promoter binding	5	2	0.21	0.01659	0.00240964
IRF8.0.B	GO:0006570	tyrosine metabolic process	5	2	0.21	0.01659	0.00240964
IRF8.0.B	GO:1900034	regulation of cellular response to heat	79	8	3.36	0.01886	0.00963855
IRF8.0.B	GO:0033194	response to hydroperoxide	14	3	0.6	0.01964	0.00361446
IRF8.0.B	GO:0051321	meiotic cell cycle	185	16	7.87	0.02314	0.0192771
IRF8.0.B	GO:0000086	G2/M transition of mitotic cell cycle	249	21	10.59	0.02316	0.0253012
IRF8.0.B	GO:0070498	interleukin-1-mediated signaling pathway	98	9	4.17	0.02355	0.0108434
IRF8.0.B	GO:0034656	nucleobase-containing small molecule catabolic process	42	5	1.79	0.02370	0.0060241
IRF8.0.B	GO:0042438	melanin biosynthetic process	18	3	0.77	0.02415	0.00361446
IRF8.0.B	GO:0090230	regulation of centromere complex assembly	6	2	0.26	0.02419	0.00240964
IRF8.0.B	GO:0050774	negative regulation of dendrite morphogenesis	6	2	0.26	0.02419	0.00240964
IRF8.0.B	GO:0036016	cellular response to interleukin-3	6	2	0.26	0.02419	0.00240964
IRF8.0.B	GO:0002725	negative regulation of T cell cytokine production	6	2	0.26	0.02419	0.00240964
IRF8.0.B	GO:0051725	protein de-ADP-ribosylation	6	2	0.26	0.02419	0.00240964
IRF8.0.B	GO:0035442	dipeptide transmembrane transport	6	2	0.26	0.02419	0.00240964
IRF8.0.B	GO:0043950	positive regulation of cAMP-mediated signaling	6	2	0.26	0.02419	0.00240964
IRF8.0.B	GO:2000510	positive regulation of dendritic cell chemotaxis	6	2	0.26	0.02419	0.00240964
IRF8.0.B	GO:0048284	organelle fusion	138	6	5.87	0.02432	0.00722892
IRF8.0.B	GO:0033137	negative regulation of peptidyl-serine phosphorylation	27	4	1.15	0.02616	0.00481928
IRF8.0.B	GO:0048538	thymus development	40	5	1.7	0.02639	0.0060241
IRF8.0.B	GO:0045786	negative regulation of cell cycle	557	35	23.7	0.02748	0.0421687
IRF8.0.B	GO:0060964	regulation of gene silencing by miRNA	103	9	4.38	0.02789	0.0108434
IRF8.0.B	GO:0075733	intracellular transport of virus	55	6	2.34	0.02869	0.00722892
IRF8.0.B	GO:0006366	transcription by RNA polymerase II	2256	84	95.99	0.03247	0.101205
IRF8.0.B	GO:0033353	S-adenosylmethionine cycle	7	2	0.3	0.03292	0.00240964
IRF8.0.B	GO:0032483	regulation of Rab protein signal transduction	7	2	0.3	0.03292	0.00240964
IRF8.0.B	GO:1900246	positive regulation of RIG-I signaling pathway	7	2	0.3	0.03292	0.00240964
IRF8.0.B	GO:0048304	positive regulation of isotype switching to IgG isotypes	7	2	0.3	0.03292	0.00240964
IRF8.0.B	GO:0034587	piRNA metabolic process	7	2	0.3	0.03292	0.00240964
IRF8.0.B	GO:0002676	regulation of chronic inflammatory response	7	2	0.3	0.03292	0.00240964
IRF8.0.B	GO:0006527	arginine catabolic process	7	2	0.3	0.03292	0.00240964
IRF8.0.B	GO:0060430	lung saccule development	7	2	0.3	0.03292	0.00240964
IRF8.0.B	GO:0060071	Wnt signaling pathway, planar cell polarity pathway	102	10	4.34	0.03307	0.0120482
IRF8.0.B	GO:0045070	positive regulation of viral genome replication	29	4	1.23	0.03313	0.00481928
IRF8.0.B	GO:0061158	3'-UTR-mediated mRNA destabilization	17	3	0.72	0.03340	0.00361446
IRF8.0.B	GO:0045860	positive regulation of protein kinase activity	473	20	20.13	0.03367	0.0240964
IRF8.0.B	GO:0007498	mesoderm development	95	7	4.04	0.03694	0.00843373
IRF8.0.B	GO:0071392	cellular response to estradiol stimulus	30	4	1.28	0.03699	0.00481928
IRF8.0.B	GO:1990830	cellular response to leukemia inhibitory factor	74	7	3.15	0.03757	0.00843373
IRF8.0.B	GO:0001817	regulation of cytokine production	593	33	25.23	0.03786	0.039759
IRF8.0.B	GO:0006110	regulation of glycolytic process	70	7	2.98	0.03860	0.00843373
IRF8.0.B	GO:0032981	mitochondrial respiratory chain complex I assembly	59	6	2.51	0.03874	0.00722892
IRF8.0.B	GO:0010972	negative regulation of G2/M transition of mitotic cell cycle	95	7	4.04	0.03889	0.00843373
IRF8.0.B	GO:0030041	actin filament polymerization	173	9	7.36	0.03894	0.0108434
IRF8.0.B	GO:0033365	protein localization to organelle	927	29	39.44	0.04118	0.0349398
IRF8.0.B	GO:0060968	regulation of gene silencing	120	11	5.11	0.04218	0.013253
IRF8.0.B	GO:0000291	nuclear-transcribed mRNA catabolic process, exonucleolytic	35	5	1.49	0.04236	0.0060241
IRF8.0.B	GO:0060251	regulation of glial cell proliferation	26	4	1.11	0.04241	0.00481928
IRF8.0.B	GO:0062208	positive regulation of pattern recognition receptor signaling pathway	37	4	1.57	0.04244	0.00481928
IRF8.0.B	GO:0046473	phosphatidic acid metabolic process	37	4	1.57	0.04244	0.00481928
IRF8.0.B	GO:0006073	cellular glucan metabolic process	65	5	2.77	0.04246	0.0060241
IRF8.0.B	GO:2000551	regulation of T-helper 2 cell cytokine production	7	2	0.3	0.04250	0.00240964
IRF8.0.B	GO:0016925	protein sumoylation	76	7	3.23	0.04250	0.00843373
IRF8.0.B	GO:0045685	regulation of glial cell differentiation	50	3	2.13	0.04256	0.00361446
IRF8.0.B	GO:2000104	negative regulation of DNA-dependent DNA replication	17	3	0.72	0.04259	0.00361446
IRF8.0.B	GO:0010563	negative regulation of phosphorus metabolic process	454	19	19.32	0.04265	0.0228916
IRF8.0.B	GO:0022037	metencephalon development	81	3	3.45	0.04265	0.00361446
IRF8.0.B	GO:0043046	DNA methylation involved in gamete generation	8	2	0.34	0.04268	0.00240964
IRF8.0.B	GO:0038003	opioid receptor signaling pathway	8	2	0.34	0.04268	0.00240964
IRF8.0.B	GO:0043252	sodium-independent organic anion transport	8	2	0.34	0.04268	0.00240964
IRF8.0.B	GO:0045060	negative thymic T cell selection	8	2	0.34	0.04268	0.00240964
IRF8.0.B	GO:2000347	positive regulation of hepatocyte proliferation	8	2	0.34	0.04268	0.00240964
IRF8.0.B	GO:0032790	ribosome disassembly	8	2	0.34	0.04268	0.00240964
IRF8.0.B	GO:0032754	positive regulation of interleukin-5 production	8	2	0.34	0.04268	0.00240964
IRF8.0.B	GO:0007144	female meiosis I	8	2	0.34	0.04268	0.00240964
IRF8.0.B	GO:0046415	urate metabolic process	8	2	0.34	0.04268	0.00240964
IRF8.0.B	GO:0048715	negative regulation of oligodendrocyte differentiation	8	2	0.34	0.04268	0.00240964
IRF8.0.B	GO:2000727	positive regulation of cardiac muscle cell differentiation	8	2	0.34	0.04268	0.00240964
IRF8.0.B	GO:0070383	DNA cytosine deamination	8	2	0.34	0.04268	0.00240964
IRF8.0.B	GO:0016554	cytidine to uridine editing	8	2	0.34	0.04268	0.00240964
IRF8.0.B	GO:0000492	box C/D snoRNP assembly	8	2	0.34	0.04268	0.00240964
IRF8.0.B	GO:0010454	negative regulation of cell fate commitment	8	2	0.34	0.04268	0.00240964
IRF8.0.B	GO:0010529	negative regulation of transposition	19	3	0.81	0.04471	0.00361446
IRF8.0.B	GO:0036151	phosphatidylcholine acyl-chain remodeling	19	3	0.81	0.04471	0.00361446
IRF8.0.B	GO:0006338	chromatin remodeling	182	10	7.74	0.04488	0.0120482
IRF8.0.B	GO:0045893	positive regulation of transcription, DNA-templated	1368	60	58.21	0.04646	0.0722892
IRF8.0.B	GO:0002223	stimulatory C-type lectin receptor signaling pathway	94	8	4	0.04666	0.00963855
IRF8.0.B	GO:0070373	negative regulation of ERK1 and ERK2 cascade	62	6	2.64	0.04759	0.00722892
IRF8.0.B	GO:0006099	tricarboxylic acid cycle	33	4	1.4	0.05003	0.00481928
IRF8.0.B	GO:0002755	MyD88-dependent toll-like receptor signaling pathway	33	4	1.4	0.05003	0.00481928
IRF8.0.B	GO:0043928	exonucleolytic catabolism of deadenylated mRNA	33	4	1.4	0.05003	0.00481928
IRF8.0.B	GO:0043551	regulation of phosphatidylinositol 3-kinase activity	50	4	2.13	0.05105	0.00481928
IRF8.0.B	GO:2000096	positive regulation of Wnt signaling pathway, planar cell polarity pathway	9	2	0.38	0.05335	0.00240964
IRF8.0.B	GO:0009972	cytidine deamination	9	2	0.38	0.05335	0.00240964
IRF8.0.B	GO:2000320	negative regulation of T-helper 17 cell differentiation	9	2	0.38	0.05335	0.00240964
IRF8.0.B	GO:0001768	establishment of T cell polarity	9	2	0.38	0.05335	0.00240964
IRF8.0.B	GO:0045348	positive regulation of MHC class II biosynthetic process	9	2	0.38	0.05335	0.00240964
IRF8.0.B	GO:0060294	cilium movement involved in cell motility	63	3	2.68	0.05357	0.00361446
IRF8.0.B	GO:0070536	protein K63-linked deubiquitination	34	4	1.45	0.05487	0.00481928
IRF8.0.B	GO:0032735	positive regulation of interleukin-12 production	34	4	1.45	0.05487	0.00481928
IRF8.0.B	GO:0033962	P-body assembly	21	3	0.89	0.05767	0.00361446
IRF8.0.B	GO:0006094	gluconeogenesis	74	7	3.15	0.05954	0.00843373
IRF8.0.B	GO:0045589	regulation of regulatory T cell differentiation	29	5	1.23	0.06442	0.0060241
IRF8.0.B	GO:0021983	pituitary gland development	28	4	1.19	0.06454	0.00481928
IRF8.0.B	GO:0009566	fertilization	109	7	4.64	0.06466	0.00843373
IRF8.0.B	GO:0060993	kidney morphogenesis	78	5	3.32	0.06483	0.0060241
IRF8.0.B	GO:0000290	deadenylation-dependent decapping of nuclear-transcribed mRNA	10	2	0.43	0.06485	0.00240964
IRF8.0.B	GO:0051013	microtubule severing	10	2	0.43	0.06485	0.00240964
IRF8.0.B	GO:0044351	macropinocytosis	10	2	0.43	0.06485	0.00240964
IRF8.0.B	GO:0070544	histone H3-K36 demethylation	10	2	0.43	0.06485	0.00240964
IRF8.0.B	GO:0014745	negative regulation of muscle adaptation	10	2	0.43	0.06485	0.00240964
IRF8.0.B	GO:0014842	regulation of skeletal muscle satellite cell proliferation	10	2	0.43	0.06485	0.00240964
IRF8.0.B	GO:0032736	positive regulation of interleukin-13 production	10	2	0.43	0.06485	0.00240964
IRF8.0.B	GO:0001771	immunological synapse formation	10	2	0.43	0.06485	0.00240964
IRF8.0.B	GO:0002829	negative regulation of type 2 immune response	10	2	0.43	0.06485	0.00240964
IRF8.0.B	GO:0018242	protein O-linked glycosylation via serine	10	2	0.43	0.06485	0.00240964
IRF8.0.B	GO:0140042	lipid droplet formation	10	2	0.43	0.06485	0.00240964
IRF8.0.B	GO:0040015	negative regulation of multicellular organism growth	10	2	0.43	0.06485	0.00240964
IRF8.0.B	GO:0008333	endosome to lysosome transport	52	5	2.21	0.06923	0.0060241
IRF8.0.B	GO:0010506	regulation of autophagy	313	14	13.32	0.07009	0.0168675
IRF8.0.B	GO:0016579	protein deubiquitination	254	22	10.81	0.07264	0.026506
IRF8.0.B	GO:0046931	pore complex assembly	20	5	0.85	0.07648	0.0060241
IRF8.0.B	GO:0080111	DNA demethylation	23	4	0.98	0.07674	0.00481928
IRF8.0.B	GO:0035455	response to interferon-alpha	22	3	0.94	0.07697	0.00361446
IRF8.0.B	GO:1904036	negative regulation of epithelial cell apoptotic process	33	3	1.4	0.07707	0.00361446
IRF8.0.B	GO:0070757	interleukin-35-mediated signaling pathway	11	2	0.47	0.07709	0.00240964
IRF8.0.B	GO:0036159	inner dynein arm assembly	11	2	0.47	0.07709	0.00240964
IRF8.0.B	GO:0035404	histone-serine phosphorylation	11	2	0.47	0.07709	0.00240964
IRF8.0.B	GO:0070106	interleukin-27-mediated signaling pathway	11	2	0.47	0.07709	0.00240964
IRF8.0.B	GO:0060253	negative regulation of glial cell proliferation	11	2	0.47	0.07709	0.00240964
IRF8.0.B	GO:0051560	mitochondrial calcium ion homeostasis	24	3	1.02	0.08001	0.00361446
IRF8.0.B	GO:0043161	proteasome-mediated ubiquitin-dependent protein catabolic process	410	29	17.45	0.08033	0.0349398
IRF8.0.B	GO:0045934	negative regulation of nucleobase-containing compound metabolic process	1290	59	54.89	0.08280	0.0710843
IRF8.0.B	GO:0043370	regulation of CD4-positive, alpha-beta T cell differentiation	45	6	1.91	0.08284	0.00722892
IRF8.0.B	GO:0002768	immune response-regulating cell surface receptor signaling pathway	338	18	14.38	0.08290	0.0216867
IRF8.0.B	GO:0002753	cytoplasmic pattern recognition receptor signaling pathway	68	6	2.89	0.08298	0.00722892
IRF8.0.B	GO:0046639	negative regulation of alpha-beta T cell differentiation	22	4	0.94	0.08299	0.00481928
IRF8.0.B	GO:0002524	hypersensitivity	10	3	0.43	0.08306	0.00361446
IRF8.0.B	GO:0045841	negative regulation of mitotic metaphase/anaphase transition	39	4	1.66	0.08309	0.00481928
IRF8.0.B	GO:1903901	negative regulation of viral life cycle	18	3	0.77	0.08311	0.00361446
IRF8.0.B	GO:0043376	regulation of CD8-positive, alpha-beta T cell differentiation	7	2	0.3	0.08318	0.00240964
IRF8.0.B	GO:0010533	regulation of activation of Janus kinase activity	7	2	0.3	0.08318	0.00240964
IRF8.0.B	GO:0061724	lipophagy	7	2	0.3	0.08318	0.00240964
IRF8.0.B	GO:0051126	negative regulation of actin nucleation	9	2	0.38	0.08319	0.00240964
IRF8.0.B	GO:0035728	response to hepatocyte growth factor	15	2	0.64	0.08323	0.00240964
IRF8.0.B	GO:0060211	regulation of nuclear-transcribed mRNA poly(A) tail shortening	15	2	0.64	0.08323	0.00240964
IRF8.0.B	GO:0060547	negative regulation of necrotic cell death	16	2	0.68	0.08324	0.00240964
IRF8.0.B	GO:0006278	RNA-dependent DNA biosynthetic process	68	4	2.89	0.08327	0.00481928
IRF8.0.B	GO:1904994	regulation of leukocyte adhesion to vascular endothelial cell	21	2	0.89	0.08327	0.00240964
IRF8.0.B	GO:0035883	enteroendocrine cell differentiation	22	2	0.94	0.08327	0.00240964
IRF8.0.B	GO:0060675	ureteric bud morphogenesis	51	3	2.17	0.08330	0.00361446
IRF8.0.B	GO:0120192	tight junction assembly	60	2	2.55	0.08350	0.00240964
IRF8.0.B	GO:1903844	regulation of cellular response to transforming growth factor beta stimulus	112	4	4.77	0.08353	0.00481928
IRF8.0.B	GO:0031146	SCF-dependent proteasomal ubiquitin-dependent protein catabolic process	89	7	3.79	0.08452	0.00843373
IRF8.0.B	GO:0038095	Fc-epsilon receptor signaling pathway	107	8	4.55	0.08566	0.00963855
IRF8.0.B	GO:0015031	protein transport	1704	65	72.51	0.08626	0.0783133
IRF8.0.B	GO:0000209	protein polyubiquitination	320	19	13.62	0.08707	0.0228916
IRF8.0.B	GO:0048255	mRNA stabilization	44	6	1.87	0.08739	0.00722892
IRF8.0.B	GO:0097191	extrinsic apoptotic signaling pathway	198	12	8.42	0.08758	0.0144578
IRF8.0.B	GO:0006406	mRNA export from nucleus	107	9	4.55	0.08769	0.0108434
IRF8.0.B	GO:0006521	regulation of cellular amino acid metabolic process	56	5	2.38	0.08891	0.0060241
IRF8.0.B	GO:0045581	negative regulation of T cell differentiation	38	7	1.62	0.08894	0.00843373
IRF8.0.B	GO:0038061	NIK/NF-kappaB signaling	159	11	6.77	0.08920	0.013253
IRF8.0.B	GO:0010765	positive regulation of sodium ion transport	31	3	1.32	0.08993	0.00361446
IRF8.0.B	GO:0097502	mannosylation	34	3	1.45	0.08996	0.00361446
IRF8.0.B	GO:0090557	establishment of endothelial intestinal barrier	12	2	0.51	0.08998	0.00240964
IRF8.0.B	GO:0036150	phosphatidylserine acyl-chain remodeling	12	2	0.51	0.08998	0.00240964
IRF8.0.B	GO:0014067	negative regulation of phosphatidylinositol 3-kinase signaling	12	2	0.51	0.08998	0.00240964
IRF8.0.B	GO:0008380	RNA splicing	427	23	18.17	0.09301	0.0277108
IRF8.0.B	GO:0090502	RNA phosphodiester bond hydrolysis, endonucleolytic	72	6	3.06	0.09405	0.00722892
IRF8.0.B	GO:0032729	positive regulation of interferon-gamma production	57	5	2.43	0.09424	0.0060241
IRF8.0.B	GO:0006397	mRNA processing	484	23	20.59	0.09485	0.0277108
IRF8.0.B	GO:0016311	dephosphorylation	430	19	18.3	0.09524	0.0228916
IRF8.0.B	GO:0016572	histone phosphorylation	39	5	1.66	0.09611	0.0060241
IRF8.0.B	GO:0045582	positive regulation of T cell differentiation	76	6	3.23	0.09633	0.00722892
IRF8.0.B	GO:0045595	regulation of cell differentiation	1326	59	56.42	0.09635	0.0710843
IRF8.0.B	GO:0010971	positive regulation of G2/M transition of mitotic cell cycle	26	3	1.11	0.09666	0.00361446
IRF8.0.B	GO:0018215	protein phosphopantetheinylation	284	17	12.08	0.09887	0.0204819
IRF8.0.B	GO:0010389	regulation of G2/M transition of mitotic cell cycle	196	15	8.34	0.10171	0.0180723
IRF8.0.B	GO:0021879	forebrain neuron differentiation	33	5	1.4	0.10279	0.0060241
IRF8.0.B	GO:0034389	lipid droplet organization	23	4	0.98	0.10296	0.00481928
IRF8.0.B	GO:0030490	maturation of SSU-rRNA	50	5	2.13	0.10301	0.0060241
IRF8.0.B	GO:0007062	sister chromatid cohesion	52	5	2.21	0.10303	0.0060241
IRF8.0.B	GO:1904037	positive regulation of epithelial cell apoptotic process	26	3	1.11	0.10331	0.00361446
IRF8.0.B	GO:1902358	sulfate transmembrane transport	13	2	0.55	0.10344	0.00240964
IRF8.0.B	GO:0036444	calcium import into the mitochondrion	13	2	0.55	0.10344	0.00240964
IRF8.0.B	GO:0060044	negative regulation of cardiac muscle cell proliferation	13	2	0.55	0.10344	0.00240964
IRF8.0.B	GO:0060352	cell adhesion molecule production	13	2	0.55	0.10344	0.00240964
IRF8.0.B	GO:0090200	positive regulation of release of cytochrome c from mitochondria	27	3	1.15	0.10548	0.00361446
IRF8.0.B	GO:0001709	cell fate determination	27	3	1.15	0.10548	0.00361446
IRF8.0.B	GO:0051092	positive regulation of NF-kappaB transcription factor activity	150	10	6.38	0.10689	0.0120482
IRF8.0.B	GO:0000165	MAPK cascade	769	38	32.72	0.10870	0.0457831
IRF8.0.B	GO:0016266	O-glycan processing	43	4	1.83	0.10898	0.00481928
IRF8.0.B	GO:0035722	interleukin-12-mediated signaling pathway	43	4	1.83	0.10898	0.00481928
IRF8.0.B	GO:0071479	cellular response to ionizing radiation	65	6	2.77	0.11396	0.00722892
IRF8.0.B	GO:0032467	positive regulation of cytokinesis	28	3	1.19	0.11459	0.00361446
IRF8.0.B	GO:0006473	protein acetylation	180	11	7.66	0.11674	0.013253
IRF8.0.B	GO:0007096	regulation of exit from mitosis	14	2	0.6	0.11741	0.00240964
IRF8.0.B	GO:0032486	Rap protein signal transduction	14	2	0.6	0.11741	0.00240964
IRF8.0.B	GO:0061436	establishment of skin barrier	14	2	0.6	0.11741	0.00240964
IRF8.0.B	GO:0036152	phosphatidylethanolamine acyl-chain remodeling	14	2	0.6	0.11741	0.00240964
IRF8.0.B	GO:1902166	negative regulation of intrinsic apoptotic signaling pathway in response to DNA damage by p53 class mediator	14	2	0.6	0.11741	0.00240964
IRF8.0.B	GO:0045721	negative regulation of gluconeogenesis	14	2	0.6	0.11741	0.00240964
IRF8.0.B	GO:0045842	positive regulation of mitotic metaphase/anaphase transition	14	2	0.6	0.11741	0.00240964
IRF8.0.B	GO:0045591	positive regulation of regulatory T cell differentiation	14	2	0.6	0.11741	0.00240964
IRF8.0.B	GO:0045579	positive regulation of B cell differentiation	14	2	0.6	0.11741	0.00240964
IRF8.0.B	GO:0070269	pyroptosis	14	2	0.6	0.11741	0.00240964
IRF8.0.B	GO:0048024	regulation of mRNA splicing, via spliceosome	91	4	3.87	0.11784	0.00481928
IRF8.0.B	GO:0051403	stress-activated MAPK cascade	237	9	10.08	0.11826	0.0108434
IRF8.0.B	GO:1904894	positive regulation of receptor signaling pathway via STAT	33	6	1.4	0.12155	0.00722892
IRF8.0.B	GO:0019724	B cell mediated immunity	102	8	4.34	0.12174	0.00963855
IRF8.0.B	GO:0071731	response to nitric oxide	15	4	0.64	0.12180	0.00481928
IRF8.0.B	GO:0045061	thymic T cell selection	16	3	0.68	0.12201	0.00361446
IRF8.0.B	GO:0010758	regulation of macrophage chemotaxis	23	3	0.98	0.12207	0.00361446
IRF8.0.B	GO:2000668	regulation of dendritic cell apoptotic process	8	2	0.34	0.12214	0.00240964
IRF8.0.B	GO:0032957	inositol trisphosphate metabolic process	10	2	0.43	0.12216	0.00240964
IRF8.0.B	GO:0002029	desensitization of G protein-coupled receptor signaling pathway	15	2	0.64	0.12221	0.00240964
IRF8.0.B	GO:0099116	tRNA 5'-end processing	17	2	0.72	0.12222	0.00240964
IRF8.0.B	GO:0048799	animal organ maturation	21	2	0.89	0.12226	0.00240964
IRF8.0.B	GO:0015986	ATP synthesis coupled proton transport	23	2	0.98	0.12227	0.00240964
IRF8.0.B	GO:0019359	nicotinamide nucleotide biosynthetic process	28	2	1.19	0.12232	0.00240964
IRF8.0.B	GO:1905897	regulation of response to endoplasmic reticulum stress	78	4	3.32	0.12234	0.00481928
IRF8.0.B	GO:0046633	alpha-beta T cell proliferation	33	2	1.4	0.12236	0.00240964
IRF8.0.B	GO:0060389	pathway-restricted SMAD protein phosphorylation	53	2	2.26	0.12253	0.00240964
IRF8.0.B	GO:0090066	regulation of anatomical structure size	425	14	18.08	0.12334	0.0168675
IRF8.0.B	GO:0034198	cellular response to amino acid starvation	45	4	1.91	0.12337	0.00481928
IRF8.0.B	GO:0050853	B cell receptor signaling pathway	52	5	2.21	0.12351	0.0060241
IRF8.0.B	GO:0030901	midbrain development	69	5	2.94	0.12385	0.0060241
IRF8.0.B	GO:0051402	neuron apoptotic process	199	10	8.47	0.12410	0.0120482
IRF8.0.B	GO:0031047	gene silencing by RNA	171	15	7.28	0.12941	0.0180723
IRF8.0.B	GO:0006120	mitochondrial electron transport, NADH to ubiquinone	46	4	1.96	0.13086	0.00481928
IRF8.0.B	GO:0010569	regulation of double-strand break repair via homologous recombination	46	5	1.96	0.13118	0.0060241
IRF8.0.B	GO:0030261	chromosome condensation	35	4	1.49	0.13138	0.00481928
IRF8.0.B	GO:0008631	intrinsic apoptotic signaling pathway in response to oxidative stress	42	4	1.79	0.13149	0.00481928
IRF8.0.B	GO:0008053	mitochondrial fusion	28	3	1.19	0.13164	0.00361446
IRF8.0.B	GO:0030970	retrograde protein transport, ER to cytosol	28	3	1.19	0.13164	0.00361446
IRF8.0.B	GO:0006084	acetyl-CoA metabolic process	36	3	1.53	0.13177	0.00361446
IRF8.0.B	GO:1902902	negative regulation of autophagosome assembly	15	2	0.64	0.13181	0.00240964
IRF8.0.B	GO:0045869	negative regulation of single stranded viral RNA replication via double stranded DNA intermediate	15	2	0.64	0.13181	0.00240964
IRF8.0.B	GO:0043388	positive regulation of DNA binding	51	6	2.17	0.13260	0.00722892
IRF8.0.B	GO:0010719	negative regulation of epithelial to mesenchymal transition	30	3	1.28	0.13366	0.00361446
IRF8.0.B	GO:0050852	T cell receptor signaling pathway	171	10	7.28	0.13453	0.0120482
IRF8.0.B	GO:0032496	response to lipopolysaccharide	268	15	11.4	0.14296	0.0180723
IRF8.0.B	GO:0045429	positive regulation of nitric oxide biosynthetic process	31	3	1.32	0.14357	0.00361446
IRF8.0.B	GO:0006401	RNA catabolic process	397	22	16.89	0.14499	0.026506
IRF8.0.B	GO:0090201	negative regulation of release of cytochrome c from mitochondria	16	2	0.68	0.14659	0.00240964
IRF8.0.B	GO:0008340	determination of adult lifespan	16	2	0.68	0.14659	0.00240964
IRF8.0.B	GO:0071294	cellular response to zinc ion	16	2	0.68	0.14659	0.00240964
IRF8.0.B	GO:0006268	DNA unwinding involved in DNA replication	16	2	0.68	0.14659	0.00240964
IRF8.0.B	GO:0032695	negative regulation of interleukin-12 production	16	2	0.68	0.14659	0.00240964
IRF8.0.B	GO:0016254	preassembly of GPI anchor in ER membrane	16	2	0.68	0.14659	0.00240964
IRF8.0.B	GO:0030033	microvillus assembly	16	2	0.68	0.14659	0.00240964
IRF8.0.B	GO:0043968	histone H2A acetylation	16	2	0.68	0.14659	0.00240964
IRF8.0.B	GO:0046597	negative regulation of viral entry into host cell	16	2	0.68	0.14659	0.00240964
IRF8.0.B	GO:0016050	vesicle organization	320	11	13.62	0.14823	0.013253
IRF8.0.B	GO:0065003	protein-containing complex assembly	1454	69	61.87	0.14847	0.0831325
IRF8.0.B	GO:0042752	regulation of circadian rhythm	96	6	4.08	0.14925	0.00722892
IRF8.0.B	GO:0006955	immune response	1624	78	69.1	0.15271	0.0939759
IRF8.0.B	GO:0050863	regulation of T cell activation	278	22	11.83	0.15719	0.026506
IRF8.0.B	GO:0043374	CD8-positive, alpha-beta T cell differentiation	11	3	0.47	0.15922	0.00361446
IRF8.0.B	GO:0048302	regulation of isotype switching to IgG isotypes	11	3	0.47	0.15922	0.00361446
IRF8.0.B	GO:0043371	negative regulation of CD4-positive, alpha-beta T cell differentiation	20	3	0.85	0.15932	0.00361446
IRF8.0.B	GO:0071875	adrenergic receptor signaling pathway	21	3	0.89	0.15933	0.00361446
IRF8.0.B	GO:1905517	macrophage migration	45	4	1.91	0.15933	0.00481928
IRF8.0.B	GO:0044068	modulation by symbiont of host cellular process	22	3	0.94	0.15934	0.00361446
IRF8.0.B	GO:0051972	regulation of telomerase activity	46	4	1.96	0.15934	0.00481928
IRF8.0.B	GO:0035821	modulation of process of other organism	95	6	4.04	0.15937	0.00722892
IRF8.0.B	GO:0002381	immunoglobulin production involved in immunoglobulin-mediated immune response	48	4	2.04	0.15937	0.00481928
IRF8.0.B	GO:0014889	muscle atrophy	10	2	0.43	0.15947	0.00240964
IRF8.0.B	GO:0051255	spindle midzone assembly	11	2	0.47	0.15948	0.00240964
IRF8.0.B	GO:1905874	regulation of postsynaptic density organization	12	2	0.51	0.15949	0.00240964
IRF8.0.B	GO:0070424	regulation of nucleotide-binding oligomerization domain containing signaling pathway	13	2	0.55	0.15950	0.00240964
IRF8.0.B	GO:0098734	macromolecule depalmitoylation	14	2	0.6	0.15951	0.00240964
IRF8.0.B	GO:0034695	response to prostaglandin E	18	2	0.77	0.15955	0.00240964
IRF8.0.B	GO:0060396	growth hormone receptor signaling pathway	18	2	0.77	0.15955	0.00240964
IRF8.0.B	GO:0031055	chromatin remodeling at centromere	42	3	1.79	0.15956	0.00361446
IRF8.0.B	GO:1902883	negative regulation of response to oxidative stress	19	2	0.81	0.15956	0.00240964
IRF8.0.B	GO:0002718	regulation of cytokine production involved in immune response	74	4	3.15	0.15965	0.00481928
IRF8.0.B	GO:0060761	negative regulation of response to cytokine stimulus	57	3	2.43	0.15972	0.00361446
IRF8.0.B	GO:1902108	regulation of mitochondrial membrane permeability involved in apoptotic process	59	3	2.51	0.15975	0.00361446
IRF8.0.B	GO:0070169	positive regulation of biomineral tissue development	41	2	1.74	0.15981	0.00240964
IRF8.0.B	GO:0071824	protein-DNA complex subunit organization	230	10	9.79	0.15982	0.0120482
IRF8.0.B	GO:2001236	regulation of extrinsic apoptotic signaling pathway	138	6	5.87	0.15984	0.00722892
IRF8.0.B	GO:0009991	response to extracellular stimulus	381	15	16.21	0.16020	0.0180723
IRF8.0.B	GO:0043488	regulation of mRNA stability	177	14	7.53	0.16126	0.0168675
IRF8.0.B	GO:1901136	carbohydrate derivative catabolic process	172	9	7.32	0.16150	0.0108434
IRF8.0.B	GO:0007129	homologous chromosome pairing at meiosis	31	3	1.32	0.16150	0.00361446
IRF8.0.B	GO:1901687	glutathione derivative biosynthetic process	17	2	0.72	0.16168	0.00240964
IRF8.0.B	GO:0006978	DNA damage response, signal transduction by p53 class mediator resulting in transcription of p21 class mediator	17	2	0.72	0.16168	0.00240964
IRF8.0.B	GO:0016973	poly(A)+ mRNA export from nucleus	17	2	0.72	0.16168	0.00240964
IRF8.0.B	GO:0010801	negative regulation of peptidyl-threonine phosphorylation	17	2	0.72	0.16168	0.00240964
IRF8.0.B	GO:1904355	positive regulation of telomere capping	17	2	0.72	0.16168	0.00240964
IRF8.0.B	GO:0071880	adenylate cyclase-activating adrenergic receptor signaling pathway	17	2	0.72	0.16168	0.00240964
IRF8.0.B	GO:0019054	modulation by virus of host cellular process	17	2	0.72	0.16168	0.00240964
IRF8.0.B	GO:0000076	DNA replication checkpoint	17	2	0.72	0.16168	0.00240964
IRF8.0.B	GO:0031573	intra-S DNA damage checkpoint	17	2	0.72	0.16168	0.00240964
IRF8.0.B	GO:0006895	Golgi to endosome transport	17	2	0.72	0.16168	0.00240964
IRF8.0.B	GO:0030154	cell differentiation	3252	130	138.37	0.16275	0.156627
IRF8.0.B	GO:0042307	positive regulation of protein import into nucleus	33	3	1.4	0.16410	0.00361446
IRF8.0.B	GO:0001756	somitogenesis	51	4	2.17	0.17089	0.00481928
IRF8.0.B	GO:0046854	phosphatidylinositol phosphorylation	51	4	2.17	0.17089	0.00481928
IRF8.0.B	GO:0000902	cell morphogenesis	886	26	37.7	0.17290	0.0313253
IRF8.0.B	GO:0090503	RNA phosphodiester bond hydrolysis, exonucleolytic	43	4	1.83	0.17428	0.00481928
IRF8.0.B	GO:0046427	positive regulation of receptor signaling pathway via JAK-STAT	30	5	1.28	0.17584	0.0060241
IRF8.0.B	GO:0042176	regulation of protein catabolic process	361	18	15.36	0.17634	0.0216867
IRF8.0.B	GO:0007212	dopamine receptor signaling pathway	36	4	1.53	0.17644	0.00481928
IRF8.0.B	GO:0007099	centriole replication	39	4	1.66	0.17650	0.00481928
IRF8.0.B	GO:0043011	myeloid dendritic cell differentiation	18	2	0.77	0.17703	0.00240964
IRF8.0.B	GO:0050765	negative regulation of phagocytosis	18	2	0.77	0.17703	0.00240964
IRF8.0.B	GO:0006260	DNA replication	270	13	11.49	0.17735	0.0156627
IRF8.0.B	GO:0070126	mitochondrial translational termination	89	6	3.79	0.17797	0.00722892
IRF8.0.B	GO:0042795	snRNA transcription by RNA polymerase II	71	5	3.02	0.18416	0.0060241
IRF8.0.B	GO:0030488	tRNA methylation	41	4	1.74	0.18494	0.00481928
IRF8.0.B	GO:0045814	negative regulation of gene expression, epigenetic	92	6	3.91	0.18504	0.00722892
IRF8.0.B	GO:1902042	negative regulation of extrinsic apoptotic signaling pathway via death domain receptors	35	3	1.49	0.18542	0.00361446
IRF8.0.B	GO:0007283	spermatogenesis	350	19	14.89	0.18600	0.0228916
IRF8.0.B	GO:0045087	innate immune response	695	42	29.57	0.18636	0.0506024
IRF8.0.B	GO:0002479	antigen processing and presentation of exogenous peptide antigen via MHC class I, TAP-dependent	72	5	3.06	0.19153	0.0060241
IRF8.0.B	GO:0070584	mitochondrion morphogenesis	19	2	0.81	0.19260	0.00240964
IRF8.0.B	GO:2000042	negative regulation of double-strand break repair via homologous recombination	19	2	0.81	0.19260	0.00240964
IRF8.0.B	GO:0034501	protein localization to kinetochore	19	2	0.81	0.19260	0.00240964
IRF8.0.B	GO:0034629	cellular protein-containing complex localization	19	2	0.81	0.19260	0.00240964
IRF8.0.B	GO:0042537	benzene-containing compound metabolic process	19	2	0.81	0.19260	0.00240964
IRF8.0.B	GO:0000028	ribosomal small subunit assembly	19	2	0.81	0.19260	0.00240964
IRF8.0.B	GO:1902176	negative regulation of oxidative stress-induced intrinsic apoptotic signaling pathway	19	2	0.81	0.19260	0.00240964
IRF8.0.B	GO:0061951	establishment of protein localization to plasma membrane	56	3	2.38	0.19290	0.00361446
IRF8.0.B	GO:0043123	positive regulation of I-kappaB kinase/NF-kappaB signaling	171	10	7.28	0.19320	0.0120482
IRF8.0.B	GO:0044770	cell cycle phase transition	578	32	24.59	0.19329	0.0385542
IRF8.0.B	GO:2001242	regulation of intrinsic apoptotic signaling pathway	145	11	6.17	0.19416	0.013253
IRF8.0.B	GO:0002819	regulation of adaptive immune response	148	11	6.3	0.19420	0.013253
IRF8.0.B	GO:0006399	tRNA metabolic process	176	11	7.49	0.19457	0.013253
IRF8.0.B	GO:0032649	regulation of interferon-gamma production	89	7	3.79	0.19467	0.00843373
IRF8.0.B	GO:0002891	positive regulation of immunoglobulin mediated immune response	33	4	1.4	0.19486	0.00481928
IRF8.0.B	GO:0042976	activation of Janus kinase activity	12	3	0.51	0.19490	0.00361446
IRF8.0.B	GO:2000779	regulation of double-strand break repair	83	6	3.53	0.19490	0.00722892
IRF8.0.B	GO:0061005	cell differentiation involved in kidney development	51	4	2.17	0.19510	0.00481928
IRF8.0.B	GO:0000212	meiotic spindle organization	10	2	0.43	0.19518	0.00240964
IRF8.0.B	GO:0014874	response to stimulus involved in regulation of muscle adaptation	11	2	0.47	0.19520	0.00240964
IRF8.0.B	GO:0034616	response to laminar fluid shear stress	12	2	0.51	0.19521	0.00240964
IRF8.0.B	GO:1990266	neutrophil migration	96	5	4.08	0.19539	0.0060241
IRF8.0.B	GO:0033687	osteoblast proliferation	27	2	1.15	0.19541	0.00240964
IRF8.0.B	GO:0089709	L-histidine transmembrane transport	5	1	0.21	0.19543	0.00120482
IRF8.0.B	GO:1900060	negative regulation of ceramide biosynthetic process	5	1	0.21	0.19543	0.00120482
IRF8.0.B	GO:0072049	comma-shaped body morphogenesis	5	1	0.21	0.19543	0.00120482
IRF8.0.B	GO:0071072	negative regulation of phospholipid biosynthetic process	5	1	0.21	0.19543	0.00120482
IRF8.0.B	GO:0071076	RNA 3' uridylation	5	1	0.21	0.19543	0.00120482
IRF8.0.B	GO:2001245	regulation of phosphatidylcholine biosynthetic process	5	1	0.21	0.19543	0.00120482
IRF8.0.B	GO:0042023	DNA endoreduplication	5	1	0.21	0.19543	0.00120482
IRF8.0.B	GO:0071033	nuclear retention of pre-mRNA at the site of transcription	5	1	0.21	0.19543	0.00120482
IRF8.0.B	GO:0046984	regulation of hemoglobin biosynthetic process	5	1	0.21	0.19543	0.00120482
IRF8.0.B	GO:0051036	regulation of endosome size	5	1	0.21	0.19543	0.00120482
IRF8.0.B	GO:1903976	negative regulation of glial cell migration	5	1	0.21	0.19543	0.00120482
IRF8.0.B	GO:1905774	regulation of DNA helicase activity	5	1	0.21	0.19543	0.00120482
IRF8.0.B	GO:0010753	positive regulation of cGMP-mediated signaling	5	1	0.21	0.19543	0.00120482
IRF8.0.B	GO:0034499	late endosome to Golgi transport	5	1	0.21	0.19543	0.00120482
IRF8.0.B	GO:0045901	positive regulation of translational elongation	5	1	0.21	0.19543	0.00120482
IRF8.0.B	GO:0035905	ascending aorta development	5	1	0.21	0.19543	0.00120482
IRF8.0.B	GO:0060509	type I pneumocyte differentiation	5	1	0.21	0.19543	0.00120482
IRF8.0.B	GO:0043378	positive regulation of CD8-positive, alpha-beta T cell differentiation	5	1	0.21	0.19543	0.00120482
IRF8.0.B	GO:0048022	negative regulation of melanin biosynthetic process	5	1	0.21	0.19543	0.00120482
IRF8.0.B	GO:0060623	regulation of chromosome condensation	5	1	0.21	0.19543	0.00120482
IRF8.0.B	GO:0038030	non-canonical Wnt signaling pathway via MAPK cascade	5	1	0.21	0.19543	0.00120482
IRF8.0.B	GO:0003415	chondrocyte hypertrophy	5	1	0.21	0.19543	0.00120482
IRF8.0.B	GO:0034165	positive regulation of toll-like receptor 9 signaling pathway	5	1	0.21	0.19543	0.00120482
IRF8.0.B	GO:1990481	mRNA pseudouridine synthesis	5	1	0.21	0.19543	0.00120482
IRF8.0.B	GO:0071321	cellular response to cGMP	5	1	0.21	0.19543	0.00120482
IRF8.0.B	GO:0010536	positive regulation of activation of Janus kinase activity	5	1	0.21	0.19543	0.00120482
IRF8.0.B	GO:1990164	histone H2A phosphorylation	5	1	0.21	0.19543	0.00120482
IRF8.0.B	GO:2000002	negative regulation of DNA damage checkpoint	5	1	0.21	0.19543	0.00120482
IRF8.0.B	GO:0052150	modulation by symbiont of host apoptotic process	5	1	0.21	0.19543	0.00120482
IRF8.0.B	GO:0071422	succinate transmembrane transport	5	1	0.21	0.19543	0.00120482
IRF8.0.B	GO:0006011	UDP-glucose metabolic process	5	1	0.21	0.19543	0.00120482
IRF8.0.B	GO:0071440	regulation of histone H3-K14 acetylation	5	1	0.21	0.19543	0.00120482
IRF8.0.B	GO:0003266	regulation of secondary heart field cardioblast proliferation	5	1	0.21	0.19543	0.00120482
IRF8.0.B	GO:0061181	regulation of chondrocyte development	5	1	0.21	0.19543	0.00120482
IRF8.0.B	GO:0048386	positive regulation of retinoic acid receptor signaling pathway	5	1	0.21	0.19543	0.00120482
IRF8.0.B	GO:0042148	strand invasion	5	1	0.21	0.19543	0.00120482
IRF8.0.B	GO:1902083	negative regulation of peptidyl-cysteine S-nitrosylation	5	1	0.21	0.19543	0.00120482
IRF8.0.B	GO:0014732	skeletal muscle atrophy	5	1	0.21	0.19543	0.00120482
IRF8.0.B	GO:0000964	mitochondrial RNA 5'-end processing	5	1	0.21	0.19543	0.00120482
IRF8.0.B	GO:1901098	positive regulation of autophagosome maturation	5	1	0.21	0.19543	0.00120482
IRF8.0.B	GO:0000915	actomyosin contractile ring assembly	5	1	0.21	0.19543	0.00120482
IRF8.0.B	GO:1904382	mannose trimming involved in glycoprotein ERAD pathway	5	1	0.21	0.19543	0.00120482
IRF8.0.B	GO:0014824	artery smooth muscle contraction	5	1	0.21	0.19543	0.00120482
IRF8.0.B	GO:0031119	tRNA pseudouridine synthesis	5	1	0.21	0.19543	0.00120482
IRF8.0.B	GO:0032237	activation of store-operated calcium channel activity	5	1	0.21	0.19543	0.00120482
IRF8.0.B	GO:0051799	negative regulation of hair follicle development	5	1	0.21	0.19543	0.00120482
IRF8.0.B	GO:0061757	leukocyte adhesion to arterial endothelial cell	5	1	0.21	0.19543	0.00120482
IRF8.0.B	GO:0044571	[2Fe-2S] cluster assembly	5	1	0.21	0.19543	0.00120482
IRF8.0.B	GO:1904464	regulation of matrix metallopeptidase secretion	5	1	0.21	0.19543	0.00120482
IRF8.0.B	GO:0051712	positive regulation of killing of cells of other organism	5	1	0.21	0.19543	0.00120482
IRF8.0.B	GO:0002860	positive regulation of natural killer cell mediated cytotoxicity directed against tumor cell target	5	1	0.21	0.19543	0.00120482
IRF8.0.B	GO:2000436	positive regulation of protein neddylation	5	1	0.21	0.19543	0.00120482
IRF8.0.B	GO:0006477	protein sulfation	5	1	0.21	0.19543	0.00120482
IRF8.0.B	GO:2000194	regulation of female gonad development	5	1	0.21	0.19543	0.00120482
IRF8.0.B	GO:0044648	histone H3-K4 dimethylation	5	1	0.21	0.19543	0.00120482
IRF8.0.B	GO:0021861	forebrain radial glial cell differentiation	5	1	0.21	0.19543	0.00120482
IRF8.0.B	GO:0060017	parathyroid gland development	5	1	0.21	0.19543	0.00120482
IRF8.0.B	GO:0032696	negative regulation of interleukin-13 production	5	1	0.21	0.19543	0.00120482
IRF8.0.B	GO:0032667	regulation of interleukin-23 production	5	1	0.21	0.19543	0.00120482
IRF8.0.B	GO:0002606	positive regulation of dendritic cell antigen processing and presentation	5	1	0.21	0.19543	0.00120482
IRF8.0.B	GO:0071640	regulation of macrophage inflammatory protein 1 alpha production	5	1	0.21	0.19543	0.00120482
IRF8.0.B	GO:1903298	negative regulation of hypoxia-induced intrinsic apoptotic signaling pathway	5	1	0.21	0.19543	0.00120482
IRF8.0.B	GO:0031584	activation of phospholipase D activity	5	1	0.21	0.19543	0.00120482
IRF8.0.B	GO:0021548	pons development	5	1	0.21	0.19543	0.00120482
IRF8.0.B	GO:1902267	regulation of polyamine transmembrane transport	5	1	0.21	0.19543	0.00120482
IRF8.0.B	GO:1990962	xenobiotic transport across blood-brain barrier	5	1	0.21	0.19543	0.00120482
IRF8.0.B	GO:0035795	negative regulation of mitochondrial membrane permeability	5	1	0.21	0.19543	0.00120482
IRF8.0.B	GO:0060398	regulation of growth hormone receptor signaling pathway	5	1	0.21	0.19543	0.00120482
IRF8.0.B	GO:0046874	quinolinate metabolic process	5	1	0.21	0.19543	0.00120482
IRF8.0.B	GO:0060374	mast cell differentiation	5	1	0.21	0.19543	0.00120482
IRF8.0.B	GO:0015760	glucose-6-phosphate transport	5	1	0.21	0.19543	0.00120482
IRF8.0.B	GO:0002925	positive regulation of humoral immune response mediated by circulating immunoglobulin	5	1	0.21	0.19543	0.00120482
IRF8.0.B	GO:1904504	positive regulation of lipophagy	5	1	0.21	0.19543	0.00120482
IRF8.0.B	GO:2000503	positive regulation of natural killer cell chemotaxis	5	1	0.21	0.19543	0.00120482
IRF8.0.B	GO:0006528	asparagine metabolic process	5	1	0.21	0.19543	0.00120482
IRF8.0.B	GO:0060304	regulation of phosphatidylinositol dephosphorylation	5	1	0.21	0.19543	0.00120482
IRF8.0.B	GO:0071910	determination of liver left/right asymmetry	5	1	0.21	0.19543	0.00120482
IRF8.0.B	GO:0075525	viral translational termination-reinitiation	5	1	0.21	0.19543	0.00120482
IRF8.0.B	GO:2000669	negative regulation of dendritic cell apoptotic process	5	1	0.21	0.19543	0.00120482
IRF8.0.B	GO:0001993	regulation of systemic arterial blood pressure by norepinephrine-epinephrine	5	1	0.21	0.19543	0.00120482
IRF8.0.B	GO:0071907	determination of digestive tract left/right asymmetry	5	1	0.21	0.19543	0.00120482
IRF8.0.B	GO:0045875	negative regulation of sister chromatid cohesion	5	1	0.21	0.19543	0.00120482
IRF8.0.B	GO:0009446	putrescine biosynthetic process	5	1	0.21	0.19543	0.00120482
IRF8.0.B	GO:1903527	positive regulation of membrane tubulation	5	1	0.21	0.19543	0.00120482
IRF8.0.B	GO:0009438	methylglyoxal metabolic process	5	1	0.21	0.19543	0.00120482
IRF8.0.B	GO:0090306	spindle assembly involved in meiosis	5	1	0.21	0.19543	0.00120482
IRF8.0.B	GO:1901723	negative regulation of cell proliferation involved in kidney development	5	1	0.21	0.19543	0.00120482
IRF8.0.B	GO:0070434	positive regulation of nucleotide-binding oligomerization domain containing 2 signaling pathway	5	1	0.21	0.19543	0.00120482
IRF8.0.B	GO:0001923	B-1 B cell differentiation	5	1	0.21	0.19543	0.00120482
IRF8.0.B	GO:0045590	negative regulation of regulatory T cell differentiation	5	1	0.21	0.19543	0.00120482
IRF8.0.B	GO:0035513	oxidative RNA demethylation	5	1	0.21	0.19543	0.00120482
IRF8.0.B	GO:0090156	cellular sphingolipid homeostasis	5	1	0.21	0.19543	0.00120482
IRF8.0.B	GO:0035694	mitochondrial protein catabolic process	5	1	0.21	0.19543	0.00120482
IRF8.0.B	GO:0009217	purine deoxyribonucleoside triphosphate catabolic process	5	1	0.21	0.19543	0.00120482
IRF8.0.B	GO:0070221	sulfide oxidation, using sulfide:quinone oxidoreductase	5	1	0.21	0.19543	0.00120482
IRF8.0.B	GO:1901525	negative regulation of mitophagy	5	1	0.21	0.19543	0.00120482
IRF8.0.B	GO:0003143	embryonic heart tube morphogenesis	52	3	2.21	0.19543	0.00361446
IRF8.0.B	GO:0061035	regulation of cartilage development	59	3	2.51	0.19552	0.00361446
IRF8.0.B	GO:1902622	regulation of neutrophil migration	36	2	1.53	0.19552	0.00240964
IRF8.0.B	GO:0045927	positive regulation of growth	207	9	8.81	0.19561	0.0108434
IRF8.0.B	GO:0036230	granulocyte activation	459	19	19.53	0.19585	0.0228916
IRF8.0.B	GO:0009913	epidermal cell differentiation	155	5	6.6	0.19617	0.0060241
IRF8.0.B	GO:0006654	phosphatidic acid biosynthetic process	36	3	1.53	0.19634	0.00361446
IRF8.0.B	GO:0048667	cell morphogenesis involved in neuron differentiation	518	14	22.04	0.19751	0.0168675
IRF8.0.B	GO:0061418	regulation of transcription from RNA polymerase II promoter in response to hypoxia	73	5	3.11	0.19899	0.0060241
IRF8.0.B	GO:0030097	hemopoiesis	764	41	32.51	0.20213	0.0493976
IRF8.0.B	GO:0090307	mitotic spindle assembly	62	5	2.64	0.20497	0.0060241
IRF8.0.B	GO:0006977	DNA damage response, signal transduction by p53 class mediator resulting in cell cycle arrest	55	4	2.34	0.20557	0.00481928
IRF8.0.B	GO:0006879	cellular iron ion homeostasis	55	4	2.34	0.20557	0.00481928
IRF8.0.B	GO:0006915	apoptotic process	1621	71	68.97	0.20582	0.0855422
IRF8.0.B	GO:0007094	mitotic spindle assembly checkpoint	37	3	1.57	0.20742	0.00361446
IRF8.0.B	GO:0007595	lactation	37	3	1.57	0.20742	0.00361446
IRF8.0.B	GO:0060079	excitatory postsynaptic potential	74	4	3.15	0.20782	0.00481928
IRF8.0.B	GO:0005977	glycogen metabolic process	64	4	2.72	0.20827	0.00481928
IRF8.0.B	GO:0032211	negative regulation of telomere maintenance via telomerase	20	2	0.85	0.20834	0.00240964
IRF8.0.B	GO:0001556	oocyte maturation	20	2	0.85	0.20834	0.00240964
IRF8.0.B	GO:0046827	positive regulation of protein export from nucleus	20	2	0.85	0.20834	0.00240964
IRF8.0.B	GO:0097190	apoptotic signaling pathway	522	29	22.21	0.21450	0.0349398
IRF8.0.B	GO:0051592	response to calcium ion	113	8	4.81	0.21729	0.00963855
IRF8.0.B	GO:0071356	cellular response to tumor necrosis factor	252	18	10.72	0.21830	0.0216867
IRF8.0.B	GO:0070317	negative regulation of G0 to G1 transition	38	3	1.62	0.21863	0.00361446
IRF8.0.B	GO:0070555	response to interleukin-1	178	15	7.57	0.22051	0.0180723
IRF8.0.B	GO:0006935	chemotaxis	537	21	22.85	0.22110	0.0253012
IRF8.0.B	GO:1901796	regulation of signal transduction by p53 class mediator	171	10	7.28	0.22357	0.0120482
IRF8.0.B	GO:0002092	positive regulation of receptor internalization	21	2	0.89	0.22420	0.00240964
IRF8.0.B	GO:0099560	synaptic membrane adhesion	21	2	0.89	0.22420	0.00240964
IRF8.0.B	GO:0043278	response to morphine	21	2	0.89	0.22420	0.00240964
IRF8.0.B	GO:0038111	interleukin-7-mediated signaling pathway	21	2	0.89	0.22420	0.00240964
IRF8.0.B	GO:0033617	mitochondrial cytochrome c oxidase assembly	21	2	0.89	0.22420	0.00240964
IRF8.0.B	GO:0060334	regulation of interferon-gamma-mediated signaling pathway	21	2	0.89	0.22420	0.00240964
IRF8.0.B	GO:0030098	lymphocyte differentiation	293	20	12.47	0.22721	0.0240964
IRF8.0.B	GO:0032270	positive regulation of cellular protein metabolic process	1262	56	53.7	0.22907	0.0674699
IRF8.0.B	GO:0046500	S-adenosylmethionine metabolic process	13	3	0.55	0.22907	0.00361446
IRF8.0.B	GO:0071459	protein localization to chromosome, centromeric region	25	3	1.06	0.22925	0.00361446
IRF8.0.B	GO:0045682	regulation of epidermis development	53	4	2.26	0.22932	0.00481928
IRF8.0.B	GO:0009101	glycoprotein biosynthetic process	290	14	12.34	0.22934	0.0168675
IRF8.0.B	GO:0052548	regulation of endopeptidase activity	314	15	13.36	0.22935	0.0180723
IRF8.0.B	GO:0097494	regulation of vesicle size	11	2	0.47	0.22939	0.00240964
IRF8.0.B	GO:1900103	positive regulation of endoplasmic reticulum unfolded protein response	13	2	0.55	0.22942	0.00240964
IRF8.0.B	GO:0031345	negative regulation of cell projection organization	157	8	6.68	0.22947	0.00963855
IRF8.0.B	GO:0046324	regulation of glucose import	45	3	1.91	0.22955	0.00361446
IRF8.0.B	GO:0001783	B cell apoptotic process	23	2	0.98	0.22957	0.00240964
IRF8.0.B	GO:0072006	nephron development	122	6	5.19	0.22965	0.00722892
IRF8.0.B	GO:1901535	regulation of DNA demethylation	6	1	0.26	0.22967	0.00120482
IRF8.0.B	GO:0045605	negative regulation of epidermal cell differentiation	6	1	0.26	0.22967	0.00120482
IRF8.0.B	GO:0045607	regulation of inner ear auditory receptor cell differentiation	6	1	0.26	0.22967	0.00120482
IRF8.0.B	GO:2001186	negative regulation of CD8-positive, alpha-beta T cell activation	6	1	0.26	0.22967	0.00120482
IRF8.0.B	GO:1904959	regulation of cytochrome-c oxidase activity	6	1	0.26	0.22967	0.00120482
IRF8.0.B	GO:2000969	positive regulation of AMPA receptor activity	6	1	0.26	0.22967	0.00120482
IRF8.0.B	GO:0002024	diet induced thermogenesis	6	1	0.26	0.22967	0.00120482
IRF8.0.B	GO:0010265	SCF complex assembly	6	1	0.26	0.22967	0.00120482
IRF8.0.B	GO:0030242	autophagy of peroxisome	6	1	0.26	0.22967	0.00120482
IRF8.0.B	GO:0071035	nuclear polyadenylation-dependent rRNA catabolic process	6	1	0.26	0.22967	0.00120482
IRF8.0.B	GO:0071038	nuclear polyadenylation-dependent tRNA catabolic process	6	1	0.26	0.22967	0.00120482
IRF8.0.B	GO:0032020	ISG15-protein conjugation	6	1	0.26	0.22967	0.00120482
IRF8.0.B	GO:0050859	negative regulation of B cell receptor signaling pathway	6	1	0.26	0.22967	0.00120482
IRF8.0.B	GO:0010760	negative regulation of macrophage chemotaxis	6	1	0.26	0.22967	0.00120482
IRF8.0.B	GO:0034354	'de novo' NAD biosynthetic process from tryptophan	6	1	0.26	0.22967	0.00120482
IRF8.0.B	GO:0099527	postsynapse to nucleus signaling pathway	6	1	0.26	0.22967	0.00120482
IRF8.0.B	GO:0031077	post-embryonic camera-type eye development	6	1	0.26	0.22967	0.00120482
IRF8.0.B	GO:1902975	mitotic DNA replication initiation	6	1	0.26	0.22967	0.00120482
IRF8.0.B	GO:1902949	positive regulation of tau-protein kinase activity	6	1	0.26	0.22967	0.00120482
IRF8.0.B	GO:0015939	pantothenate metabolic process	6	1	0.26	0.22967	0.00120482
IRF8.0.B	GO:0039533	regulation of MDA-5 signaling pathway	6	1	0.26	0.22967	0.00120482
IRF8.0.B	GO:1901993	regulation of meiotic cell cycle phase transition	6	1	0.26	0.22967	0.00120482
IRF8.0.B	GO:0060676	ureteric bud formation	6	1	0.26	0.22967	0.00120482
IRF8.0.B	GO:0002322	B cell proliferation involved in immune response	6	1	0.26	0.22967	0.00120482
IRF8.0.B	GO:0002317	plasma cell differentiation	6	1	0.26	0.22967	0.00120482
IRF8.0.B	GO:0038001	paracrine signaling	6	1	0.26	0.22967	0.00120482
IRF8.0.B	GO:0097021	lymphocyte migration into lymphoid organs	6	1	0.26	0.22967	0.00120482
IRF8.0.B	GO:0034157	positive regulation of toll-like receptor 7 signaling pathway	6	1	0.26	0.22967	0.00120482
IRF8.0.B	GO:0042355	L-fucose catabolic process	6	1	0.26	0.22967	0.00120482
IRF8.0.B	GO:0032324	molybdopterin cofactor biosynthetic process	6	1	0.26	0.22967	0.00120482
IRF8.0.B	GO:0072126	positive regulation of glomerular mesangial cell proliferation	6	1	0.26	0.22967	0.00120482
IRF8.0.B	GO:1903059	regulation of protein lipidation	6	1	0.26	0.22967	0.00120482
IRF8.0.B	GO:1903010	regulation of bone development	6	1	0.26	0.22967	0.00120482
IRF8.0.B	GO:0036018	cellular response to erythropoietin	6	1	0.26	0.22967	0.00120482
IRF8.0.B	GO:0072282	metanephric nephron tubule morphogenesis	6	1	0.26	0.22967	0.00120482
IRF8.0.B	GO:0048318	axial mesoderm development	6	1	0.26	0.22967	0.00120482
IRF8.0.B	GO:0051135	positive regulation of NK T cell activation	6	1	0.26	0.22967	0.00120482
IRF8.0.B	GO:0106300	protein-DNA covalent cross-linking repair	6	1	0.26	0.22967	0.00120482
IRF8.0.B	GO:0070901	mitochondrial tRNA methylation	6	1	0.26	0.22967	0.00120482
IRF8.0.B	GO:0042262	DNA protection	6	1	0.26	0.22967	0.00120482
IRF8.0.B	GO:0014894	response to denervation involved in regulation of muscle adaptation	6	1	0.26	0.22967	0.00120482
IRF8.0.B	GO:0097340	inhibition of cysteine-type endopeptidase activity	6	1	0.26	0.22967	0.00120482
IRF8.0.B	GO:0072719	cellular response to cisplatin	6	1	0.26	0.22967	0.00120482
IRF8.0.B	GO:0000972	transcription-dependent tethering of RNA polymerase II gene DNA at nuclear periphery	6	1	0.26	0.22967	0.00120482
IRF8.0.B	GO:1901097	negative regulation of autophagosome maturation	6	1	0.26	0.22967	0.00120482
IRF8.0.B	GO:0002767	immune response-inhibiting cell surface receptor signaling pathway	6	1	0.26	0.22967	0.00120482
IRF8.0.B	GO:2000328	regulation of T-helper 17 cell lineage commitment	6	1	0.26	0.22967	0.00120482
IRF8.0.B	GO:0032714	negative regulation of interleukin-5 production	6	1	0.26	0.22967	0.00120482
IRF8.0.B	GO:0046487	glyoxylate metabolic process	6	1	0.26	0.22967	0.00120482
IRF8.0.B	GO:1904177	regulation of adipose tissue development	6	1	0.26	0.22967	0.00120482
IRF8.0.B	GO:0035356	cellular triglyceride homeostasis	6	1	0.26	0.22967	0.00120482
IRF8.0.B	GO:2000171	negative regulation of dendrite development	6	1	0.26	0.22967	0.00120482
IRF8.0.B	GO:1902389	ceramide 1-phosphate transport	6	1	0.26	0.22967	0.00120482
IRF8.0.B	GO:0002553	histamine secretion by mast cell	6	1	0.26	0.22967	0.00120482
IRF8.0.B	GO:0043697	cell dedifferentiation	6	1	0.26	0.22967	0.00120482
IRF8.0.B	GO:0045345	positive regulation of MHC class I biosynthetic process	6	1	0.26	0.22967	0.00120482
IRF8.0.B	GO:2000210	positive regulation of anoikis	6	1	0.26	0.22967	0.00120482
IRF8.0.B	GO:0060028	convergent extension involved in axis elongation	6	1	0.26	0.22967	0.00120482
IRF8.0.B	GO:0061626	pharyngeal arch artery morphogenesis	6	1	0.26	0.22967	0.00120482
IRF8.0.B	GO:0031580	membrane raft distribution	6	1	0.26	0.22967	0.00120482
IRF8.0.B	GO:1903251	multi-ciliated epithelial cell differentiation	6	1	0.26	0.22967	0.00120482
IRF8.0.B	GO:0031547	brain-derived neurotrophic factor receptor signaling pathway	6	1	0.26	0.22967	0.00120482
IRF8.0.B	GO:0016255	attachment of GPI anchor to protein	6	1	0.26	0.22967	0.00120482
IRF8.0.B	GO:1903238	positive regulation of leukocyte tethering or rolling	6	1	0.26	0.22967	0.00120482
IRF8.0.B	GO:0006777	Mo-molybdopterin cofactor biosynthetic process	6	1	0.26	0.22967	0.00120482
IRF8.0.B	GO:2000812	regulation of barbed-end actin filament capping	6	1	0.26	0.22967	0.00120482
IRF8.0.B	GO:1990961	xenobiotic detoxification by transmembrane export across the plasma membrane	6	1	0.26	0.22967	0.00120482
IRF8.0.B	GO:2000553	positive regulation of T-helper 2 cell cytokine production	6	1	0.26	0.22967	0.00120482
IRF8.0.B	GO:0006591	ornithine metabolic process	6	1	0.26	0.22967	0.00120482
IRF8.0.B	GO:0045719	negative regulation of glycogen biosynthetic process	6	1	0.26	0.22967	0.00120482
IRF8.0.B	GO:1902747	negative regulation of lens fiber cell differentiation	6	1	0.26	0.22967	0.00120482
IRF8.0.B	GO:0000393	spliceosomal conformational changes to generate catalytic conformation	6	1	0.26	0.22967	0.00120482
IRF8.0.B	GO:1903551	regulation of extracellular exosome assembly	6	1	0.26	0.22967	0.00120482
IRF8.0.B	GO:0019336	phenol-containing compound catabolic process	6	1	0.26	0.22967	0.00120482
IRF8.0.B	GO:1903588	negative regulation of blood vessel endothelial cell proliferation involved in sprouting angiogenesis	6	1	0.26	0.22967	0.00120482
IRF8.0.B	GO:0070427	nucleotide-binding oligomerization domain containing 1 signaling pathway	6	1	0.26	0.22967	0.00120482
IRF8.0.B	GO:0046533	negative regulation of photoreceptor cell differentiation	6	1	0.26	0.22967	0.00120482
IRF8.0.B	GO:0021984	adenohypophysis development	6	1	0.26	0.22967	0.00120482
IRF8.0.B	GO:1903613	regulation of protein tyrosine phosphatase activity	6	1	0.26	0.22967	0.00120482
IRF8.0.B	GO:0035511	oxidative DNA demethylation	6	1	0.26	0.22967	0.00120482
IRF8.0.B	GO:0046601	positive regulation of centriole replication	6	1	0.26	0.22967	0.00120482
IRF8.0.B	GO:0021903	rostrocaudal neural tube patterning	6	1	0.26	0.22967	0.00120482
IRF8.0.B	GO:1905446	regulation of mitochondrial ATP synthesis coupled electron transport	6	1	0.26	0.22967	0.00120482
IRF8.0.B	GO:0043666	regulation of phosphoprotein phosphatase activity	103	6	4.38	0.22974	0.00722892
IRF8.0.B	GO:0110020	regulation of actomyosin structure organization	86	4	3.66	0.22982	0.00481928
IRF8.0.B	GO:0051348	negative regulation of transferase activity	262	11	11.15	0.23000	0.013253
IRF8.0.B	GO:0071559	response to transforming growth factor beta	220	9	9.36	0.23007	0.0108434
IRF8.0.B	GO:0008584	male gonad development	108	7	4.6	0.23081	0.00843373
IRF8.0.B	GO:0035019	somatic stem cell population maintenance	58	4	2.47	0.23280	0.00481928
IRF8.0.B	GO:0071230	cellular response to amino acid stimulus	58	4	2.47	0.23280	0.00481928
IRF8.0.B	GO:0072359	circulatory system development	925	30	39.36	0.23352	0.0361446
IRF8.0.B	GO:0035195	gene silencing by miRNA	148	13	6.3	0.23669	0.0156627
IRF8.0.B	GO:0071347	cellular response to interleukin-1	157	13	6.68	0.23747	0.0156627
IRF8.0.B	GO:0090630	activation of GTPase activity	98	6	4.17	0.23845	0.00722892
IRF8.0.B	GO:0051607	defense response to virus	220	12	9.36	0.23948	0.0144578
IRF8.0.B	GO:0019674	NAD metabolic process	45	4	1.91	0.23952	0.00481928
IRF8.0.B	GO:0008608	attachment of spindle microtubules to kinetochore	35	3	1.49	0.23987	0.00361446
IRF8.0.B	GO:0043547	positive regulation of GTPase activity	364	20	15.49	0.24009	0.0240964
IRF8.0.B	GO:2000114	regulation of establishment of cell polarity	22	2	0.94	0.24014	0.00240964
IRF8.0.B	GO:0014059	regulation of dopamine secretion	22	2	0.94	0.24014	0.00240964
IRF8.0.B	GO:0042177	negative regulation of protein catabolic process	108	6	4.6	0.24131	0.00722892
IRF8.0.B	GO:0006635	fatty acid beta-oxidation	70	5	2.98	0.24156	0.0060241
IRF8.0.B	GO:0048856	anatomical structure development	4627	170	196.88	0.24446	0.204819
IRF8.0.B	GO:0090090	negative regulation of canonical Wnt signaling pathway	161	9	6.85	0.24748	0.0108434
IRF8.0.B	GO:0044257	cellular protein catabolic process	734	40	31.23	0.25093	0.0481928
IRF8.0.B	GO:0045995	regulation of embryonic development	54	4	2.3	0.25255	0.00481928
IRF8.0.B	GO:0097194	execution phase of apoptosis	71	4	3.02	0.25314	0.00481928
IRF8.0.B	GO:0060337	type I interferon signaling pathway	80	5	3.4	0.25374	0.0060241
IRF8.0.B	GO:0030168	platelet activation	131	7	5.57	0.25393	0.00843373
IRF8.0.B	GO:0035307	positive regulation of protein dephosphorylation	41	3	1.74	0.25599	0.00361446
IRF8.0.B	GO:0007026	negative regulation of microtubule depolymerization	23	2	0.98	0.25614	0.00240964
IRF8.0.B	GO:0061621	canonical glycolysis	23	2	0.98	0.25614	0.00240964
IRF8.0.B	GO:0046835	carbohydrate phosphorylation	23	2	0.98	0.25614	0.00240964
IRF8.0.B	GO:1901223	negative regulation of NIK/NF-kappaB signaling	23	2	0.98	0.25614	0.00240964
IRF8.0.B	GO:0060122	inner ear receptor cell stereocilium organization	23	2	0.98	0.25614	0.00240964
IRF8.0.B	GO:0050709	negative regulation of protein secretion	54	3	2.3	0.25634	0.00361446
IRF8.0.B	GO:0002262	myeloid cell homeostasis	132	6	5.62	0.25654	0.00722892
IRF8.0.B	GO:0016032	viral process	885	48	37.66	0.25773	0.0578313
IRF8.0.B	GO:0043491	protein kinase B signaling	206	7	8.77	0.25793	0.00843373
IRF8.0.B	GO:0010639	negative regulation of organelle organization	318	25	13.53	0.25808	0.0301205
IRF8.0.B	GO:1903900	regulation of viral life cycle	129	13	5.49	0.25973	0.0156627
IRF8.0.B	GO:0060333	interferon-gamma-mediated signaling pathway	82	6	3.49	0.25973	0.00722892
IRF8.0.B	GO:0006096	glycolytic process	100	10	4.26	0.26045	0.0120482
IRF8.0.B	GO:0070936	protein K48-linked ubiquitination	61	4	2.6	0.26084	0.00481928
IRF8.0.B	GO:0042775	mitochondrial ATP synthesis coupled electron transport	82	8	3.49	0.26094	0.00963855
IRF8.0.B	GO:0033135	regulation of peptidyl-serine phosphorylation	116	8	4.94	0.26152	0.00963855
IRF8.0.B	GO:0006919	activation of cysteine-type endopeptidase activity involved in apoptotic process	81	5	3.45	0.26185	0.0060241
IRF8.0.B	GO:0051058	negative regulation of small GTPase mediated signal transduction	54	4	2.3	0.26207	0.00481928
IRF8.0.B	GO:0090036	regulation of protein kinase C signaling	15	2	0.64	0.26220	0.00240964
IRF8.0.B	GO:1901222	regulation of NIK/NF-kappaB signaling	86	5	3.66	0.26221	0.0060241
IRF8.0.B	GO:0051444	negative regulation of ubiquitin-protein transferase activity	16	2	0.68	0.26222	0.00240964
IRF8.0.B	GO:0060231	mesenchymal to epithelial transition	17	2	0.72	0.26224	0.00240964
IRF8.0.B	GO:0071763	nuclear membrane organization	17	2	0.72	0.26224	0.00240964
IRF8.0.B	GO:0045116	protein neddylation	17	2	0.72	0.26224	0.00240964
IRF8.0.B	GO:0002320	lymphoid progenitor cell differentiation	19	2	0.81	0.26227	0.00240964
IRF8.0.B	GO:1902275	regulation of chromatin organization	168	8	7.15	0.26241	0.00963855
IRF8.0.B	GO:0032651	regulation of interleukin-1 beta production	75	4	3.19	0.26242	0.00481928
IRF8.0.B	GO:0072050	S-shaped body morphogenesis	7	1	0.3	0.26246	0.00120482
IRF8.0.B	GO:0045603	positive regulation of endothelial cell differentiation	7	1	0.3	0.26246	0.00120482
IRF8.0.B	GO:0009750	response to fructose	7	1	0.3	0.26246	0.00120482
IRF8.0.B	GO:0072033	renal vesicle formation	7	1	0.3	0.26246	0.00120482
IRF8.0.B	GO:0090240	positive regulation of histone H4 acetylation	7	1	0.3	0.26246	0.00120482
IRF8.0.B	GO:2000973	regulation of pro-B cell differentiation	7	1	0.3	0.26246	0.00120482
IRF8.0.B	GO:0051096	positive regulation of helicase activity	7	1	0.3	0.26246	0.00120482
IRF8.0.B	GO:1905278	positive regulation of epithelial tube formation	7	1	0.3	0.26246	0.00120482
IRF8.0.B	GO:0060856	establishment of blood-brain barrier	7	1	0.3	0.26246	0.00120482
IRF8.0.B	GO:0070813	hydrogen sulfide metabolic process	7	1	0.3	0.26246	0.00120482
IRF8.0.B	GO:0034392	negative regulation of smooth muscle cell apoptotic process	7	1	0.3	0.26246	0.00120482
IRF8.0.B	GO:0034316	negative regulation of Arp2/3 complex-mediated actin nucleation	7	1	0.3	0.26246	0.00120482
IRF8.0.B	GO:0008063	Toll signaling pathway	7	1	0.3	0.26246	0.00120482
IRF8.0.B	GO:1990314	cellular response to insulin-like growth factor stimulus	7	1	0.3	0.26246	0.00120482
IRF8.0.B	GO:0010835	regulation of protein ADP-ribosylation	7	1	0.3	0.26246	0.00120482
IRF8.0.B	GO:0034447	very-low-density lipoprotein particle clearance	7	1	0.3	0.26246	0.00120482
IRF8.0.B	GO:0009642	response to light intensity	7	1	0.3	0.26246	0.00120482
IRF8.0.B	GO:0071372	cellular response to follicle-stimulating hormone stimulus	7	1	0.3	0.26246	0.00120482
IRF8.0.B	GO:0019682	glyceraldehyde-3-phosphate metabolic process	7	1	0.3	0.26246	0.00120482
IRF8.0.B	GO:0072197	ureter morphogenesis	7	1	0.3	0.26246	0.00120482
IRF8.0.B	GO:0071499	cellular response to laminar fluid shear stress	7	1	0.3	0.26246	0.00120482
IRF8.0.B	GO:0006072	glycerol-3-phosphate metabolic process	7	1	0.3	0.26246	0.00120482
IRF8.0.B	GO:1905603	regulation of blood-brain barrier permeability	7	1	0.3	0.26246	0.00120482
IRF8.0.B	GO:1903003	positive regulation of protein deubiquitination	7	1	0.3	0.26246	0.00120482
IRF8.0.B	GO:0061179	negative regulation of insulin secretion involved in cellular response to glucose stimulus	7	1	0.3	0.26246	0.00120482
IRF8.0.B	GO:0051177	meiotic sister chromatid cohesion	7	1	0.3	0.26246	0.00120482
IRF8.0.B	GO:0045054	constitutive secretory pathway	7	1	0.3	0.26246	0.00120482
IRF8.0.B	GO:0048312	intracellular distribution of mitochondria	7	1	0.3	0.26246	0.00120482
IRF8.0.B	GO:0061101	neuroendocrine cell differentiation	7	1	0.3	0.26246	0.00120482
IRF8.0.B	GO:0051256	mitotic spindle midzone assembly	7	1	0.3	0.26246	0.00120482
IRF8.0.B	GO:0014866	skeletal myofibril assembly	7	1	0.3	0.26246	0.00120482
IRF8.0.B	GO:0032202	telomere assembly	7	1	0.3	0.26246	0.00120482
IRF8.0.B	GO:0071716	leukotriene transport	7	1	0.3	0.26246	0.00120482
IRF8.0.B	GO:2000465	regulation of glycogen (starch) synthase activity	7	1	0.3	0.26246	0.00120482
IRF8.0.B	GO:0021794	thalamus development	7	1	0.3	0.26246	0.00120482
IRF8.0.B	GO:0046469	platelet activating factor metabolic process	7	1	0.3	0.26246	0.00120482
IRF8.0.B	GO:0001867	complement activation, lectin pathway	7	1	0.3	0.26246	0.00120482
IRF8.0.B	GO:0052651	monoacylglycerol catabolic process	7	1	0.3	0.26246	0.00120482
IRF8.0.B	GO:0021892	cerebral cortex GABAergic interneuron differentiation	7	1	0.3	0.26246	0.00120482
IRF8.0.B	GO:0021860	pyramidal neuron development	7	1	0.3	0.26246	0.00120482
IRF8.0.B	GO:0002666	positive regulation of T cell tolerance induction	7	1	0.3	0.26246	0.00120482
IRF8.0.B	GO:2000271	positive regulation of fibroblast apoptotic process	7	1	0.3	0.26246	0.00120482
IRF8.0.B	GO:0033601	positive regulation of mammary gland epithelial cell proliferation	7	1	0.3	0.26246	0.00120482
IRF8.0.B	GO:0060022	hard palate development	7	1	0.3	0.26246	0.00120482
IRF8.0.B	GO:0019065	receptor-mediated endocytosis of virus by host cell	7	1	0.3	0.26246	0.00120482
IRF8.0.B	GO:0071649	regulation of chemokine (C-C motif) ligand 5 production	7	1	0.3	0.26246	0.00120482
IRF8.0.B	GO:0000052	citrulline metabolic process	7	1	0.3	0.26246	0.00120482
IRF8.0.B	GO:0030091	protein repair	7	1	0.3	0.26246	0.00120482
IRF8.0.B	GO:0048563	post-embryonic animal organ morphogenesis	7	1	0.3	0.26246	0.00120482
IRF8.0.B	GO:0043983	histone H4-K12 acetylation	7	1	0.3	0.26246	0.00120482
IRF8.0.B	GO:1903896	positive regulation of IRE1-mediated unfolded protein response	7	1	0.3	0.26246	0.00120482
IRF8.0.B	GO:2000564	regulation of CD8-positive, alpha-beta T cell proliferation	7	1	0.3	0.26246	0.00120482
IRF8.0.B	GO:0097692	histone H3-K4 monomethylation	7	1	0.3	0.26246	0.00120482
IRF8.0.B	GO:0006564	L-serine biosynthetic process	7	1	0.3	0.26246	0.00120482
IRF8.0.B	GO:0032959	inositol trisphosphate biosynthetic process	7	1	0.3	0.26246	0.00120482
IRF8.0.B	GO:0032988	ribonucleoprotein complex disassembly	7	1	0.3	0.26246	0.00120482
IRF8.0.B	GO:0035860	glial cell-derived neurotrophic factor receptor signaling pathway	7	1	0.3	0.26246	0.00120482
IRF8.0.B	GO:2000617	positive regulation of histone H3-K9 acetylation	7	1	0.3	0.26246	0.00120482
IRF8.0.B	GO:0045835	negative regulation of meiotic nuclear division	7	1	0.3	0.26246	0.00120482
IRF8.0.B	GO:0030388	fructose 1,6-bisphosphate metabolic process	7	1	0.3	0.26246	0.00120482
IRF8.0.B	GO:0006686	sphingomyelin biosynthetic process	7	1	0.3	0.26246	0.00120482
IRF8.0.B	GO:0000480	endonucleolytic cleavage in 5'-ETS of tricistronic rRNA transcript (SSU-rRNA, 5.8S rRNA, LSU-rRNA)	7	1	0.3	0.26246	0.00120482
IRF8.0.B	GO:0046600	negative regulation of centriole replication	7	1	0.3	0.26246	0.00120482
IRF8.0.B	GO:0070100	negative regulation of chemokine-mediated signaling pathway	7	1	0.3	0.26246	0.00120482
IRF8.0.B	GO:0090166	Golgi disassembly	7	1	0.3	0.26246	0.00120482
IRF8.0.B	GO:0014909	smooth muscle cell migration	63	2	2.68	0.26302	0.00240964
IRF8.0.B	GO:0032481	positive regulation of type I interferon production	74	5	3.15	0.26398	0.0060241
IRF8.0.B	GO:0019083	viral transcription	177	10	7.53	0.26856	0.0120482
IRF8.0.B	GO:0043154	negative regulation of cysteine-type endopeptidase activity involved in apoptotic process	62	4	2.64	0.27033	0.00481928
IRF8.0.B	GO:0051209	release of sequestered calcium ion into cytosol	88	5	3.74	0.27043	0.0060241
IRF8.0.B	GO:2000785	regulation of autophagosome assembly	39	4	1.66	0.27124	0.00481928
IRF8.0.B	GO:1990090	cellular response to nerve growth factor stimulus	46	4	1.96	0.27144	0.00481928
IRF8.0.B	GO:1905606	regulation of presynapse assembly	24	2	1.02	0.27215	0.00240964
IRF8.0.B	GO:0001916	positive regulation of T cell mediated cytotoxicity	24	2	1.02	0.27215	0.00240964
IRF8.0.B	GO:0045787	positive regulation of cell cycle	338	15	14.38	0.27239	0.0180723
IRF8.0.B	GO:0048589	developmental growth	510	21	21.7	0.27331	0.0253012
IRF8.0.B	GO:0045815	positive regulation of gene expression, epigenetic	52	4	2.21	0.27565	0.00481928
IRF8.0.B	GO:0007179	transforming growth factor beta receptor signaling pathway	173	7	7.36	0.28164	0.00843373
IRF8.0.B	GO:0006469	negative regulation of protein kinase activity	215	7	9.15	0.28353	0.00843373
IRF8.0.B	GO:0002250	adaptive immune response	338	20	14.38	0.28358	0.0240964
IRF8.0.B	GO:0003281	ventricular septum development	60	4	2.55	0.28779	0.00481928
IRF8.0.B	GO:0032007	negative regulation of TOR signaling	41	3	1.74	0.28792	0.00361446
IRF8.0.B	GO:0045948	positive regulation of translational initiation	25	2	1.06	0.28815	0.00240964
IRF8.0.B	GO:0031167	rRNA methylation	25	2	1.06	0.28815	0.00240964
IRF8.0.B	GO:0032703	negative regulation of interleukin-2 production	25	2	1.06	0.28815	0.00240964
IRF8.0.B	GO:0051259	protein complex oligomerization	186	8	7.91	0.28874	0.00963855
IRF8.0.B	GO:0048872	homeostasis of number of cells	220	9	9.36	0.28925	0.0108434
IRF8.0.B	GO:0042102	positive regulation of T cell proliferation	84	5	3.57	0.28932	0.0060241
IRF8.0.B	GO:0051173	positive regulation of nitrogen compound metabolic process	2604	116	110.8	0.29144	0.139759
IRF8.0.B	GO:1903038	negative regulation of leukocyte cell-cell adhesion	104	10	4.43	0.29171	0.0120482
IRF8.0.B	GO:0044088	regulation of vacuole organization	47	5	2	0.29284	0.0060241
IRF8.0.B	GO:0008406	gonad development	171	10	7.28	0.29296	0.0120482
IRF8.0.B	GO:0006506	GPI anchor biosynthetic process	30	4	1.28	0.29296	0.00481928
IRF8.0.B	GO:0045143	homologous chromosome segregation	39	4	1.66	0.29313	0.00481928
IRF8.0.B	GO:0042129	regulation of T cell proliferation	140	8	5.96	0.29326	0.00963855
IRF8.0.B	GO:0001773	myeloid dendritic cell activation	26	3	1.11	0.29333	0.00361446
IRF8.0.B	GO:0071219	cellular response to molecule of bacterial origin	174	9	7.4	0.29345	0.0108434
IRF8.0.B	GO:0071028	nuclear mRNA surveillance	13	2	0.55	0.29352	0.00240964
IRF8.0.B	GO:0044154	histone H3-K14 acetylation	13	2	0.55	0.29352	0.00240964
IRF8.0.B	GO:0002922	positive regulation of humoral immune response	13	2	0.55	0.29352	0.00240964
IRF8.0.B	GO:0070734	histone H3-K27 methylation	16	2	0.68	0.29358	0.00240964
IRF8.0.B	GO:1901576	organic substance biosynthetic process	5152	220	219.22	0.29382	0.26506
IRF8.0.B	GO:0018345	protein palmitoylation	30	2	1.28	0.29384	0.00240964
IRF8.0.B	GO:0060753	regulation of mast cell chemotaxis	8	1	0.34	0.29386	0.00120482
IRF8.0.B	GO:0006975	DNA damage induced protein phosphorylation	8	1	0.34	0.29386	0.00120482
IRF8.0.B	GO:0061052	negative regulation of cell growth involved in cardiac muscle cell development	8	1	0.34	0.29386	0.00120482
IRF8.0.B	GO:0061085	regulation of histone H3-K27 methylation	8	1	0.34	0.29386	0.00120482
IRF8.0.B	GO:0032075	positive regulation of nuclease activity	8	1	0.34	0.29386	0.00120482
IRF8.0.B	GO:0032049	cardiolipin biosynthetic process	8	1	0.34	0.29386	0.00120482
IRF8.0.B	GO:0000738	DNA catabolic process, exonucleolytic	8	1	0.34	0.29386	0.00120482
IRF8.0.B	GO:0005984	disaccharide metabolic process	8	1	0.34	0.29386	0.00120482
IRF8.0.B	GO:0099545	trans-synaptic signaling by trans-synaptic complex	8	1	0.34	0.29386	0.00120482
IRF8.0.B	GO:0045916	negative regulation of complement activation	8	1	0.34	0.29386	0.00120482
IRF8.0.B	GO:0015959	diadenosine polyphosphate metabolic process	8	1	0.34	0.29386	0.00120482
IRF8.0.B	GO:0039536	negative regulation of RIG-I signaling pathway	8	1	0.34	0.29386	0.00120482
IRF8.0.B	GO:0034475	U4 snRNA 3'-end processing	8	1	0.34	0.29386	0.00120482
IRF8.0.B	GO:0106070	regulation of adenylate cyclase-activating G protein-coupled receptor signaling pathway	8	1	0.34	0.29386	0.00120482
IRF8.0.B	GO:0019532	oxalate transport	8	1	0.34	0.29386	0.00120482
IRF8.0.B	GO:0038089	positive regulation of cell migration by vascular endothelial growth factor signaling pathway	8	1	0.34	0.29386	0.00120482
IRF8.0.B	GO:0060677	ureteric bud elongation	8	1	0.34	0.29386	0.00120482
IRF8.0.B	GO:0007028	cytoplasm organization	8	1	0.34	0.29386	0.00120482
IRF8.0.B	GO:0010510	regulation of acetyl-CoA biosynthetic process from pyruvate	8	1	0.34	0.29386	0.00120482
IRF8.0.B	GO:0061309	cardiac neural crest cell development involved in outflow tract morphogenesis	8	1	0.34	0.29386	0.00120482
IRF8.0.B	GO:2000074	regulation of type B pancreatic cell development	8	1	0.34	0.29386	0.00120482
IRF8.0.B	GO:0010692	regulation of alkaline phosphatase activity	8	1	0.34	0.29386	0.00120482
IRF8.0.B	GO:0030656	regulation of vitamin metabolic process	8	1	0.34	0.29386	0.00120482
IRF8.0.B	GO:0072178	nephric duct morphogenesis	8	1	0.34	0.29386	0.00120482
IRF8.0.B	GO:0034720	histone H3-K4 demethylation	8	1	0.34	0.29386	0.00120482
IRF8.0.B	GO:1902065	response to L-glutamate	8	1	0.34	0.29386	0.00120482
IRF8.0.B	GO:1902033	regulation of hematopoietic stem cell proliferation	8	1	0.34	0.29386	0.00120482
IRF8.0.B	GO:0042796	snRNA transcription by RNA polymerase III	8	1	0.34	0.29386	0.00120482
IRF8.0.B	GO:0006384	transcription initiation from RNA polymerase III promoter	8	1	0.34	0.29386	0.00120482
IRF8.0.B	GO:0038155	interleukin-23-mediated signaling pathway	8	1	0.34	0.29386	0.00120482
IRF8.0.B	GO:0042738	exogenous drug catabolic process	8	1	0.34	0.29386	0.00120482
IRF8.0.B	GO:0007191	adenylate cyclase-activating dopamine receptor signaling pathway	8	1	0.34	0.29386	0.00120482
IRF8.0.B	GO:0051574	positive regulation of histone H3-K9 methylation	8	1	0.34	0.29386	0.00120482
IRF8.0.B	GO:0046185	aldehyde catabolic process	8	1	0.34	0.29386	0.00120482
IRF8.0.B	GO:0021889	olfactory bulb interneuron differentiation	8	1	0.34	0.29386	0.00120482
IRF8.0.B	GO:0036148	phosphatidylglycerol acyl-chain remodeling	8	1	0.34	0.29386	0.00120482
IRF8.0.B	GO:0006267	pre-replicative complex assembly involved in nuclear cell cycle DNA replication	8	1	0.34	0.29386	0.00120482
IRF8.0.B	GO:0019064	fusion of virus membrane with host plasma membrane	8	1	0.34	0.29386	0.00120482
IRF8.0.B	GO:0090037	positive regulation of protein kinase C signaling	8	1	0.34	0.29386	0.00120482
IRF8.0.B	GO:0098696	regulation of neurotransmitter receptor localization to postsynaptic specialization membrane	8	1	0.34	0.29386	0.00120482
IRF8.0.B	GO:0075713	establishment of integrated proviral latency	8	1	0.34	0.29386	0.00120482
IRF8.0.B	GO:0035247	peptidyl-arginine omega-N-methylation	8	1	0.34	0.29386	0.00120482
IRF8.0.B	GO:0042996	regulation of Golgi to plasma membrane protein transport	8	1	0.34	0.29386	0.00120482
IRF8.0.B	GO:0099151	regulation of postsynaptic density assembly	8	1	0.34	0.29386	0.00120482
IRF8.0.B	GO:0006616	SRP-dependent cotranslational protein targeting to membrane, translocation	8	1	0.34	0.29386	0.00120482
IRF8.0.B	GO:1905331	negative regulation of morphogenesis of an epithelium	8	1	0.34	0.29386	0.00120482
IRF8.0.B	GO:0009155	purine deoxyribonucleotide catabolic process	8	1	0.34	0.29386	0.00120482
IRF8.0.B	GO:0060287	epithelial cilium movement involved in determination of left/right asymmetry	8	1	0.34	0.29386	0.00120482
IRF8.0.B	GO:0032414	positive regulation of ion transmembrane transporter activity	83	4	3.53	0.29395	0.00481928
IRF8.0.B	GO:0043583	ear development	156	6	6.64	0.29443	0.00722892
IRF8.0.B	GO:0030036	actin cytoskeleton organization	625	28	26.59	0.29482	0.0337349
IRF8.0.B	GO:0061061	muscle structure development	498	19	21.19	0.29515	0.0228916
IRF8.0.B	GO:0006468	protein phosphorylation	1398	60	59.48	0.29535	0.0722892
IRF8.0.B	GO:0007030	Golgi organization	132	8	5.62	0.29537	0.00963855
IRF8.0.B	GO:0006661	phosphatidylinositol biosynthetic process	108	9	4.6	0.29567	0.0108434
IRF8.0.B	GO:2001244	positive regulation of intrinsic apoptotic signaling pathway	54	4	2.3	0.29909	0.00481928
IRF8.0.B	GO:0050778	positive regulation of immune response	519	29	22.08	0.29962	0.0349398
IRF8.0.B	GO:0006749	glutathione metabolic process	45	3	1.91	0.29965	0.00361446
IRF8.0.B	GO:0006400	tRNA modification	89	8	3.79	0.30171	0.00963855
IRF8.0.B	GO:0042771	intrinsic apoptotic signaling pathway in response to DNA damage by p53 class mediator	42	4	1.79	0.30315	0.00481928
IRF8.0.B	GO:0001657	ureteric bud development	77	5	3.28	0.30350	0.0060241
IRF8.0.B	GO:0000462	maturation of SSU-rRNA from tricistronic rRNA transcript (SSU-rRNA, 5.8S rRNA, LSU-rRNA)	37	3	1.57	0.30372	0.00361446
IRF8.0.B	GO:0046887	positive regulation of hormone secretion	96	5	4.08	0.30409	0.0060241
IRF8.0.B	GO:0050690	regulation of defense response to virus by virus	26	2	1.11	0.30410	0.00240964
IRF8.0.B	GO:0051093	negative regulation of developmental process	698	31	29.7	0.30867	0.0373494
IRF8.0.B	GO:0000281	mitotic cytokinesis	69	4	2.94	0.31141	0.00481928
IRF8.0.B	GO:0050796	regulation of insulin secretion	143	7	6.08	0.31155	0.00843373
IRF8.0.B	GO:0032868	response to insulin	243	11	10.34	0.31179	0.013253
IRF8.0.B	GO:0006979	response to oxidative stress	383	22	16.3	0.31327	0.026506
IRF8.0.B	GO:0071277	cellular response to calcium ion	67	4	2.85	0.31852	0.00481928
IRF8.0.B	GO:0051726	regulation of cell cycle	1080	54	45.95	0.31891	0.0650602
IRF8.0.B	GO:0097352	autophagosome maturation	40	4	1.7	0.31892	0.00481928
IRF8.0.B	GO:0043403	skeletal muscle tissue regeneration	27	2	1.15	0.31999	0.00240964
IRF8.0.B	GO:0032438	melanosome organization	27	2	1.15	0.31999	0.00240964
IRF8.0.B	GO:0048147	negative regulation of fibroblast proliferation	27	2	1.15	0.31999	0.00240964
IRF8.0.B	GO:0007190	activation of adenylate cyclase activity	27	2	1.15	0.31999	0.00240964
IRF8.0.B	GO:0070125	mitochondrial translational elongation	88	5	3.74	0.32006	0.0060241
IRF8.0.B	GO:0032024	positive regulation of insulin secretion	56	3	2.38	0.32017	0.00361446
IRF8.0.B	GO:2001251	negative regulation of chromosome organization	85	8	3.62	0.32215	0.00963855
IRF8.0.B	GO:1901985	positive regulation of protein acetylation	41	4	1.74	0.32316	0.00481928
IRF8.0.B	GO:0002698	negative regulation of immune effector process	103	6	4.38	0.32346	0.00722892
IRF8.0.B	GO:0051053	negative regulation of DNA metabolic process	106	6	4.51	0.32352	0.00722892
IRF8.0.B	GO:0033599	regulation of mammary gland epithelial cell proliferation	16	2	0.68	0.32360	0.00240964
IRF8.0.B	GO:0051123	RNA polymerase II preinitiation complex assembly	22	2	0.94	0.32372	0.00240964
IRF8.0.B	GO:0046426	negative regulation of receptor signaling pathway via JAK-STAT	22	2	0.94	0.32372	0.00240964
IRF8.0.B	GO:2000108	positive regulation of leukocyte apoptotic process	22	2	0.94	0.32372	0.00240964
IRF8.0.B	GO:0072012	glomerulus vasculature development	24	2	1.02	0.32376	0.00240964
IRF8.0.B	GO:0051569	regulation of histone H3-K4 methylation	25	2	1.06	0.32378	0.00240964
IRF8.0.B	GO:0097484	dendrite extension	31	2	1.32	0.32390	0.00240964
IRF8.0.B	GO:1901533	negative regulation of hematopoietic progenitor cell differentiation	9	1	0.38	0.32393	0.00120482
IRF8.0.B	GO:0072015	glomerular visceral epithelial cell development	9	1	0.38	0.32393	0.00120482
IRF8.0.B	GO:0060700	regulation of ribonuclease activity	9	1	0.38	0.32393	0.00120482
IRF8.0.B	GO:0061043	regulation of vascular wound healing	9	1	0.38	0.32393	0.00120482
IRF8.0.B	GO:0010739	positive regulation of protein kinase A signaling	9	1	0.38	0.32393	0.00120482
IRF8.0.B	GO:1902915	negative regulation of protein polyubiquitination	9	1	0.38	0.32393	0.00120482
IRF8.0.B	GO:0010820	positive regulation of T cell chemotaxis	9	1	0.38	0.32393	0.00120482
IRF8.0.B	GO:0097084	vascular associated smooth muscle cell development	9	1	0.38	0.32393	0.00120482
IRF8.0.B	GO:0097011	cellular response to granulocyte macrophage colony-stimulating factor stimulus	9	1	0.38	0.32393	0.00120482
IRF8.0.B	GO:1900452	regulation of long-term synaptic depression	9	1	0.38	0.32393	0.00120482
IRF8.0.B	GO:0034112	positive regulation of homotypic cell-cell adhesion	9	1	0.38	0.32393	0.00120482
IRF8.0.B	GO:0034115	negative regulation of heterotypic cell-cell adhesion	9	1	0.38	0.32393	0.00120482
IRF8.0.B	GO:2000035	regulation of stem cell division	9	1	0.38	0.32393	0.00120482
IRF8.0.B	GO:0033197	response to vitamin E	9	1	0.38	0.32393	0.00120482
IRF8.0.B	GO:1900122	positive regulation of receptor binding	9	1	0.38	0.32393	0.00120482
IRF8.0.B	GO:0042415	norepinephrine metabolic process	9	1	0.38	0.32393	0.00120482
IRF8.0.B	GO:1900264	positive regulation of DNA-directed DNA polymerase activity	9	1	0.38	0.32393	0.00120482
IRF8.0.B	GO:0042182	ketone catabolic process	9	1	0.38	0.32393	0.00120482
IRF8.0.B	GO:0045059	positive thymic T cell selection	9	1	0.38	0.32393	0.00120482
IRF8.0.B	GO:0001188	RNA polymerase I preinitiation complex assembly	9	1	0.38	0.32393	0.00120482
IRF8.0.B	GO:0048478	replication fork protection	9	1	0.38	0.32393	0.00120482
IRF8.0.B	GO:0046325	negative regulation of glucose import	9	1	0.38	0.32393	0.00120482
IRF8.0.B	GO:0036376	sodium ion export across plasma membrane	9	1	0.38	0.32393	0.00120482
IRF8.0.B	GO:0006198	cAMP catabolic process	9	1	0.38	0.32393	0.00120482
IRF8.0.B	GO:0017185	peptidyl-lysine hydroxylation	9	1	0.38	0.32393	0.00120482
IRF8.0.B	GO:0002578	negative regulation of antigen processing and presentation	9	1	0.38	0.32393	0.00120482
IRF8.0.B	GO:0018243	protein O-linked glycosylation via threonine	9	1	0.38	0.32393	0.00120482
IRF8.0.B	GO:0071550	death-inducing signaling complex assembly	9	1	0.38	0.32393	0.00120482
IRF8.0.B	GO:0043653	mitochondrial fragmentation involved in apoptotic process	9	1	0.38	0.32393	0.00120482
IRF8.0.B	GO:1904251	regulation of bile acid metabolic process	9	1	0.38	0.32393	0.00120482
IRF8.0.B	GO:0033632	regulation of cell-cell adhesion mediated by integrin	9	1	0.38	0.32393	0.00120482
IRF8.0.B	GO:1901388	regulation of transforming growth factor beta activation	9	1	0.38	0.32393	0.00120482
IRF8.0.B	GO:0001514	selenocysteine incorporation	9	1	0.38	0.32393	0.00120482
IRF8.0.B	GO:0048539	bone marrow development	9	1	0.38	0.32393	0.00120482
IRF8.0.B	GO:1902237	positive regulation of endoplasmic reticulum stress-induced intrinsic apoptotic signaling pathway	9	1	0.38	0.32393	0.00120482
IRF8.0.B	GO:0006855	drug transmembrane transport	9	1	0.38	0.32393	0.00120482
IRF8.0.B	GO:0045792	negative regulation of cell size	9	1	0.38	0.32393	0.00120482
IRF8.0.B	GO:0048672	positive regulation of collateral sprouting	9	1	0.38	0.32393	0.00120482
IRF8.0.B	GO:0006569	tryptophan catabolic process	9	1	0.38	0.32393	0.00120482
IRF8.0.B	GO:1904667	negative regulation of ubiquitin protein ligase activity	9	1	0.38	0.32393	0.00120482
IRF8.0.B	GO:0035871	protein K11-linked deubiquitination	9	1	0.38	0.32393	0.00120482
IRF8.0.B	GO:0000467	exonucleolytic trimming to generate mature 3'-end of 5.8S rRNA from tricistronic rRNA transcript (SSU-rRNA, 5.8S rRNA, LSU-rRNA)	9	1	0.38	0.32393	0.00120482
IRF8.0.B	GO:0005513	detection of calcium ion	9	1	0.38	0.32393	0.00120482
IRF8.0.B	GO:0000447	endonucleolytic cleavage in ITS1 to separate SSU-rRNA from 5.8S rRNA and LSU-rRNA from tricistronic rRNA transcript (SSU-rRNA, 5.8S rRNA, LSU-rRNA)	9	1	0.38	0.32393	0.00120482
IRF8.0.B	GO:0060155	platelet dense granule organization	9	1	0.38	0.32393	0.00120482
IRF8.0.B	GO:0031936	negative regulation of chromatin silencing	9	1	0.38	0.32393	0.00120482
IRF8.0.B	GO:0030422	production of siRNA involved in RNA interference	9	1	0.38	0.32393	0.00120482
IRF8.0.B	GO:0045625	regulation of T-helper 1 cell differentiation	9	1	0.38	0.32393	0.00120482
IRF8.0.B	GO:0034121	regulation of toll-like receptor signaling pathway	63	3	2.68	0.32407	0.00361446
IRF8.0.B	GO:0048584	positive regulation of response to stimulus	1815	77	77.23	0.32440	0.0927711
IRF8.0.B	GO:0022406	membrane docking	178	7	7.57	0.32449	0.00843373
IRF8.0.B	GO:1902414	protein localization to cell junction	100	3	4.26	0.32481	0.00361446
IRF8.0.B	GO:0032774	RNA biosynthetic process	3055	127	129.99	0.32612	0.153012
IRF8.0.B	GO:0010628	positive regulation of gene expression	893	53	38	0.32665	0.0638554
IRF8.0.B	GO:0009060	aerobic respiration	76	7	3.23	0.33352	0.00843373
IRF8.0.B	GO:1901653	cellular response to peptide	328	17	13.96	0.33404	0.0204819
IRF8.0.B	GO:0048477	oogenesis	65	5	2.77	0.33470	0.0060241
IRF8.0.B	GO:0071300	cellular response to retinoic acid	48	3	2.04	0.33501	0.00361446
IRF8.0.B	GO:0032456	endocytic recycling	48	3	2.04	0.33501	0.00361446
IRF8.0.B	GO:0043525	positive regulation of neuron apoptotic process	48	3	2.04	0.33501	0.00361446
IRF8.0.B	GO:0098586	cellular response to virus	57	4	2.43	0.33521	0.00481928
IRF8.0.B	GO:0046580	negative regulation of Ras protein signal transduction	47	3	2	0.33565	0.00361446
IRF8.0.B	GO:0071480	cellular response to gamma radiation	28	2	1.19	0.33579	0.00240964
IRF8.0.B	GO:0034067	protein localization to Golgi apparatus	28	2	1.19	0.33579	0.00240964
IRF8.0.B	GO:0090162	establishment of epithelial cell polarity	28	2	1.19	0.33579	0.00240964
IRF8.0.B	GO:0006289	nucleotide-excision repair	105	5	4.47	0.33601	0.0060241
IRF8.0.B	GO:0045666	positive regulation of neuron differentiation	69	4	2.94	0.33801	0.00481928
IRF8.0.B	GO:0051276	chromosome organization	1099	59	46.76	0.34638	0.0710843
IRF8.0.B	GO:0051496	positive regulation of stress fiber assembly	49	3	2.08	0.34679	0.00361446
IRF8.0.B	GO:0000186	activation of MAPKK activity	49	3	2.08	0.34679	0.00361446
IRF8.0.B	GO:0071260	cellular response to mechanical stimulus	70	4	2.98	0.34777	0.00481928
IRF8.0.B	GO:0045732	positive regulation of protein catabolic process	215	10	9.15	0.34797	0.0120482
IRF8.0.B	GO:0008654	phospholipid biosynthetic process	239	15	10.17	0.34823	0.0180723
IRF8.0.B	GO:0050867	positive regulation of cell activation	290	19	12.34	0.34961	0.0228916
IRF8.0.B	GO:0071222	cellular response to lipopolysaccharide	166	8	7.06	0.34986	0.00963855
IRF8.0.B	GO:0098655	cation transmembrane transport	655	25	27.87	0.35075	0.0301205
IRF8.0.B	GO:0051149	positive regulation of muscle cell differentiation	61	4	2.6	0.35098	0.00481928
IRF8.0.B	GO:0002230	positive regulation of defense response to virus by host	29	2	1.23	0.35148	0.00240964
IRF8.0.B	GO:0018279	protein N-linked glycosylation via asparagine	29	2	1.23	0.35148	0.00240964
IRF8.0.B	GO:0048536	spleen development	29	2	1.23	0.35148	0.00240964
IRF8.0.B	GO:0006282	regulation of DNA repair	126	8	5.36	0.35168	0.00963855
IRF8.0.B	GO:0002456	T cell mediated immunity	84	6	3.57	0.35179	0.00722892
IRF8.0.B	GO:0097028	dendritic cell differentiation	40	4	1.7	0.35185	0.00481928
IRF8.0.B	GO:0042100	B cell proliferation	64	5	2.72	0.35186	0.0060241
IRF8.0.B	GO:0019048	modulation by virus of host process	27	3	1.15	0.35208	0.00361446
IRF8.0.B	GO:0065002	intracellular protein transmembrane transport	51	4	2.17	0.35209	0.00481928
IRF8.0.B	GO:0098761	cellular response to interleukin-7	31	3	1.32	0.35216	0.00361446
IRF8.0.B	GO:0043243	positive regulation of protein-containing complex disassembly	32	3	1.36	0.35218	0.00361446
IRF8.0.B	GO:2000001	regulation of DNA damage checkpoint	15	2	0.64	0.35232	0.00240964
IRF8.0.B	GO:1902969	mitotic DNA replication	16	2	0.68	0.35234	0.00240964
IRF8.0.B	GO:0043408	regulation of MAPK cascade	586	26	24.93	0.35246	0.0313253
IRF8.0.B	GO:0071218	cellular response to misfolded protein	22	2	0.94	0.35247	0.00240964
IRF8.0.B	GO:0045604	regulation of epidermal cell differentiation	47	3	2	0.35250	0.00361446
IRF8.0.B	GO:0006336	DNA replication-independent nucleosome assembly	48	3	2.04	0.35252	0.00361446
IRF8.0.B	GO:0060674	placenta blood vessel development	27	2	1.15	0.35258	0.00240964
IRF8.0.B	GO:0070234	positive regulation of T cell apoptotic process	10	1	0.43	0.35271	0.00120482
IRF8.0.B	GO:0060788	ectodermal placode formation	10	1	0.43	0.35271	0.00120482
IRF8.0.B	GO:0002084	protein depalmitoylation	10	1	0.43	0.35271	0.00120482
IRF8.0.B	GO:0042053	regulation of dopamine metabolic process	10	1	0.43	0.35271	0.00120482
IRF8.0.B	GO:2001214	positive regulation of vasculogenesis	10	1	0.43	0.35271	0.00120482
IRF8.0.B	GO:0046929	negative regulation of neurotransmitter secretion	10	1	0.43	0.35271	0.00120482
IRF8.0.B	GO:0003356	regulation of cilium beat frequency	10	1	0.43	0.35271	0.00120482
IRF8.0.B	GO:0003337	mesenchymal to epithelial transition involved in metanephros morphogenesis	10	1	0.43	0.35271	0.00120482
IRF8.0.B	GO:0043380	regulation of memory T cell differentiation	10	1	0.43	0.35271	0.00120482
IRF8.0.B	GO:0015937	coenzyme A biosynthetic process	10	1	0.43	0.35271	0.00120482
IRF8.0.B	GO:0018026	peptidyl-lysine monomethylation	10	1	0.43	0.35271	0.00120482
IRF8.0.B	GO:0007084	mitotic nuclear envelope reassembly	10	1	0.43	0.35271	0.00120482
IRF8.0.B	GO:0070601	centromeric sister chromatid cohesion	10	1	0.43	0.35271	0.00120482
IRF8.0.B	GO:1990416	cellular response to brain-derived neurotrophic factor stimulus	10	1	0.43	0.35271	0.00120482
IRF8.0.B	GO:1990440	positive regulation of transcription from RNA polymerase II promoter in response to endoplasmic reticulum stress	10	1	0.43	0.35271	0.00120482
IRF8.0.B	GO:0061469	regulation of type B pancreatic cell proliferation	10	1	0.43	0.35271	0.00120482
IRF8.0.B	GO:0006020	inositol metabolic process	10	1	0.43	0.35271	0.00120482
IRF8.0.B	GO:0043129	surfactant homeostasis	10	1	0.43	0.35271	0.00120482
IRF8.0.B	GO:0006002	fructose 6-phosphate metabolic process	10	1	0.43	0.35271	0.00120482
IRF8.0.B	GO:0003214	cardiac left ventricle morphogenesis	10	1	0.43	0.35271	0.00120482
IRF8.0.B	GO:0045050	protein insertion into ER membrane by stop-transfer membrane-anchor sequence	10	1	0.43	0.35271	0.00120482
IRF8.0.B	GO:0071285	cellular response to lithium ion	10	1	0.43	0.35271	0.00120482
IRF8.0.B	GO:2000392	regulation of lamellipodium morphogenesis	10	1	0.43	0.35271	0.00120482
IRF8.0.B	GO:1900747	negative regulation of vascular endothelial growth factor signaling pathway	10	1	0.43	0.35271	0.00120482
IRF8.0.B	GO:0010998	regulation of translational initiation by eIF2 alpha phosphorylation	10	1	0.43	0.35271	0.00120482
IRF8.0.B	GO:2000343	positive regulation of chemokine (C-X-C motif) ligand 2 production	10	1	0.43	0.35271	0.00120482
IRF8.0.B	GO:0051798	positive regulation of hair follicle development	10	1	0.43	0.35271	0.00120482
IRF8.0.B	GO:0006307	DNA dealkylation involved in DNA repair	10	1	0.43	0.35271	0.00120482
IRF8.0.B	GO:0001711	endodermal cell fate commitment	10	1	0.43	0.35271	0.00120482
IRF8.0.B	GO:0036462	TRAIL-activated apoptotic signaling pathway	10	1	0.43	0.35271	0.00120482
IRF8.0.B	GO:0072697	protein localization to cell cortex	10	1	0.43	0.35271	0.00120482
IRF8.0.B	GO:0140052	cellular response to oxidised low-density lipoprotein particle stimulus	10	1	0.43	0.35271	0.00120482
IRF8.0.B	GO:0033689	negative regulation of osteoblast proliferation	10	1	0.43	0.35271	0.00120482
IRF8.0.B	GO:0048755	branching morphogenesis of a nerve	10	1	0.43	0.35271	0.00120482
IRF8.0.B	GO:0048711	positive regulation of astrocyte differentiation	10	1	0.43	0.35271	0.00120482
IRF8.0.B	GO:0045472	response to ether	10	1	0.43	0.35271	0.00120482
IRF8.0.B	GO:0001580	detection of chemical stimulus involved in sensory perception of bitter taste	10	1	0.43	0.35271	0.00120482
IRF8.0.B	GO:2000234	positive regulation of rRNA processing	10	1	0.43	0.35271	0.00120482
IRF8.0.B	GO:0071639	positive regulation of monocyte chemotactic protein-1 production	10	1	0.43	0.35271	0.00120482
IRF8.0.B	GO:0060397	growth hormone receptor signaling pathway via JAK-STAT	10	1	0.43	0.35271	0.00120482
IRF8.0.B	GO:0002934	desmosome organization	10	1	0.43	0.35271	0.00120482
IRF8.0.B	GO:0045899	positive regulation of RNA polymerase II transcription preinitiation complex assembly	10	1	0.43	0.35271	0.00120482
IRF8.0.B	GO:1902855	regulation of non-motile cilium assembly	10	1	0.43	0.35271	0.00120482
IRF8.0.B	GO:0000338	protein deneddylation	10	1	0.43	0.35271	0.00120482
IRF8.0.B	GO:2000628	regulation of miRNA metabolic process	10	1	0.43	0.35271	0.00120482
IRF8.0.B	GO:0016584	nucleosome positioning	10	1	0.43	0.35271	0.00120482
IRF8.0.B	GO:0015812	gamma-aminobutyric acid transport	10	1	0.43	0.35271	0.00120482
IRF8.0.B	GO:0036500	ATF6-mediated unfolded protein response	10	1	0.43	0.35271	0.00120482
IRF8.0.B	GO:0090481	pyrimidine nucleotide-sugar transmembrane transport	10	1	0.43	0.35271	0.00120482
IRF8.0.B	GO:0060159	regulation of dopamine receptor signaling pathway	10	1	0.43	0.35271	0.00120482
IRF8.0.B	GO:0045657	positive regulation of monocyte differentiation	10	1	0.43	0.35271	0.00120482
IRF8.0.B	GO:0003085	negative regulation of systemic arterial blood pressure	10	1	0.43	0.35271	0.00120482
IRF8.0.B	GO:0031670	cellular response to nutrient	35	2	1.49	0.35275	0.00240964
IRF8.0.B	GO:0033993	response to lipid	693	30	29.49	0.35275	0.0361446
IRF8.0.B	GO:0006301	postreplication repair	52	2	2.21	0.35311	0.00240964
IRF8.0.B	GO:2000146	negative regulation of cell motility	241	9	10.25	0.35364	0.0108434
IRF8.0.B	GO:0042119	neutrophil activation	454	18	19.32	0.35369	0.0216867
IRF8.0.B	GO:0044782	cilium organization	364	14	15.49	0.35377	0.0168675
IRF8.0.B	GO:0071773	cellular response to BMP stimulus	132	4	5.62	0.35381	0.00481928
IRF8.0.B	GO:0007286	spermatid development	92	5	3.91	0.35400	0.0060241
IRF8.0.B	GO:0007049	cell cycle	1656	84	70.46	0.35591	0.101205
IRF8.0.B	GO:0036498	IRE1-mediated unfolded protein response	64	4	2.72	0.35814	0.00481928
IRF8.0.B	GO:0006302	double-strand break repair	251	13	10.68	0.36573	0.0156627
IRF8.0.B	GO:0006959	humoral immune response	149	8	6.34	0.36628	0.00963855
IRF8.0.B	GO:0010468	regulation of gene expression	4095	181	174.24	0.36680	0.218072
IRF8.0.B	GO:0071353	cellular response to interleukin-4	30	2	1.28	0.36704	0.00240964
IRF8.0.B	GO:0007020	microtubule nucleation	30	2	1.28	0.36704	0.00240964
IRF8.0.B	GO:0007140	male meiotic nuclear division	30	2	1.28	0.36704	0.00240964
IRF8.0.B	GO:0045892	negative regulation of transcription, DNA-templated	1110	47	47.23	0.36808	0.0566265
IRF8.0.B	GO:0018108	peptidyl-tyrosine phosphorylation	316	15	13.45	0.37026	0.0180723
IRF8.0.B	GO:0055085	transmembrane transport	1203	49	51.19	0.37195	0.0590361
IRF8.0.B	GO:0050729	positive regulation of inflammatory response	109	9	4.64	0.37278	0.0108434
IRF8.0.B	GO:0007159	leukocyte cell-cell adhesion	302	23	12.85	0.37510	0.0277108
IRF8.0.B	GO:2001021	negative regulation of response to DNA damage stimulus	80	6	3.4	0.37919	0.00722892
IRF8.0.B	GO:0072329	monocarboxylic acid catabolic process	107	7	4.55	0.37926	0.00843373
IRF8.0.B	GO:0019320	hexose catabolic process	46	4	1.96	0.37948	0.00481928
IRF8.0.B	GO:0097711	ciliary basal body-plasma membrane docking	95	5	4.04	0.37957	0.0060241
IRF8.0.B	GO:0045667	regulation of osteoblast differentiation	104	6	4.43	0.37973	0.00722892
IRF8.0.B	GO:0032506	cytokinetic process	38	3	1.62	0.37983	0.00361446
IRF8.0.B	GO:0002689	negative regulation of leukocyte chemotaxis	17	2	0.72	0.37988	0.00240964
IRF8.0.B	GO:0021884	forebrain neuron development	18	2	0.77	0.37991	0.00240964
IRF8.0.B	GO:1901799	negative regulation of proteasomal protein catabolic process	43	3	1.83	0.37994	0.00361446
IRF8.0.B	GO:2001140	positive regulation of phospholipid transport	11	1	0.47	0.38028	0.00120482
IRF8.0.B	GO:0006995	cellular response to nitrogen starvation	11	1	0.47	0.38028	0.00120482
IRF8.0.B	GO:0033004	negative regulation of mast cell activation	11	1	0.47	0.38028	0.00120482
IRF8.0.B	GO:0006957	complement activation, alternative pathway	11	1	0.47	0.38028	0.00120482
IRF8.0.B	GO:2001269	positive regulation of cysteine-type endopeptidase activity involved in apoptotic signaling pathway	11	1	0.47	0.38028	0.00120482
IRF8.0.B	GO:0060707	trophoblast giant cell differentiation	11	1	0.47	0.38028	0.00120482
IRF8.0.B	GO:0071044	histone mRNA catabolic process	11	1	0.47	0.38028	0.00120482
IRF8.0.B	GO:0070863	positive regulation of protein exit from endoplasmic reticulum	11	1	0.47	0.38028	0.00120482
IRF8.0.B	GO:0050862	positive regulation of T cell receptor signaling pathway	11	1	0.47	0.38028	0.00120482
IRF8.0.B	GO:0034497	protein localization to phagophore assembly site	11	1	0.47	0.38028	0.00120482
IRF8.0.B	GO:0072321	chaperone-mediated protein transport	11	1	0.47	0.38028	0.00120482
IRF8.0.B	GO:0034427	nuclear-transcribed mRNA catabolic process, exonucleolytic, 3'-5'	11	1	0.47	0.38028	0.00120482
IRF8.0.B	GO:0010832	negative regulation of myotube differentiation	11	1	0.47	0.38028	0.00120482
IRF8.0.B	GO:0043471	regulation of cellular carbohydrate catabolic process	11	1	0.47	0.38028	0.00120482
IRF8.0.B	GO:0032352	positive regulation of hormone metabolic process	11	1	0.47	0.38028	0.00120482
IRF8.0.B	GO:0071492	cellular response to UV-A	11	1	0.47	0.38028	0.00120482
IRF8.0.B	GO:0032494	response to peptidoglycan	11	1	0.47	0.38028	0.00120482
IRF8.0.B	GO:0061430	bone trabecula morphogenesis	11	1	0.47	0.38028	0.00120482
IRF8.0.B	GO:0042118	endothelial cell activation	11	1	0.47	0.38028	0.00120482
IRF8.0.B	GO:0045039	protein insertion into mitochondrial inner membrane	11	1	0.47	0.38028	0.00120482
IRF8.0.B	GO:0007379	segment specification	11	1	0.47	0.38028	0.00120482
IRF8.0.B	GO:0072711	cellular response to hydroxyurea	11	1	0.47	0.38028	0.00120482
IRF8.0.B	GO:1990822	basic amino acid transmembrane transport	11	1	0.47	0.38028	0.00120482
IRF8.0.B	GO:0006465	signal peptide processing	11	1	0.47	0.38028	0.00120482
IRF8.0.B	GO:0072520	seminiferous tubule development	11	1	0.47	0.38028	0.00120482
IRF8.0.B	GO:0051883	killing of cells in other organism involved in symbiotic interaction	11	1	0.47	0.38028	0.00120482
IRF8.0.B	GO:0006449	regulation of translational termination	11	1	0.47	0.38028	0.00120482
IRF8.0.B	GO:0034638	phosphatidylcholine catabolic process	11	1	0.47	0.38028	0.00120482
IRF8.0.B	GO:0033539	fatty acid beta-oxidation using acyl-CoA dehydrogenase	11	1	0.47	0.38028	0.00120482
IRF8.0.B	GO:0033629	negative regulation of cell adhesion mediated by integrin	11	1	0.47	0.38028	0.00120482
IRF8.0.B	GO:0035457	cellular response to interferon-alpha	11	1	0.47	0.38028	0.00120482
IRF8.0.B	GO:0016114	terpenoid biosynthetic process	11	1	0.47	0.38028	0.00120482
IRF8.0.B	GO:0008595	anterior/posterior axis specification, embryo	11	1	0.47	0.38028	0.00120482
IRF8.0.B	GO:1904862	inhibitory synapse assembly	11	1	0.47	0.38028	0.00120482
IRF8.0.B	GO:1901160	primary amino compound metabolic process	11	1	0.47	0.38028	0.00120482
IRF8.0.B	GO:0060394	negative regulation of pathway-restricted SMAD protein phosphorylation	11	1	0.47	0.38028	0.00120482
IRF8.0.B	GO:0006590	thyroid hormone generation	11	1	0.47	0.38028	0.00120482
IRF8.0.B	GO:0051974	negative regulation of telomerase activity	11	1	0.47	0.38028	0.00120482
IRF8.0.B	GO:0075522	IRES-dependent viral translational initiation	11	1	0.47	0.38028	0.00120482
IRF8.0.B	GO:0045820	negative regulation of glycolytic process	11	1	0.47	0.38028	0.00120482
IRF8.0.B	GO:0009134	nucleoside diphosphate catabolic process	11	1	0.47	0.38028	0.00120482
IRF8.0.B	GO:1901569	fatty acid derivative catabolic process	11	1	0.47	0.38028	0.00120482
IRF8.0.B	GO:0048935	peripheral nervous system neuron development	11	1	0.47	0.38028	0.00120482
IRF8.0.B	GO:0070213	protein auto-ADP-ribosylation	11	1	0.47	0.38028	0.00120482
IRF8.0.B	GO:1990748	cellular detoxification	86	4	3.66	0.38038	0.00481928
IRF8.0.B	GO:0042692	muscle cell differentiation	286	12	12.17	0.38065	0.0144578
IRF8.0.B	GO:0043967	histone H4 acetylation	65	5	2.77	0.38117	0.0060241
IRF8.0.B	GO:0030866	cortical actin cytoskeleton organization	37	3	1.57	0.38184	0.00361446
IRF8.0.B	GO:0000422	autophagy of mitochondrion	74	4	3.15	0.38231	0.00481928
IRF8.0.B	GO:0043009	chordate embryonic development	500	18	21.28	0.38235	0.0216867
IRF8.0.B	GO:0030890	positive regulation of B cell proliferation	31	2	1.32	0.38245	0.00240964
IRF8.0.B	GO:0006891	intra-Golgi vesicle-mediated transport	31	2	1.32	0.38245	0.00240964
IRF8.0.B	GO:0007173	epidermal growth factor receptor signaling pathway	112	4	4.77	0.38366	0.00481928
IRF8.0.B	GO:0006900	vesicle budding from membrane	105	3	4.47	0.38424	0.00361446
IRF8.0.B	GO:0001889	liver development	121	8	5.15	0.38534	0.00963855
IRF8.0.B	GO:0032755	positive regulation of interleukin-6 production	74	4	3.15	0.38681	0.00481928
IRF8.0.B	GO:0010975	regulation of neuron projection development	391	12	16.64	0.38696	0.0144578
IRF8.0.B	GO:0048015	phosphatidylinositol-mediated signaling	163	10	6.94	0.39563	0.0120482
IRF8.0.B	GO:0040008	regulation of growth	550	21	23.4	0.39709	0.0253012
IRF8.0.B	GO:0032722	positive regulation of chemokine production	50	3	2.13	0.39750	0.00361446
IRF8.0.B	GO:0034113	heterotypic cell-cell adhesion	51	3	2.17	0.39754	0.00361446
IRF8.0.B	GO:0032435	negative regulation of proteasomal ubiquitin-dependent protein catabolic process	32	2	1.36	0.39770	0.00240964
IRF8.0.B	GO:0006376	mRNA splice site selection	32	2	1.36	0.39770	0.00240964
IRF8.0.B	GO:0032728	positive regulation of interferon-beta production	32	2	1.36	0.39770	0.00240964
IRF8.0.B	GO:0006739	NADP metabolic process	32	2	1.36	0.39770	0.00240964
IRF8.0.B	GO:0051973	positive regulation of telomerase activity	32	2	1.36	0.39770	0.00240964
IRF8.0.B	GO:0046627	negative regulation of insulin receptor signaling pathway	32	2	1.36	0.39770	0.00240964
IRF8.0.B	GO:0060218	hematopoietic stem cell differentiation	82	9	3.49	0.40390	0.0108434
IRF8.0.B	GO:0071310	cellular response to organic substance	2220	97	94.46	0.40535	0.116867
IRF8.0.B	GO:0002637	regulation of immunoglobulin production	56	5	2.38	0.40550	0.0060241
IRF8.0.B	GO:0002407	dendritic cell chemotaxis	20	3	0.85	0.40576	0.00361446
IRF8.0.B	GO:0002639	positive regulation of immunoglobulin production	36	3	1.53	0.40613	0.00361446
IRF8.0.B	GO:0016075	rRNA catabolic process	18	2	0.77	0.40626	0.00240964
IRF8.0.B	GO:0060037	pharyngeal system development	18	2	0.77	0.40626	0.00240964
IRF8.0.B	GO:0036003	positive regulation of transcription from RNA polymerase II promoter in response to stress	22	2	0.94	0.40635	0.00240964
IRF8.0.B	GO:0046822	regulation of nucleocytoplasmic transport	95	5	4.04	0.40641	0.0060241
IRF8.0.B	GO:0050732	negative regulation of peptidyl-tyrosine phosphorylation	50	3	2.13	0.40646	0.00361446
IRF8.0.B	GO:0032874	positive regulation of stress-activated MAPK cascade	104	5	4.43	0.40662	0.0060241
IRF8.0.B	GO:0070207	protein homotrimerization	12	1	0.51	0.40667	0.00120482
IRF8.0.B	GO:0002091	negative regulation of receptor internalization	12	1	0.51	0.40667	0.00120482
IRF8.0.B	GO:0006983	ER overload response	12	1	0.51	0.40667	0.00120482
IRF8.0.B	GO:0002031	G protein-coupled receptor internalization	12	1	0.51	0.40667	0.00120482
IRF8.0.B	GO:0030208	dermatan sulfate biosynthetic process	12	1	0.51	0.40667	0.00120482
IRF8.0.B	GO:0000727	double-strand break repair via break-induced replication	12	1	0.51	0.40667	0.00120482
IRF8.0.B	GO:0032026	response to magnesium ion	12	1	0.51	0.40667	0.00120482
IRF8.0.B	GO:0034333	adherens junction assembly	12	1	0.51	0.40667	0.00120482
IRF8.0.B	GO:0045986	negative regulation of smooth muscle contraction	12	1	0.51	0.40667	0.00120482
IRF8.0.B	GO:0030836	positive regulation of actin filament depolymerization	12	1	0.51	0.40667	0.00120482
IRF8.0.B	GO:0048070	regulation of developmental pigmentation	12	1	0.51	0.40667	0.00120482
IRF8.0.B	GO:0007077	mitotic nuclear envelope disassembly	12	1	0.51	0.40667	0.00120482
IRF8.0.B	GO:0072182	regulation of nephron tubule epithelial cell differentiation	12	1	0.51	0.40667	0.00120482
IRF8.0.B	GO:0071481	cellular response to X-ray	12	1	0.51	0.40667	0.00120482
IRF8.0.B	GO:0042423	catecholamine biosynthetic process	12	1	0.51	0.40667	0.00120482
IRF8.0.B	GO:0033262	regulation of nuclear cell cycle DNA replication	12	1	0.51	0.40667	0.00120482
IRF8.0.B	GO:0050965	detection of temperature stimulus involved in sensory perception of pain	12	1	0.51	0.40667	0.00120482
IRF8.0.B	GO:1902074	response to salt	12	1	0.51	0.40667	0.00120482
IRF8.0.B	GO:1902043	positive regulation of extrinsic apoptotic signaling pathway via death domain receptors	12	1	0.51	0.40667	0.00120482
IRF8.0.B	GO:0071712	ER-associated misfolded protein catabolic process	12	1	0.51	0.40667	0.00120482
IRF8.0.B	GO:0051770	positive regulation of nitric-oxide synthase biosynthetic process	12	1	0.51	0.40667	0.00120482
IRF8.0.B	GO:0038180	nerve growth factor signaling pathway	12	1	0.51	0.40667	0.00120482
IRF8.0.B	GO:0031274	positive regulation of pseudopodium assembly	12	1	0.51	0.40667	0.00120482
IRF8.0.B	GO:0001710	mesodermal cell fate commitment	12	1	0.51	0.40667	0.00120482
IRF8.0.B	GO:0007171	activation of transmembrane receptor protein tyrosine kinase activity	12	1	0.51	0.40667	0.00120482
IRF8.0.B	GO:0033523	histone H2B ubiquitination	12	1	0.51	0.40667	0.00120482
IRF8.0.B	GO:0021783	preganglionic parasympathetic fiber development	12	1	0.51	0.40667	0.00120482
IRF8.0.B	GO:0035358	regulation of peroxisome proliferator activated receptor signaling pathway	12	1	0.51	0.40667	0.00120482
IRF8.0.B	GO:0071599	otic vesicle development	12	1	0.51	0.40667	0.00120482
IRF8.0.B	GO:0006122	mitochondrial electron transport, ubiquinol to cytochrome c	12	1	0.51	0.40667	0.00120482
IRF8.0.B	GO:0021854	hypothalamus development	12	1	0.51	0.40667	0.00120482
IRF8.0.B	GO:0006264	mitochondrial DNA replication	12	1	0.51	0.40667	0.00120482
IRF8.0.B	GO:0051639	actin filament network formation	12	1	0.51	0.40667	0.00120482
IRF8.0.B	GO:2000774	positive regulation of cellular senescence	12	1	0.51	0.40667	0.00120482
IRF8.0.B	GO:0007597	blood coagulation, intrinsic pathway	12	1	0.51	0.40667	0.00120482
IRF8.0.B	GO:0045779	negative regulation of bone resorption	12	1	0.51	0.40667	0.00120482
IRF8.0.B	GO:0045722	positive regulation of gluconeogenesis	12	1	0.51	0.40667	0.00120482
IRF8.0.B	GO:0015732	prostaglandin transport	12	1	0.51	0.40667	0.00120482
IRF8.0.B	GO:1904668	positive regulation of ubiquitin protein ligase activity	12	1	0.51	0.40667	0.00120482
IRF8.0.B	GO:0140289	protein mono-ADP-ribosylation	12	1	0.51	0.40667	0.00120482
IRF8.0.B	GO:0034088	maintenance of mitotic sister chromatid cohesion	12	1	0.51	0.40667	0.00120482
IRF8.0.B	GO:2001198	regulation of dendritic cell differentiation	12	1	0.51	0.40667	0.00120482
IRF8.0.B	GO:0051047	positive regulation of secretion	233	10	9.91	0.40689	0.0120482
IRF8.0.B	GO:0008593	regulation of Notch signaling pathway	96	4	4.08	0.40698	0.00481928
IRF8.0.B	GO:0043523	regulation of neuron apoptotic process	170	7	7.23	0.40707	0.00843373
IRF8.0.B	GO:0043506	regulation of JUN kinase activity	74	2	3.15	0.40757	0.00240964
IRF8.0.B	GO:0035148	tube formation	128	4	5.45	0.40774	0.00481928
IRF8.0.B	GO:0051146	striated muscle cell differentiation	209	7	8.89	0.40799	0.00843373
IRF8.0.B	GO:0050678	regulation of epithelial cell proliferation	285	8	12.13	0.40924	0.00963855
IRF8.0.B	GO:0071108	protein K48-linked deubiquitination	33	2	1.4	0.41277	0.00240964
IRF8.0.B	GO:0014037	Schwann cell differentiation	33	2	1.4	0.41277	0.00240964
IRF8.0.B	GO:0050727	regulation of inflammatory response	273	15	11.62	0.41367	0.0180723
IRF8.0.B	GO:0051301	cell division	555	25	23.62	0.41469	0.0301205
IRF8.0.B	GO:0045600	positive regulation of fat cell differentiation	55	3	2.34	0.41670	0.00361446
IRF8.0.B	GO:0045669	positive regulation of osteoblast differentiation	55	3	2.34	0.41670	0.00361446
IRF8.0.B	GO:0034605	cellular response to heat	113	10	4.81	0.42357	0.0120482
IRF8.0.B	GO:1902600	proton transmembrane transport	118	7	5.02	0.42384	0.00843373
IRF8.0.B	GO:1901264	carbohydrate derivative transport	71	5	3.02	0.42640	0.0060241
IRF8.0.B	GO:0006874	cellular calcium ion homeostasis	333	16	14.17	0.42678	0.0192771
IRF8.0.B	GO:0032526	response to retinoic acid	82	5	3.49	0.42681	0.0060241
IRF8.0.B	GO:0016055	Wnt signaling pathway	464	21	19.74	0.42742	0.0253012
IRF8.0.B	GO:0021545	cranial nerve development	34	2	1.45	0.42765	0.00240964
IRF8.0.B	GO:0000413	protein peptidyl-prolyl isomerization	34	2	1.45	0.42765	0.00240964
IRF8.0.B	GO:0007338	single fertilization	87	4	3.7	0.42850	0.00481928
IRF8.0.B	GO:0050870	positive regulation of T cell activation	182	12	7.74	0.42974	0.0144578
IRF8.0.B	GO:2000113	negative regulation of cellular macromolecule biosynthetic process	1295	58	55.1	0.43041	0.0698795
IRF8.0.B	GO:0071216	cellular response to biotic stimulus	198	11	8.42	0.43071	0.013253
IRF8.0.B	GO:0046834	lipid phosphorylation	64	5	2.72	0.43089	0.0060241
IRF8.0.B	GO:0070935	3'-UTR-mediated mRNA stabilization	19	3	0.81	0.43094	0.00361446
IRF8.0.B	GO:0032482	Rab protein signal transduction	20	3	0.85	0.43097	0.00361446
IRF8.0.B	GO:0009065	glutamine family amino acid catabolic process	20	3	0.85	0.43097	0.00361446
IRF8.0.B	GO:0000302	response to reactive oxygen species	190	10	8.08	0.43109	0.0120482
IRF8.0.B	GO:1901652	response to peptide	440	20	18.72	0.43145	0.0240964
IRF8.0.B	GO:0045598	regulation of fat cell differentiation	111	6	4.72	0.43146	0.00722892
IRF8.0.B	GO:2000573	positive regulation of DNA biosynthetic process	64	4	2.72	0.43146	0.00481928
IRF8.0.B	GO:1900407	regulation of cellular response to oxidative stress	68	4	2.89	0.43156	0.00481928
IRF8.0.B	GO:0021772	olfactory bulb development	21	2	0.89	0.43156	0.00240964
IRF8.0.B	GO:0046475	glycerophospholipid catabolic process	24	2	1.02	0.43163	0.00240964
IRF8.0.B	GO:0002028	regulation of sodium ion transport	72	4	3.06	0.43166	0.00481928
IRF8.0.B	GO:0120033	negative regulation of plasma membrane bounded cell projection assembly	27	2	1.15	0.43171	0.00240964
IRF8.0.B	GO:1901381	positive regulation of potassium ion transmembrane transport	32	2	1.36	0.43183	0.00240964
IRF8.0.B	GO:0090288	negative regulation of cellular response to growth factor stimulus	79	4	3.36	0.43183	0.00481928
IRF8.0.B	GO:0022604	regulation of cell morphogenesis	287	8	12.21	0.43190	0.00963855
IRF8.0.B	GO:1905168	positive regulation of double-strand break repair via homologous recombination	13	1	0.55	0.43193	0.00120482
IRF8.0.B	GO:0046940	nucleoside monophosphate phosphorylation	13	1	0.55	0.43193	0.00120482
IRF8.0.B	GO:0050884	neuromuscular process controlling posture	13	1	0.55	0.43193	0.00120482
IRF8.0.B	GO:0019896	axonal transport of mitochondrion	13	1	0.55	0.43193	0.00120482
IRF8.0.B	GO:0034393	positive regulation of smooth muscle cell apoptotic process	13	1	0.55	0.43193	0.00120482
IRF8.0.B	GO:0031053	primary miRNA processing	13	1	0.55	0.43193	0.00120482
IRF8.0.B	GO:1900373	positive regulation of purine nucleotide biosynthetic process	13	1	0.55	0.43193	0.00120482
IRF8.0.B	GO:0071361	cellular response to ethanol	13	1	0.55	0.43193	0.00120482
IRF8.0.B	GO:0038007	netrin-activated signaling pathway	13	1	0.55	0.43193	0.00120482
IRF8.0.B	GO:0072425	signal transduction involved in G2 DNA damage checkpoint	13	1	0.55	0.43193	0.00120482
IRF8.0.B	GO:0006089	lactate metabolic process	13	1	0.55	0.43193	0.00120482
IRF8.0.B	GO:0033169	histone H3-K9 demethylation	13	1	0.55	0.43193	0.00120482
IRF8.0.B	GO:0036092	phosphatidylinositol-3-phosphate biosynthetic process	13	1	0.55	0.43193	0.00120482
IRF8.0.B	GO:0010635	regulation of mitochondrial fusion	13	1	0.55	0.43193	0.00120482
IRF8.0.B	GO:0036065	fucosylation	13	1	0.55	0.43193	0.00120482
IRF8.0.B	GO:0006000	fructose metabolic process	13	1	0.55	0.43193	0.00120482
IRF8.0.B	GO:0055089	fatty acid homeostasis	13	1	0.55	0.43193	0.00120482
IRF8.0.B	GO:0043248	proteasome assembly	13	1	0.55	0.43193	0.00120482
IRF8.0.B	GO:2000353	positive regulation of endothelial cell apoptotic process	13	1	0.55	0.43193	0.00120482
IRF8.0.B	GO:0032700	negative regulation of interleukin-17 production	13	1	0.55	0.43193	0.00120482
IRF8.0.B	GO:1904152	regulation of retrograde protein transport, ER to cytosol	13	1	0.55	0.43193	0.00120482
IRF8.0.B	GO:0097284	hepatocyte apoptotic process	13	1	0.55	0.43193	0.00120482
IRF8.0.B	GO:0043650	dicarboxylic acid biosynthetic process	13	1	0.55	0.43193	0.00120482
IRF8.0.B	GO:1904294	positive regulation of ERAD pathway	13	1	0.55	0.43193	0.00120482
IRF8.0.B	GO:0042532	negative regulation of tyrosine phosphorylation of STAT protein	13	1	0.55	0.43193	0.00120482
IRF8.0.B	GO:0035435	phosphate ion transmembrane transport	13	1	0.55	0.43193	0.00120482
IRF8.0.B	GO:0043922	negative regulation by host of viral transcription	13	1	0.55	0.43193	0.00120482
IRF8.0.B	GO:0045725	positive regulation of glycogen biosynthetic process	13	1	0.55	0.43193	0.00120482
IRF8.0.B	GO:0035723	interleukin-15-mediated signaling pathway	13	1	0.55	0.43193	0.00120482
IRF8.0.B	GO:0035729	cellular response to hepatocyte growth factor stimulus	13	1	0.55	0.43193	0.00120482
IRF8.0.B	GO:0051988	regulation of attachment of spindle microtubules to kinetochore	13	1	0.55	0.43193	0.00120482
IRF8.0.B	GO:0070486	leukocyte aggregation	13	1	0.55	0.43193	0.00120482
IRF8.0.B	GO:0046512	sphingosine biosynthetic process	13	1	0.55	0.43193	0.00120482
IRF8.0.B	GO:0016558	protein import into peroxisome matrix	13	1	0.55	0.43193	0.00120482
IRF8.0.B	GO:0098962	regulation of postsynaptic neurotransmitter receptor activity	13	1	0.55	0.43193	0.00120482
IRF8.0.B	GO:0010470	regulation of gastrulation	13	1	0.55	0.43193	0.00120482
IRF8.0.B	GO:0070293	renal absorption	13	1	0.55	0.43193	0.00120482
IRF8.0.B	GO:0045663	positive regulation of myoblast differentiation	13	1	0.55	0.43193	0.00120482
IRF8.0.B	GO:0060213	positive regulation of nuclear-transcribed mRNA poly(A) tail shortening	13	1	0.55	0.43193	0.00120482
IRF8.0.B	GO:0042073	intraciliary transport	52	2	2.21	0.43231	0.00240964
IRF8.0.B	GO:0031325	positive regulation of cellular metabolic process	2759	117	117.4	0.43257	0.140964
IRF8.0.B	GO:0051310	metaphase plate congression	63	2	2.68	0.43258	0.00240964
IRF8.0.B	GO:0010810	regulation of cell-substrate adhesion	189	6	8.04	0.43337	0.00722892
IRF8.0.B	GO:0043069	negative regulation of programmed cell death	741	29	31.53	0.43373	0.0349398
IRF8.0.B	GO:0006368	transcription elongation from RNA polymerase II promoter	79	4	3.36	0.43512	0.00481928
IRF8.0.B	GO:0120162	positive regulation of cold-induced thermogenesis	79	4	3.36	0.43512	0.00481928
IRF8.0.B	GO:0050829	defense response to Gram-negative bacterium	35	2	1.49	0.44234	0.00240964
IRF8.0.B	GO:0003254	regulation of membrane depolarization	35	2	1.49	0.44234	0.00240964
IRF8.0.B	GO:1904646	cellular response to amyloid-beta	35	2	1.49	0.44234	0.00240964
IRF8.0.B	GO:0060412	ventricular septum morphogenesis	35	2	1.49	0.44234	0.00240964
IRF8.0.B	GO:0014068	positive regulation of phosphatidylinositol 3-kinase signaling	80	4	3.4	0.44466	0.00481928
IRF8.0.B	GO:0022603	regulation of anatomical structure morphogenesis	857	34	36.47	0.44516	0.0409639
IRF8.0.B	GO:0006914	autophagy	514	25	21.87	0.44775	0.0301205
IRF8.0.B	GO:0007420	brain development	584	19	24.85	0.44999	0.0228916
IRF8.0.B	GO:0006281	DNA repair	537	27	22.85	0.45026	0.0325301
IRF8.0.B	GO:0051172	negative regulation of nitrogen compound metabolic process	2002	94	85.19	0.45036	0.113253
IRF8.0.B	GO:0007264	small GTPase mediated signal transduction	473	21	20.13	0.45039	0.0253012
IRF8.0.B	GO:1901990	regulation of mitotic cell cycle phase transition	393	24	16.72	0.45198	0.0289157
IRF8.0.B	GO:0007127	meiosis I	86	8	3.66	0.45381	0.00963855
IRF8.0.B	GO:0007249	I-kappaB kinase/NF-kappaB signaling	262	14	11.15	0.45462	0.0168675
IRF8.0.B	GO:0016064	immunoglobulin mediated immune response	99	7	4.21	0.45472	0.00843373
IRF8.0.B	GO:2000479	regulation of cAMP-dependent protein kinase activity	19	3	0.81	0.45508	0.00361446
IRF8.0.B	GO:0009617	response to bacterium	440	25	18.72	0.45516	0.0301205
IRF8.0.B	GO:0006658	phosphatidylserine metabolic process	26	3	1.11	0.45526	0.00361446
IRF8.0.B	GO:0043409	negative regulation of MAPK cascade	150	8	6.38	0.45541	0.00963855
IRF8.0.B	GO:1901800	positive regulation of proteasomal protein catabolic process	107	6	4.55	0.45552	0.00722892
IRF8.0.B	GO:0009395	phospholipid catabolic process	38	3	1.62	0.45555	0.00361446
IRF8.0.B	GO:0006448	regulation of translational elongation	19	2	0.81	0.45567	0.00240964
IRF8.0.B	GO:0034162	toll-like receptor 9 signaling pathway	22	2	0.94	0.45574	0.00240964
IRF8.0.B	GO:0010614	negative regulation of cardiac muscle hypertrophy	22	2	0.94	0.45574	0.00240964
IRF8.0.B	GO:0033120	positive regulation of RNA splicing	33	2	1.4	0.45602	0.00240964
IRF8.0.B	GO:0006631	fatty acid metabolic process	298	14	12.68	0.45603	0.0168675
IRF8.0.B	GO:0035640	exploration behavior	14	1	0.6	0.45613	0.00120482
IRF8.0.B	GO:0023035	CD40 signaling pathway	14	1	0.6	0.45613	0.00120482
IRF8.0.B	GO:0010225	response to UV-C	14	1	0.6	0.45613	0.00120482
IRF8.0.B	GO:0010759	positive regulation of macrophage chemotaxis	14	1	0.6	0.45613	0.00120482
IRF8.0.B	GO:0045953	negative regulation of natural killer cell mediated cytotoxicity	14	1	0.6	0.45613	0.00120482
IRF8.0.B	GO:0071380	cellular response to prostaglandin E stimulus	14	1	0.6	0.45613	0.00120482
IRF8.0.B	GO:0051349	positive regulation of lyase activity	14	1	0.6	0.45613	0.00120482
IRF8.0.B	GO:0043116	negative regulation of vascular permeability	14	1	0.6	0.45613	0.00120482
IRF8.0.B	GO:0002115	store-operated calcium entry	14	1	0.6	0.45613	0.00120482
IRF8.0.B	GO:1900225	regulation of NLRP3 inflammasome complex assembly	14	1	0.6	0.45613	0.00120482
IRF8.0.B	GO:0045064	T-helper 2 cell differentiation	14	1	0.6	0.45613	0.00120482
IRF8.0.B	GO:1902018	negative regulation of cilium assembly	14	1	0.6	0.45613	0.00120482
IRF8.0.B	GO:0044804	autophagy of nucleus	14	1	0.6	0.45613	0.00120482
IRF8.0.B	GO:0006349	regulation of gene expression by genetic imprinting	14	1	0.6	0.45613	0.00120482
IRF8.0.B	GO:0031281	positive regulation of cyclase activity	14	1	0.6	0.45613	0.00120482
IRF8.0.B	GO:0150078	positive regulation of neuroinflammatory response	14	1	0.6	0.45613	0.00120482
IRF8.0.B	GO:0007130	synaptonemal complex assembly	14	1	0.6	0.45613	0.00120482
IRF8.0.B	GO:0007213	G protein-coupled acetylcholine receptor signaling pathway	14	1	0.6	0.45613	0.00120482
IRF8.0.B	GO:0090051	negative regulation of cell migration involved in sprouting angiogenesis	14	1	0.6	0.45613	0.00120482
IRF8.0.B	GO:0001682	tRNA 5'-leader removal	14	1	0.6	0.45613	0.00120482
IRF8.0.B	GO:1903206	negative regulation of hydrogen peroxide-induced cell death	14	1	0.6	0.45613	0.00120482
IRF8.0.B	GO:0006825	copper ion transport	14	1	0.6	0.45613	0.00120482
IRF8.0.B	GO:0060391	positive regulation of SMAD protein signal transduction	14	1	0.6	0.45613	0.00120482
IRF8.0.B	GO:0090399	replicative senescence	14	1	0.6	0.45613	0.00120482
IRF8.0.B	GO:0050482	arachidonic acid secretion	14	1	0.6	0.45613	0.00120482
IRF8.0.B	GO:0045844	positive regulation of striated muscle tissue development	14	1	0.6	0.45613	0.00120482
IRF8.0.B	GO:1903543	positive regulation of exosomal secretion	14	1	0.6	0.45613	0.00120482
IRF8.0.B	GO:0001921	positive regulation of receptor recycling	14	1	0.6	0.45613	0.00120482
IRF8.0.B	GO:0031958	corticosteroid receptor signaling pathway	14	1	0.6	0.45613	0.00120482
IRF8.0.B	GO:0062099	negative regulation of programmed necrotic cell death	14	1	0.6	0.45613	0.00120482
IRF8.0.B	GO:0000266	mitochondrial fission	41	2	1.74	0.45622	0.00240964
IRF8.0.B	GO:0060537	muscle tissue development	305	13	12.98	0.45636	0.0156627
IRF8.0.B	GO:1903961	positive regulation of anion transmembrane transport	49	2	2.08	0.45642	0.00240964
IRF8.0.B	GO:0006968	cellular defense response	36	2	1.53	0.45681	0.00240964
IRF8.0.B	GO:1901998	toxin transport	36	2	1.53	0.45681	0.00240964
IRF8.0.B	GO:0007568	aging	239	10	10.17	0.45763	0.0120482
IRF8.0.B	GO:1901214	regulation of neuron death	262	9	11.15	0.45765	0.0108434
IRF8.0.B	GO:0021537	telencephalon development	193	5	8.21	0.46016	0.0060241
IRF8.0.B	GO:0031532	actin cytoskeleton reorganization	96	5	4.08	0.46148	0.0060241
IRF8.0.B	GO:0031122	cytoplasmic microtubule organization	59	3	2.51	0.46197	0.00361446
IRF8.0.B	GO:0001558	regulation of cell growth	361	11	15.36	0.46762	0.013253
IRF8.0.B	GO:1900026	positive regulation of substrate adhesion-dependent cell spreading	37	2	1.57	0.47106	0.00240964
IRF8.0.B	GO:0031297	replication fork processing	37	2	1.57	0.47106	0.00240964
IRF8.0.B	GO:2000249	regulation of actin cytoskeleton reorganization	37	2	1.57	0.47106	0.00240964
IRF8.0.B	GO:0090102	cochlea development	37	2	1.57	0.47106	0.00240964
IRF8.0.B	GO:0045444	fat cell differentiation	190	10	8.08	0.47135	0.0120482
IRF8.0.B	GO:0051928	positive regulation of calcium ion transport	91	3	3.87	0.47224	0.00361446
IRF8.0.B	GO:0060070	canonical Wnt signaling pathway	295	11	12.55	0.47290	0.013253
IRF8.0.B	GO:0060326	cell chemotaxis	244	10	10.38	0.47402	0.0120482
IRF8.0.B	GO:0022904	respiratory electron transport chain	98	9	4.17	0.47659	0.0108434
IRF8.0.B	GO:0046425	regulation of receptor signaling pathway via JAK-STAT	64	7	2.72	0.47693	0.00843373
IRF8.0.B	GO:0006936	muscle contraction	266	8	11.32	0.47744	0.00963855
IRF8.0.B	GO:0055072	iron ion homeostasis	70	5	2.98	0.47829	0.0060241
IRF8.0.B	GO:0048599	oocyte development	35	3	1.49	0.47860	0.00361446
IRF8.0.B	GO:0001885	endothelial cell development	59	4	2.51	0.47862	0.00481928
IRF8.0.B	GO:2001252	positive regulation of chromosome organization	155	8	6.6	0.47866	0.00963855
IRF8.0.B	GO:0018027	peptidyl-lysine dimethylation	20	2	0.85	0.47882	0.00240964
IRF8.0.B	GO:0002313	mature B cell differentiation involved in immune response	21	2	0.89	0.47885	0.00240964
IRF8.0.B	GO:0042267	natural killer cell mediated cytotoxicity	45	3	1.91	0.47886	0.00361446
IRF8.0.B	GO:0060292	long-term synaptic depression	24	2	1.02	0.47892	0.00240964
IRF8.0.B	GO:0048738	cardiac muscle tissue development	169	8	7.19	0.47903	0.00963855
IRF8.0.B	GO:0046620	regulation of organ growth	78	4	3.32	0.47910	0.00481928
IRF8.0.B	GO:0031018	endocrine pancreas development	35	2	1.49	0.47921	0.00240964
IRF8.0.B	GO:0001824	blastocyst development	83	4	3.53	0.47923	0.00481928
IRF8.0.B	GO:0002070	epithelial cell maturation	15	1	0.64	0.47929	0.00120482
IRF8.0.B	GO:2001224	positive regulation of neuron migration	15	1	0.64	0.47929	0.00120482
IRF8.0.B	GO:0000722	telomere maintenance via recombination	15	1	0.64	0.47929	0.00120482
IRF8.0.B	GO:0031054	pre-miRNA processing	15	1	0.64	0.47929	0.00120482
IRF8.0.B	GO:0030889	negative regulation of B cell proliferation	15	1	0.64	0.47929	0.00120482
IRF8.0.B	GO:0019511	peptidyl-proline hydroxylation	15	1	0.64	0.47929	0.00120482
IRF8.0.B	GO:0071397	cellular response to cholesterol	15	1	0.64	0.47929	0.00120482
IRF8.0.B	GO:0007076	mitotic chromosome condensation	15	1	0.64	0.47929	0.00120482
IRF8.0.B	GO:2000010	positive regulation of protein localization to cell surface	15	1	0.64	0.47929	0.00120482
IRF8.0.B	GO:0006047	UDP-N-acetylglucosamine metabolic process	15	1	0.64	0.47929	0.00120482
IRF8.0.B	GO:0051446	positive regulation of meiotic cell cycle	15	1	0.64	0.47929	0.00120482
IRF8.0.B	GO:0055003	cardiac myofibril assembly	15	1	0.64	0.47929	0.00120482
IRF8.0.B	GO:0034755	iron ion transmembrane transport	15	1	0.64	0.47929	0.00120482
IRF8.0.B	GO:0097428	protein maturation by iron-sulfur cluster transfer	15	1	0.64	0.47929	0.00120482
IRF8.0.B	GO:0042744	hydrogen peroxide catabolic process	15	1	0.64	0.47929	0.00120482
IRF8.0.B	GO:0032740	positive regulation of interleukin-17 production	15	1	0.64	0.47929	0.00120482
IRF8.0.B	GO:0002888	positive regulation of myeloid leukocyte mediated immunity	15	1	0.64	0.47929	0.00120482
IRF8.0.B	GO:0043567	regulation of insulin-like growth factor receptor signaling pathway	15	1	0.64	0.47929	0.00120482
IRF8.0.B	GO:0032897	negative regulation of viral transcription	15	1	0.64	0.47929	0.00120482
IRF8.0.B	GO:0043517	positive regulation of DNA damage response, signal transduction by p53 class mediator	15	1	0.64	0.47929	0.00120482
IRF8.0.B	GO:0048245	eosinophil chemotaxis	15	1	0.64	0.47929	0.00120482
IRF8.0.B	GO:0006123	mitochondrial electron transport, cytochrome c to oxygen	15	1	0.64	0.47929	0.00120482
IRF8.0.B	GO:0006103	2-oxoglutarate metabolic process	15	1	0.64	0.47929	0.00120482
IRF8.0.B	GO:0098884	postsynaptic neurotransmitter receptor internalization	15	1	0.64	0.47929	0.00120482
IRF8.0.B	GO:0031649	heat generation	15	1	0.64	0.47929	0.00120482
IRF8.0.B	GO:0046716	muscle cell cellular homeostasis	15	1	0.64	0.47929	0.00120482
IRF8.0.B	GO:0001956	positive regulation of neurotransmitter secretion	15	1	0.64	0.47929	0.00120482
IRF8.0.B	GO:0015867	ATP transport	15	1	0.64	0.47929	0.00120482
IRF8.0.B	GO:1901739	regulation of myoblast fusion	15	1	0.64	0.47929	0.00120482
IRF8.0.B	GO:0000463	maturation of LSU-rRNA from tricistronic rRNA transcript (SSU-rRNA, 5.8S rRNA, LSU-rRNA)	15	1	0.64	0.47929	0.00120482
IRF8.0.B	GO:0080182	histone H3-K4 trimethylation	15	1	0.64	0.47929	0.00120482
IRF8.0.B	GO:0090148	membrane fission	15	1	0.64	0.47929	0.00120482
IRF8.0.B	GO:0060252	positive regulation of glial cell proliferation	15	1	0.64	0.47929	0.00120482
IRF8.0.B	GO:0050920	regulation of chemotaxis	187	8	7.96	0.47949	0.00963855
IRF8.0.B	GO:0045453	bone resorption	52	2	2.21	0.47964	0.00240964
IRF8.0.B	GO:0009165	nucleotide biosynthetic process	228	9	9.7	0.47995	0.0108434
IRF8.0.B	GO:0045047	protein targeting to ER	111	2	4.72	0.48116	0.00240964
IRF8.0.B	GO:0051225	spindle assembly	108	9	4.6	0.48135	0.0108434
IRF8.0.B	GO:0043687	post-translational protein modification	317	14	13.49	0.48222	0.0168675
IRF8.0.B	GO:0045665	negative regulation of neuron differentiation	44	3	1.87	0.48439	0.00361446
IRF8.0.B	GO:0048662	negative regulation of smooth muscle cell proliferation	38	2	1.62	0.48508	0.00240964
IRF8.0.B	GO:1902895	positive regulation of pri-miRNA transcription by RNA polymerase II	38	2	1.62	0.48508	0.00240964
IRF8.0.B	GO:0034080	CENP-A containing nucleosome assembly	38	2	1.62	0.48508	0.00240964
IRF8.0.B	GO:0050790	regulation of catalytic activity	2124	93	90.38	0.48695	0.112048
IRF8.0.B	GO:0010951	negative regulation of endopeptidase activity	152	8	6.47	0.49000	0.00963855
IRF8.0.B	GO:0016310	phosphorylation	1795	87	76.38	0.49177	0.104819
IRF8.0.B	GO:0045089	positive regulation of innate immune response	183	12	7.79	0.49523	0.0144578
IRF8.0.B	GO:0019216	regulation of lipid metabolic process	329	13	14	0.49651	0.0156627
IRF8.0.B	GO:0007204	positive regulation of cytosolic calcium ion concentration	225	10	9.57	0.49682	0.0120482
IRF8.0.B	GO:0001816	cytokine production	631	34	26.85	0.49708	0.0409639
IRF8.0.B	GO:0006090	pyruvate metabolic process	130	12	5.53	0.49766	0.0144578
IRF8.0.B	GO:0070374	positive regulation of ERK1 and ERK2 cascade	156	7	6.64	0.49776	0.00843373
IRF8.0.B	GO:0043647	inositol phosphate metabolic process	64	4	2.72	0.49800	0.00481928
IRF8.0.B	GO:0070371	ERK1 and ERK2 cascade	247	15	10.51	0.49887	0.0180723
IRF8.0.B	GO:0071364	cellular response to epidermal growth factor stimulus	39	2	1.66	0.49887	0.00240964
IRF8.0.B	GO:0000387	spliceosomal snRNP assembly	39	2	1.66	0.49887	0.00240964
IRF8.0.B	GO:0045668	negative regulation of osteoblast differentiation	39	2	1.66	0.49887	0.00240964
IRF8.0.B	GO:0097193	intrinsic apoptotic signaling pathway	261	15	11.11	0.49924	0.0180723
IRF8.0.B	GO:0003007	heart morphogenesis	200	8	8.51	0.49967	0.00963855
IRF8.0.B	GO:0048640	negative regulation of developmental growth	90	7	3.83	0.49971	0.00843373
IRF8.0.B	GO:0061136	regulation of proteasomal protein catabolic process	174	10	7.4	0.50006	0.0120482
IRF8.0.B	GO:0000398	mRNA splicing, via spliceosome	336	17	14.3	0.50010	0.0204819
IRF8.0.B	GO:2000679	positive regulation of transcription regulatory region DNA binding	21	3	0.89	0.50038	0.00361446
IRF8.0.B	GO:0035066	positive regulation of histone acetylation	27	3	1.15	0.50053	0.00361446
IRF8.0.B	GO:0050901	leukocyte tethering or rolling	23	2	0.98	0.50104	0.00240964
IRF8.0.B	GO:0035886	vascular associated smooth muscle cell differentiation	25	2	1.06	0.50110	0.00240964
IRF8.0.B	GO:0006515	protein quality control for misfolded or incompletely synthesized proteins	28	2	1.19	0.50117	0.00240964
IRF8.0.B	GO:0003341	cilium movement	101	5	4.3	0.50124	0.0060241
IRF8.0.B	GO:0002089	lens morphogenesis in camera-type eye	16	1	0.68	0.50148	0.00120482
IRF8.0.B	GO:0060749	mammary gland alveolus development	16	1	0.68	0.50148	0.00120482
IRF8.0.B	GO:0010224	response to UV-B	16	1	0.68	0.50148	0.00120482
IRF8.0.B	GO:0035988	chondrocyte proliferation	16	1	0.68	0.50148	0.00120482
IRF8.0.B	GO:0044458	motile cilium assembly	16	1	0.68	0.50148	0.00120482
IRF8.0.B	GO:0048012	hepatocyte growth factor receptor signaling pathway	16	1	0.68	0.50148	0.00120482
IRF8.0.B	GO:0010804	negative regulation of tumor necrosis factor-mediated signaling pathway	16	1	0.68	0.50148	0.00120482
IRF8.0.B	GO:0071360	cellular response to exogenous dsRNA	16	1	0.68	0.50148	0.00120482
IRF8.0.B	GO:0032332	positive regulation of chondrocyte differentiation	16	1	0.68	0.50148	0.00120482
IRF8.0.B	GO:1900151	regulation of nuclear-transcribed mRNA catabolic process, deadenylation-dependent decay	16	1	0.68	0.50148	0.00120482
IRF8.0.B	GO:0048339	paraxial mesoderm development	16	1	0.68	0.50148	0.00120482
IRF8.0.B	GO:1902004	positive regulation of amyloid-beta formation	16	1	0.68	0.50148	0.00120482
IRF8.0.B	GO:0048485	sympathetic nervous system development	16	1	0.68	0.50148	0.00120482
IRF8.0.B	GO:1904380	endoplasmic reticulum mannose trimming	16	1	0.68	0.50148	0.00120482
IRF8.0.B	GO:0032780	negative regulation of ATPase activity	16	1	0.68	0.50148	0.00120482
IRF8.0.B	GO:0042730	fibrinolysis	16	1	0.68	0.50148	0.00120482
IRF8.0.B	GO:0032717	negative regulation of interleukin-8 production	16	1	0.68	0.50148	0.00120482
IRF8.0.B	GO:0001732	formation of cytoplasmic translation initiation complex	16	1	0.68	0.50148	0.00120482
IRF8.0.B	GO:0071816	tail-anchored membrane protein insertion into ER membrane	16	1	0.68	0.50148	0.00120482
IRF8.0.B	GO:0007274	neuromuscular synaptic transmission	16	1	0.68	0.50148	0.00120482
IRF8.0.B	GO:0051571	positive regulation of histone H3-K4 methylation	16	1	0.68	0.50148	0.00120482
IRF8.0.B	GO:1904262	negative regulation of TORC1 signaling	16	1	0.68	0.50148	0.00120482
IRF8.0.B	GO:0060065	uterus development	16	1	0.68	0.50148	0.00120482
IRF8.0.B	GO:0090026	positive regulation of monocyte chemotaxis	16	1	0.68	0.50148	0.00120482
IRF8.0.B	GO:2000773	negative regulation of cellular senescence	16	1	0.68	0.50148	0.00120482
IRF8.0.B	GO:1902236	negative regulation of endoplasmic reticulum stress-induced intrinsic apoptotic signaling pathway	16	1	0.68	0.50148	0.00120482
IRF8.0.B	GO:0043981	histone H4-K5 acetylation	16	1	0.68	0.50148	0.00120482
IRF8.0.B	GO:0043982	histone H4-K8 acetylation	16	1	0.68	0.50148	0.00120482
IRF8.0.B	GO:0043931	ossification involved in bone maturation	16	1	0.68	0.50148	0.00120482
IRF8.0.B	GO:1903830	magnesium ion transmembrane transport	16	1	0.68	0.50148	0.00120482
IRF8.0.B	GO:2000651	positive regulation of sodium ion transmembrane transporter activity	16	1	0.68	0.50148	0.00120482
IRF8.0.B	GO:0032930	positive regulation of superoxide anion generation	16	1	0.68	0.50148	0.00120482
IRF8.0.B	GO:0045822	negative regulation of heart contraction	16	1	0.68	0.50148	0.00120482
IRF8.0.B	GO:0009235	cobalamin metabolic process	16	1	0.68	0.50148	0.00120482
IRF8.0.B	GO:0070242	thymocyte apoptotic process	16	1	0.68	0.50148	0.00120482
IRF8.0.B	GO:0051489	regulation of filopodium assembly	44	2	1.87	0.50159	0.00240964
IRF8.0.B	GO:0046888	negative regulation of hormone secretion	50	2	2.13	0.50175	0.00240964
IRF8.0.B	GO:1904888	cranial skeletal system development	55	2	2.34	0.50188	0.00240964
IRF8.0.B	GO:0097305	response to alcohol	177	7	7.53	0.50201	0.00843373
IRF8.0.B	GO:0042886	amide transport	1760	67	74.89	0.50725	0.0807229
IRF8.0.B	GO:0032436	positive regulation of proteasomal ubiquitin-dependent protein catabolic process	87	4	3.7	0.50987	0.00481928
IRF8.0.B	GO:0006446	regulation of translational initiation	75	5	3.19	0.51100	0.0060241
IRF8.0.B	GO:0030307	positive regulation of cell growth	140	7	5.96	0.51189	0.00843373
IRF8.0.B	GO:0034260	negative regulation of GTPase activity	40	2	1.7	0.51242	0.00240964
IRF8.0.B	GO:0050999	regulation of nitric-oxide synthase activity	40	2	1.7	0.51242	0.00240964
IRF8.0.B	GO:0021762	substantia nigra development	40	2	1.7	0.51242	0.00240964
IRF8.0.B	GO:0006470	protein dephosphorylation	288	13	12.25	0.51572	0.0156627
IRF8.0.B	GO:0008543	fibroblast growth factor receptor signaling pathway	88	4	3.74	0.51630	0.00481928
IRF8.0.B	GO:0043433	negative regulation of DNA-binding transcription factor activity	139	5	5.91	0.51768	0.0060241
IRF8.0.B	GO:0051056	regulation of small GTPase mediated signal transduction	299	13	12.72	0.52101	0.0156627
IRF8.0.B	GO:0016573	histone acetylation	142	8	6.04	0.52165	0.00963855
IRF8.0.B	GO:0006479	protein methylation	152	8	6.47	0.52192	0.00963855
IRF8.0.B	GO:0050855	regulation of B cell receptor signaling pathway	23	2	0.98	0.52225	0.00240964
IRF8.0.B	GO:0070266	necroptotic process	35	2	1.49	0.52257	0.00240964
IRF8.0.B	GO:0060716	labyrinthine layer blood vessel development	17	1	0.72	0.52271	0.00120482
IRF8.0.B	GO:0051382	kinetochore assembly	17	1	0.72	0.52271	0.00120482
IRF8.0.B	GO:0071467	cellular response to pH	17	1	0.72	0.52271	0.00120482
IRF8.0.B	GO:0010669	epithelial structure maintenance	17	1	0.72	0.52271	0.00120482
IRF8.0.B	GO:0071404	cellular response to low-density lipoprotein particle stimulus	17	1	0.72	0.52271	0.00120482
IRF8.0.B	GO:0042790	nucleolar large rRNA transcription by RNA polymerase I	17	1	0.72	0.52271	0.00120482
IRF8.0.B	GO:1903358	regulation of Golgi organization	17	1	0.72	0.52271	0.00120482
IRF8.0.B	GO:0097186	amelogenesis	17	1	0.72	0.52271	0.00120482
IRF8.0.B	GO:0007214	gamma-aminobutyric acid signaling pathway	17	1	0.72	0.52271	0.00120482
IRF8.0.B	GO:0036158	outer dynein arm assembly	17	1	0.72	0.52271	0.00120482
IRF8.0.B	GO:0030050	vesicle transport along actin filament	17	1	0.72	0.52271	0.00120482
IRF8.0.B	GO:0040037	negative regulation of fibroblast growth factor receptor signaling pathway	17	1	0.72	0.52271	0.00120482
IRF8.0.B	GO:0006744	ubiquinone biosynthetic process	17	1	0.72	0.52271	0.00120482
IRF8.0.B	GO:0035269	protein O-linked mannosylation	17	1	0.72	0.52271	0.00120482
IRF8.0.B	GO:0048535	lymph node development	17	1	0.72	0.52271	0.00120482
IRF8.0.B	GO:0045745	positive regulation of G protein-coupled receptor signaling pathway	17	1	0.72	0.52271	0.00120482
IRF8.0.B	GO:0061952	midbody abscission	17	1	0.72	0.52271	0.00120482
IRF8.0.B	GO:0002902	regulation of B cell apoptotic process	17	1	0.72	0.52271	0.00120482
IRF8.0.B	GO:0046514	ceramide catabolic process	17	1	0.72	0.52271	0.00120482
IRF8.0.B	GO:0016540	protein autoprocessing	17	1	0.72	0.52271	0.00120482
IRF8.0.B	GO:0071385	cellular response to glucocorticoid stimulus	41	2	1.74	0.52273	0.00240964
IRF8.0.B	GO:0031929	TOR signaling	114	5	4.85	0.52279	0.0060241
IRF8.0.B	GO:0000045	autophagosome assembly	91	7	3.87	0.52301	0.00843373
IRF8.0.B	GO:1901654	response to ketone	154	6	6.55	0.52324	0.00722892
IRF8.0.B	GO:0043401	steroid hormone mediated signaling pathway	115	3	4.89	0.52408	0.00361446
IRF8.0.B	GO:0010001	glial cell differentiation	174	5	7.4	0.52441	0.0060241
IRF8.0.B	GO:0045824	negative regulation of innate immune response	55	3	2.34	0.52535	0.00361446
IRF8.0.B	GO:0035264	multicellular organism growth	112	6	4.77	0.52560	0.00722892
IRF8.0.B	GO:0051898	negative regulation of protein kinase B signaling	41	2	1.74	0.52573	0.00240964
IRF8.0.B	GO:0030335	positive regulation of cell migration	461	17	19.62	0.52580	0.0204819
IRF8.0.B	GO:0032869	cellular response to insulin stimulus	197	8	8.38	0.52752	0.00963855
IRF8.0.B	GO:0048705	skeletal system morphogenesis	175	4	7.45	0.52925	0.00481928
IRF8.0.B	GO:0034220	ion transmembrane transport	1033	40	43.95	0.53003	0.0481928
IRF8.0.B	GO:0030030	cell projection organization	1391	48	59.19	0.53064	0.0578313
IRF8.0.B	GO:0006508	proteolysis	1464	72	62.29	0.53392	0.086747
IRF8.0.B	GO:0030838	positive regulation of actin filament polymerization	88	4	3.74	0.53875	0.00481928
IRF8.0.B	GO:0046488	phosphatidylinositol metabolic process	162	13	6.89	0.53928	0.0156627
IRF8.0.B	GO:0006493	protein O-linked glycosylation	85	7	3.62	0.54104	0.00843373
IRF8.0.B	GO:0034341	response to interferon-gamma	167	10	7.11	0.54134	0.0120482
IRF8.0.B	GO:0016226	iron-sulfur cluster assembly	23	2	0.98	0.54255	0.00240964
IRF8.0.B	GO:0051016	barbed-end actin filament capping	24	2	1.02	0.54258	0.00240964
IRF8.0.B	GO:0033363	secretory granule organization	27	2	1.15	0.54266	0.00240964
IRF8.0.B	GO:0051443	positive regulation of ubiquitin-protein transferase activity	30	2	1.28	0.54274	0.00240964
IRF8.0.B	GO:0009069	serine family amino acid metabolic process	36	2	1.53	0.54290	0.00240964
IRF8.0.B	GO:0031103	axon regeneration	41	2	1.74	0.54303	0.00240964
IRF8.0.B	GO:1900017	positive regulation of cytokine production involved in inflammatory response	18	1	0.77	0.54305	0.00120482
IRF8.0.B	GO:0032012	regulation of ARF protein signal transduction	18	1	0.77	0.54305	0.00120482
IRF8.0.B	GO:0099563	modification of synaptic structure	18	1	0.77	0.54305	0.00120482
IRF8.0.B	GO:0060544	regulation of necroptotic process	18	1	0.77	0.54305	0.00120482
IRF8.0.B	GO:0045907	positive regulation of vasoconstriction	18	1	0.77	0.54305	0.00120482
IRF8.0.B	GO:0060965	negative regulation of gene silencing by miRNA	18	1	0.77	0.54305	0.00120482
IRF8.0.B	GO:0060972	left/right pattern formation	18	1	0.77	0.54305	0.00120482
IRF8.0.B	GO:0071243	cellular response to arsenic-containing substance	18	1	0.77	0.54305	0.00120482
IRF8.0.B	GO:0097150	neuronal stem cell population maintenance	18	1	0.77	0.54305	0.00120482
IRF8.0.B	GO:0048268	clathrin coat assembly	18	1	0.77	0.54305	0.00120482
IRF8.0.B	GO:0032816	positive regulation of natural killer cell activation	18	1	0.77	0.54305	0.00120482
IRF8.0.B	GO:0007263	nitric oxide mediated signal transduction	18	1	0.77	0.54305	0.00120482
IRF8.0.B	GO:0007271	synaptic transmission, cholinergic	18	1	0.77	0.54305	0.00120482
IRF8.0.B	GO:0009068	aspartate family amino acid catabolic process	18	1	0.77	0.54305	0.00120482
IRF8.0.B	GO:0032516	positive regulation of phosphoprotein phosphatase activity	18	1	0.77	0.54305	0.00120482
IRF8.0.B	GO:0033630	positive regulation of cell adhesion mediated by integrin	18	1	0.77	0.54305	0.00120482
IRF8.0.B	GO:0035458	cellular response to interferon-beta	18	1	0.77	0.54305	0.00120482
IRF8.0.B	GO:0036120	cellular response to platelet-derived growth factor stimulus	18	1	0.77	0.54305	0.00120482
IRF8.0.B	GO:1902430	negative regulation of amyloid-beta formation	18	1	0.77	0.54305	0.00120482
IRF8.0.B	GO:0032682	negative regulation of chemokine production	18	1	0.77	0.54305	0.00120482
IRF8.0.B	GO:2000737	negative regulation of stem cell differentiation	18	1	0.77	0.54305	0.00120482
IRF8.0.B	GO:1904872	regulation of telomerase RNA localization to Cajal body	18	1	0.77	0.54305	0.00120482
IRF8.0.B	GO:0032925	regulation of activin receptor signaling pathway	18	1	0.77	0.54305	0.00120482
IRF8.0.B	GO:2000641	regulation of early endosome to late endosome transport	18	1	0.77	0.54305	0.00120482
IRF8.0.B	GO:0044030	regulation of DNA methylation	18	1	0.77	0.54305	0.00120482
IRF8.0.B	GO:0070262	peptidyl-serine dephosphorylation	18	1	0.77	0.54305	0.00120482
IRF8.0.B	GO:0033627	cell adhesion mediated by integrin	66	3	2.81	0.54307	0.00361446
IRF8.0.B	GO:0046849	bone remodeling	76	3	3.23	0.54334	0.00361446
IRF8.0.B	GO:0031400	negative regulation of protein modification process	489	20	20.81	0.54374	0.0240964
IRF8.0.B	GO:0002275	myeloid cell activation involved in immune response	492	20	20.93	0.54382	0.0240964
IRF8.0.B	GO:0071346	cellular response to interferon-gamma	149	9	6.34	0.54441	0.0108434
IRF8.0.B	GO:0030111	regulation of Wnt signaling pathway	329	12	14	0.54450	0.0144578
IRF8.0.B	GO:0015849	organic acid transport	231	7	9.83	0.54502	0.00843373
IRF8.0.B	GO:0019886	antigen processing and presentation of exogenous peptide antigen via MHC class II	91	4	3.87	0.54554	0.00481928
IRF8.0.B	GO:0050770	regulation of axonogenesis	141	2	6	0.54574	0.00240964
IRF8.0.B	GO:0006888	endoplasmic reticulum to Golgi vesicle-mediated transport	185	6	7.87	0.54782	0.00722892
IRF8.0.B	GO:0030324	lung development	146	6	6.21	0.54784	0.00722892
IRF8.0.B	GO:0006364	rRNA processing	223	13	9.49	0.54945	0.0156627
IRF8.0.B	GO:0045599	negative regulation of fat cell differentiation	43	2	1.83	0.55160	0.00240964
IRF8.0.B	GO:0048661	positive regulation of smooth muscle cell proliferation	74	3	3.15	0.55191	0.00361446
IRF8.0.B	GO:0051129	negative regulation of cellular component organization	647	35	27.53	0.55679	0.0421687
IRF8.0.B	GO:0042110	T cell activation	395	25	16.81	0.55723	0.0301205
IRF8.0.B	GO:0014065	phosphatidylinositol 3-kinase signaling	131	8	5.57	0.56107	0.00963855
IRF8.0.B	GO:0043122	regulation of I-kappaB kinase/NF-kappaB signaling	226	12	9.62	0.56109	0.0144578
IRF8.0.B	GO:0032543	mitochondrial translation	134	8	5.7	0.56116	0.00963855
IRF8.0.B	GO:0045910	negative regulation of DNA recombination	38	3	1.62	0.56175	0.00361446
IRF8.0.B	GO:0070423	nucleotide-binding oligomerization domain containing signaling pathway	39	3	1.66	0.56178	0.00361446
IRF8.0.B	GO:0070306	lens fiber cell differentiation	26	2	1.11	0.56207	0.00240964
IRF8.0.B	GO:1900271	regulation of long-term synaptic potentiation	38	2	1.62	0.56239	0.00240964
IRF8.0.B	GO:0070233	negative regulation of T cell apoptotic process	19	1	0.81	0.56252	0.00120482
IRF8.0.B	GO:0010888	negative regulation of lipid storage	19	1	0.81	0.56252	0.00120482
IRF8.0.B	GO:0048025	negative regulation of mRNA splicing, via spliceosome	19	1	0.81	0.56252	0.00120482
IRF8.0.B	GO:0048026	positive regulation of mRNA splicing, via spliceosome	19	1	0.81	0.56252	0.00120482
IRF8.0.B	GO:0051307	meiotic chromosome separation	19	1	0.81	0.56252	0.00120482
IRF8.0.B	GO:0003215	cardiac right ventricle morphogenesis	19	1	0.81	0.56252	0.00120482
IRF8.0.B	GO:1900273	positive regulation of long-term synaptic potentiation	19	1	0.81	0.56252	0.00120482
IRF8.0.B	GO:0035024	negative regulation of Rho protein signal transduction	19	1	0.81	0.56252	0.00120482
IRF8.0.B	GO:0048490	anterograde synaptic vesicle transport	19	1	0.81	0.56252	0.00120482
IRF8.0.B	GO:2000369	regulation of clathrin-dependent endocytosis	19	1	0.81	0.56252	0.00120482
IRF8.0.B	GO:1904385	cellular response to angiotensin	19	1	0.81	0.56252	0.00120482
IRF8.0.B	GO:1901018	positive regulation of potassium ion transmembrane transporter activity	19	1	0.81	0.56252	0.00120482
IRF8.0.B	GO:0001832	blastocyst growth	19	1	0.81	0.56252	0.00120482
IRF8.0.B	GO:0001835	blastocyst hatching	19	1	0.81	0.56252	0.00120482
IRF8.0.B	GO:0006271	DNA strand elongation involved in DNA replication	19	1	0.81	0.56252	0.00120482
IRF8.0.B	GO:0071636	positive regulation of transforming growth factor beta production	19	1	0.81	0.56252	0.00120482
IRF8.0.B	GO:0030325	adrenal gland development	19	1	0.81	0.56252	0.00120482
IRF8.0.B	GO:0046628	positive regulation of insulin receptor signaling pathway	19	1	0.81	0.56252	0.00120482
IRF8.0.B	GO:0072659	protein localization to plasma membrane	249	9	10.59	0.56273	0.0108434
IRF8.0.B	GO:0050684	regulation of mRNA processing	129	5	5.49	0.56296	0.0060241
IRF8.0.B	GO:0006342	chromatin silencing	57	3	2.43	0.56373	0.00361446
IRF8.0.B	GO:0071320	cellular response to cAMP	44	2	1.87	0.56416	0.00240964
IRF8.0.B	GO:0042733	embryonic digit morphogenesis	44	2	1.87	0.56416	0.00240964
IRF8.0.B	GO:0006418	tRNA aminoacylation for protein translation	44	2	1.87	0.56416	0.00240964
IRF8.0.B	GO:0007131	reciprocal meiotic recombination	44	2	1.87	0.56416	0.00240964
IRF8.0.B	GO:0031648	protein destabilization	44	2	1.87	0.56416	0.00240964
IRF8.0.B	GO:0008015	blood circulation	397	10	16.89	0.56716	0.0120482
IRF8.0.B	GO:0045766	positive regulation of angiogenesis	138	6	5.87	0.56759	0.00722892
IRF8.0.B	GO:0071456	cellular response to hypoxia	180	10	7.66	0.56812	0.0120482
IRF8.0.B	GO:0032781	positive regulation of ATPase activity	52	3	2.21	0.57579	0.00361446
IRF8.0.B	GO:0042059	negative regulation of epidermal growth factor receptor signaling pathway	45	2	1.91	0.57646	0.00240964
IRF8.0.B	GO:0002931	response to ischemia	45	2	1.91	0.57646	0.00240964
IRF8.0.B	GO:0032963	collagen metabolic process	89	3	3.79	0.57730	0.00361446
IRF8.0.B	GO:0001503	ossification	340	13	14.47	0.57799	0.0156627
IRF8.0.B	GO:0007259	receptor signaling pathway via JAK-STAT	118	10	5.02	0.57801	0.0120482
IRF8.0.B	GO:0031401	positive regulation of protein modification process	902	42	38.38	0.57878	0.0506024
IRF8.0.B	GO:2001243	negative regulation of intrinsic apoptotic signaling pathway	86	6	3.66	0.57974	0.00722892
IRF8.0.B	GO:0014066	regulation of phosphatidylinositol 3-kinase signaling	112	7	4.77	0.57980	0.00843373
IRF8.0.B	GO:0030879	mammary gland development	113	7	4.81	0.57983	0.00843373
IRF8.0.B	GO:0000077	DNA damage checkpoint	145	8	6.17	0.58006	0.00963855
IRF8.0.B	GO:0044262	cellular carbohydrate metabolic process	243	12	10.34	0.58017	0.0144578
IRF8.0.B	GO:0046434	organophosphate catabolic process	133	7	5.66	0.58038	0.00843373
IRF8.0.B	GO:0042491	inner ear auditory receptor cell differentiation	26	2	1.11	0.58068	0.00240964
IRF8.0.B	GO:0010165	response to X-ray	32	2	1.36	0.58084	0.00240964
IRF8.0.B	GO:0002097	tRNA wobble base modification	20	1	0.85	0.58116	0.00120482
IRF8.0.B	GO:0002082	regulation of oxidative phosphorylation	20	1	0.85	0.58116	0.00120482
IRF8.0.B	GO:0034367	protein-containing complex remodeling	20	1	0.85	0.58116	0.00120482
IRF8.0.B	GO:0031061	negative regulation of histone methylation	20	1	0.85	0.58116	0.00120482
IRF8.0.B	GO:0008090	retrograde axonal transport	20	1	0.85	0.58116	0.00120482
IRF8.0.B	GO:0010560	positive regulation of glycoprotein biosynthetic process	20	1	0.85	0.58116	0.00120482
IRF8.0.B	GO:0071451	cellular response to superoxide	20	1	0.85	0.58116	0.00120482
IRF8.0.B	GO:1903077	negative regulation of protein localization to plasma membrane	20	1	0.85	0.58116	0.00120482
IRF8.0.B	GO:0051131	chaperone-mediated protein complex assembly	20	1	0.85	0.58116	0.00120482
IRF8.0.B	GO:0042104	positive regulation of activated T cell proliferation	20	1	0.85	0.58116	0.00120482
IRF8.0.B	GO:0042219	cellular modified amino acid catabolic process	20	1	0.85	0.58116	0.00120482
IRF8.0.B	GO:0042776	mitochondrial ATP synthesis coupled proton transport	20	1	0.85	0.58116	0.00120482
IRF8.0.B	GO:0046339	diacylglycerol metabolic process	20	1	0.85	0.58116	0.00120482
IRF8.0.B	GO:0006488	dolichol-linked oligosaccharide biosynthetic process	20	1	0.85	0.58116	0.00120482
IRF8.0.B	GO:2000193	positive regulation of fatty acid transport	20	1	0.85	0.58116	0.00120482
IRF8.0.B	GO:0009083	branched-chain amino acid catabolic process	20	1	0.85	0.58116	0.00120482
IRF8.0.B	GO:0090023	positive regulation of neutrophil chemotaxis	20	1	0.85	0.58116	0.00120482
IRF8.0.B	GO:0035162	embryonic hemopoiesis	20	1	0.85	0.58116	0.00120482
IRF8.0.B	GO:0040018	positive regulation of multicellular organism growth	20	1	0.85	0.58116	0.00120482
IRF8.0.B	GO:0043984	histone H4-K16 acetylation	20	1	0.85	0.58116	0.00120482
IRF8.0.B	GO:1903861	positive regulation of dendrite extension	20	1	0.85	0.58116	0.00120482
IRF8.0.B	GO:0007628	adult walking behavior	20	1	0.85	0.58116	0.00120482
IRF8.0.B	GO:1903672	positive regulation of sprouting angiogenesis	20	1	0.85	0.58116	0.00120482
IRF8.0.B	GO:0060143	positive regulation of syncytium formation by plasma membrane fusion	20	1	0.85	0.58116	0.00120482
IRF8.0.B	GO:1901522	positive regulation of transcription from RNA polymerase II promoter involved in cellular response to chemical stimulus	20	1	0.85	0.58116	0.00120482
IRF8.0.B	GO:0030150	protein import into mitochondrial matrix	20	1	0.85	0.58116	0.00120482
IRF8.0.B	GO:0015711	organic anion transport	258	11	10.98	0.58124	0.013253
IRF8.0.B	GO:0006412	translation	598	25	25.44	0.58157	0.0301205
IRF8.0.B	GO:0051170	import into nucleus	145	5	6.17	0.58202	0.0060241
IRF8.0.B	GO:0048729	tissue morphogenesis	551	22	23.45	0.58224	0.026506
IRF8.0.B	GO:0006355	regulation of transcription, DNA-templated	2880	115	122.54	0.58260	0.138554
IRF8.0.B	GO:0045765	regulation of angiogenesis	241	7	10.25	0.58339	0.00843373
IRF8.0.B	GO:0051224	negative regulation of protein transport	100	5	4.26	0.58783	0.0060241
IRF8.0.B	GO:0051353	positive regulation of oxidoreductase activity	46	2	1.96	0.58851	0.00240964
IRF8.0.B	GO:0042149	cellular response to glucose starvation	46	2	1.96	0.58851	0.00240964
IRF8.0.B	GO:0031295	T cell costimulation	46	2	1.96	0.58851	0.00240964
IRF8.0.B	GO:0008104	protein localization	2442	93	103.91	0.58919	0.112048
IRF8.0.B	GO:0006283	transcription-coupled nucleotide-excision repair	72	3	3.06	0.59659	0.00361446
IRF8.0.B	GO:0071897	DNA biosynthetic process	178	10	7.57	0.59748	0.0120482
IRF8.0.B	GO:0030177	positive regulation of Wnt signaling pathway	165	8	7.02	0.59844	0.00963855
IRF8.0.B	GO:1903146	regulation of autophagy of mitochondrion	31	2	1.32	0.59863	0.00240964
IRF8.0.B	GO:0030837	negative regulation of actin filament polymerization	58	3	2.47	0.59873	0.00361446
IRF8.0.B	GO:0048678	response to axon injury	62	3	2.64	0.59884	0.00361446
IRF8.0.B	GO:0045022	early endosome to late endosome transport	39	2	1.66	0.59885	0.00240964
IRF8.0.B	GO:0060561	apoptotic process involved in morphogenesis	21	1	0.89	0.59901	0.00120482
IRF8.0.B	GO:0071312	cellular response to alkaloid	21	1	0.89	0.59901	0.00120482
IRF8.0.B	GO:0071157	negative regulation of cell cycle arrest	21	1	0.89	0.59901	0.00120482
IRF8.0.B	GO:0050995	negative regulation of lipid catabolic process	21	1	0.89	0.59901	0.00120482
IRF8.0.B	GO:0021544	subpallium development	21	1	0.89	0.59901	0.00120482
IRF8.0.B	GO:0021680	cerebellar Purkinje cell layer development	21	1	0.89	0.59901	0.00120482
IRF8.0.B	GO:0150105	protein localization to cell-cell junction	21	1	0.89	0.59901	0.00120482
IRF8.0.B	GO:0001776	leukocyte homeostasis	72	2	3.06	0.59977	0.00240964
IRF8.0.B	GO:0042475	odontogenesis of dentin-containing tooth	64	3	2.72	0.60003	0.00361446
IRF8.0.B	GO:0021915	neural tube development	131	4	5.57	0.60010	0.00481928
IRF8.0.B	GO:0014070	response to organic cyclic compound	704	27	29.96	0.60022	0.0325301
IRF8.0.B	GO:0051289	protein homotetramerization	47	2	2	0.60030	0.00240964
IRF8.0.B	GO:0051965	positive regulation of synapse assembly	47	2	2	0.60030	0.00240964
IRF8.0.B	GO:0001947	heart looping	47	2	2	0.60030	0.00240964
IRF8.0.B	GO:1901888	regulation of cell junction assembly	166	5	7.06	0.60043	0.0060241
IRF8.0.B	GO:0006941	striated muscle contraction	131	3	5.57	0.60075	0.00361446
IRF8.0.B	GO:0006887	exocytosis	797	30	33.91	0.60428	0.0361446
IRF8.0.B	GO:0006396	RNA processing	907	48	38.59	0.60957	0.0578313
IRF8.0.B	GO:0071407	cellular response to organic cyclic compound	447	20	19.02	0.61015	0.0240964
IRF8.0.B	GO:0006367	transcription initiation from RNA polymerase II promoter	165	7	7.02	0.61172	0.00843373
IRF8.0.B	GO:0043392	negative regulation of DNA binding	48	2	2.04	0.61183	0.00240964
IRF8.0.B	GO:0032757	positive regulation of interleukin-8 production	48	2	2.04	0.61183	0.00240964
IRF8.0.B	GO:0032731	positive regulation of interleukin-1 beta production	48	2	2.04	0.61183	0.00240964
IRF8.0.B	GO:0032515	negative regulation of phosphoprotein phosphatase activity	48	2	2.04	0.61183	0.00240964
IRF8.0.B	GO:0070372	regulation of ERK1 and ERK2 cascade	231	14	9.83	0.61338	0.0168675
IRF8.0.B	GO:0031330	negative regulation of cellular catabolic process	225	13	9.57	0.61387	0.0156627
IRF8.0.B	GO:0051090	regulation of DNA-binding transcription factor activity	379	19	16.13	0.61422	0.0228916
IRF8.0.B	GO:0042098	T cell proliferation	167	10	7.11	0.61423	0.0120482
IRF8.0.B	GO:0051248	negative regulation of protein metabolic process	872	39	37.1	0.61484	0.046988
IRF8.0.B	GO:0030512	negative regulation of transforming growth factor beta receptor signaling pathway	74	3	3.15	0.61526	0.00361446
IRF8.0.B	GO:0019933	cAMP-mediated signaling	48	3	2.04	0.61551	0.00361446
IRF8.0.B	GO:0031016	pancreas development	57	3	2.43	0.61576	0.00361446
IRF8.0.B	GO:1903432	regulation of TORC1 signaling	38	2	1.62	0.61589	0.00240964
IRF8.0.B	GO:0000729	DNA double-strand break processing	22	1	0.94	0.61609	0.00120482
IRF8.0.B	GO:0070633	transepithelial transport	22	1	0.94	0.61609	0.00120482
IRF8.0.B	GO:1903055	positive regulation of extracellular matrix organization	22	1	0.94	0.61609	0.00120482
IRF8.0.B	GO:0051156	glucose 6-phosphate metabolic process	22	1	0.94	0.61609	0.00120482
IRF8.0.B	GO:2000352	negative regulation of endothelial cell apoptotic process	22	1	0.94	0.61609	0.00120482
IRF8.0.B	GO:0032753	positive regulation of interleukin-4 production	22	1	0.94	0.61609	0.00120482
IRF8.0.B	GO:0036499	PERK-mediated unfolded protein response	22	1	0.94	0.61609	0.00120482
IRF8.0.B	GO:0018230	peptidyl-L-cysteine S-palmitoylation	22	1	0.94	0.61609	0.00120482
IRF8.0.B	GO:0007205	protein kinase C-activating G protein-coupled receptor signaling pathway	22	1	0.94	0.61609	0.00120482
IRF8.0.B	GO:0001573	ganglioside metabolic process	22	1	0.94	0.61609	0.00120482
IRF8.0.B	GO:0032691	negative regulation of interleukin-1 beta production	22	1	0.94	0.61609	0.00120482
IRF8.0.B	GO:0045292	mRNA cis splicing, via spliceosome	22	1	0.94	0.61609	0.00120482
IRF8.0.B	GO:0070102	interleukin-6-mediated signaling pathway	22	1	0.94	0.61609	0.00120482
IRF8.0.B	GO:0045672	positive regulation of osteoclast differentiation	22	1	0.94	0.61609	0.00120482
IRF8.0.B	GO:0003333	amino acid transmembrane transport	68	2	2.89	0.61672	0.00240964
IRF8.0.B	GO:0031346	positive regulation of cell projection organization	316	9	13.45	0.61908	0.0108434
IRF8.0.B	GO:0045747	positive regulation of Notch signaling pathway	49	2	2.08	0.62311	0.00240964
IRF8.0.B	GO:0032760	positive regulation of tumor necrosis factor production	75	3	3.19	0.62438	0.00361446
IRF8.0.B	GO:0098869	cellular oxidant detoxification	75	3	3.19	0.62438	0.00361446
IRF8.0.B	GO:0050680	negative regulation of epithelial cell proliferation	111	4	4.72	0.62501	0.00481928
IRF8.0.B	GO:0046034	ATP metabolic process	266	21	11.32	0.62601	0.0253012
IRF8.0.B	GO:0043085	positive regulation of catalytic activity	1237	57	52.63	0.62937	0.0686747
IRF8.0.B	GO:0022900	electron transport chain	148	11	6.3	0.62948	0.013253
IRF8.0.B	GO:0007059	chromosome segregation	298	17	12.68	0.62981	0.0204819
IRF8.0.B	GO:0043065	positive regulation of apoptotic process	495	25	21.06	0.62990	0.0301205
IRF8.0.B	GO:0007281	germ cell development	172	10	7.32	0.63071	0.0120482
IRF8.0.B	GO:0006997	nucleus organization	112	8	4.77	0.63091	0.00963855
IRF8.0.B	GO:0008625	extrinsic apoptotic signaling pathway via death domain receptors	77	5	3.28	0.63134	0.0060241
IRF8.0.B	GO:0016233	telomere capping	49	3	2.08	0.63187	0.00361446
IRF8.0.B	GO:0035633	maintenance of blood-brain barrier	30	2	1.28	0.63200	0.00240964
IRF8.0.B	GO:0001954	positive regulation of cell-matrix adhesion	46	2	1.96	0.63244	0.00240964
IRF8.0.B	GO:0043032	positive regulation of macrophage activation	23	1	0.98	0.63246	0.00120482
IRF8.0.B	GO:0000715	nucleotide-excision repair, DNA damage recognition	23	1	0.98	0.63246	0.00120482
IRF8.0.B	GO:0007095	mitotic G2 DNA damage checkpoint	23	1	0.98	0.63246	0.00120482
IRF8.0.B	GO:0032228	regulation of synaptic transmission, GABAergic	23	1	0.98	0.63246	0.00120482
IRF8.0.B	GO:0006359	regulation of transcription by RNA polymerase III	23	1	0.98	0.63246	0.00120482
IRF8.0.B	GO:0042759	long-chain fatty acid biosynthetic process	23	1	0.98	0.63246	0.00120482
IRF8.0.B	GO:0051894	positive regulation of focal adhesion assembly	23	1	0.98	0.63246	0.00120482
IRF8.0.B	GO:0048730	epidermis morphogenesis	23	1	0.98	0.63246	0.00120482
IRF8.0.B	GO:0001672	regulation of chromatin assembly or disassembly	23	1	0.98	0.63246	0.00120482
IRF8.0.B	GO:0048679	regulation of axon regeneration	23	1	0.98	0.63246	0.00120482
IRF8.0.B	GO:0032967	positive regulation of collagen biosynthetic process	23	1	0.98	0.63246	0.00120482
IRF8.0.B	GO:0009251	glucan catabolic process	23	1	0.98	0.63246	0.00120482
IRF8.0.B	GO:0006487	protein N-linked glycosylation	71	3	3.02	0.63248	0.00361446
IRF8.0.B	GO:0050714	positive regulation of protein secretion	106	5	4.51	0.63354	0.0060241
IRF8.0.B	GO:0017157	regulation of exocytosis	169	5	7.19	0.63391	0.0060241
IRF8.0.B	GO:0003407	neural retina development	50	2	2.13	0.63413	0.00240964
IRF8.0.B	GO:2000145	regulation of cell motility	810	32	34.47	0.63419	0.0385542
IRF8.0.B	GO:0010595	positive regulation of endothelial cell migration	100	3	4.26	0.63521	0.00361446
IRF8.0.B	GO:0006351	transcription, DNA-templated	3043	126	129.48	0.63546	0.151807
IRF8.0.B	GO:0010720	positive regulation of cell development	251	6	10.68	0.63556	0.00722892
IRF8.0.B	GO:0046330	positive regulation of JNK cascade	77	3	3.28	0.64216	0.00361446
IRF8.0.B	GO:0045088	regulation of innate immune response	265	18	11.28	0.64364	0.0216867
IRF8.0.B	GO:0030218	erythrocyte differentiation	103	4	4.38	0.64371	0.00481928
IRF8.0.B	GO:0070527	platelet aggregation	51	2	2.17	0.64490	0.00240964
IRF8.0.B	GO:0035914	skeletal muscle cell differentiation	51	2	2.17	0.64490	0.00240964
IRF8.0.B	GO:0002088	lens development in camera-type eye	61	4	2.6	0.64719	0.00481928
IRF8.0.B	GO:0008283	cell population proliferation	1543	58	65.65	0.64723	0.0698795
IRF8.0.B	GO:0061640	cytoskeleton-dependent cytokinesis	93	5	3.96	0.64743	0.0060241
IRF8.0.B	GO:1900180	regulation of protein localization to nucleus	116	5	4.94	0.64807	0.0060241
IRF8.0.B	GO:0019731	antibacterial humoral response	24	1	1.02	0.64812	0.00120482
IRF8.0.B	GO:0044247	cellular polysaccharide catabolic process	24	1	1.02	0.64812	0.00120482
IRF8.0.B	GO:2000463	positive regulation of excitatory postsynaptic potential	24	1	1.02	0.64812	0.00120482
IRF8.0.B	GO:1903427	negative regulation of reactive oxygen species biosynthetic process	24	1	1.02	0.64812	0.00120482
IRF8.0.B	GO:0071549	cellular response to dexamethasone stimulus	24	1	1.02	0.64812	0.00120482
IRF8.0.B	GO:0048843	negative regulation of axon extension involved in axon guidance	24	1	1.02	0.64812	0.00120482
IRF8.0.B	GO:0045823	positive regulation of heart contraction	24	1	1.02	0.64812	0.00120482
IRF8.0.B	GO:0000188	inactivation of MAPK activity	24	1	1.02	0.64812	0.00120482
IRF8.0.B	GO:0048844	artery morphogenesis	54	2	2.3	0.64830	0.00240964
IRF8.0.B	GO:0002573	myeloid leukocyte differentiation	180	7	7.66	0.64854	0.00843373
IRF8.0.B	GO:0003073	regulation of systemic arterial blood pressure	65	2	2.77	0.64861	0.00240964
IRF8.0.B	GO:0015698	inorganic anion transport	119	4	5.06	0.64880	0.00481928
IRF8.0.B	GO:0007032	endosome organization	78	3	3.32	0.65082	0.00361446
IRF8.0.B	GO:0007098	centrosome cycle	125	8	5.32	0.65267	0.00963855
IRF8.0.B	GO:0042130	negative regulation of T cell proliferation	52	2	2.21	0.65542	0.00240964
IRF8.0.B	GO:0050918	positive chemotaxis	52	2	2.21	0.65542	0.00240964
IRF8.0.B	GO:0007218	neuropeptide signaling pathway	52	2	2.21	0.65542	0.00240964
IRF8.0.B	GO:0031529	ruffle organization	52	2	2.21	0.65542	0.00240964
IRF8.0.B	GO:0032787	monocarboxylic acid metabolic process	491	29	20.89	0.65760	0.0349398
IRF8.0.B	GO:0022409	positive regulation of cell-cell adhesion	232	14	9.87	0.66036	0.0168675
IRF8.0.B	GO:0045744	negative regulation of G protein-coupled receptor signaling pathway	40	3	1.7	0.66224	0.00361446
IRF8.0.B	GO:0010332	response to gamma radiation	53	3	2.26	0.66260	0.00361446
IRF8.0.B	GO:0000245	spliceosomal complex assembly	57	3	2.43	0.66271	0.00361446
IRF8.0.B	GO:0045661	regulation of myoblast differentiation	38	2	1.62	0.66283	0.00240964
IRF8.0.B	GO:0044344	cellular response to fibroblast growth factor stimulus	113	5	4.81	0.66296	0.0060241
IRF8.0.B	GO:0006958	complement activation, classical pathway	25	1	1.06	0.66312	0.00120482
IRF8.0.B	GO:0034453	microtubule anchoring	25	1	1.06	0.66312	0.00120482
IRF8.0.B	GO:2000036	regulation of stem cell population maintenance	25	1	1.06	0.66312	0.00120482
IRF8.0.B	GO:0036010	protein localization to endosome	25	1	1.06	0.66312	0.00120482
IRF8.0.B	GO:0071295	cellular response to vitamin	25	1	1.06	0.66312	0.00120482
IRF8.0.B	GO:1900745	positive regulation of p38MAPK cascade	25	1	1.06	0.66312	0.00120482
IRF8.0.B	GO:0046337	phosphatidylethanolamine metabolic process	25	1	1.06	0.66312	0.00120482
IRF8.0.B	GO:0001975	response to amphetamine	25	1	1.06	0.66312	0.00120482
IRF8.0.B	GO:0050434	positive regulation of viral transcription	25	1	1.06	0.66312	0.00120482
IRF8.0.B	GO:0070129	regulation of mitochondrial translation	25	1	1.06	0.66312	0.00120482
IRF8.0.B	GO:0009966	regulation of signal transduction	2594	112	110.37	0.66364	0.13494
IRF8.0.B	GO:0042327	positive regulation of phosphorylation	771	32	32.81	0.66365	0.0385542
IRF8.0.B	GO:0051924	regulation of calcium ion transport	180	5	7.66	0.66482	0.0060241
IRF8.0.B	GO:0070098	chemokine-mediated signaling pathway	63	3	2.68	0.66515	0.00361446
IRF8.0.B	GO:0060041	retina development in camera-type eye	112	5	4.77	0.66523	0.0060241
IRF8.0.B	GO:0006027	glycosaminoglycan catabolic process	53	2	2.26	0.66569	0.00240964
IRF8.0.B	GO:0031663	lipopolysaccharide-mediated signaling pathway	53	2	2.26	0.66569	0.00240964
IRF8.0.B	GO:0035690	cellular response to drug	53	2	2.26	0.66569	0.00240964
IRF8.0.B	GO:0031398	positive regulation of protein ubiquitination	110	5	4.68	0.66686	0.0060241
IRF8.0.B	GO:0051260	protein homooligomerization	139	6	5.91	0.66713	0.00722892
IRF8.0.B	GO:0009636	response to toxic substance	187	8	7.96	0.66718	0.00963855
IRF8.0.B	GO:0016477	cell migration	1245	46	52.97	0.66839	0.0554217
IRF8.0.B	GO:0019079	viral genome replication	116	11	4.94	0.67345	0.013253
IRF8.0.B	GO:0070301	cellular response to hydrogen peroxide	76	3	3.23	0.67565	0.00361446
IRF8.0.B	GO:0009062	fatty acid catabolic process	96	6	4.08	0.67617	0.00722892
IRF8.0.B	GO:0042908	xenobiotic transport	36	3	1.53	0.67646	0.00361446
IRF8.0.B	GO:0042254	ribosome biogenesis	297	14	12.64	0.67652	0.0168675
IRF8.0.B	GO:0010043	response to zinc ion	42	3	1.79	0.67663	0.00361446
IRF8.0.B	GO:0043484	regulation of RNA splicing	134	6	5.7	0.67722	0.00722892
IRF8.0.B	GO:0032330	regulation of chondrocyte differentiation	46	2	1.96	0.67738	0.00240964
IRF8.0.B	GO:0003016	respiratory system process	26	1	1.11	0.67748	0.00120482
IRF8.0.B	GO:0010800	positive regulation of peptidyl-threonine phosphorylation	26	1	1.11	0.67748	0.00120482
IRF8.0.B	GO:0043153	entrainment of circadian clock by photoperiod	26	1	1.11	0.67748	0.00120482
IRF8.0.B	GO:0014808	release of sequestered calcium ion into cytosol by sarcoplasmic reticulum	26	1	1.11	0.67748	0.00120482
IRF8.0.B	GO:0070050	neuron cellular homeostasis	26	1	1.11	0.67748	0.00120482
IRF8.0.B	GO:0021591	ventricular system development	26	1	1.11	0.67748	0.00120482
IRF8.0.B	GO:0051642	centrosome localization	26	1	1.11	0.67748	0.00120482
IRF8.0.B	GO:0045737	positive regulation of cyclin-dependent protein serine/threonine kinase activity	26	1	1.11	0.67748	0.00120482
IRF8.0.B	GO:0031954	positive regulation of protein autophosphorylation	26	1	1.11	0.67748	0.00120482
IRF8.0.B	GO:0000183	rDNA heterochromatin assembly	26	1	1.11	0.67748	0.00120482
IRF8.0.B	GO:0035196	production of miRNAs involved in gene silencing by miRNA	51	2	2.17	0.67752	0.00240964
IRF8.0.B	GO:0034394	protein localization to cell surface	62	2	2.64	0.67783	0.00240964
IRF8.0.B	GO:0051453	regulation of intracellular pH	75	2	3.19	0.67818	0.00240964
IRF8.0.B	GO:0060173	limb development	141	3	6	0.67936	0.00361446
IRF8.0.B	GO:0044087	regulation of cellular component biogenesis	869	29	36.98	0.68287	0.0349398
IRF8.0.B	GO:0045184	establishment of protein localization	1802	69	76.68	0.68310	0.0831325
IRF8.0.B	GO:0016042	lipid catabolic process	255	13	10.85	0.68314	0.0156627
IRF8.0.B	GO:0030593	neutrophil chemotaxis	82	3	3.49	0.68562	0.00361446
IRF8.0.B	GO:0090263	positive regulation of canonical Wnt signaling pathway	135	5	5.74	0.68602	0.0060241
IRF8.0.B	GO:0007015	actin filament organization	393	14	16.72	0.68660	0.0168675
IRF8.0.B	GO:0098739	import across plasma membrane	123	3	5.23	0.68725	0.00361446
IRF8.0.B	GO:0033554	cellular response to stress	1885	84	80.21	0.68834	0.101205
IRF8.0.B	GO:0022412	cellular process involved in reproduction in multicellular organism	235	14	10	0.68852	0.0168675
IRF8.0.B	GO:0008033	tRNA processing	129	9	5.49	0.68886	0.0108434
IRF8.0.B	GO:0045931	positive regulation of mitotic cell cycle	103	6	4.38	0.69009	0.00722892
IRF8.0.B	GO:0060612	adipose tissue development	33	2	1.4	0.69075	0.00240964
IRF8.0.B	GO:0030279	negative regulation of ossification	27	1	1.15	0.69123	0.00120482
IRF8.0.B	GO:0015949	nucleobase-containing small molecule interconversion	27	1	1.15	0.69123	0.00120482
IRF8.0.B	GO:0035909	aorta morphogenesis	27	1	1.15	0.69123	0.00120482
IRF8.0.B	GO:0042311	vasodilation	27	1	1.15	0.69123	0.00120482
IRF8.0.B	GO:0065005	protein-lipid complex assembly	27	1	1.15	0.69123	0.00120482
IRF8.0.B	GO:0009954	proximal/distal pattern formation	27	1	1.15	0.69123	0.00120482
IRF8.0.B	GO:0038128	ERBB2 signaling pathway	27	1	1.15	0.69123	0.00120482
IRF8.0.B	GO:0001782	B cell homeostasis	27	1	1.15	0.69123	0.00120482
IRF8.0.B	GO:0048566	embryonic digestive tract development	27	1	1.15	0.69123	0.00120482
IRF8.0.B	GO:0090383	phagosome acidification	27	1	1.15	0.69123	0.00120482
IRF8.0.B	GO:0001958	endochondral ossification	27	1	1.15	0.69123	0.00120482
IRF8.0.B	GO:0090183	regulation of kidney development	27	1	1.15	0.69123	0.00120482
IRF8.0.B	GO:0090140	regulation of mitochondrial fission	27	1	1.15	0.69123	0.00120482
IRF8.0.B	GO:0061077	chaperone-mediated protein folding	57	2	2.43	0.69141	0.00240964
IRF8.0.B	GO:0008643	carbohydrate transport	118	4	5.02	0.69180	0.00481928
IRF8.0.B	GO:0033138	positive regulation of peptidyl-serine phosphorylation	83	3	3.53	0.69189	0.00361446
IRF8.0.B	GO:0002576	platelet degranulation	110	4	4.68	0.69410	0.00481928
IRF8.0.B	GO:0051216	cartilage development	159	6	6.77	0.69537	0.00722892
IRF8.0.B	GO:0030334	regulation of cell migration	769	31	32.72	0.69635	0.0373494
IRF8.0.B	GO:0032508	DNA duplex unwinding	104	5	4.43	0.69835	0.0060241
IRF8.0.B	GO:0042493	response to drug	286	12	12.17	0.69862	0.0144578
IRF8.0.B	GO:0043312	neutrophil degranulation	442	17	18.81	0.70142	0.0204819
IRF8.0.B	GO:0002218	activation of innate immune response	126	9	5.36	0.70193	0.0108434
IRF8.0.B	GO:1902115	regulation of organelle assembly	178	11	7.57	0.70206	0.013253
IRF8.0.B	GO:0010822	positive regulation of mitochondrion organization	81	5	3.45	0.70328	0.0060241
IRF8.0.B	GO:0007417	central nervous system development	804	24	34.21	0.70337	0.0289157
IRF8.0.B	GO:0072348	sulfur compound transport	42	3	1.79	0.70350	0.00361446
IRF8.0.B	GO:2000649	regulation of sodium ion transmembrane transporter activity	44	2	1.87	0.70419	0.00240964
IRF8.0.B	GO:0050766	positive regulation of phagocytosis	57	2	2.43	0.70430	0.00240964
IRF8.0.B	GO:0030262	apoptotic nuclear changes	28	1	1.19	0.70439	0.00120482
IRF8.0.B	GO:0061099	negative regulation of protein tyrosine kinase activity	28	1	1.19	0.70439	0.00120482
IRF8.0.B	GO:0043372	positive regulation of CD4-positive, alpha-beta T cell differentiation	28	1	1.19	0.70439	0.00120482
IRF8.0.B	GO:0086005	ventricular cardiac muscle cell action potential	28	1	1.19	0.70439	0.00120482
IRF8.0.B	GO:0051491	positive regulation of filopodium assembly	28	1	1.19	0.70439	0.00120482
IRF8.0.B	GO:0070979	protein K11-linked ubiquitination	28	1	1.19	0.70439	0.00120482
IRF8.0.B	GO:0033762	response to glucagon	28	1	1.19	0.70439	0.00120482
IRF8.0.B	GO:0031128	developmental induction	28	1	1.19	0.70439	0.00120482
IRF8.0.B	GO:0007431	salivary gland development	28	1	1.19	0.70439	0.00120482
IRF8.0.B	GO:0001754	eye photoreceptor cell differentiation	28	1	1.19	0.70439	0.00120482
IRF8.0.B	GO:0001844	protein insertion into mitochondrial membrane involved in apoptotic signaling pathway	28	1	1.19	0.70439	0.00120482
IRF8.0.B	GO:1902186	regulation of viral release from host cell	28	1	1.19	0.70439	0.00120482
IRF8.0.B	GO:0007616	long-term memory	28	1	1.19	0.70439	0.00120482
IRF8.0.B	GO:0110110	positive regulation of animal organ morphogenesis	28	1	1.19	0.70439	0.00120482
IRF8.0.B	GO:0001578	microtubule bundle formation	81	3	3.45	0.70456	0.00361446
IRF8.0.B	GO:0031647	regulation of protein stability	268	10	11.4	0.70522	0.0120482
IRF8.0.B	GO:0048469	cell maturation	120	6	5.11	0.70557	0.00722892
IRF8.0.B	GO:0005975	carbohydrate metabolic process	524	29	22.3	0.70622	0.0349398
IRF8.0.B	GO:0006836	neurotransmitter transport	168	3	7.15	0.70693	0.00361446
IRF8.0.B	GO:0000278	mitotic cell cycle	944	43	40.17	0.71018	0.0518072
IRF8.0.B	GO:0046777	protein autophosphorylation	210	7	8.94	0.71052	0.00843373
IRF8.0.B	GO:0050731	positive regulation of peptidyl-tyrosine phosphorylation	158	8	6.72	0.71176	0.00963855
IRF8.0.B	GO:0001708	cell fate specification	58	2	2.47	0.71336	0.00240964
IRF8.0.B	GO:0010508	positive regulation of autophagy	115	3	4.89	0.71466	0.00361446
IRF8.0.B	GO:0032091	negative regulation of protein binding	86	3	3.66	0.71472	0.00361446
IRF8.0.B	GO:0009247	glycolipid biosynthetic process	59	5	2.51	0.71527	0.0060241
IRF8.0.B	GO:0030178	negative regulation of Wnt signaling pathway	190	10	8.08	0.71563	0.0120482
IRF8.0.B	GO:0048286	lung alveolus development	36	3	1.53	0.71592	0.00361446
IRF8.0.B	GO:0016567	protein ubiquitination	790	37	33.61	0.71612	0.0445783
IRF8.0.B	GO:0140115	export across plasma membrane	44	3	1.87	0.71614	0.00361446
IRF8.0.B	GO:0010811	positive regulation of cell-substrate adhesion	105	5	4.47	0.71651	0.0060241
IRF8.0.B	GO:0030449	regulation of complement activation	37	2	1.57	0.71658	0.00240964
IRF8.0.B	GO:0006637	acyl-CoA metabolic process	91	4	3.87	0.71677	0.00481928
IRF8.0.B	GO:0001656	metanephros development	71	3	3.02	0.71686	0.00361446
IRF8.0.B	GO:0070613	regulation of protein processing	50	2	2.13	0.71693	0.00240964
IRF8.0.B	GO:0090207	regulation of triglyceride metabolic process	29	1	1.23	0.71700	0.00120482
IRF8.0.B	GO:0045920	negative regulation of exocytosis	29	1	1.23	0.71700	0.00120482
IRF8.0.B	GO:0003180	aortic valve morphogenesis	29	1	1.23	0.71700	0.00120482
IRF8.0.B	GO:0042461	photoreceptor cell development	29	1	1.23	0.71700	0.00120482
IRF8.0.B	GO:0035094	response to nicotine	29	1	1.23	0.71700	0.00120482
IRF8.0.B	GO:0006362	transcription elongation from RNA polymerase I promoter	29	1	1.23	0.71700	0.00120482
IRF8.0.B	GO:0051602	response to electrical stimulus	29	1	1.23	0.71700	0.00120482
IRF8.0.B	GO:0035774	positive regulation of insulin secretion involved in cellular response to glucose stimulus	29	1	1.23	0.71700	0.00120482
IRF8.0.B	GO:0010390	histone monoubiquitination	29	1	1.23	0.71700	0.00120482
IRF8.0.B	GO:0008585	female gonad development	80	3	3.4	0.71711	0.00361446
IRF8.0.B	GO:0048839	inner ear development	132	5	5.62	0.71724	0.0060241
IRF8.0.B	GO:0008277	regulation of G protein-coupled receptor signaling pathway	112	6	4.77	0.72060	0.00722892
IRF8.0.B	GO:0001764	neuron migration	122	4	5.19	0.72258	0.00481928
IRF8.0.B	GO:0044267	cellular protein metabolic process	4348	207	185.01	0.72553	0.249398
IRF8.0.B	GO:0034613	cellular protein localization	1814	64	77.19	0.72646	0.0771084
IRF8.0.B	GO:0030258	lipid modification	231	12	9.83	0.72751	0.0144578
IRF8.0.B	GO:0045670	regulation of osteoclast differentiation	52	2	2.21	0.72903	0.00240964
IRF8.0.B	GO:0051085	chaperone cofactor-dependent protein refolding	30	1	1.28	0.72907	0.00120482
IRF8.0.B	GO:0030513	positive regulation of BMP signaling pathway	30	1	1.28	0.72907	0.00120482
IRF8.0.B	GO:0051180	vitamin transport	30	1	1.28	0.72907	0.00120482
IRF8.0.B	GO:0032148	activation of protein kinase B activity	30	1	1.28	0.72907	0.00120482
IRF8.0.B	GO:0006363	termination of RNA polymerase I transcription	30	1	1.28	0.72907	0.00120482
IRF8.0.B	GO:0046326	positive regulation of glucose import	30	1	1.28	0.72907	0.00120482
IRF8.0.B	GO:0043552	positive regulation of phosphatidylinositol 3-kinase activity	30	1	1.28	0.72907	0.00120482
IRF8.0.B	GO:0045494	photoreceptor cell maintenance	30	1	1.28	0.72907	0.00120482
IRF8.0.B	GO:0032509	endosome transport via multivesicular body sorting pathway	30	1	1.28	0.72907	0.00120482
IRF8.0.B	GO:0040001	establishment of mitotic spindle localization	30	1	1.28	0.72907	0.00120482
IRF8.0.B	GO:0006730	one-carbon metabolic process	30	1	1.28	0.72907	0.00120482
IRF8.0.B	GO:0015701	bicarbonate transport	30	1	1.28	0.72907	0.00120482
IRF8.0.B	GO:0035666	TRIF-dependent toll-like receptor signaling pathway	30	1	1.28	0.72907	0.00120482
IRF8.0.B	GO:0001707	mesoderm formation	55	2	2.34	0.72911	0.00240964
IRF8.0.B	GO:0043044	ATP-dependent chromatin remodeling	79	3	3.36	0.72912	0.00361446
IRF8.0.B	GO:0030032	lamellipodium assembly	64	2	2.72	0.72935	0.00240964
IRF8.0.B	GO:0001933	negative regulation of protein phosphorylation	319	14	13.57	0.72989	0.0168675
IRF8.0.B	GO:0097192	extrinsic apoptotic signaling pathway in absence of ligand	60	2	2.55	0.73077	0.00240964
IRF8.0.B	GO:0021766	hippocampus development	60	2	2.55	0.73077	0.00240964
IRF8.0.B	GO:0032922	circadian regulation of gene expression	60	2	2.55	0.73077	0.00240964
IRF8.0.B	GO:0098742	cell-cell adhesion via plasma-membrane adhesion molecules	209	5	8.89	0.73135	0.0060241
IRF8.0.B	GO:0071363	cellular response to growth factor stimulus	584	20	24.85	0.73205	0.0240964
IRF8.0.B	GO:0051091	positive regulation of DNA-binding transcription factor activity	239	13	10.17	0.73227	0.0156627
IRF8.0.B	GO:0009968	negative regulation of signal transduction	1106	53	47.06	0.73599	0.0638554
IRF8.0.B	GO:1901224	positive regulation of NIK/NF-kappaB signaling	61	2	2.6	0.73913	0.00240964
IRF8.0.B	GO:0010721	negative regulation of cell development	140	7	5.96	0.73977	0.00843373
IRF8.0.B	GO:0008344	adult locomotory behavior	51	2	2.17	0.74053	0.00240964
IRF8.0.B	GO:1903955	positive regulation of protein targeting to mitochondrion	31	1	1.32	0.74062	0.00120482
IRF8.0.B	GO:0071398	cellular response to fatty acid	31	1	1.32	0.74062	0.00120482
IRF8.0.B	GO:0035036	sperm-egg recognition	31	1	1.32	0.74062	0.00120482
IRF8.0.B	GO:1990573	potassium ion import across plasma membrane	31	1	1.32	0.74062	0.00120482
IRF8.0.B	GO:0032689	negative regulation of interferon-gamma production	31	1	1.32	0.74062	0.00120482
IRF8.0.B	GO:1904707	positive regulation of vascular associated smooth muscle cell proliferation	31	1	1.32	0.74062	0.00120482
IRF8.0.B	GO:0007602	phototransduction	31	1	1.32	0.74062	0.00120482
IRF8.0.B	GO:1903580	positive regulation of ATP metabolic process	31	1	1.32	0.74062	0.00120482
IRF8.0.B	GO:0045616	regulation of keratinocyte differentiation	31	1	1.32	0.74062	0.00120482
IRF8.0.B	GO:0009755	hormone-mediated signaling pathway	146	4	6.21	0.74180	0.00481928
IRF8.0.B	GO:0007267	cell-cell signaling	1331	53	56.63	0.74288	0.0638554
IRF8.0.B	GO:0098656	anion transmembrane transport	427	16	18.17	0.74866	0.0192771
IRF8.0.B	GO:0034614	cellular response to reactive oxygen species	136	8	5.79	0.75009	0.00963855
IRF8.0.B	GO:0050821	protein stabilization	173	6	7.36	0.75062	0.00722892
IRF8.0.B	GO:0061028	establishment of endothelial barrier	44	3	1.87	0.75077	0.00361446
IRF8.0.B	GO:0097306	cellular response to alcohol	72	4	3.06	0.75089	0.00481928
IRF8.0.B	GO:0007186	G protein-coupled receptor signaling pathway	631	25	26.85	0.75107	0.0301205
IRF8.0.B	GO:0043303	mast cell degranulation	38	2	1.62	0.75123	0.00240964
IRF8.0.B	GO:0000226	microtubule cytoskeleton organization	525	26	22.34	0.75132	0.0313253
IRF8.0.B	GO:0043029	T cell homeostasis	32	1	1.36	0.75168	0.00120482
IRF8.0.B	GO:0006370	7-methylguanosine mRNA capping	32	1	1.36	0.75168	0.00120482
IRF8.0.B	GO:0001825	blastocyst formation	32	1	1.36	0.75168	0.00120482
IRF8.0.B	GO:1902745	positive regulation of lamellipodium organization	32	1	1.36	0.75168	0.00120482
IRF8.0.B	GO:0009582	detection of abiotic stimulus	90	3	3.83	0.75197	0.00361446
IRF8.0.B	GO:0002062	chondrocyte differentiation	94	3	4	0.75208	0.00361446
IRF8.0.B	GO:0045739	positive regulation of DNA repair	71	2	3.02	0.75209	0.00240964
IRF8.0.B	GO:0045727	positive regulation of translation	122	6	5.19	0.75463	0.00722892
IRF8.0.B	GO:0048863	stem cell differentiation	219	12	9.32	0.76038	0.0144578
IRF8.0.B	GO:0002526	acute inflammatory response	75	4	3.19	0.76154	0.00481928
IRF8.0.B	GO:0030155	regulation of cell adhesion	620	27	26.38	0.76164	0.0325301
IRF8.0.B	GO:0061180	mammary gland epithelium development	58	3	2.47	0.76171	0.00361446
IRF8.0.B	GO:2000273	positive regulation of signaling receptor activity	39	2	1.66	0.76182	0.00240964
IRF8.0.B	GO:2001238	positive regulation of extrinsic apoptotic signaling pathway	45	2	1.91	0.76198	0.00240964
IRF8.0.B	GO:1902017	regulation of cilium assembly	54	2	2.3	0.76221	0.00240964
IRF8.0.B	GO:0042407	cristae formation	33	1	1.4	0.76227	0.00120482
IRF8.0.B	GO:0032212	positive regulation of telomere maintenance via telomerase	33	1	1.4	0.76227	0.00120482
IRF8.0.B	GO:1901030	positive regulation of mitochondrial outer membrane permeabilization involved in apoptotic signaling pathway	33	1	1.4	0.76227	0.00120482
IRF8.0.B	GO:0017158	regulation of calcium ion-dependent exocytosis	33	1	1.4	0.76227	0.00120482
IRF8.0.B	GO:0071539	protein localization to centrosome	33	1	1.4	0.76227	0.00120482
IRF8.0.B	GO:0008542	visual learning	33	1	1.4	0.76227	0.00120482
IRF8.0.B	GO:0051881	regulation of mitochondrial membrane potential	64	2	2.72	0.76290	0.00240964
IRF8.0.B	GO:1902476	chloride transmembrane transport	64	2	2.72	0.76290	0.00240964
IRF8.0.B	GO:0031175	neuron projection development	864	26	36.76	0.76433	0.0313253
IRF8.0.B	GO:0000122	negative regulation of transcription by RNA polymerase II	763	29	32.47	0.76440	0.0349398
IRF8.0.B	GO:0001701	in utero embryonic development	300	11	12.77	0.76601	0.013253
IRF8.0.B	GO:0001523	retinoid metabolic process	65	2	2.77	0.77040	0.00240964
IRF8.0.B	GO:2000134	negative regulation of G1/S transition of mitotic cell cycle	96	5	4.08	0.77160	0.0060241
IRF8.0.B	GO:0008630	intrinsic apoptotic signaling pathway in response to DNA damage	96	5	4.08	0.77160	0.0060241
IRF8.0.B	GO:0009311	oligosaccharide metabolic process	42	2	1.79	0.77202	0.00240964
IRF8.0.B	GO:0010762	regulation of fibroblast migration	34	1	1.45	0.77241	0.00120482
IRF8.0.B	GO:0010591	regulation of lamellipodium assembly	34	1	1.45	0.77241	0.00120482
IRF8.0.B	GO:0034122	negative regulation of toll-like receptor signaling pathway	34	1	1.45	0.77241	0.00120482
IRF8.0.B	GO:0000083	regulation of transcription involved in G1/S transition of mitotic cell cycle	34	1	1.45	0.77241	0.00120482
IRF8.0.B	GO:0048663	neuron fate commitment	34	1	1.45	0.77241	0.00120482
IRF8.0.B	GO:0050806	positive regulation of synaptic transmission	115	4	4.89	0.77268	0.00481928
IRF8.0.B	GO:0007601	visual perception	123	4	5.23	0.77371	0.00481928
IRF8.0.B	GO:0019217	regulation of fatty acid metabolic process	74	3	3.15	0.77714	0.00361446
IRF8.0.B	GO:0048167	regulation of synaptic plasticity	144	5	6.13	0.77796	0.0060241
IRF8.0.B	GO:0007165	signal transduction	4614	187	196.33	0.77940	0.225301
IRF8.0.B	GO:0006310	DNA recombination	260	14	11.06	0.78007	0.0168675
IRF8.0.B	GO:0010035	response to inorganic substance	442	20	18.81	0.78111	0.0240964
IRF8.0.B	GO:0060236	regulation of mitotic spindle organization	35	1	1.49	0.78212	0.00120482
IRF8.0.B	GO:0006369	termination of RNA polymerase II transcription	35	1	1.49	0.78212	0.00120482
IRF8.0.B	GO:0033572	transferrin transport	35	1	1.49	0.78212	0.00120482
IRF8.0.B	GO:0022602	ovulation cycle process	35	1	1.49	0.78212	0.00120482
IRF8.0.B	GO:0045104	intermediate filament cytoskeleton organization	35	1	1.49	0.78212	0.00120482
IRF8.0.B	GO:0014911	positive regulation of smooth muscle cell migration	35	1	1.49	0.78212	0.00120482
IRF8.0.B	GO:0001974	blood vessel remodeling	35	1	1.49	0.78212	0.00120482
IRF8.0.B	GO:0030100	regulation of endocytosis	182	5	7.74	0.78346	0.0060241
IRF8.0.B	GO:0008286	insulin receptor signaling pathway	125	5	5.32	0.78434	0.0060241
IRF8.0.B	GO:0016241	regulation of macroautophagy	156	6	6.64	0.78460	0.00722892
IRF8.0.B	GO:0051865	protein autoubiquitination	67	2	2.85	0.78477	0.00240964
IRF8.0.B	GO:0050804	modulation of chemical synaptic transmission	329	13	14	0.78491	0.0156627
IRF8.0.B	GO:0051028	mRNA transport	143	10	6.08	0.78881	0.0120482
IRF8.0.B	GO:0034765	regulation of ion transmembrane transport	421	12	17.91	0.78902	0.0144578
IRF8.0.B	GO:0071375	cellular response to peptide hormone stimulus	269	13	11.45	0.79019	0.0156627
IRF8.0.B	GO:0019827	stem cell population maintenance	127	6	5.4	0.79076	0.00722892
IRF8.0.B	GO:0008285	negative regulation of cell population proliferation	569	25	24.21	0.79079	0.0301205
IRF8.0.B	GO:0043966	histone H3 acetylation	58	3	2.47	0.79080	0.00361446
IRF8.0.B	GO:0010863	positive regulation of phospholipase C activity	36	1	1.53	0.79142	0.00120482
IRF8.0.B	GO:0060986	endocrine hormone secretion	36	1	1.53	0.79142	0.00120482
IRF8.0.B	GO:0007157	heterophilic cell-cell adhesion via plasma membrane cell adhesion molecules	36	1	1.53	0.79142	0.00120482
IRF8.0.B	GO:0033574	response to testosterone	36	1	1.53	0.79142	0.00120482
IRF8.0.B	GO:0032570	response to progesterone	36	1	1.53	0.79142	0.00120482
IRF8.0.B	GO:0006693	prostaglandin metabolic process	36	1	1.53	0.79142	0.00120482
IRF8.0.B	GO:0045652	regulation of megakaryocyte differentiation	68	2	2.89	0.79166	0.00240964
IRF8.0.B	GO:0022408	negative regulation of cell-cell adhesion	147	11	6.25	0.79724	0.013253
IRF8.0.B	GO:0150104	transport across blood-brain barrier	74	3	3.15	0.79772	0.00361446
IRF8.0.B	GO:0007519	skeletal muscle tissue development	120	4	5.11	0.79849	0.00481928
IRF8.0.B	GO:0043280	positive regulation of cysteine-type endopeptidase activity involved in apoptotic process	124	6	5.28	0.79957	0.00722892
IRF8.0.B	GO:0030336	negative regulation of cell migration	231	8	9.83	0.80007	0.00963855
IRF8.0.B	GO:0007517	muscle organ development	265	8	11.28	0.80025	0.00963855
IRF8.0.B	GO:0030501	positive regulation of bone mineralization	37	1	1.57	0.80031	0.00120482
IRF8.0.B	GO:0055010	ventricular cardiac muscle tissue morphogenesis	37	1	1.57	0.80031	0.00120482
IRF8.0.B	GO:0032715	negative regulation of interleukin-6 production	37	1	1.57	0.80031	0.00120482
IRF8.0.B	GO:0007223	Wnt signaling pathway, calcium modulating pathway	37	1	1.57	0.80031	0.00120482
IRF8.0.B	GO:0120009	intermembrane lipid transfer	37	1	1.57	0.80031	0.00120482
IRF8.0.B	GO:0021575	hindbrain morphogenesis	37	1	1.57	0.80031	0.00120482
IRF8.0.B	GO:0045746	negative regulation of Notch signaling pathway	37	1	1.57	0.80031	0.00120482
IRF8.0.B	GO:0006513	protein monoubiquitination	66	2	2.81	0.80045	0.00240964
IRF8.0.B	GO:0007611	learning or memory	188	4	8	0.80228	0.00481928
IRF8.0.B	GO:0032355	response to estradiol	100	6	4.26	0.80270	0.00722892
IRF8.0.B	GO:1903779	regulation of cardiac conduction	38	1	1.62	0.80883	0.00120482
[truncated: 127,406 more rows]
