# Supplementary material for: GRaNIE and GRaNPA: inference and evaluation of enhancer‐mediated gene regulatory networks
Source: Mol Syst Biol. 2023 Apr 19;19(6):e11627. doi: 10.15252/msb.202311627 (PMC10258561; doi:10.15252/msb.202311627)
Supplement: Supplementary file 10 — Dataset EV9 [file MSB-19-e11627-s001.xlsx]

## Sheet: Description
List of GWAS traits used for the LDSC analysis.
The summary statistics were from the GWAS catalog as well as from the LDSC website with pre-processed GWAS statistics.

## Sheet: GWAS_traits
Accelerometer_based_physical_activity_measurement_average_acceleration_GCST006099
Adolescent_idiopathic_scoliosis_GCST006902
Advanced_age_related_macular_degeneration_GCST003219
Age_at_first_birth_GCST003795
Age_at_first_birth_GCST006044
Age_at_first_birth_GCST006045
Age_of_smoking_initiation_GCST007458
Age_related_hearing_impairment_GCST003763
Age_spots_GCST006096
Agreeableness_GCST006329
Allergic_disease_asthma__hay_fever_or_eczema_GCST005038
Allergic_disease_asthma__hay_fever_or_eczema_GCST007563
Alzheimers_disease_late_onset_GCST002245
Alzheimers_disease_or_family_history_of_Alzheimers_disease_GCST007320
Ambidextrousness_GCST007593
Amyotrophic_lateral_sclerosis_GCST004692
Amyotrophic_lateral_sclerosis_GCST005647
Amyotrophic_lateral_sclerosis_sporadic_GCST004901
Amyotrophic_lateral_sclerosis_sporadic_GCST008472
Ankle_injury_GCST004952
Antisocial_behavior_GCST004954
Anxiety_tension_special_factor_of_neuroticism_GCST007710
Asthma_GCST005212
Asthma_GCST006862
Asthma_GCST007562
Asthma_GCST010042
Asthma_adult_onset_GCST007799
Asthma_childhood_onset_GCST007800
Atrial_fibrillation_GCST004296
Atrial_fibrillation_GCST006061
Atrial_fibrillation_GCST006414
BMI_MEN_GT50_publicrelease_Body_mass_index_age>50_GCST005952
BMI_MEN_LE50_publicrelease_Body_mass_index_age__50_GCST005953
BMI_WOMEN_GT50_publicrelease_Body_mass_index_age>50_GCST005952
BMI_WOMEN_LE50_publicrelease_Body_mass_index_age__50_GCST005953
Basophil_percentage_of_granulocytes_GCST004634
Basophil_percentage_of_white_cells_GCST004631
Bipolar_disorder_GCST003724
Birth_weight_GCST005146
Birth_weight_GCST007557
Blood_urea_nitrogen_levels_GCST008063
Body_fat_percentage_GCST003435
Body_mass_index_GCST001676
Body_mass_index_GCST002783
Body_mass_index_GCST004904
Body_mass_index_GCST006368
Body_mass_index_GCST006802
Body_mass_index_GCST006900
Body_mass_index_GCST008025
Bone_mineral_density_paediatric__total_body_less_head_GCST004772
Breast_cancer_GCST004988
Breast_cancer_GCST007236
COVID_19_GCST010202
COVID_19_hospitalized_vs_population_GCST010200
COVID_19_very_severe_respiratory_confirmed_vs_population_GCST010198
C_reactive_protein_levels_GCST008055
Celiac_disease_GCST000612
Central_corneal_thickness_GCST006366
Central_corneal_thickness_GCST90000654
Childhood_absence_epilepsy_GCST007345
Cholesterol__total_GCST000760
Cholesterol__total_GCST002221
Chronic_kidney_disease_GCST003374
Chronic_kidney_disease_GCST008026
Chronic_kidney_disease_GCST008065
Chronotype_GCST003837
Coffee_consumption_cups_per_day_GCST008028
Cognitive_performance_GCST006572
Conscientiousness_GCST006326
Coronary_artery_disease_GCST003116
Coronary_artery_disease_GCST005194
Coronary_artery_disease_GCST005195
Coronary_artery_disease_myocardial_infarction__percutaneous_transluminal_coronary_angioplasty__coronary_artery_bypass_grafting__angina_or_chromic_ischemic_heart_disease_GCST004787
Coronary_heart_disease_GCST000998
Crohns_disease_GCST000879
Crohns_disease_GCST004132
Depressed_affect_GCST006475
Depression_GCST003769
Depression_GCST005839
Depression_GCST006477
Depression_broad_GCST005902
Depressive_symptoms_GCST007340
Diastolic_blood_pressure_GCST006630
Diastolic_blood_pressure_GCST007098
Diastolic_blood_pressure_GCST008029
Diverticular_disease_GCST008105
Early_spontaneous_preterm_birth_GCST008753
Educational_attainment_GCST002598
Educational_attainment_GCST003496
Educational_attainment_college_completion_GCST002047
End_stage_renal_disease_GCST008031
Endometrial_cancer_GCST006464
Endometrial_cancer_Non_endometrioid_histology_GCST006466
Endometrial_cancer_endometrioid_histology_GCST006465
Endometrioid_ovarian_cancer_GCST004418
Eosinophil_counts_GCST004606
Eosinophil_percentage_of_granulocytes_GCST004617
Eosinophil_percentage_of_white_cells_GCST004600
Epilepsy_GCST007343
Epilepsy_generalized__with_tonic_clonic_seizures_alone_GCST007348
Epithelial_ovarian_cancer_GCST004462
Erectile_dysfunction_GCST006956
Estimated_glomerular_filtration_rate_GCST007344
Estimated_glomerular_filtration_rate_GCST008030
Estimated_glomerular_filtration_rate_GCST008058
Estimated_glomerular_filtration_rate_GCST008059
Excessive_hairiness_GCST006095
Experiencing_mood_swings_GCST006944
Extraversion_GCST006328
FEV1_GCST007432
Family_history_of_Alzheimers_disease_GCST005921
Fasting_blood_glucose_BMI_interaction_GCST001527
Fasting_blood_glucose_GCST000568
Fasting_blood_glucose_GCST005186
Fasting_blood_glucose_GCST008032
Fasting_blood_insulin_BMI_interaction_GCST001526
Fasting_blood_insulin_GCST000571
Fasting_blood_insulin_GCST005185
Fasting_blood_insulin_GCST008033
Feeling_fed_up_GCST006947
Feeling_guilty_GCST006945
Feeling_hurt_GCST006951
Feeling_lonely_GCST006942
Feeling_miserable_GCST006943
Feeling_nervous_GCST006948
Feeling_tense_GCST006952
Feeling_worry_GCST006950
Femoral_neck_bone_mineral_density_GCST005544
Femoral_neck_bone_mineral_density_GCST007691
Focal_epilepsy_GCST007352
Focal_epilepsy_lesion_negative_GCST007349
Focal_epilepsy_with_hippocampal_sclerosis_GCST007350
Focal_epilepsy_with_lesion_other_than_hippocampal_sclerosis_GCST007351
Freckles_GCST006091
General_factor_of_neuroticism_GCST007709
Generalized_epilepsy_GCST007353
Gestational_age_at_birth_child_effect_GCST008751
Gestational_weight_gain_fetal_effect_GCST005031
Gestational_weight_gain_maternal_effect_GCST005033
Glaucoma_multi_trait_analysis_GCST009722
Glaucoma_primary_angle_closure_GCST003467
Glaucoma_primary_open_angle_GCST006065
Glomerular_filtration_rate_creatinine_GCST003371
Glomerular_filtration_rate_creatinine_GCST003372
Glomerular_filtration_rate_cystatin_C_GCST003375
Glomerular_filtration_rate_in_diabetics_creatinine_GCST003373
Glomerular_filtration_rate_in_non_diabetics_creatinine_GCST003401
Glycated_hemoglobin_levels_GCST000803
Glycated_hemoglobin_levels_GCST007954
Glycine_levels_GCST007638
Gout_GCST001790
Granulocyte_count_GCST004614
Granulocyte_percentage_of_myeloid_white_cells_GCST004608
HDL_cholesterol_GCST000755
HDL_cholesterol_GCST002223
HDL_cholesterol_levels_GCST004232
Handedness_Left_handed_vs_non_left_handed_GCST007592
Handedness_Right_handed_vs_non_right_handed_GCST007594
HbA1c_METAL_AfricanAmerican_updatedSept2018_Glycated_hemoglobin_levels_GCST004903
HbA1c_METAL_EastAsian_Glycated_hemoglobin_levels_GCST004903
HbA1c_METAL_European_Glycated_hemoglobin_levels_GCST004903
HbA1c_METAL_SouthAsian_updatedSept2018_Glycated_hemoglobin_levels_GCST004903
Heart_failure_GCST007715
Heart_failure_GCST009541
Heart_rate_GCST001969
Heart_rate_increase_in_response_to_exercise_GCST005845
Heart_rate_response_to_recovery_post_exercise_10_sec_GCST005846
Heart_rate_response_to_recovery_post_exercise_20_sec_GCST005847
Heart_rate_response_to_recovery_post_exercise_30_sec_GCST005850
Heart_rate_response_to_recovery_post_exercise_40_sec_GCST005849
Heart_rate_response_to_recovery_post_exercise_50_sec_GCST005848
Heart_rate_variability_traits_RMSSD_GCST004733
Heart_rate_variability_traits_SDNN_GCST004734
Heart_rate_variability_traits_pvRSA_HF_GCST004732
Heavy_menstrual_bleeding_GCST009157
Heel_bone_mineral_density_GCST006288
Heel_bone_mineral_density_GCST006979
Height_GCST000817
Height_GCST006901
Height_GCST008053
Hematocrit_GCST004604
Hemoglobin_A1c_levels_GCST008034
Hemoglobin_concentration_GCST004615
High_density_lipoprotein_cholesterol_levels_GCST007140
High_density_lipoprotein_cholesterol_levels_GCST008035
High_grade_serous_ovarian_cancer_GCST004480
High_light_scatter_reticulocyte_count_GCST004611
High_light_scatter_reticulocyte_percentage_of_red_cells_GCST004612
Homeostasis_model_assessment_of_beta_cell_function_GCST005180
Homeostasis_model_assessment_of_insulin_resistance_GCST005179
Household_income_GCST009523
Hypertension_GCST008036
Immature_fraction_of_reticulocytes_GCST004628
Inflammatory_bowel_disease_GCST004131
Insomnia_complaints_GCST004695
Insomnia_complaints_GCST006487
Insomnia_complaints_GCST006488
Intelligence_GCST004364
Intelligence_GCST006250
Intelligence_childhood_GCST001837
Intraocular_pressure_GCST004074
Invasive_epithelial_ovarian_cancer_GCST004415
Irritable_bowel_syndrome_GCST006304
Irritable_mood_GCST006941
Ischemic_stroke_GCST005843
Ischemic_stroke_GCST006908
Ischemic_stroke_cardioembolic_GCST005842
Ischemic_stroke_cardioembolic_GCST006910
Ischemic_stroke_large_artery_atherosclerosis_GCST005840
Ischemic_stroke_large_artery_atherosclerosis_GCST006907
Ischemic_stroke_small_vessel_GCST005841
Ischemic_stroke_small_vessel_GCST006909
Juvenile_absence_epilepsy_GCST007346
Knee_osteoarthritis_GCST007090
LDL_cholesterol_GCST000759
LDL_cholesterol_GCST002222
Lean_body_mass_GCST004770
Left_planum_temporale_grey_matter_volume_GCST009460
Left_ventricular_ejection_fraction_GCST009395
Left_ventricular_end_diastolic_volume_GCST009397
Left_ventricular_end_systolic_volume_GCST009394
Left_ventricular_mass_GCST009396
Left_ventricular_mass_to_end_diastolic_volume_ratio_GCST009393
Length_of_menstrual_cycle_GCST006958
Life_satisfaction_GCST007337
Loneliness_GCST006923
Longevity_age_>90th_survival_percentile_GCST008598
Longevity_age_>99th_survival_percentile_GCST008599
Low_density_lipoprotein_cholesterol_levels_GCST007141
Low_density_lipoprotein_cholesterol_levels_GCST008037
Low_density_lipoprotein_cholesterol_levels_GCST90002412
Low_grade_serous_and_serous_borderline_ovarian_cancer_GCST004481
Low_grade_serous_ovarian_cancer_GCST004461
Lumbar_spine_bone_mineral_density_GCST001482
Lumbar_spine_bone_mineral_density_GCST005545
Lung_function_FEV1_FVC_GCST007431
Lung_function_FVC_GCST007429
Lymphocyte_counts_GCST004627
Lymphocyte_percentage_of_white_cells_GCST004632
Major_depressive_disorder_ICD_10_coded_GCST005903
Major_depressive_disorder_probable_GCST005904
Male_pattern_baldness_GCST006661
Maternal_history_of_Alzheimers_disease_GCST005923
Mean_corpuscular_hemoglobin_GCST004630
Mean_corpuscular_hemoglobin_concentration_GCST004605
Mean_corpuscular_hemoglobin_concentration_GCST008038
Mean_corpuscular_volume_GCST004602
Mean_platelet_volume_GCST004599
Membranous_nephropathy_GCST010004
Memory_performance_GCST003497
Moderate_to_vigorous_physical_activity_levels_GCST006097
Modified_Stumvoll_Insulin_Sensitivity_Index_BMI_interaction_GCST003659
Modified_Stumvoll_Insulin_Sensitivity_Index_GCST005178
Modified_Stumvoll_Insulin_Sensitivity_Index_model_adjusted_for_BMI_GCST003658
Monocyte_count_GCST004625
Monocyte_percentage_of_white_cells_GCST004609
Mucinous_ovarian_carcinoma_GCST004419
Multiple_sclerosis_GCST001198
Myeloid_white_cell_count_GCST004626
Myocardial_fractal_dimension_slice_1_GCST90000287
Myocardial_fractal_dimension_slice_2_GCST90000288
Myocardial_fractal_dimension_slice_3_GCST90000289
Myocardial_fractal_dimension_slice_4_GCST90000290
Myocardial_fractal_dimension_slice_5_GCST90000291
Myocardial_fractal_dimension_slice_6_GCST90000292
Myocardial_fractal_dimension_slice_7_GCST90000293
Myocardial_fractal_dimension_slice_8_GCST90000294
Myocardial_fractal_dimension_slice_9_GCST90000295
Myocardial_fractal_dimension_slices_1_9_GCST90000296
Neurociticism_GCST006940
Neuroticism_GCST002920
Neuroticism_GCST003770
Neuroticism_GCST005232
Neuroticism_GCST005327
Neuroticism_GCST006327
Neuroticism_GCST006476
Neuroticism_GCST007339
Neutrophil_count_GCST004629
Neutrophil_percentage_of_granulocytes_GCST004623
Neutrophil_percentage_of_white_cells_GCST004633
Nonischemic_cardiomyopathy_GCST007714
Number_of_children_ever_born_GCST006046
Number_of_children_ever_born_GCST006047
Obesity_GCST001475
Offspring_birth_weight_GCST005314
Okbay_27225129_EduYears_Main_Educational_attainment_years_of_education_GCST003676
Okbay_27225129_EduYears_Main_Men_Educational_attainment_years_of_education_GCST003676
Okbay_27225129_EduYears_Main_Women_Educational_attainment_years_of_education_GCST003676
Openness_GCST000922
Optic_cup_area_GCST004137
Optic_disc_area_GCST004076
Osteoarthritis_GCST001592
Osteoarthritis_GCST007093
Osteoarthritis_hip_GCST007091
Osteoarthritis_hospital_diagnosed_GCST005814
Osteoarthritis_of_the_hip_hospital_diagnosed_GCST005810
Osteoarthritis_of_the_hip_or_knee_GCST007092
Osteoarthritis_of_the_hip_or_knee_hospital_diagnosed_GCST005812
Osteoarthritis_of_the_knee_hospital_diagnosed_GCST005813
Osteoarthritis_self_reported_GCST005811
Ovarian_clear_cell_cancer_GCST004417
PR_interval_GCST008042
Parental_extreme_longevity_95_years_and_older_GCST003395
Parental_lifespan_GCST009890
Parental_longevity_both_parents_in_top_10percent_GCST006698
Parental_longevity_combined_parental_age_at_death_GCST003394
Parental_longevity_combined_parental_age_at_death_GCST006702
Parental_longevity_combined_parental_attained_age__Martingale_residuals_GCST006697
Parental_longevity_fathers_age_at_death_GCST003392
Parental_longevity_fathers_age_at_death_GCST006700
Parental_longevity_fathers_attained_age_GCST006701
Parental_longevity_mothers_age_at_death_GCST006699
Parental_longevity_mothers_attained_age_GCST006696
Paternal_history_of_Alzheimers_disease_GCST005920
Peak_expiratory_flow_GCST007430
Pericardial_adipose_tissue_adjusted_for_height_and_weight_GCST003968
Pericardial_fat_GCST003971
Physical_activity_moderate_intensity_activity_duration_GCST006915
Physical_activity_overall_physical_activity_time_GCST006912
Physical_activity_walking_duration_GCST007110
Planum_temporale_asymmetry_index_GCST009459
Platelet_count_GCST004603
Platelet_count_GCST008039
Platelet_distribution_width_GCST004616
Plateletcrit_GCST004607
Positive_affect_GCST007338
Post_term_birth_GCST008752
Primary_biliary_cholangitis_GCST003129
Primary_sclerosing_cholangitis_GCST004030
Proinsulin_levels_GCST001212
Prostate_cancer_GCST006085
Pulse_pressure_GCST007097
QRS_duration_GCST008054
QT_interval_GCST008043
Reaction_time_GCST003499
Reaction_time_GCST006268
Red_blood_cell_count_GCST004601
Red_cell_distribution_width_GCST004621
Red_cell_distribution_width_GCST006804
Refractive_error_GCST010003
Refractive_error_age_at_onset_of_spectacle_wearing_inferred_GCST009520
Refractive_error_autorefraction_measured_GCST009521
Regular_attendance_at_a_gym_or_sports_club_GCST006920
Regular_attendance_at_a_pub_or_social_club_GCST006921
Regular_attendance_at_a_religious_group_GCST006922
Reticulocyte_count_GCST004622
Reticulocyte_fraction_of_red_cells_GCST004619
Rheumatoid_arthritis_GCST000679
Rheumatoid_arthritis_GCST002318
Right_planum_temporale_grey_matter_volume_GCST009458
Sedentary_behaviour_duration_GCST006913
Self_rated_health_GCST006620
Self_reported_risk_taking_behaviour_GCST006810
Self_reported_tiredness_GCST004158
Serous_invasive_ovarian_cancer_GCST004478
Sleep_duration_GCST003839
Sleep_duration_GCST006914
Sleep_duration_oversleepers_GCST006685
Sleep_duration_undersleepers_GCST006686
Smoking_behaviour_cigarette_pack_years_GCST007601
Smoking_behaviour_cigarettes_smoked_per_day_GCST007459
Smoking_behaviour_cigarettes_smoked_per_day_GCST008027
Smoking_cessation_GCST007460
Smoking_cessation_GCST007604
Smoking_initiation_ever_regular_vs_never_regular_GCST007474
Snoring_GCST009760
Snoring_GCST009761
Snoring_GCST009762
Snoring_GCST009763
Spontaneous_preterm_birth_preterm_birth_GCST008754
Strenuous_sports_or_other_exercises_GCST006100
Stress_sensitivity_neuroticism_score_x_major_depressive_disorder_status_interaction_GCST008508
Stroke_GCST005838
Stroke_GCST006906
Subcutaneous_adipose_tissue_GCST003965
Subcutaneous_adipose_tissue_attenuation_Hounsfield_unit_scale_GCST003970
Sum_basophil_neutrophil_counts_GCST004620
Sum_eosinophil_basophil_counts_GCST004624
Sum_neutrophil_eosinophil_counts_GCST004613
Systemic_lupus_erythematosus_GCST003156
Systemic_lupus_erythematosus_GCST005831
Systolic_blood_pressure_GCST006624
Systolic_blood_pressure_GCST007095
Systolic_blood_pressure_GCST008044
Total_body_bone_mineral_density_GCST005348
Total_body_bone_mineral_density_age_0_15_GCST005345
Total_body_bone_mineral_density_age_30_45_GCST005346
Total_body_bone_mineral_density_age_45_60_GCST005350
Total_body_bone_mineral_density_age_over_60_GCST005349
Total_cholesterol_levels_GCST004235
Total_cholesterol_levels_GCST007143
Total_cholesterol_levels_GCST008045
Triglyceride_levels_GCST004237
Triglyceride_levels_GCST008046
Triglycerides_GCST000758
Triglycerides_GCST002216
Triglycerides_GCST007142
Two_hour_glucose_challenge_GCST000569
Type_1_diabetes_GCST000392
Type_1_diabetes_GCST001255
Type_2_diabetes_GCST005047
Type_2_diabetes_GCST005413
Type_2_diabetes_GCST006801
Type_2_diabetes_GCST006867
Type_2_diabetes_GCST008048
Ulcerative_colitis_GCST000964
Ulcerative_colitis_GCST002548
Ulcerative_colitis_GCST004133
Urate_levels_GCST001791
Urinary_albumin_excretion_GCST000988
Urinary_albumin_excretion_GCST006586
Urinary_albumin_to_creatinine_ratio_GCST008790
Urinary_albumin_to_creatinine_ratio_GCST008794
Urinary_potassium_excretion_GCST008648
Urinary_sodium_excretion_GCST008647
Uterine_fibroids_and_heavy_menstrual_bleeding_GCST009156
Verbal_numerical_reasoning_GCST003498
Vertical_cup_disc_ratio_GCST004075
Vigorous_physical_activity_GCST006098
Visceral_adipose_tissue_GCST003966
Visceral_adipose_tissue_adjusted_for_BMI_GCST003967
Visceral_adipose_tissue_attenuation_Hounslow_unit_scale_GCST003969
Visceral_adipose_tissue_subcutaneous_adipose_tissue_ratio_GCST003972
Visceral_adipose_tissue_subcutaneous_adipose_tissue_ratio_adjusted_for_BMI_GCST003973
Vitamin_D_levels_GCST005367
WHRADJ_MEN_GT50_publicrelease_Waist_to_hip_ratio_adjusted_for_BMI_age_>50_GCST005958
WHRADJ_MEN_LE50_publicrelease_Waist_to_hip_ratio_adjusted_for_BMI_age__50_GCST005957
WHRADJ_WOMEN_GT50_publicrelease_Waist_to_hip_ratio_adjusted_for_BMI_age_>50_GCST005958
WHRADJ_WOMEN_LE50_publicrelease_Waist_to_hip_ratio_adjusted_for_BMI_age__50_GCST005957
Waist_hip_ratio_GCST008050
Waist_hip_ratio_GCST008052
White_blood_cell_count_GCST004610
White_blood_cell_count_GCST008049
White_blood_cell_count_basophil_GCST004618
Worry_GCST006478
Worry_too_long_after_an_embarrassing_experience_GCST006946
Worry_vulnerability_special_factor_of_neuroticism_GCST007708
circulating_leptin_levels_GCST003367
circulating_leptin_levels_adjusted_for_BMI_GCST003368
same_sex_sexual_behaviour_GCST008649
same_sex_sexual_behaviour_GCST008650
same_sex_sexual_behaviour_GCST008651
