# Supplementary material for: GRaNIE and GRaNPA: inference and evaluation of enhancer‐mediated gene regulatory networks
Source: Mol Syst Biol. 2023 Apr 19;19(6):e11627. doi: 10.15252/msb.202311627 (PMC10258561; doi:10.15252/msb.202311627)
Supplement: Supplementary file 11 — Dataset EV10 [file MSB-19-e11627-s002.xlsx]

## Sheet: Description
References for enriched traits related to macrophage biology

## Sheet: References_GWAS_enrichments
Trait	Reference	PMID	Citation	DOI
HbA1c levels	Fadini GP et al	24085683	Acta Diabetol. 2013 Dec; 50(6) 977-982	10.1007/s00592-013-0517-3,
AIS	Samaan MC et al	27401365	BMJ Open. 2016 Jul 08; 6(7) e011812	10.1136/bmjopen-2016-011812
circadian rhythm	Keller M et al	19955445	Proc Natl Acad Sci USA. 2009 Dec 15; 106(50) 21407-21412	10.1073/pnas.0906361106
epilepsy	Rana A et al	29764485	J Neuroinflammation. 2018 May 15; 15(1) 144	10.1186/s12974-018-1192-7
NCIM	Liao X et al	29712858	Proc Natl Acad Sci USA. 2018 May 15; 115(20) E4661-E4669	10.1073/pnas.1720065115
stroke	Chiba T et al	23431245	Mediators Inflamm. 2013 Jan 27; 2013 759103	10.1155/2013/759103
spontaneous preterm birth	Boyle AK et al	28122664	J Reprod Immunol. 2017 Feb; 119 62-66	10.1016/j.jri.2016.11.008
